# Supplementary material for: Adaptation and Inhibition Control Pathological Synchronization in a Model of Focal Epileptic Seizure
Source: eNeuro. 2018 Oct 5;5(5):ENEURO.0019-18.2018. doi: 10.1523/ENEURO.0019-18.2018 (PMC6173584; doi:10.1523/ENEURO.0019-18.2018)
Supplement: Extended Data 1 — The code is available as Extended Data. Download Extended Data, ZIP file [file sup_enu-eN-NWR-0019-18-s03.zip]

Archive with 351 entries (298 files):
- Github/
- Github/Fig_2/
- Github/Fig_2/Fig_2_ver1_CNS.png
- __MACOSX/
- __MACOSX/Github/
- __MACOSX/Github/Fig_2/
- __MACOSX/Github/Fig_2/._Fig_2_ver1_CNS.png
- Github/Fig_2/EI_Cress_pop_AHP_bif_noise.ode
- __MACOSX/Github/Fig_2/._EI_Cress_pop_AHP_bif_noise.ode
- Github/Fig_2/spectrum_timeseries_processing.m
- __MACOSX/Github/Fig_2/._spectrum_timeseries_processing.m
- Github/Fig_2/.DS_Store
- __MACOSX/Github/Fig_2/._.DS_Store
- Github/Fig_2/seizure.png
- __MACOSX/Github/Fig_2/._seizure.png
- Github/Fig_2/PIDs.set
- __MACOSX/Github/Fig_2/._PIDs.set
- Github/Fig_2/A - Rest/
- Github/Fig_2/A - Rest/spectrum_fit/
- Github/Fig_2/A - Rest/spectrum_fit/exponential.png
- __MACOSX/Github/Fig_2/A - Rest/
- __MACOSX/Github/Fig_2/A - Rest/spectrum_fit/
- __MACOSX/Github/Fig_2/A - Rest/spectrum_fit/._exponential.png
- Github/Fig_2/A - Rest/spectrum_fit/.DS_Store
- __MACOSX/Github/Fig_2/A - Rest/spectrum_fit/._.DS_Store
- Github/Fig_2/A - Rest/spectrum_fit/linear_fit.png
- __MACOSX/Github/Fig_2/A - Rest/spectrum_fit/._linear_fit.png
- Github/Fig_2/A - Rest/spectrum_fit/rest_fit.sfit
- __MACOSX/Github/Fig_2/A - Rest/spectrum_fit/._rest_fit.sfit
- Github/Fig_2/A - Rest/spectrum_fit/model/
- Github/Fig_2/A - Rest/spectrum_fit/model/rest_model_fit.sfit
- __MACOSX/Github/Fig_2/A - Rest/spectrum_fit/model/
- __MACOSX/Github/Fig_2/A - Rest/spectrum_fit/model/._rest_model_fit.sfit
- Github/Fig_2/A - Rest/spectrum_fit/model/linear_model_fit.png
- __MACOSX/Github/Fig_2/A - Rest/spectrum_fit/model/._linear_model_fit.png
- __MACOSX/Github/Fig_2/A - Rest/spectrum_fit/._model
- __MACOSX/Github/Fig_2/A - Rest/._spectrum_fit
- Github/Fig_2/A - Rest/.DS_Store
- __MACOSX/Github/Fig_2/A - Rest/._.DS_Store
- Github/Fig_2/A - Rest/power_spectrum/
- Github/Fig_2/A - Rest/power_spectrum/spectrum_rest.jpg
- __MACOSX/Github/Fig_2/A - Rest/power_spectrum/
- __MACOSX/Github/Fig_2/A - Rest/power_spectrum/._spectrum_rest.jpg
- Github/Fig_2/A - Rest/power_spectrum/rest_data_power_spect.fig
- __MACOSX/Github/Fig_2/A - Rest/power_spectrum/._rest_data_power_spect.fig
- Github/Fig_2/A - Rest/power_spectrum/rest_UE.dat.zip
- __MACOSX/Github/Fig_2/A - Rest/power_spectrum/._rest_UE.dat.zip
- Github/Fig_2/A - Rest/power_spectrum/Erest.fig
- __MACOSX/Github/Fig_2/A - Rest/power_spectrum/._Erest.fig
- Github/Fig_2/A - Rest/power_spectrum/data_rest.mat
- __MACOSX/Github/Fig_2/A - Rest/power_spectrum/._data_rest.mat
- Github/Fig_2/A - Rest/power_spectrum/data_extract.m
- __MACOSX/Github/Fig_2/A - Rest/power_spectrum/._data_extract.m
- Github/Fig_2/A - Rest/power_spectrum/plot_spectrum.m
- __MACOSX/Github/Fig_2/A - Rest/power_spectrum/._plot_spectrum.m
- __MACOSX/Github/Fig_2/A - Rest/._power_spectrum
- Github/Fig_2/A - Rest/Rest_spect.jpg
- __MACOSX/Github/Fig_2/A - Rest/._Rest_spect.jpg
- Github/Fig_2/A - Rest/Rest_spect_long.jpg
- __MACOSX/Github/Fig_2/A - Rest/._Rest_spect_long.jpg
- Github/Fig_2/A - Rest/Rest_time.jpg
- __MACOSX/Github/Fig_2/A - Rest/._Rest_time.jpg
- __MACOSX/Github/Fig_2/._A - Rest
- Github/Fig_2/rest.set
- __MACOSX/Github/Fig_2/._rest.set
- Github/Fig_2/seizure.set
- __MACOSX/Github/Fig_2/._seizure.set
- Github/Fig_2/C - PIDs/
- Github/Fig_2/C - PIDs/spectrum_fit/
- Github/Fig_2/C - PIDs/spectrum_fit/.DS_Store
- __MACOSX/Github/Fig_2/C - PIDs/
- __MACOSX/Github/Fig_2/C - PIDs/spectrum_fit/
- __MACOSX/Github/Fig_2/C - PIDs/spectrum_fit/._.DS_Store
- Github/Fig_2/C - PIDs/spectrum_fit/linear_fit.png
- __MACOSX/Github/Fig_2/C - PIDs/spectrum_fit/._linear_fit.png
- Github/Fig_2/C - PIDs/spectrum_fit/model/
- Github/Fig_2/C - PIDs/spectrum_fit/model/linear_model_fit.sfit
- __MACOSX/Github/Fig_2/C - PIDs/spectrum_fit/model/
- __MACOSX/Github/Fig_2/C - PIDs/spectrum_fit/model/._linear_model_fit.sfit
- Github/Fig_2/C - PIDs/spectrum_fit/model/linear_model_fit.png
- __MACOSX/Github/Fig_2/C - PIDs/spectrum_fit/model/._linear_model_fit.png
- __MACOSX/Github/Fig_2/C - PIDs/spectrum_fit/._model
- Github/Fig_2/C - PIDs/spectrum_fit/pids_fit.sfit
- __MACOSX/Github/Fig_2/C - PIDs/spectrum_fit/._pids_fit.sfit
- __MACOSX/Github/Fig_2/C - PIDs/._spectrum_fit
- Github/Fig_2/C - PIDs/.DS_Store
- __MACOSX/Github/Fig_2/C - PIDs/._.DS_Store
- Github/Fig_2/C - PIDs/PIDs_time.jpg
- __MACOSX/Github/Fig_2/C - PIDs/._PIDs_time.jpg
- Github/Fig_2/C - PIDs/power_spectrum/
- Github/Fig_2/C - PIDs/power_spectrum/PIDs_long_UE.dat.zip
- __MACOSX/Github/Fig_2/C - PIDs/power_spectrum/
- __MACOSX/Github/Fig_2/C - PIDs/power_spectrum/._PIDs_long_UE.dat.zip
- Github/Fig_2/C - PIDs/power_spectrum/pids_spectrum.jpg
- __MACOSX/Github/Fig_2/C - PIDs/power_spectrum/._pids_spectrum.jpg
- Github/Fig_2/C - PIDs/power_spectrum/spectrum_PIDs.jpg
- __MACOSX/Github/Fig_2/C - PIDs/power_spectrum/._spectrum_PIDs.jpg
- Github/Fig_2/C - PIDs/power_spectrum/Eptx.fig
- __MACOSX/Github/Fig_2/C - PIDs/power_spectrum/._Eptx.fig
- Github/Fig_2/C - PIDs/power_spectrum/pids_spectrum.fig
- __MACOSX/Github/Fig_2/C - PIDs/power_spectrum/._pids_spectrum.fig
- Github/Fig_2/C - PIDs/power_spectrum/data_pids.mat
- __MACOSX/Github/Fig_2/C - PIDs/power_spectrum/._data_pids.mat
- Github/Fig_2/C - PIDs/power_spectrum/data_extract.m
- __MACOSX/Github/Fig_2/C - PIDs/power_spectrum/._data_extract.m
- Github/Fig_2/C - PIDs/power_spectrum/plot_spectrum.m
- __MACOSX/Github/Fig_2/C - PIDs/power_spectrum/._plot_spectrum.m
- __MACOSX/Github/Fig_2/C - PIDs/._power_spectrum
- Github/Fig_2/C - PIDs/PIDs_spect.jpg
- __MACOSX/Github/Fig_2/C - PIDs/._PIDs_spect.jpg
- __MACOSX/Github/Fig_2/._C - PIDs
- Github/Fig_2/spect_full.m
- __MACOSX/Github/Fig_2/._spect_full.m
- Github/Fig_2/Fig_2_ver3.png
- __MACOSX/Github/Fig_2/._Fig_2_ver3.png
- Github/Fig_2/Fig_2_ver4.jpg
- __MACOSX/Github/Fig_2/._Fig_2_ver4.jpg
- Github/Fig_2/B - Seizure/
- Github/Fig_2/B - Seizure/spectrum_fit/
- Github/Fig_2/B - Seizure/spectrum_fit/.DS_Store
- __MACOSX/Github/Fig_2/B - Seizure/
- __MACOSX/Github/Fig_2/B - Seizure/spectrum_fit/
- __MACOSX/Github/Fig_2/B - Seizure/spectrum_fit/._.DS_Store
- Github/Fig_2/B - Seizure/spectrum_fit/seizure_fit.sfit
- __MACOSX/Github/Fig_2/B - Seizure/spectrum_fit/._seizure_fit.sfit
- Github/Fig_2/B - Seizure/spectrum_fit/linear_fit.png
- __MACOSX/Github/Fig_2/B - Seizure/spectrum_fit/._linear_fit.png
- Github/Fig_2/B - Seizure/spectrum_fit/model/
- Github/Fig_2/B - Seizure/spectrum_fit/model/linear_model_fit.sfit
- __MACOSX/Github/Fig_2/B - Seizure/spectrum_fit/model/
- __MACOSX/Github/Fig_2/B - Seizure/spectrum_fit/model/._linear_model_fit.sfit
- Github/Fig_2/B - Seizure/spectrum_fit/model/linear_model_fit.png
- __MACOSX/Github/Fig_2/B - Seizure/spectrum_fit/model/._linear_model_fit.png
- __MACOSX/Github/Fig_2/B - Seizure/spectrum_fit/._model
- __MACOSX/Github/Fig_2/B - Seizure/._spectrum_fit
- Github/Fig_2/B - Seizure/.DS_Store
- __MACOSX/Github/Fig_2/B - Seizure/._.DS_Store
- Github/Fig_2/B - Seizure/power_spectrum/
- Github/Fig_2/B - Seizure/power_spectrum/rest_data_power_spect.mat
- __MACOSX/Github/Fig_2/B - Seizure/power_spectrum/
- __MACOSX/Github/Fig_2/B - Seizure/power_spectrum/._rest_data_power_spect.mat
- Github/Fig_2/B - Seizure/power_spectrum/seizure_spectrum.jpg
- __MACOSX/Github/Fig_2/B - Seizure/power_spectrum/._seizure_spectrum.jpg
- Github/Fig_2/B - Seizure/power_spectrum/.DS_Store
- __MACOSX/Github/Fig_2/B - Seizure/power_spectrum/._.DS_Store
- Github/Fig_2/B - Seizure/power_spectrum/seizure_long_UE.dat.zip
- __MACOSX/Github/Fig_2/B - Seizure/power_spectrum/._seizure_long_UE.dat.zip
- Github/Fig_2/B - Seizure/power_spectrum/seizure_spectrum.fig
- __MACOSX/Github/Fig_2/B - Seizure/power_spectrum/._seizure_spectrum.fig
- Github/Fig_2/B - Seizure/power_spectrum/E_seizure.fig
- __MACOSX/Github/Fig_2/B - Seizure/power_spectrum/._E_seizure.fig
- Github/Fig_2/B - Seizure/power_spectrum/data_seizure.mat
- __MACOSX/Github/Fig_2/B - Seizure/power_spectrum/._data_seizure.mat
- Github/Fig_2/B - Seizure/power_spectrum/data_extract.m
- __MACOSX/Github/Fig_2/B - Seizure/power_spectrum/._data_extract.m
- Github/Fig_2/B - Seizure/power_spectrum/plot_spectrum.m
- __MACOSX/Github/Fig_2/B - Seizure/power_spectrum/._plot_spectrum.m
- __MACOSX/Github/Fig_2/B - Seizure/._power_spectrum
- Github/Fig_2/B - Seizure/Seizure_spect.jpg
- __MACOSX/Github/Fig_2/B - Seizure/._Seizure_spect.jpg
- Github/Fig_2/B - Seizure/Seizure_spect_long.jpg
- __MACOSX/Github/Fig_2/B - Seizure/._Seizure_spect_long.jpg
- Github/Fig_2/B - Seizure/Seizure_time.jpg
- __MACOSX/Github/Fig_2/B - Seizure/._Seizure_time.jpg
- __MACOSX/Github/Fig_2/._B - Seizure
- Github/Fig_2/rest.png
- __MACOSX/Github/Fig_2/._rest.png
- Github/Fig_2/spect.m
- __MACOSX/Github/Fig_2/._spect.m
- Github/Fig_2/PIDs.png
- __MACOSX/Github/Fig_2/._PIDs.png
- __MACOSX/Github/._Fig_2
- Github/.DS_Store
- __MACOSX/Github/._.DS_Store
- Github/Fig_3/
- Github/Fig_3/gEI_freq.fig
- __MACOSX/Github/Fig_3/
- __MACOSX/Github/Fig_3/._gEI_freq.fig
- Github/Fig_3/gEE_freq.dat
- __MACOSX/Github/Fig_3/._gEE_freq.dat
- Github/Fig_3/.DS_Store
- __MACOSX/Github/Fig_3/._.DS_Store
- Github/Fig_3/gIE_freq.fig
- __MACOSX/Github/Fig_3/._gIE_freq.fig
- Github/Fig_3/Fig_3a_newPar.png
- __MACOSX/Github/Fig_3/._Fig_3a_newPar.png
- Github/Fig_3/gII_freq.dat
- __MACOSX/Github/Fig_3/._gII_freq.dat
- Github/Fig_3/gII_freq.fig
- __MACOSX/Github/Fig_3/._gII_freq.fig
- Github/Fig_3/gIE_freq.dat
- __MACOSX/Github/Fig_3/._gIE_freq.dat
- Github/Fig_3/gEE_freq.fig
- __MACOSX/Github/Fig_3/._gEE_freq.fig
- Github/Fig_3/gEI_freq.dat
- __MACOSX/Github/Fig_3/._gEI_freq.dat
- Github/Fig_3/EI_Cress_pop_AHP_bif_NO_noise.ode
- __MACOSX/Github/Fig_3/._EI_Cress_pop_AHP_bif_NO_noise.ode
- __MACOSX/Github/._Fig_3
- Github/Fig_4/
- Github/Fig_4/Fig_3_newPar.png
- __MACOSX/Github/Fig_4/
- __MACOSX/Github/Fig_4/._Fig_3_newPar.png
- Github/Fig_4/.DS_Store
- __MACOSX/Github/Fig_4/._.DS_Store
- Github/Fig_4/Parameter_note.txt
- __MACOSX/Github/Fig_4/._Parameter_note.txt
- Github/Fig_4/gEI/
- Github/Fig_4/gEI/gEI.eps
- __MACOSX/Github/Fig_4/gEI/
- __MACOSX/Github/Fig_4/gEI/._gEI.eps
- Github/Fig_4/gEI/.DS_Store
- __MACOSX/Github/Fig_4/gEI/._.DS_Store
- Github/Fig_4/gEI/gEI.auto
- __MACOSX/Github/Fig_4/gEI/._gEI.auto
- Github/Fig_4/gEI/gEI.ps
- __MACOSX/Github/Fig_4/gEI/._gEI.ps
- Github/Fig_4/gEI/gEI_freq.dat
- __MACOSX/Github/Fig_4/gEI/._gEI_freq.dat
- Github/Fig_4/gEI/gEI.fig
- __MACOSX/Github/Fig_4/gEI/._gEI.fig
- Github/Fig_4/gEI/gEI.dat
- __MACOSX/Github/Fig_4/gEI/._gEI.dat
- __MACOSX/Github/Fig_4/._gEI
- Github/Fig_4/gIE/
- Github/Fig_4/gIE/.DS_Store
- __MACOSX/Github/Fig_4/gIE/
- __MACOSX/Github/Fig_4/gIE/._.DS_Store
- Github/Fig_4/gIE/gIE.dat
- __MACOSX/Github/Fig_4/gIE/._gIE.dat
- Github/Fig_4/gIE/gIE.ps
- __MACOSX/Github/Fig_4/gIE/._gIE.ps
- Github/Fig_4/gIE/gIE_freq.dat
- __MACOSX/Github/Fig_4/gIE/._gIE_freq.dat
- Github/Fig_4/gIE/gIE.fig
- __MACOSX/Github/Fig_4/gIE/._gIE.fig
- Github/Fig_4/gIE/gIE.mat
- __MACOSX/Github/Fig_4/gIE/._gIE.mat
- Github/Fig_4/gIE/gIE.auto
- __MACOSX/Github/Fig_4/gIE/._gIE.auto
- Github/Fig_4/gIE/gIE.eps
- __MACOSX/Github/Fig_4/gIE/._gIE.eps
- __MACOSX/Github/Fig_4/._gIE
- Github/Fig_4/bif_plot.m
- __MACOSX/Github/Fig_4/._bif_plot.m
- Github/Fig_4/EI_Cress_pop_AHP_bif_NO_noise.ode
- __MACOSX/Github/Fig_4/._EI_Cress_pop_AHP_bif_NO_noise.ode
- Github/Fig_4/Fig_3_newPar.eps
- __MACOSX/Github/Fig_4/._Fig_3_newPar.eps
- Github/Fig_4/gEE/
- Github/Fig_4/gEE/gEE_freq.dat
- __MACOSX/Github/Fig_4/gEE/
- __MACOSX/Github/Fig_4/gEE/._gEE_freq.dat
- Github/Fig_4/gEE/.DS_Store
- __MACOSX/Github/Fig_4/gEE/._.DS_Store
- Github/Fig_4/gEE/gEE.dat
- __MACOSX/Github/Fig_4/gEE/._gEE.dat
- Github/Fig_4/gEE/gEE.fig
- __MACOSX/Github/Fig_4/gEE/._gEE.fig
- Github/Fig_4/gEE/gEE.auto
- __MACOSX/Github/Fig_4/gEE/._gEE.auto
- Github/Fig_4/gEE/gEE.ps
- __MACOSX/Github/Fig_4/gEE/._gEE.ps
- Github/Fig_4/gEE/gEE.eps
- __MACOSX/Github/Fig_4/gEE/._gEE.eps
- __MACOSX/Github/Fig_4/._gEE
- Github/Fig_4/gII/
- Github/Fig_4/gII/.DS_Store
- __MACOSX/Github/Fig_4/gII/
- __MACOSX/Github/Fig_4/gII/._.DS_Store
- Github/Fig_4/gII/gII.eps
- __MACOSX/Github/Fig_4/gII/._gII.eps
- Github/Fig_4/gII/gII_freq.dat
- __MACOSX/Github/Fig_4/gII/._gII_freq.dat
- Github/Fig_4/gII/gII.fig
- __MACOSX/Github/Fig_4/gII/._gII.fig
- Github/Fig_4/gII/.q
- __MACOSX/Github/Fig_4/gII/._.q
- Github/Fig_4/gII/gII.auto
- __MACOSX/Github/Fig_4/gII/._gII.auto
- Github/Fig_4/gII/gII.ps
- __MACOSX/Github/Fig_4/gII/._gII.ps
- Github/Fig_4/gII/gII.dat
- __MACOSX/Github/Fig_4/gII/._gII.dat
- __MACOSX/Github/Fig_4/._gII
- Github/Fig_4/gAHP/
- Github/Fig_4/gAHP/seizure_par.png
- __MACOSX/Github/Fig_4/gAHP/
- __MACOSX/Github/Fig_4/gAHP/._seizure_par.png
- Github/Fig_4/gAHP/gAHP.ps
- __MACOSX/Github/Fig_4/gAHP/._gAHP.ps
- Github/Fig_4/gAHP/gAHP.eps
- __MACOSX/Github/Fig_4/gAHP/._gAHP.eps
- Github/Fig_4/gAHP/gAHP.dat
- __MACOSX/Github/Fig_4/gAHP/._gAHP.dat
- Github/Fig_4/gAHP/gAHP.fig
- __MACOSX/Github/Fig_4/gAHP/._gAHP.fig
- Github/Fig_4/gAHP/gAHP.auto
- __MACOSX/Github/Fig_4/gAHP/._gAHP.auto
- __MACOSX/Github/Fig_4/._gAHP
[truncated: 51 more entries]
