# Supplementary material for: Adaptation and Inhibition Control Pathological Synchronization in a Model of Focal Epileptic Seizure
Source: eNeuro. 2018 Oct 5;5(5):ENEURO.0019-18.2018. doi: 10.1523/ENEURO.0019-18.2018 (PMC6173584; doi:10.1523/ENEURO.0019-18.2018)
Supplement: Extended Data 1 — The code is available as Extended Data. Download Extended Data, ZIP file [file sup_enu-eN-NWR-0019-18-s03.zip › Github/Fig_2/spectrum_timeseries_processing.m]

%% Plot spectrum

figure

spect(t,UE,1000);

%%

%% Plot time series

figure

plot(t/1000,UE);
set(gca,'Fontsize',30);
title('Oscillations');
xlabel('Time(s)');
ylabel('U_E(mV)');

%%
