# Supplementary material for: Adaptation and Inhibition Control Pathological Synchronization in a Model of Focal Epileptic Seizure
Source: eNeuro. 2018 Oct 5;5(5):ENEURO.0019-18.2018. doi: 10.1523/ENEURO.0019-18.2018 (PMC6173584; doi:10.1523/ENEURO.0019-18.2018)
Supplement: Extended Data 1 — The code is available as Extended Data. Download Extended Data, ZIP file [file sup_enu-eN-NWR-0019-18-s03.zip › Github/Fig_2/PIDs.set]

## Set file for /Users/Anatoly/Dropbox/SCIENCE/Papers&Talks/2016_2017_EI_field_model/Fig_2/New_parameters/EI_Cress_pop_AHP_bif_noise.ode on Tue Mar 21 21:01:26 2017
11   Number of equations and auxiliaries
43   Number of parameters
# Numerical stuff
1    nout
40    nullcline mesh
3   Runge-Kutta
20000  total
0.05  DeltaT
0  T0
0  Transient
1e+18  Bound
1e-12  DtMin
1  DtMax
0.001  Tolerance
0.001  Abs. Tolerance
0  Max Delay
100   Eigenvector iterates
0.001  Eigenvector tolerance
0.001  Newton tolerance
0  Poincare plane
1e-05  Boundary value tolerance
1e-05  Boundary value epsilon
20   Boundary value iterates
0   Poincare None
1   Poincare variable
1   Poincare sign
0   Stop on Section
0   Delay flag
19999.99999984921  Current time
19999.99999984921  Last Time
1   MyStart
1   INFLAG
# Delays
0.0
0.0
0.0
0.0
0.0
0.0
0.0
0.0
0.0
# Bndry conds
0
0
0
0
0
0
0
0
0
# Old ICs
-50  VE
-50  VI
0  G_AHP
0  AHP
0  G_E
0  EE
0  G_I
0  II
0  NOISE
# Ending  ICs
-42.37099300904131  VE
-32.02284184527132  VI
0.1318957876161199  G_AHP
-0.0001638834026954359  AHP
0.09637651067395969  G_E
-0.001051151912243123  EE
0.1591837271632067  G_I
-0.0006679396825306095  II
0.02245383473900034  NOISE
# Parameters
0  I
-10  vt_c
0  gie
0.2  gii
1.5  gee
1  gei
1.6  gAHP
-70  VAHP
1  tauAHP_1
320  tauAHP_2
5.4  tau_c
3  sigma
5.4  tauE_1
5.4  tauE_2
0  V_AMPA
8.300000000000001  tauI_1
0.2  tauI_2
-75  V_GABA
0.044494542  gamma1
100  tau
7  beta
0.044  gkl
0.02  gnal
0.008500000000000001  gcil
3  phi
1.25  rho
0  Gglia
1.33  epsilon
8  Koinf
6  cli
130  clO
1  Cm
135  erK
26  erNa
0.048  igkl
0.0215  ignal
0.03  igcil
6  icli
130  iclO
1  Ci
8  Ko
20  eNai
20  iNai
# Graphics
0.7071097251469876  rm
-0.4999999999826661  rm
0.4999958366025516  rm
0.7071038372138505  rm
0.5000041633974482  rm
-0.4999999999826661  rm
0  rm
0.7071038372138505  rm
0.7071097251469876  rm
0    
1    
1    
1    
0    
0    
1    
1    
1    
0    
0    
1    
1    
1    
0    
0    
1    
1    
1    
0    
0    
1    
1    
1    
0    
0    
1    
1    
1    
0    
0    
1    
1    
1    
0    
0    
1    
1    
1    
0    
0    
1    
1    
1    
0    
0    
1    
1    
1    
0    
-1000   
1000   
0    
0   3DFlag
1   Timeflag
0   Colorflag
0   Type
1  color scale
0   minscale
20000   xmax
0   xmin
-9.815845489501953   ymax
-70.57852172851562   ymin
12   zmax
-12   zmin
10000   
0.0001   
-40.19718360900879   
0.03291494258963971   
0   
0.08333333333333333   
45   Theta
45   Phi
0    xshft
0    yshft
0    zshft
0   xlo
-70.57852172851562   ylo
0   
-1   
20000   xhi
-9.815845489501953   yhi
20   
1   
# Transpose variables etc
VE
2   n columns
1   n rows
1   row skip
1   col skip
1   row 0
# Coupling stuff for H funs
0
0
0
0
0
0
0
0
0
# Array plot stuff

1   NCols
0   Row 1
50   NRows
8   RowSkip
0  Zmin
1  Zmax
# Torus information 
0    Torus flag 1=ON
6.283185307179586  Torus period
# Range information
I
-1   eq-range stab col
0   shoot flag 1=on
10   eq-range steps
0  eq_range low
1  eq_range high
VE
VE
20   Range steps
0   Cycle color 1=on
1   Reset data 1=on
1   Use old I.C.s 1=yes
0  Par1 low
0  Par2 low
1  Par1 high
1  Par2 high
I
0   BVP side
0   color cycle flag 1=on
10   BVP range steps
0  BVP range low
1  BVP range high
RHS etc ...
dVE/dT=1/CM*(I+NOISE-GNAL*(VE-VNA(ENAI))-GKL*(VE-VK(KO))-GCIL*(VE-VCL)-GAHP*G_AHP*(VE-VAHP)-GEE*G_E*(VE-V_AMPA)-GIE*G_I*(VE-V_GABA))
dVI/dT=(-IGNAL*(VI-IVNA(INAI))-IGKL*(VI-IVK(KO))-IGCIL*(VI-IVCL)-GEI*G_E*(VI-V_AMPA)-GII*G_I*(VI-V_GABA))/CI
dG_AHP/dT=AHP
dAHP/dT=1/TAUAHP_1/TAUAHP_2*(NUE(VE)*(1-G_AHP)-G_AHP-(TAUAHP_1+TAUAHP_2)*AHP)
dG_E/dT=EE
dEE/dT=1/TAUE_1/TAUE_2*(NUE(VE)*(1-G_E)-G_E-(TAUE_1+TAUE_2)*EE)
dG_I/dT=II
dII/dT=1/TAUI_1/TAUI_2*(NUI(VI)*(1-G_I)-G_I-(TAUI_1+TAUI_2)*II)
dNOISE/dT=-NOISE/TAU_C+W*SIGMA*SQRT(0.05)
NUE=NUE(VE)*1000
NUI=NUI(VI)*1000

where ...
VCL = 26.64*LOG(CLI/CLO)   
IVCL = 26.64*LOG(ICLI/ICLO)   

User-defined functions:
VNA(ENAI) = 26.64*LOG(NA0(ENAI)/ENAI)  
VK(KO) = 26.64*LOG(KO/KI(ENAI))  
IVNA(INAI) = 26.64*LOG(INA0(INAI)/INAI)  
IVK(KO) = 26.64*LOG(KO/IKI(INAI))  
NA0(ENAI) =  144 - BETA*(ENAI-18)  
KI(ENAI) =  158 - ENAI  
INA0(INAI) =  144 - BETA*(INAI-18)  
IKI(INAI) =  158 - INAI  
IPUMP(ENAI,KO) = ( RHO/(1+EXP((25-ENAI)/3)) )*( 1/(1+EXP(5.5-KO)) )  
IGLIA(KO) = GGLIA/(1 + EXP((18-KO)/2.5))  
IDIFF(KO) = EPSILON*(KO-KOINF)  
NUE(VE) = (GKL+GKL+GNAL)/CM*(EA/(EC+EXP(-EB*(VE+VT_C))))  
NUI(VI) = (IGNAL+IGKL+IGCIL)/CI*(EA/(EC+EXP(-EB*(VI+VT_C))))  
