# Supplementary material for: Adaptation and Inhibition Control Pathological Synchronization in a Model of Focal Epileptic Seizure
Source: eNeuro. 2018 Oct 5;5(5):ENEURO.0019-18.2018. doi: 10.1523/ENEURO.0019-18.2018 (PMC6173584; doi:10.1523/ENEURO.0019-18.2018)
Supplement: Extended Data 1 — The code is available as Extended Data. Download Extended Data, ZIP file [file sup_enu-eN-NWR-0019-18-s03.zip › Github/Fig_2/A - Rest/power_spectrum/plot_spectrum.m]

%% clean up

close all;
clear;


%%


%% Plot the oscillatory spectrum using multitaper method

% multitaper method

% temporal discretization
dt=(time(2)-time(1))*1000;

fs = 1/dt*1000;


% normalize the data
signal=signal-mean(signal);
%% plot the spectrum

% create a new figure
figure;

b=(0:0.001:0.03);
[a,b] =pmtm(signal,10,length(signal),fs,'unity');
plot(b,a/max(a));
% limit the fruency range, in Hz
xlim([0, 15]);
set(gca,'Fontsize',10);
title('Power spectrum')
box off;

%%
