# Supplementary material for: Adaptation and Inhibition Control Pathological Synchronization in a Model of Focal Epileptic Seizure
Source: eNeuro. 2018 Oct 5;5(5):ENEURO.0019-18.2018. doi: 10.1523/ENEURO.0019-18.2018 (PMC6173584; doi:10.1523/ENEURO.0019-18.2018)
Supplement: Extended Data 1 — The code is available as Extended Data. Download Extended Data, ZIP file [file sup_enu-eN-NWR-0019-18-s03.zip › Github/Fig_3/EI_Cress_pop_AHP_bif_NO_noise.ode]

# model for PID with adaptation
# Approximation for A(V), VT, Vr and sigV should be fixed

# with noise


# INPUT
par I=0
par vt_c=-10

# SYNAPSES
par gie=2, gii=0.2, gee=1.5, gei=1

par gAHP=1.6
par VAHP=-70, tauAHP_1=1, tauAHP_2=320


# noise parameters
 par tau_c=5.4, sigma=3


par tauE_1=1, tauE_2=5.4, V_AMPA=0
par tauI_1=8.3, tauI_2=0.2, V_GABA=-75


# EXCITATORY POPULATION
#par sigVe=4, VTe=-55, Vre=-65

#par gAHP=2, VAHP=-70, tauAHP_1=1, tauAHP_2=414

par gamma1=0.044494542
par tau=100
par beta=7

par gkl=0.044
par gnal=0.02
par gcil=0.0085

par phi=3
par rho=1.25
par Gglia=0
par epsilon=1.33
par Koinf=8
par cli=4
par clO=130
par Cm=1.0

number ea=2.844e+04
number eb=0.1916
number ec=1.236e+04

par erK=135
par erNa=26


# INHIBITORY POPULATION
#par sigVi=4, VTi=-55, Vri=-65

par igkl=0.048
par ignal=0.0215
par igcil=0.03


par icli=6
par iclO=130
par Ci=1.0


# IONIC CONCENTRATIONS
 par Ko=8
 par eNai=20

 par iNai=20

#par irK=150
#par irNa=23

	#Na
#	deNai/dt= 1/tau*(erNa*nuE(Ve) -gamma1*gnal*(Ve-VNa(eNai)) -3*Ipump(eNai,Ko) )
	#K0
#	dKo/dt= 1/tau*(erk*nuE(Ve) +gamma1*beta*gkl*(Ve-Vk(Ko)) -2*beta*Ipump(eNai,Ko) -Idiff(Ko)-Iglia(Ko))


	#iNai
#	diNai/dt= 1/tau*(irNa*nuI(Vi) -gamma1*ignal*(Vi-iVNa(iNai)) -3*Ipump(iNai,Ko) )
	# Ko
#	dKo/dt= 1/tau*(irK*nuI(Vi) +gamma1*beta*igkl*(Vi-iVk(Ko)) -2*beta*Ipump(iNai,Ko) -Idiff(Ko)-Iglia(Ko))


# REVERSAL POTENTIALS
VNa(eNai)=26.64*log(Na0(eNai)/eNai)
Vk(Ko)=26.64*log(Ko/Ki(eNai))
Vcl=26.64*log(cli/clO)

iVNa(iNai)=26.64*log(iNa0(iNai)/iNai)
iVk(Ko)=26.64*log(Ko/iKi(iNai))
iVcl=26.64*log(icli/iclO)

# Ion concentrations
        Na0(eNai) = 144 - beta*(eNai-18)
	 Ki(eNai) = 158 - eNai

	iNa0(iNai) = 144 - beta*(iNai-18)
	iKi(iNai) = 158 - iNai


# Potassium
Ipump(eNai,Ko)=( rho/(1+exp((25-eNai)/3)) )*( 1/(1+exp(5.5-Ko)) )
Iglia(Ko)=Gglia/(1 + exp((18-Ko)/2.5))
Idiff(Ko)=epsilon*(Ko-Koinf)


# -gAHP*g_AHP*(Ve-VAHP) -gee*g_e*(Ve-V_AMPA)-gie*g_i*(Ve-V_GABA)

 dVe/dt=1/Cm*(I-gnal*(Ve-VNa(eNai)) -gkl*(Ve-Vk(Ko)) -gcil*(Ve-Vcl)-gAHP*g_AHP*(Ve-VAHP) -gee*g_e*(Ve-V_AMPA)-gie*g_i*(Ve-V_GABA))
 nuE(Ve)=(gkl+gkl+gnal)/Cm*(ea/(ec+exp(-eb*(Ve+vt_c))))

# -gei*g_e*(Vi-V_AMPA)-gii*g_i*(Vi-V_GABA)
 # Vi
 dVi/dt=(-ignal*(Vi-iVNa(iNai))-igkl*(Vi-iVk(Ko))-igcil*(Vi-iVcl)-gei*g_e*(Vi-V_AMPA)-gii*g_i*(Vi-V_GABA))/Ci
 nuI(Vi)=(ignal+igkl+igcil)/Ci*(ea/(ec+exp(-eb*(Vi+vt_c))))


# AHP current gAHP*g_AHP*(Ve-VAHP)
dg_AHP/dt=ahp
dahp/dt=1/tauAHP_1/tauAHP_2*(nuE(Ve)*(1-g_AHP)-g_AHP-(tauAHP_1+tauAHP_2)*ahp)

# E gating variable
dg_e/dt=ee
dee/dt=1/tauE_1/tauE_2*(nuE(Ve)*(1-g_e)-g_e-(tauE_1+tauE_2)*ee)

# I gating variable
dg_i/dt=ii
dii/dt=1/tauI_1/tauI_2*(nuI(Vi)*(1-g_i)-g_i-(tauI_1+tauI_2)*ii)


# Ornstein-Uhlenbeck
# wiener w
# dnoise/dt=-noise/tau_c+w*sigma*sqrt(0.05)
# init noise=0


# aux INP=I+n
aux NUE=nuE(Ve)*1000
aux NUI=nuI(VI)*1000


# INITIAL CONDITIONS

 init Ve=-50
 init Vi=-50

 init g_e=0, ee=0
 init g_i=0, ii=0

 init g_AHP=0, ahp=0

# init eNai = 15.5
# init Ko = 7.8

# init iNai = 15.5
# init Ko = 7.8

 init g_AHP=0, ahp=0

@ total=5000, dt=0.05, bounds=1000000000000000000, MAXSTOR=10000000
done
