# Supplementary material for: Adaptation and Inhibition Control Pathological Synchronization in a Model of Focal Epileptic Seizure
Source: eNeuro. 2018 Oct 5;5(5):ENEURO.0019-18.2018. doi: 10.1523/ENEURO.0019-18.2018 (PMC6173584; doi:10.1523/ENEURO.0019-18.2018)
Supplement: Extended Data 1 — The code is available as Extended Data. Download Extended Data, ZIP file [file sup_enu-eN-NWR-0019-18-s03.zip › Github/Fig_4/gEI/gEI.auto]

5 5 1 2 3 4 0
11 10
14 10
17 10
20 10
23 10
26 10
29 10
32 10
35 10
15 200 50 
-0.02 0.001 0.5 
-20 20 0 1000
-0.374095 -64.5627 0.501583 -18.9377 0 2 
688
1 1 9 1 0 1 0 1 0
1 -10 2 0.2 1.5 72.6231 0 
-55.073092 -55.073092 -55.073092 -55.073092 0.000000 0.000000
-47.339884 -47.339884 -47.339884 -47.339884 0.000000 0.000000
0.011156 0.011156 0.011156 0.011156 0.000000 0.000000
0.000000 0.000000 0.000000 0.000000 0.000000 0.000000
0.011156 0.011156 0.011156 0.011156 0.000000 0.000000
-0.000000 -0.000000 -0.000000 -0.000000 0.000000 0.000000
0.038111 0.038111 0.038111 0.038111 0.000000 0.000000
-0.000000 -0.000000 -0.000000 -0.000000 0.000000 0.000000
1 -2 0 0 1 1 0 1 0
1.00979 -10 2 0.2 1.5 72.6446 0 
-55.110430 -55.110430 -55.110430 -55.110430 0.006765 0.000000
-47.329393 -47.329393 -47.329393 -47.329393 0.367825 0.000000
0.011081 0.011081 0.011081 0.011081 0.761727 0.131256
0.000000 0.000000 0.000000 0.000000 0.761727 -0.131256
0.011081 0.011081 0.011081 0.011081 0.790179 0.000000
0.000000 0.000000 0.000000 0.000000 0.975755 0.064167
0.038172 0.038172 0.038172 0.038172 0.975755 -0.064167
0.000000 0.000000 0.000000 0.000000 0.995948 0.000000
1 -3 0 0 2 1 0 1 0
1.01967 -10 2 0.2 1.5 72.666 0 
-55.147725 -55.147725 -55.147725 -55.147725 0.006765 0.000000
-47.318842 -47.318842 -47.318842 -47.318842 0.367825 0.000000
0.011007 0.011007 0.011007 0.011007 0.761978 0.131195
-0.000000 -0.000000 -0.000000 -0.000000 0.761978 -0.131195
0.011007 0.011007 0.011007 0.011007 0.789743 0.000000
0.000000 0.000000 0.000000 0.000000 0.975727 0.064416
0.038234 0.038234 0.038234 0.038234 0.975727 -0.064416
-0.000000 -0.000000 -0.000000 -0.000000 0.995962 0.000000
1 -4 0 0 3 1 0 1 0
1.03976 -10 2 0.2 1.5 72.7087 0 
-55.222180 -55.222180 -55.222180 -55.222180 0.006765 0.000000
-47.297557 -47.297557 -47.297557 -47.297557 0.367826 0.000000
0.010859 0.010859 0.010859 0.010859 0.762476 0.131079
0.000000 0.000000 0.000000 0.000000 0.762476 -0.131079
0.010859 0.010859 0.010859 0.010859 0.788872 0.000000
0.000000 0.000000 0.000000 0.000000 0.975672 0.064910
0.038358 0.038358 0.038358 0.038358 0.975672 -0.064910
-0.000000 -0.000000 -0.000000 -0.000000 0.995990 0.000000
1 -5 0 0 4 1 0 1 0
1.07067 -10 2 0.2 1.5 72.7722 0 
-55.333518 -55.333518 -55.333518 -55.333518 0.006766 0.000000
-47.265180 -47.265180 -47.265180 -47.265180 0.367828 0.000000
0.010642 0.010642 0.010642 0.010642 0.763215 0.130916
0.000000 0.000000 0.000000 0.000000 0.763215 -0.130916
0.010642 0.010642 0.010642 0.010642 0.787566 0.000000
0.000000 0.000000 0.000000 0.000000 0.975592 0.065643
0.038547 0.038547 0.038547 0.038547 0.975592 -0.065643
0.000000 0.000000 0.000000 0.000000 0.996029 0.000000
1 -6 0 0 5 1 0 1 0
1.11883 -10 2 0.2 1.5 72.8666 0 
-55.499719 -55.499719 -55.499719 -55.499719 0.006766 0.000000
-47.215611 -47.215611 -47.215611 -47.215611 0.367830 0.000000
0.010326 0.010326 0.010326 0.010326 0.764300 0.130699
0.000000 0.000000 0.000000 0.000000 0.764300 -0.130699
0.010326 0.010326 0.010326 0.010326 0.785608 0.000000
0.000000 0.000000 0.000000 0.000000 0.975475 0.066723
0.038838 0.038838 0.038838 0.038838 0.975475 -0.066723
0.000000 0.000000 0.000000 0.000000 0.996085 0.000000
1 -7 0 0 6 1 0 1 0
1.1953 -10 2 0.2 1.5 73.0057 0 
-55.747086 -55.747086 -55.747086 -55.747086 0.006766 0.000000
-47.139045 -47.139045 -47.139045 -47.139045 0.367833 0.000000
0.009872 0.009872 0.009872 0.009872 0.765875 0.130433
0.000000 0.000000 0.000000 0.000000 0.765875 -0.130433
0.009872 0.009872 0.009872 0.009872 0.782683 0.000000
0.000000 0.000000 0.000000 0.000000 0.975306 0.068299
0.039291 0.039291 0.039291 0.039291 0.975306 -0.068299
0.000000 0.000000 0.000000 0.000000 0.996160 0.000000
1 -8 0 0 7 1 0 1 0
1.31994 -10 2 0.2 1.5 73.2089 0 
-56.113382 -56.113382 -56.113382 -56.113382 0.006767 0.000000
-47.019406 -47.019406 -47.019406 -47.019406 0.367837 0.000000
0.009234 0.009234 0.009234 0.009234 0.768106 0.130169
0.000000 0.000000 0.000000 0.000000 0.768106 -0.130169
0.009234 0.009234 0.009234 0.009234 0.778347 0.000000
0.000000 0.000000 0.000000 0.000000 0.975066 0.070569
0.040006 0.040006 0.040006 0.040006 0.975066 -0.070569
-0.000000 -0.000000 -0.000000 -0.000000 0.996257 0.000000
1 -9 0 0 8 1 0 1 0
1.49134 -10 2 0.2 1.5 73.4502 0 
-56.556742 -56.556742 -56.556742 -56.556742 0.006767 0.000000
-46.864317 -46.864317 -46.864317 -46.864317 0.367842 0.000000
0.008514 0.008514 0.008514 0.008514 0.770625 0.130050
-0.000000 -0.000000 -0.000000 -0.000000 0.770625 -0.130050
0.008514 0.008514 0.008514 0.008514 0.773137 0.000000
0.000000 0.000000 0.000000 0.000000 0.974789 0.073223
0.040948 0.040948 0.040948 0.040948 0.974789 -0.073223
-0.000000 -0.000000 -0.000000 -0.000000 0.996356 0.000000
1 -10 0 0 9 1 0 1 0
1.68326 -10 2 0.2 1.5 73.6805 0 
-56.988951 -56.988951 -56.988951 -56.988951 0.006768 0.000000
-46.701956 -46.701956 -46.701956 -46.701956 0.367846 0.000000
0.007864 0.007864 0.007864 0.007864 0.772865 0.130138
-0.000000 -0.000000 -0.000000 -0.000000 0.772865 -0.130138
0.007864 0.007864 0.007864 0.007864 0.768144 0.000000
0.000000 0.000000 0.000000 0.000000 0.974531 0.075720
0.041950 0.041950 0.041950 0.041950 0.974531 -0.075720
-0.000000 -0.000000 -0.000000 -0.000000 0.996435 0.000000
1 -11 0 0 10 1 0 1 0
1.89666 -10 2 0.2 1.5 73.8993 0 
-57.408552 -57.408552 -57.408552 -57.408552 0.006769 0.000000
-46.533457 -46.533457 -46.533457 -46.533457 0.367850 0.000000
0.007279 0.007279 0.007279 0.007279 0.774816 0.130399
0.000000 0.000000 0.000000 0.000000 0.774816 -0.130399
0.007279 0.007279 0.007279 0.007279 0.763419 0.000000
0.000000 0.000000 0.000000 0.000000 0.974286 0.078063
0.043009 0.043009 0.043009 0.043009 0.974286 -0.078063
0.000000 0.000000 0.000000 0.000000 0.996501 0.000000
1 -12 0 0 11 1 0 1 0
2.13212 -10 2 0.2 1.5 74.1063 0 
-57.814148 -57.814148 -57.814148 -57.814148 0.006770 0.000000
-46.360102 -46.360102 -46.360102 -46.360102 0.367853 0.000000
0.006753 0.006753 0.006753 0.006753 0.776482 0.130796
0.000000 0.000000 0.000000 0.000000 0.776482 -0.130796
0.006753 0.006753 0.006753 0.006753 0.758990 0.000000
0.000000 0.000000 0.000000 0.000000 0.974052 0.080257
0.044118 0.044118 0.044118 0.044118 0.974052 -0.080257
0.000000 0.000000 0.000000 0.000000 0.996554 0.000000
1 -13 0 0 12 1 0 1 0
2.38974 -10 2 0.2 1.5 74.3011 0 
-58.204479 -58.204479 -58.204479 -58.204479 0.006771 0.000000
-46.183266 -46.183266 -46.183266 -46.183266 0.367856 0.000000
0.006282 0.006282 0.006282 0.006282 0.777874 0.131296
0.000000 0.000000 0.000000 0.000000 0.777874 -0.131296
0.006282 0.006282 0.006282 0.006282 0.754870 0.000000
0.000000 0.000000 0.000000 0.000000 0.973823 0.082307
0.045269 0.045269 0.045269 0.045269 0.973823 -0.082307
0.000000 0.000000 0.000000 0.000000 0.996598 0.000000
1 -14 0 0 13 1 0 1 0
2.66918 -10 2 0.2 1.5 74.4838 0 
-58.578509 -58.578509 -58.578509 -58.578509 0.006772 0.000000
-46.004347 -46.004347 -46.004347 -46.004347 0.367858 0.000000
0.005860 0.005860 0.005860 0.005860 0.779012 0.131867
-0.000000 -0.000000 -0.000000 -0.000000 0.779012 -0.131867
0.005860 0.005860 0.005860 0.005860 0.751056 0.000000
0.000000 0.000000 0.000000 0.000000 0.973597 0.084217
0.046454 0.046454 0.046454 0.046454 0.973597 -0.084217
-0.000000 -0.000000 -0.000000 -0.000000 0.996634 0.000000
1 -15 0 0 14 1 0 1 0
2.96966 -10 2 0.2 1.5 74.6545 0 
-58.935492 -58.935492 -58.935492 -58.935492 0.006773 0.000000
-45.824688 -45.824688 -45.824688 -45.824688 0.367860 0.000000
0.005483 0.005483 0.005483 0.005483 0.779921 0.132481
0.000000 0.000000 0.000000 0.000000 0.779921 -0.132481
0.005483 0.005483 0.005483 0.005483 0.747538 0.000000
0.000000 0.000000 0.000000 0.000000 0.973371 0.085991
0.047664 0.047664 0.047664 0.047664 0.973371 -0.085991
0.000000 0.000000 0.000000 0.000000 0.996664 0.000000
1 -16 0 0 15 1 0 1 0
3.29001 -10 2 0.2 1.5 74.8134 0 
-59.275007 -59.275007 -59.275007 -59.275007 0.006774 0.000000
-45.645522 -45.645522 -45.645522 -45.645522 0.367862 0.000000
0.005147 0.005147 0.005147 0.005147 0.744296 0.000000
0.000000 0.000000 0.000000 0.000000 0.780627 0.133117
0.005147 0.005147 0.005147 0.005147 0.780627 -0.133117
0.000000 0.000000 0.000000 0.000000 0.973144 0.087636
0.048892 0.048892 0.048892 0.048892 0.973144 -0.087636
0.000000 0.000000 0.000000 0.000000 0.996690 0.000000
1 -17 0 0 16 1 0 1 0
3.62882 -10 2 0.2 1.5 74.9609 0 
-59.596970 -59.596970 -59.596970 -59.596970 0.006775 0.000000
-45.467915 -45.467915 -45.467915 -45.467915 0.367864 0.000000
0.004846 0.004846 0.004846 0.004846 0.741312 0.000000
-0.000000 -0.000000 -0.000000 -0.000000 0.781158 0.133758
0.004846 0.004846 0.004846 0.004846 0.781158 -0.133758
0.000000 0.000000 0.000000 0.000000 0.972914 0.089158
0.050129 0.050129 0.050129 0.050129 0.972914 -0.089158
-0.000000 -0.000000 -0.000000 -0.000000 0.996711 0.000000
1 -18 0 0 17 1 0 1 0
3.98451 -10 2 0.2 1.5 75.0975 0 
-59.901601 -59.901601 -59.901601 -59.901601 0.006776 0.000000
-45.292747 -45.292747 -45.292747 -45.292747 0.367865 0.000000
0.004578 0.004578 0.004578 0.004578 0.738561 0.000000
-0.000000 -0.000000 -0.000000 -0.000000 0.781538 0.134392
0.004578 0.004578 0.004578 0.004578 0.781538 -0.134392
0.000000 0.000000 0.000000 0.000000 0.972679 0.090564
0.051368 0.051368 0.051368 0.051368 0.972679 -0.090564
0.000000 0.000000 0.000000 0.000000 0.996728 0.000000
1 -19 0 0 18 1 0 1 0
4.35543 -10 2 0.2 1.5 75.2239 0 
-60.189379 -60.189379 -60.189379 -60.189379 0.006776 0.000000
-45.120702 -45.120702 -45.120702 -45.120702 0.367866 0.000000
0.004338 0.004338 0.004338 0.004338 0.736023 0.000000
-0.000000 -0.000000 -0.000000 -0.000000 0.781791 0.135010
0.004338 0.004338 0.004338 0.004338 0.781791 -0.135010
0.000000 0.000000 0.000000 0.000000 0.972440 0.091863
0.052604 0.052604 0.052604 0.052604 0.972440 -0.091863
-0.000000 -0.000000 -0.000000 -0.000000 0.996743 0.000000
1 -20 0 0 19 1 0 1 0
4.73997 -10 2 0.2 1.5 75.3408 0 
-60.460981 -60.460981 -60.460981 -60.460981 0.006777 0.000000
-44.952278 -44.952278 -44.952278 -44.952278 0.367867 0.000000
0.004122 0.004122 0.004122 0.004122 0.781938 0.135605
0.000000 0.000000 0.000000 0.000000 0.781938 -0.135605
0.004122 0.004122 0.004122 0.004122 0.733675 0.000000
0.000000 0.000000 0.000000 0.000000 0.972196 0.093063
0.053830 0.053830 0.053830 0.053830 0.972196 -0.093063
0.000000 0.000000 0.000000 0.000000 0.996756 0.000000
1 -21 0 0 20 1 0 1 0
5.13656 -10 2 0.2 1.5 75.4489 0 
-60.717222 -60.717222 -60.717222 -60.717222 0.006778 0.000000
-44.787811 -44.787811 -44.787811 -44.787811 0.367868 0.000000
0.003929 0.003929 0.003929 0.003929 0.731498 0.000000
0.000000 0.000000 0.000000 0.000000 0.781997 0.136175
0.003929 0.003929 0.003929 0.003929 0.781997 -0.136175
0.000000 0.000000 0.000000 0.000000 0.971948 0.094171
0.055044 0.055044 0.055044 0.055044 0.971948 -0.094171
-0.000000 -0.000000 -0.000000 -0.000000 0.996767 0.000000
1 -22 0 0 21 1 0 1 0
5.5438 -10 2 0.2 1.5 75.5488 0 
-60.958997 -60.958997 -60.958997 -60.958997 0.006779 0.000000
-44.627501 -44.627501 -44.627501 -44.627501 0.367869 0.000000
0.003754 0.003754 0.003754 0.003754 0.729474 0.000000
0.000000 0.000000 0.000000 0.000000 0.781982 0.136716
0.003754 0.003754 0.003754 0.003754 0.781982 -0.136716
0.000000 0.000000 0.000000 0.000000 0.971696 0.095196
0.056243 0.056243 0.056243 0.056243 0.971696 -0.095196
-0.000000 -0.000000 -0.000000 -0.000000 0.996777 0.000000
1 -23 0 0 22 1 0 1 0
5.9604 -10 2 0.2 1.5 75.6412 0 
-61.187237 -61.187237 -61.187237 -61.187237 0.006780 0.000000
-44.471436 -44.471436 -44.471436 -44.471436 0.367870 0.000000
0.003597 0.003597 0.003597 0.003597 0.727586 0.000000
0.000000 0.000000 0.000000 0.000000 0.781908 0.137228
0.003597 0.003597 0.003597 0.003597 0.781908 -0.137228
0.000000 0.000000 0.000000 0.000000 0.971439 0.096144
0.057424 0.057424 0.057424 0.057424 0.971439 -0.096144
0.000000 0.000000 0.000000 0.000000 0.996785 0.000000
1 -24 0 0 23 1 0 1 0
6.38519 -10 2 0.2 1.5 75.7268 0 
-61.402872 -61.402872 -61.402872 -61.402872 0.006781 0.000000
-44.319622 -44.319622 -44.319622 -44.319622 0.367871 0.000000
0.003454 0.003454 0.003454 0.003454 0.725821 0.000000
-0.000000 -0.000000 -0.000000 -0.000000 0.781785 0.137711
0.003454 0.003454 0.003454 0.003454 0.781785 -0.137711
0.000000 0.000000 0.000000 0.000000 0.971180 0.097022
0.058586 0.058586 0.058586 0.058586 0.971180 -0.097022
-0.000000 -0.000000 -0.000000 -0.000000 0.996792 0.000000
1 -25 0 0 24 1 0 1 0
6.81718 -10 2 0.2 1.5 75.8061 0 
-61.606808 -61.606808 -61.606808 -61.606808 0.006782 0.000000
-44.172001 -44.172001 -44.172001 -44.172001 0.367871 0.000000
0.003323 0.003323 0.003323 0.003323 0.781621 0.138165
0.000000 0.000000 0.000000 0.000000 0.781621 -0.138165
0.003323 0.003323 0.003323 0.003323 0.970917 0.097836
0.000000 0.000000 0.000000 0.000000 0.970917 -0.097836
0.059728 0.059728 0.059728 0.059728 0.724165 0.000000
0.000000 0.000000 0.000000 0.000000 0.996798 0.000000
1 -26 0 0 25 1 0 1 0
7.25549 -10 2 0.2 1.5 75.8798 0 
-61.799909 -61.799909 -61.799909 -61.799909 0.006783 0.000000
-44.028472 -44.028472 -44.028472 -44.028472 0.367872 0.000000
0.003205 0.003205 0.003205 0.003205 0.781425 0.138591
0.000000 0.000000 0.000000 0.000000 0.781425 -0.138591
0.003205 0.003205 0.003205 0.003205 0.722608 0.000000
0.000000 0.000000 0.000000 0.000000 0.970652 0.098593
0.060849 0.060849 0.060849 0.060849 0.970652 -0.098593
-0.000000 -0.000000 -0.000000 -0.000000 0.996804 0.000000
1 -27 0 0 26 1 0 1 0
7.69934 -10 2 0.2 1.5 75.9482 0 
-61.982987 -61.982987 -61.982987 -61.982987 0.006784 0.000000
-43.888903 -43.888903 -43.888903 -43.888903 0.367872 0.000000
0.003096 0.003096 0.003096 0.003096 0.781203 0.138991
-0.000000 -0.000000 -0.000000 -0.000000 0.781203 -0.138991
0.003096 0.003096 0.003096 0.003096 0.721138 0.000000
0.000000 0.000000 0.000000 0.000000 0.970384 0.099297
0.061950 0.061950 0.061950 0.061950 0.970384 -0.099297
0.000000 0.000000 0.000000 0.000000 0.996809 0.000000
1 -28 0 0 27 1 0 1 0
8.14807 -10 2 0.2 1.5 76.0119 0 
-62.156798 -62.156798 -62.156798 -62.156798 0.006785 0.000000
-43.753146 -43.753146 -43.753146 -43.753146 0.367873 0.000000
0.002996 0.002996 0.002996 0.002996 0.780959 0.139365
-0.000000 -0.000000 -0.000000 -0.000000 0.780959 -0.139365
0.002996 0.002996 0.002996 0.002996 0.719748 0.000000
0.000000 0.000000 0.000000 0.000000 0.970115 0.099953
0.063030 0.063030 0.063030 0.063030 0.970115 -0.099953
0.000000 0.000000 0.000000 0.000000 0.996813 0.000000
1 -29 0 0 28 1 0 1 0
8.6011 -10 2 0.2 1.5 76.0713 0 
-62.322042 -62.322042 -62.322042 -62.322042 0.006786 0.000000
-43.621039 -43.621039 -43.621039 -43.621039 0.718430 0.000000
0.002904 0.002904 0.002904 0.002904 0.780698 0.139716
-0.000000 -0.000000 -0.000000 -0.000000 0.780698 -0.139716
0.002904 0.002904 0.002904 0.002904 0.969844 0.100565
0.000000 0.000000 0.000000 0.000000 0.969844 -0.100565
0.064090 0.064090 0.064090 0.064090 0.367873 0.000000
-0.000000 -0.000000 -0.000000 -0.000000 0.996817 0.000000
1 -30 0 0 29 1 0 1 0
9.05795 -10 2 0.2 1.5 76.1266 0 
-62.479358 -62.479358 -62.479358 -62.479358 0.006787 0.000000
-43.492420 -43.492420 -43.492420 -43.492420 0.717177 0.000000
0.002819 0.002819 0.002819 0.002819 0.780424 0.140043
0.000000 0.000000 0.000000 0.000000 0.780424 -0.140043
0.002819 0.002819 0.002819 0.002819 0.969572 0.101136
0.000000 0.000000 0.000000 0.000000 0.969572 -0.101136
0.065130 0.065130 0.065130 0.065130 0.367873 0.000000
-0.000000 -0.000000 -0.000000 -0.000000 0.996821 0.000000
1 -31 0 0 30 1 0 1 0
9.51817 -10 2 0.2 1.5 76.1784 0 
-62.629336 -62.629336 -62.629336 -62.629336 0.006788 0.000000
-43.367122 -43.367122 -43.367122 -43.367122 0.715983 0.000000
0.002740 0.002740 0.002740 0.002740 0.780138 0.140350
0.000000 0.000000 0.000000 0.000000 0.780138 -0.140350
0.002740 0.002740 0.002740 0.002740 0.969299 0.101671
0.000000 0.000000 0.000000 0.000000 0.969299 -0.101671
0.066151 0.066151 0.066151 0.066151 0.367874 0.000000
0.000000 0.000000 0.000000 0.000000 0.996824 0.000000
1 -32 0 0 31 1 0 1 0
9.9814 -10 2 0.2 1.5 76.2268 0 
-62.772511 -62.772511 -62.772511 -62.772511 0.006788 0.000000
-43.244984 -43.244984 -43.244984 -43.244984 0.714843 0.000000
0.002667 0.002667 0.002667 0.002667 0.779845 0.140636
-0.000000 -0.000000 -0.000000 -0.000000 0.779845 -0.140636
0.002667 0.002667 0.002667 0.002667 0.969025 0.102172
0.000000 0.000000 0.000000 0.000000 0.969025 -0.102172
0.067152 0.067152 0.067152 0.067152 0.367874 0.000000
0.000000 0.000000 0.000000 0.000000 0.996827 0.000000
1 -33 0 0 32 1 0 1 0
10.4473 -10 2 0.2 1.5 76.2721 0 
-62.909374 -62.909374 -62.909374 -62.909374 0.006789 0.000000
-43.125851 -43.125851 -43.125851 -43.125851 0.713752 0.000000
0.002599 0.002599 0.002599 0.002599 0.779545 0.140903
0.000000 0.000000 0.000000 0.000000 0.779545 -0.140903
0.002599 0.002599 0.002599 0.002599 0.968752 0.102642
0.000000 0.000000 0.000000 0.000000 0.968752 -0.102642
0.068136 0.068136 0.068136 0.068136 0.367874 0.000000
-0.000000 -0.000000 -0.000000 -0.000000 0.996829 0.000000
1 -34 0 0 33 1 0 1 0
10.9156 -10 2 0.2 1.5 76.3146 0 
-63.040370 -63.040370 -63.040370 -63.040370 0.006790 0.000000
-43.009571 -43.009571 -43.009571 -43.009571 0.712707 0.000000
0.002535 0.002535 0.002535 0.002535 0.779240 0.141152
-0.000000 -0.000000 -0.000000 -0.000000 0.779240 -0.141152
0.002535 0.002535 0.002535 0.002535 0.968478 0.103084
0.000000 0.000000 0.000000 0.000000 0.968478 -0.103084
0.069101 0.069101 0.069101 0.069101 0.367874 0.000000
0.000000 0.000000 0.000000 0.000000 0.996832 0.000000
1 -35 0 0 34 1 0 1 0
11.3861 -10 2 0.2 1.5 76.3545 0 
-63.165906 -63.165906 -63.165906 -63.165906 0.006791 0.000000
-42.896001 -42.896001 -42.896001 -42.896001 0.711703 0.000000
0.002476 0.002476 0.002476 0.002476 0.778931 0.141384
0.000000 0.000000 0.000000 0.000000 0.778931 -0.141384
0.002476 0.002476 0.002476 0.002476 0.968203 0.103498
0.000000 0.000000 0.000000 0.000000 0.968203 -0.103498
0.070050 0.070050 0.070050 0.070050 0.367875 0.000000
0.000000 0.000000 0.000000 0.000000 0.996834 0.000000
1 -36 0 0 35 1 0 1 0
11.8585 -10 2 0.2 1.5 76.3919 0 
-63.286353 -63.286353 -63.286353 -63.286353 0.006792 0.000000
-42.785005 -42.785005 -42.785005 -42.785005 0.710737 0.000000
0.002420 0.002420 0.002420 0.002420 0.778621 0.141600
0.000000 0.000000 0.000000 0.000000 0.778621 -0.141600
0.002420 0.002420 0.002420 0.002420 0.967929 0.103888
0.000000 0.000000 0.000000 0.000000 0.967929 -0.103888
0.070982 0.070982 0.070982 0.070982 0.367875 0.000000
0.000000 0.000000 0.000000 0.000000 0.996836 0.000000
1 -37 0 0 36 1 0 1 0
12.3327 -10 2 0.2 1.5 76.4271 0 
-63.402050 -63.402050 -63.402050 -63.402050 0.006793 0.000000
-42.676454 -42.676454 -42.676454 -42.676454 0.709806 0.000000
0.002368 0.002368 0.002368 0.002368 0.778309 0.141802
-0.000000 -0.000000 -0.000000 -0.000000 0.778309 -0.141802
0.002368 0.002368 0.002368 0.002368 0.967656 0.104256
0.000000 0.000000 0.000000 0.000000 0.967656 -0.104256
0.071898 0.071898 0.071898 0.071898 0.367875 0.000000
-0.000000 -0.000000 -0.000000 -0.000000 0.996838 0.000000
1 -38 0 0 37 1 0 1 0
12.8084 -10 2 0.2 1.5 76.4602 0 
-63.513305 -63.513305 -63.513305 -63.513305 0.006793 0.000000
-42.570227 -42.570227 -42.570227 -42.570227 0.708908 0.000000
0.002318 0.002318 0.002318 0.002318 0.777996 0.141989
0.000000 0.000000 0.000000 0.000000 0.777996 -0.141989
0.002318 0.002318 0.002318 0.002318 0.967382 0.104602
0.000000 0.000000 0.000000 0.000000 0.967382 -0.104602
0.072798 0.072798 0.072798 0.072798 0.367875 0.000000
-0.000000 -0.000000 -0.000000 -0.000000 0.996839 0.000000
1 -39 0 0 38 1 0 1 0
13.2856 -10 2 0.2 1.5 76.4914 0 
-63.620401 -63.620401 -63.620401 -63.620401 0.006794 0.000000
-42.466210 -42.466210 -42.466210 -42.466210 0.708041 0.000000
0.002272 0.002272 0.002272 0.002272 0.777683 0.142163
0.000000 0.000000 0.000000 0.000000 0.777683 -0.142163
0.002272 0.002272 0.002272 0.002272 0.967109 0.104928
0.000000 0.000000 0.000000 0.000000 0.967109 -0.104928
0.073684 0.073684 0.073684 0.073684 0.367876 0.000000
0.000000 0.000000 0.000000 0.000000 0.996841 0.000000
1 -40 0 0 39 1 0 1 0
13.7641 -10 2 0.2 1.5 76.5208 0 
-63.723602 -63.723602 -63.723602 -63.723602 0.006795 0.000000
-42.364292 -42.364292 -42.364292 -42.364292 0.707201 0.000000
0.002228 0.002228 0.002228 0.002228 0.777371 0.142324
-0.000000 -0.000000 -0.000000 -0.000000 0.777371 -0.142324
0.002228 0.002228 0.002228 0.002228 0.966837 0.105236
0.000000 0.000000 0.000000 0.000000 0.966837 -0.105236
0.074556 0.074556 0.074556 0.074556 0.367876 0.000000
-0.000000 -0.000000 -0.000000 -0.000000 0.996843 0.000000
1 -41 0 0 40 1 0 1 0
14.2438 -10 2 0.2 1.5 76.5485 0 
-63.823139 -63.823139 -63.823139 -63.823139 0.006796 0.000000
-42.264375 -42.264375 -42.264375 -42.264375 0.706388 0.000000
0.002186 0.002186 0.002186 0.002186 0.777060 0.142474
0.000000 0.000000 0.000000 0.000000 0.777060 -0.142474
0.002186 0.002186 0.002186 0.002186 0.966565 0.105526
0.000000 0.000000 0.000000 0.000000 0.966565 -0.105526
0.075413 0.075413 0.075413 0.075413 0.367876 0.000000
-0.000000 -0.000000 -0.000000 -0.000000 0.996844 0.000000
1 -42 0 0 41 1 0 1 0
14.7247 -10 2 0.2 1.5 76.5746 0 
-63.919231 -63.919231 -63.919231 -63.919231 0.006796 0.000000
-42.166366 -42.166366 -42.166366 -42.166366 0.705600 0.000000
0.002147 0.002147 0.002147 0.002147 0.776750 0.142612
0.000000 0.000000 0.000000 0.000000 0.776750 -0.142612
0.002147 0.002147 0.002147 0.002147 0.966294 0.105801
0.000000 0.000000 0.000000 0.000000 0.966294 -0.105801
0.076258 0.076258 0.076258 0.076258 0.367876 0.000000
-0.000000 -0.000000 -0.000000 -0.000000 0.996845 0.000000
1 -43 0 0 42 1 0 1 0
15.2065 -10 2 0.2 1.5 76.5993 0 
-64.012079 -64.012079 -64.012079 -64.012079 0.006797 0.000000
-42.070176 -42.070176 -42.070176 -42.070176 0.704835 0.000000
0.002109 0.002109 0.002109 0.002109 0.776442 0.142740
-0.000000 -0.000000 -0.000000 -0.000000 0.776442 -0.142740
0.002109 0.002109 0.002109 0.002109 0.966024 0.106060
0.000000 0.000000 0.000000 0.000000 0.966024 -0.106060
0.077089 0.077089 0.077089 0.077089 0.367876 0.000000
-0.000000 -0.000000 -0.000000 -0.000000 0.996846 0.000000
1 -44 0 0 43 1 0 1 0
15.6892 -10 2 0.2 1.5 76.6226 0 
-64.101866 -64.101866 -64.101866 -64.101866 0.006798 0.000000
-41.975721 -41.975721 -41.975721 -41.975721 0.704091 0.000000
0.002074 0.002074 0.002074 0.002074 0.776136 0.142857
0.000000 0.000000 0.000000 0.000000 0.776136 -0.142857
0.002074 0.002074 0.002074 0.002074 0.965754 0.106305
0.000000 0.000000 0.000000 0.000000 0.965754 -0.106305
0.077908 0.077908 0.077908 0.077908 0.367876 0.000000
0.000000 0.000000 0.000000 0.000000 0.996847 0.000000
1 -45 0 0 44 1 0 1 0
16.1728 -10 2 0.2 1.5 76.6445 0 
-64.188763 -64.188763 -64.188763 -64.188763 0.006799 0.000000
-41.882923 -41.882923 -41.882923 -41.882923 0.703368 0.000000
0.002040 0.002040 0.002040 0.002040 0.775832 0.142965
0.000000 0.000000 0.000000 0.000000 0.775832 -0.142965
0.002040 0.002040 0.002040 0.002040 0.965486 0.106537
0.000000 0.000000 0.000000 0.000000 0.965486 -0.106537
0.078716 0.078716 0.078716 0.078716 0.367876 0.000000
0.000000 0.000000 0.000000 0.000000 0.996849 0.000000
1 -46 0 0 45 1 0 1 0
16.6571 -10 2 0.2 1.5 76.6653 0 
-64.272928 -64.272928 -64.272928 -64.272928 0.006799 0.000000
-41.791708 -41.791708 -41.791708 -41.791708 0.702663 0.000000
0.002007 0.002007 0.002007 0.002007 0.775530 0.143064
-0.000000 -0.000000 -0.000000 -0.000000 0.775530 -0.143064
0.002007 0.002007 0.002007 0.002007 0.965218 0.106756
0.000000 0.000000 0.000000 0.000000 0.965218 -0.106756
0.079511 0.079511 0.079511 0.079511 0.367876 0.000000
0.000000 0.000000 0.000000 0.000000 0.996849 0.000000
1 -47 0 0 46 1 0 1 0
17.1422 -10 2 0.2 1.5 76.6849 0 
-64.354505 -64.354505 -64.354505 -64.354505 0.006800 0.000000
-41.702008 -41.702008 -41.702008 -41.702008 0.701977 0.000000
0.001977 0.001977 0.001977 0.001977 0.775231 0.143154
0.000000 0.000000 0.000000 0.000000 0.775231 -0.143154
0.001977 0.001977 0.001977 0.001977 0.964951 0.106963
0.000000 0.000000 0.000000 0.000000 0.964951 -0.106963
0.080295 0.080295 0.080295 0.080295 0.367877 0.000000
0.000000 0.000000 0.000000 0.000000 0.996850 0.000000
1 -48 0 0 47 1 0 1 0
17.628 -10 2 0.2 1.5 76.7034 0 
-64.433629 -64.433629 -64.433629 -64.433629 0.006801 0.000000
-41.613757 -41.613757 -41.613757 -41.613757 0.701308 0.000000
0.001947 0.001947 0.001947 0.001947 0.774935 0.143236
0.000000 0.000000 0.000000 0.000000 0.774935 -0.143236
0.001947 0.001947 0.001947 0.001947 0.964685 0.107159
0.000000 0.000000 0.000000 0.000000 0.964685 -0.107159
0.081069 0.081069 0.081069 0.081069 0.367877 0.000000
-0.000000 -0.000000 -0.000000 -0.000000 0.996851 0.000000
1 -49 0 0 48 1 0 1 0
18.1144 -10 2 0.2 1.5 76.7208 0 
-64.510427 -64.510427 -64.510427 -64.510427 0.006801 0.000000
-41.526895 -41.526895 -41.526895 -41.526895 0.700655 0.000000
0.001919 0.001919 0.001919 0.001919 0.774641 0.143310
0.000000 0.000000 0.000000 0.000000 0.774641 -0.143310
0.001919 0.001919 0.001919 0.001919 0.964420 0.107344
0.000000 0.000000 0.000000 0.000000 0.964420 -0.107344
0.081832 0.081832 0.081832 0.081832 0.367877 0.000000
0.000000 0.000000 0.000000 0.000000 0.996852 0.000000
1 -50 4 2 49 1 0 1 0
18.6013 -10 2 0.2 1.5 76.7373 0 
-64.585013 -64.585013 -64.585013 -64.585013 0.006802 0.000000
-41.441363 -41.441363 -41.441363 -41.441363 0.700017 0.000000
0.001892 0.001892 0.001892 0.001892 0.774349 0.143377
-0.000000 -0.000000 -0.000000 -0.000000 0.774349 -0.143377
0.001892 0.001892 0.001892 0.001892 0.964156 0.107518
0.000000 0.000000 0.000000 0.000000 0.964156 -0.107518
0.082584 0.082584 0.082584 0.082584 0.367877 0.000000
-0.000000 -0.000000 -0.000000 -0.000000 0.996853 0.000000
1 -51 0 0 50 1 0 1 0
19.0888 -10 2 0.2 1.5 76.7529 0 
-64.657495 -64.657495 -64.657495 -64.657495 0.006803 0.000000
-41.357107 -41.357107 -41.357107 -41.357107 0.699394 0.000000
0.001866 0.001866 0.001866 0.001866 0.774061 0.143436
0.000000 0.000000 0.000000 0.000000 0.774061 -0.143436
0.001866 0.001866 0.001866 0.001866 0.963893 0.107684
0.000000 0.000000 0.000000 0.000000 0.963893 -0.107684
0.083327 0.083327 0.083327 0.083327 0.367877 0.000000
0.000000 0.000000 0.000000 0.000000 0.996854 0.000000
1 -52 0 0 51 1 0 1 0
19.5768 -10 2 0.2 1.5 76.7676 0 
-64.727976 -64.727976 -64.727976 -64.727976 0.006804 0.000000
-41.274076 -41.274076 -41.274076 -41.274076 0.698784 0.000000
0.001841 0.001841 0.001841 0.001841 0.773775 0.143489
0.000000 0.000000 0.000000 0.000000 0.773775 -0.143489
0.001841 0.001841 0.001841 0.001841 0.963631 0.107840
0.000000 0.000000 0.000000 0.000000 0.963631 -0.107840
0.084060 0.084060 0.084060 0.084060 0.367877 0.000000
0.000000 0.000000 0.000000 0.000000 0.996854 0.000000
1 -53 9 3 52 1 0 1 0
20.0653 -10 2 0.2 1.5 76.7815 0 
-64.796548 -64.796548 -64.796548 -64.796548 0.006804 0.000000
-41.192223 -41.192223 -41.192223 -41.192223 0.698187 0.000000
0.001818 0.001818 0.001818 0.001818 0.773493 0.143535
0.000000 0.000000 0.000000 0.000000 0.773493 -0.143535
0.001818 0.001818 0.001818 0.001818 0.963370 0.107987
0.000000 0.000000 0.000000 0.000000 0.963370 -0.107987
0.084784 0.084784 0.084784 0.084784 0.367877 0.000000
0.000000 0.000000 0.000000 0.000000 0.996855 0.000000
1 1 0 0 53 1 0 1 0
1 -10 2 0.2 1.5 72.6231 0 
-55.073092 -55.073092 -55.073092 -55.073092 0.006804 0.000000
-47.339884 -47.339884 -47.339884 -47.339884 0.698187 0.000000
0.011156 0.011156 0.011156 0.011156 0.773493 0.143535
0.000000 0.000000 0.000000 0.000000 0.773493 -0.143535
0.011156 0.011156 0.011156 0.011156 0.963370 0.107987
-0.000000 -0.000000 -0.000000 -0.000000 0.963370 -0.107987
0.038111 0.038111 0.038111 0.038111 0.367877 0.000000
-0.000000 -0.000000 -0.000000 -0.000000 0.996855 0.000000
1 -2 0 0 54 1 0 1 0
0.990314 -10 2 0.2 1.5 72.6015 0 
-55.035710 -55.035710 -55.035710 -55.035710 0.006765 0.000000
-47.350314 -47.350314 -47.350314 -47.350314 0.367824 0.000000
0.011232 0.011232 0.011232 0.011232 0.761221 0.131382
0.000000 0.000000 0.000000 0.000000 0.761221 -0.131382
0.011232 0.011232 0.011232 0.011232 0.791049 0.000000
0.000000 0.000000 0.000000 0.000000 0.975810 0.063665
0.038051 0.038051 0.038051 0.038051 0.975810 -0.063665
0.000000 0.000000 0.000000 0.000000 0.995918 0.000000
1 -3 0 0 55 1 0 1 0
0.980728 -10 2 0.2 1.5 72.5799 0 
-54.998286 -54.998286 -54.998286 -54.998286 0.006765 0.000000
-47.360683 -47.360683 -47.360683 -47.360683 0.367823 0.000000
0.011308 0.011308 0.011308 0.011308 0.760966 0.131447
0.000000 0.000000 0.000000 0.000000 0.760966 -0.131447
0.011308 0.011308 0.011308 0.011308 0.791484 0.000000
0.000000 0.000000 0.000000 0.000000 0.975838 0.063412
0.037991 0.037991 0.037991 0.037991 0.975838 -0.063412
0.000000 0.000000 0.000000 0.000000 0.995903 0.000000
1 -4 0 0 56 1 0 1 0
0.961852 -10 2 0.2 1.5 72.5366 0 
-54.923312 -54.923312 -54.923312 -54.923312 0.006765 0.000000
-47.381238 -47.381238 -47.381238 -47.381238 0.367822 0.000000
0.011462 0.011462 0.011462 0.011462 0.760453 0.131582
0.000000 0.000000 0.000000 0.000000 0.760453 -0.131582
0.011462 0.011462 0.011462 0.011462 0.792352 0.000000
0.000000 0.000000 0.000000 0.000000 0.975895 0.062903
0.037872 0.037872 0.037872 0.037872 0.975895 -0.062903
-0.000000 -0.000000 -0.000000 -0.000000 0.995872 0.000000
1 -5 0 0 57 1 0 1 0
0.934266 -10 2 0.2 1.5 72.4711 0 
-54.810544 -54.810544 -54.810544 -54.810544 0.006765 0.000000
-47.411609 -47.411609 -47.411609 -47.411609 0.367821 0.000000
0.011698 0.011698 0.011698 0.011698 0.759675 0.131797
-0.000000 -0.000000 -0.000000 -0.000000 0.759675 -0.131797
0.011698 0.011698 0.011698 0.011698 0.793652 0.000000
0.000000 0.000000 0.000000 0.000000 0.975983 0.062129
0.037696 0.037696 0.037696 0.037696 0.975983 -0.062129
0.000000 0.000000 0.000000 0.000000 0.995823 0.000000
1 -6 0 0 58 1 0 1 0
0.894479 -10 2 0.2 1.5 72.3719 0 
-54.640736 -54.640736 -54.640736 -54.640736 0.006765 0.000000
-47.456126 -47.456126 -47.456126 -47.456126 0.367818 0.000000
0.012061 0.012061 0.012061 0.012061 0.758491 0.132144
0.000000 0.000000 0.000000 0.000000 0.758491 -0.132144
0.012061 0.012061 0.012061 0.012061 0.795594 0.000000
0.000000 0.000000 0.000000 0.000000 0.976117 0.060946
0.037441 0.037441 0.037441 0.037441 0.976117 -0.060946
0.000000 0.000000 0.000000 0.000000 0.995744 0.000000
1 -7 0 0 59 1 0 1 0
0.838232 -10 2 0.2 1.5 72.2211 0 
-54.384640 -54.384640 -54.384640 -54.384640 0.006765 0.000000
-47.520550 -47.520550 -47.520550 -47.520550 0.367814 0.000000
0.012629 0.012629 0.012629 0.012629 0.756676 0.132722
0.000000 0.000000 0.000000 0.000000 0.756676 -0.132722
0.012629 0.012629 0.012629 0.012629 0.798482 0.000000
0.000000 0.000000 0.000000 0.000000 0.976329 0.059119
0.037073 0.037073 0.037073 0.037073 0.976329 -0.059119
-0.000000 -0.000000 -0.000000 -0.000000 0.995610 0.000000
1 -8 0 0 60 1 0 1 0
0.761085 -10 2 0.2 1.5 71.9906 0 
-53.997695 -53.997695 -53.997695 -53.997695 0.006764 0.000000
-47.611901 -47.611901 -47.611901 -47.611901 0.367807 0.000000
0.013535 0.013535 0.013535 0.013535 0.753880 0.133706
0.000000 0.000000 0.000000 0.000000 0.753880 -0.133706
0.013535 0.013535 0.013535 0.013535 0.802740 0.000000
0.000000 0.000000 0.000000 0.000000 0.976669 0.056251
0.036556 0.036556 0.036556 0.036556 0.976669 -0.056251
-0.000000 -0.000000 -0.000000 -0.000000 0.995370 0.000000
1 -9 0 0 61 1 0 1 0
0.676696 -10 2 0.2 1.5 71.6993 0 
-53.516002 -53.516002 -53.516002 -53.516002 0.006764 0.000000
-47.716051 -47.716051 -47.716051 -47.716051 0.367798 0.000000
0.014747 0.014747 0.014747 0.014747 0.750320 0.135096
0.000000 0.000000 0.000000 0.000000 0.750320 -0.135096
0.014747 0.014747 0.014747 0.014747 0.807840 0.000000
0.000000 0.000000 0.000000 0.000000 0.977136 0.052471
0.035973 0.035973 0.035973 0.035973 0.977136 -0.052471
0.000000 0.000000 0.000000 0.000000 0.994985 0.000000
1 -10 0 0 62 1 0 1 0
0.602923 -10 2 0.2 1.5 71.4013 0 
-53.030679 -53.030679 -53.030679 -53.030679 0.006763 0.000000
-47.810999 -47.810999 -47.810999 -47.810999 0.367788 0.000000
0.016068 0.016068 0.016068 0.016068 0.746661 0.136648
-0.000000 -0.000000 -0.000000 -0.000000 0.746661 -0.136648
0.016068 0.016068 0.016068 0.016068 0.812737 0.000000
0.000000 0.000000 0.000000 0.000000 0.977671 0.048371
0.035448 0.035448 0.035448 0.035448 0.977671 -0.048371
-0.000000 -0.000000 -0.000000 -0.000000 0.994456 0.000000
1 -11 0 0 63 1 0 1 0
0.538403 -10 2 0.2 1.5 71.0975 0 
-52.542433 -52.542433 -52.542433 -52.542433 0.006763 0.000000
-47.897308 -47.897308 -47.897308 -47.897308 0.367777 0.000000
0.017505 0.017505 0.017505 0.017505 0.742916 0.138327
0.000000 0.000000 0.000000 0.000000 0.742916 -0.138327
0.017505 0.017505 0.017505 0.017505 0.817417 0.000000
0.000000 0.000000 0.000000 0.000000 0.978311 0.043862
0.034975 0.034975 0.034975 0.034975 0.978311 -0.043862
-0.000000 -0.000000 -0.000000 -0.000000 0.993696 0.000000
1 -12 0 0 64 1 0 1 0
0.481899 -10 2 0.2 1.5 70.7889 0 
-52.051873 -52.051873 -52.051873 -52.051873 0.006763 0.000000
-47.975747 -47.975747 -47.975747 -47.975747 0.367765 0.000000
0.019065 0.019065 0.019065 0.019065 0.739094 0.140097
-0.000000 -0.000000 -0.000000 -0.000000 0.739094 -0.140097
0.019065 0.019065 0.019065 0.019065 0.821882 0.000000
0.000000 0.000000 0.000000 0.000000 0.979138 0.038789
0.034551 0.034551 0.034551 0.034551 0.979138 -0.038789
-0.000000 -0.000000 -0.000000 -0.000000 0.992521 0.000000
1 -13 0 0 65 1 0 1 0
0.432304 -10 2 0.2 1.5 70.4764 0 
-51.559514 -51.559514 -51.559514 -51.559514 0.006762 0.000000
-48.047281 -48.047281 -48.047281 -48.047281 0.367751 0.000000
0.020754 0.020754 0.020754 0.020754 0.735202 0.141925
-0.000000 -0.000000 -0.000000 -0.000000 0.735202 -0.141925
0.020754 0.020754 0.020754 0.020754 0.826144 0.000000
0.000000 0.000000 0.000000 0.000000 0.980378 0.032860
0.034166 0.034166 0.034166 0.034166 0.980378 -0.032860
-0.000000 -0.000000 -0.000000 -0.000000 0.990453 0.000000
1 -14 0 0 66 1 0 1 0
0.388637 -10 2 0.2 1.5 70.1611 0 
-51.065794 -51.065794 -51.065794 -51.065794 0.006762 0.000000
-48.113066 -48.113066 -48.113066 -48.113066 0.367736 0.000000
0.022580 0.022580 0.022580 0.022580 0.731245 0.143779
0.000000 0.000000 0.000000 0.000000 0.731245 -0.143779
0.022580 0.022580 0.022580 0.022580 0.830227 0.000000
0.000000 0.000000 0.000000 0.000000 0.982949 0.025508
0.033816 0.033816 0.033816 0.033816 0.982949 -0.025508
-0.000000 -0.000000 -0.000000 -0.000000 0.985631 0.000000
1 -15 0 0 67 1 0 1 0
0.350038 -10 2 0.2 1.5 69.8442 0 
-50.571086 -50.571086 -50.571086 -50.571086 0.006762 0.000000
-48.174432 -48.174432 -48.174432 -48.174432 0.367719 0.000000
0.024548 0.024548 0.024548 0.024548 0.727227 0.145628
0.000000 0.000000 0.000000 0.000000 0.727227 -0.145628
0.024548 0.024548 0.024548 0.024548 0.834161 0.000000
0.000000 0.000000 0.000000 0.000000 0.971661 0.000000
0.033492 0.033492 0.033492 0.033492 0.990032 0.019086
0.000000 0.000000 0.000000 0.000000 0.990032 -0.019086
1 -16 0 0 68 1 0 1 0
0.315759 -10 2 0.2 1.5 69.5269 0 
-50.075707 -50.075707 -50.075707 -50.075707 0.006762 0.000000
-48.232880 -48.232880 -48.232880 -48.232880 0.367701 0.000000
0.026665 0.026665 0.026665 0.026665 0.723152 0.147445
-0.000000 -0.000000 -0.000000 -0.000000 0.723152 -0.147445
0.026665 0.026665 0.026665 0.026665 0.837982 0.000000
0.000000 0.000000 0.000000 0.000000 0.959540 0.000000
0.033185 0.033185 0.033185 0.033185 0.996110 0.017373
-0.000000 -0.000000 -0.000000 -0.000000 0.996110 -0.017373
1 -17 3 4 69 1 0 1 0
0.287641 -10 2 0.2 1.5 69.2376 388.26 
-49.622368 -49.622368 -49.622368 -49.622368 0.006761 0.000000
-48.285183 -48.285183 -48.285183 -48.285183 0.367683 0.000000
0.028735 0.028735 0.028735 0.028735 0.719383 0.149055
0.000000 0.000000 0.000000 0.000000 0.719383 -0.149055
0.028735 0.028735 0.028735 0.028735 0.841413 0.000000
0.000000 0.000000 0.000000 0.000000 0.951881 0.000000
0.032913 0.032913 0.032913 0.032913 0.999869 0.016182
-0.000000 -0.000000 -0.000000 -0.000000 0.999869 -0.016182
1 18 0 0 70 1 0 1 0
0.259903 -10 2 0.2 1.5 68.9235 0 
-49.126487 -49.126487 -49.126487 -49.126487 0.006761 0.000000
-48.342810 -48.342810 -48.342810 -48.342810 0.367662 0.000000
0.031151 0.031151 0.031151 0.031151 0.715220 0.150737
0.000000 0.000000 0.000000 0.000000 0.715220 -0.150737
0.031151 0.031151 0.031151 0.031151 0.845139 0.000000
0.000000 0.000000 0.000000 0.000000 0.945110 0.000000
0.032615 0.032615 0.032615 0.032615 1.003061 0.014737
-0.000000 -0.000000 -0.000000 -0.000000 1.003061 -0.014737
1 19 0 0 71 1 0 1 0
0.234843 -10 2 0.2 1.5 68.6133 0 
-48.630743 -48.630743 -48.630743 -48.630743 0.006761 0.000000
-48.402777 -48.402777 -48.402777 -48.402777 0.367639 0.000000
0.033729 0.033729 0.033729 0.033729 0.711024 0.152315
-0.000000 -0.000000 -0.000000 -0.000000 0.711024 -0.152315
0.033729 0.033729 0.033729 0.033729 0.848892 0.000000
0.000000 0.000000 0.000000 0.000000 0.939208 0.000000
0.032307 0.032307 0.032307 0.032307 1.005671 0.013077
0.000000 0.000000 0.000000 0.000000 1.005671 -0.013077
1 20 0 0 72 1 0 1 0
0.212051 -10 2 0.2 1.5 68.3088 0 
-48.135444 -48.135444 -48.135444 -48.135444 0.006761 0.000000
-48.467160 -48.467160 -48.467160 -48.467160 0.367614 0.000000
0.036471 0.036471 0.036471 0.036471 0.706808 0.153766
0.000000 0.000000 0.000000 0.000000 0.706808 -0.153766
0.036471 0.036471 0.036471 0.036471 0.852737 0.000000
0.000000 0.000000 0.000000 0.000000 0.933766 0.000000
0.031979 0.031979 0.031979 0.031979 1.007870 0.011164
0.000000 0.000000 0.000000 0.000000 1.007870 -0.011164
1 21 0 0 73 1 0 1 0
0.191182 -10 2 0.2 1.5 68.0119 0 
-47.640968 -47.640968 -47.640968 -47.640968 0.006760 0.000000
-48.538156 -48.538156 -48.538156 -48.538156 0.367588 0.000000
0.039379 0.039379 0.039379 0.039379 0.702586 0.155069
-0.000000 -0.000000 -0.000000 -0.000000 0.702586 -0.155069
0.039379 0.039379 0.039379 0.039379 0.856758 0.000000
0.000000 0.000000 0.000000 0.000000 0.928525 0.000000
0.031620 0.031620 0.031620 0.031620 1.009748 0.008906
-0.000000 -0.000000 -0.000000 -0.000000 1.009748 -0.008906
1 22 0 0 74 1 0 1 0
0.171943 -10 2 0.2 1.5 67.7247 0 
-47.147788 -47.147788 -47.147788 -47.147788 0.006760 0.000000
-48.618058 -48.618058 -48.618058 -48.618058 0.367559 0.000000
0.042449 0.042449 0.042449 0.042449 0.698377 0.156206
0.000000 0.000000 0.000000 0.000000 0.698377 -0.156206
0.042449 0.042449 0.042449 0.042449 0.861073 0.000000
0.000000 0.000000 0.000000 0.000000 0.923265 0.000000
0.031220 0.031220 0.031220 0.031220 1.011353 0.006021
0.000000 0.000000 0.000000 0.000000 1.011353 -0.006021
1 23 0 0 75 1 0 1 0
0.154092 -10 2 0.2 1.5 67.4494 0 
-46.656516 -46.656516 -46.656516 -46.656516 0.006760 0.000000
-48.709232 -48.709232 -48.709232 -48.709232 0.367530 0.000000
0.045677 0.045677 0.045677 0.045677 0.694199 0.157159
-0.000000 -0.000000 -0.000000 -0.000000 0.694199 -0.157159
0.045677 0.045677 0.045677 0.045677 0.865874 0.000000
0.000000 0.000000 0.000000 0.000000 0.917733 0.000000
0.030769 0.030769 0.030769 0.030769 1.014596 0.000000
0.000000 0.000000 0.000000 0.000000 1.010841 0.000000
1 24 0 0 76 1 0 1 0
0.137427 -10 2 0.2 1.5 67.1885 0 
-46.167938 -46.167938 -46.167938 -46.167938 0.006759 0.000000
-48.814070 -48.814070 -48.814070 -48.814070 0.367498 0.000000
0.049055 0.049055 0.049055 0.049055 0.690077 0.157914
-0.000000 -0.000000 -0.000000 -0.000000 0.690077 -0.157914
0.049055 0.049055 0.049055 0.049055 0.871550 0.000000
0.000000 0.000000 0.000000 0.000000 0.911502 0.000000
0.030256 0.030256 0.030256 0.030256 1.020117 0.000000
0.000000 0.000000 0.000000 0.000000 1.007610 0.000000
1 25 0 0 77 1 0 1 0
0.121783 -10 2 0.2 1.5 66.9446 0 
-45.683046 -45.683046 -45.683046 -45.683046 0.006759 0.000000
-48.934940 -48.934940 -48.934940 -48.934940 0.367466 0.000000
0.052569 0.052569 0.052569 0.052569 0.686036 0.158457
0.000000 0.000000 0.000000 0.000000 0.686036 -0.158457
0.052569 0.052569 0.052569 0.052569 0.879323 0.000000
0.000000 0.000000 0.000000 0.000000 1.023155 0.000000
0.029674 0.029674 0.029674 0.029674 0.903325 0.000000
0.000000 0.000000 0.000000 0.000000 1.006449 0.000000
1 26 0 0 78 1 0 1 0
0.107027 -10 2 0.2 1.5 66.7203 0 
-45.203060 -45.203060 -45.203060 -45.203060 0.006759 0.000000
-49.074112 -49.074112 -49.074112 -49.074112 0.367432 0.000000
0.056203 0.056203 0.056203 0.056203 0.682104 0.158782
-0.000000 -0.000000 -0.000000 -0.000000 0.682104 -0.158782
0.056203 0.056203 0.056203 0.056203 1.025289 0.000000
0.000000 0.000000 0.000000 0.000000 0.891189 0.009719
0.029015 0.029015 0.029015 0.029015 0.891189 -0.009719
-0.000000 -0.000000 -0.000000 -0.000000 1.005801 0.000000
1 27 0 0 79 1 0 1 0
0.0930502 -10 2 0.2 1.5 66.5183 0 
-44.729438 -44.729438 -44.729438 -44.729438 0.006758 0.000000
-49.233672 -49.233672 -49.233672 -49.233672 0.367398 0.000000
0.059935 0.059935 0.059935 0.059935 0.678308 0.158882
-0.000000 -0.000000 -0.000000 -0.000000 0.678308 -0.158882
0.059935 0.059935 0.059935 0.059935 1.026793 0.000000
0.000000 0.000000 0.000000 0.000000 0.891114 0.017813
0.028274 0.028274 0.028274 0.028274 0.891114 -0.017813
-0.000000 -0.000000 -0.000000 -0.000000 1.005411 0.000000
1 28 0 0 80 1 0 1 0
0.0797699 -10 2 0.2 1.5 66.3414 0 
-44.263862 -44.263862 -44.263862 -44.263862 0.006757 0.000000
-49.415423 -49.415423 -49.415423 -49.415423 0.367363 0.000000
0.063736 0.063736 0.063736 0.063736 0.674678 0.158760
-0.000000 -0.000000 -0.000000 -0.000000 0.674678 -0.158760
0.063736 0.063736 0.063736 0.063736 1.027782 0.000000
0.000000 0.000000 0.000000 0.000000 0.891097 0.022904
0.027449 0.027449 0.027449 0.027449 0.891097 -0.022904
-0.000000 -0.000000 -0.000000 -0.000000 1.005184 0.000000
1 29 0 0 81 1 0 1 0
0.0671201 -10 2 0.2 1.5 66.1921 0 
-43.808193 -43.808193 -43.808193 -43.808193 0.006757 0.000000
-49.620790 -49.620790 -49.620790 -49.620790 0.367329 0.000000
0.067577 0.067577 0.067577 0.067577 0.671240 0.158421
0.000000 0.000000 0.000000 0.000000 0.671240 -0.158421
0.067577 0.067577 0.067577 0.067577 1.028324 0.000000
0.000000 0.000000 0.000000 0.000000 0.891132 0.026757
0.026541 0.026541 0.026541 0.026541 0.891132 -0.026757
0.000000 0.000000 0.000000 0.000000 1.005072 0.000000
1 30 0 0 82 1 0 1 0
0.0550501 -10 2 0.2 1.5 66.0725 0 
-43.364403 -43.364403 -43.364403 -43.364403 0.006756 0.000000
-49.850735 -49.850735 -49.850735 -49.850735 0.367295 0.000000
0.071422 0.071422 0.071422 0.071422 0.668018 0.157878
0.000000 0.000000 0.000000 0.000000 0.668018 -0.157878
0.071422 0.071422 0.071422 0.071422 1.028469 0.000000
0.000000 0.000000 0.000000 0.000000 0.891218 0.029843
0.025554 0.025554 0.025554 0.025554 0.891218 -0.029843
0.000000 0.000000 0.000000 0.000000 1.005052 0.000000
1 31 0 0 83 1 0 1 0
0.0435206 -10 2 0.2 1.5 65.9846 0 
-42.934482 -42.934482 -42.934482 -42.934482 0.006755 0.000000
-50.105697 -50.105697 -50.105697 -50.105697 0.367262 0.000000
0.075236 0.075236 0.075236 0.075236 0.665030 0.157148
-0.000000 -0.000000 -0.000000 -0.000000 0.665030 -0.157148
0.075236 0.075236 0.075236 0.075236 0.891349 0.032369
0.000000 0.000000 0.000000 0.000000 0.891349 -0.032369
0.024495 0.024495 0.024495 0.024495 1.028256 0.000000
0.000000 0.000000 0.000000 0.000000 1.005111 0.000000
1 32 0 0 84 1 0 1 0
0.0324998 -10 2 0.2 1.5 65.9295 0 
-42.520332 -42.520332 -42.520332 -42.520332 0.006755 0.000000
-50.385572 -50.385572 -50.385572 -50.385572 0.367230 0.000000
0.078984 0.078984 0.078984 0.078984 0.662290 0.156253
0.000000 0.000000 0.000000 0.000000 0.662290 -0.156253
0.078984 0.078984 0.078984 0.078984 0.891524 0.034446
0.000000 0.000000 0.000000 0.000000 0.891524 -0.034446
0.023377 0.023377 0.023377 0.023377 1.027724 0.000000
-0.000000 -0.000000 -0.000000 -0.000000 1.005242 0.000000
1 33 0 0 85 1 0 1 0
0.0219607 -10 2 0.2 1.5 65.908 0 
-42.123662 -42.123662 -42.123662 -42.123662 0.006754 0.000000
-50.689734 -50.689734 -50.689734 -50.689734 0.367200 0.000000
0.082632 0.082632 0.082632 0.082632 0.659805 0.155218
-0.000000 -0.000000 -0.000000 -0.000000 0.659805 -0.155218
0.082632 0.082632 0.082632 0.082632 0.891737 0.036143
0.000000 0.000000 0.000000 0.000000 0.891737 -0.036143
0.022211 0.022211 0.022211 0.022211 1.026905 0.000000
0.000000 0.000000 0.000000 0.000000 1.005447 0.000000
1 34 0 0 86 1 0 1 0
0.0118793 -10 2 0.2 1.5 65.9203 0 
-41.745898 -41.745898 -41.745898 -41.745898 0.006753 0.000000
-51.017098 -51.017098 -51.017098 -51.017098 0.367172 0.000000
0.086150 0.086150 0.086150 0.086150 0.657574 0.154072
-0.000000 -0.000000 -0.000000 -0.000000 0.657574 -0.154072
0.086150 0.086150 0.086150 0.086150 0.891986 0.037506
0.000000 0.000000 0.000000 0.000000 0.891986 -0.037506
0.021013 0.021013 0.021013 0.021013 1.025828 0.000000
-0.000000 -0.000000 -0.000000 -0.000000 1.005730 0.000000
1 35 0 0 87 1 0 1 0
0.00223208 -10 2 0.2 1.5 65.9658 0 
-41.388125 -41.388125 -41.388125 -41.388125 0.006752 0.000000
-51.366214 -51.366214 -51.366214 -51.366214 0.367147 0.000000
0.089513 0.089513 0.089513 0.089513 0.655592 0.152843
0.000000 0.000000 0.000000 0.000000 0.655592 -0.152843
0.089513 0.089513 0.089513 0.089513 1.024514 0.000000
0.000000 0.000000 0.000000 0.000000 1.006106 0.000000
0.019798 0.019798 0.019798 0.019798 0.892266 0.038572
-0.000000 -0.000000 -0.000000 -0.000000 0.892266 -0.038572
1 36 9 5 88 1 0 1 0
-0.00700422 -10 2 0.2 1.5 66.0436 0 
-41.051051 -41.051051 -41.051051 -41.051051 0.006751 0.000000
-51.735369 -51.735369 -51.735369 -51.735369 0.367124 0.000000
0.092704 0.092704 0.092704 0.092704 0.653848 0.151557
-0.000000 -0.000000 -0.000000 -0.000000 0.653848 -0.151557
0.092704 0.092704 0.092704 0.092704 0.892574 0.039370
0.000000 0.000000 0.000000 0.000000 0.892574 -0.039370
0.018581 0.018581 0.018581 0.018581 1.022973 0.000000
-0.000000 -0.000000 -0.000000 -0.000000 1.006596 0.000000
1 1 0 0 89 1 0 1 0
-0.00700422 -10 2 0.2 1.5 66.0436 0 
-41.051051 -41.051051 -41.051051 -41.051051 0.006751 0.000000
-51.735369 -51.735369 -51.735369 -51.735369 0.367124 0.000000
0.092704 0.092704 0.092704 0.092704 0.653848 0.151557
-0.000000 -0.000000 -0.000000 -0.000000 0.653848 -0.151557
0.092704 0.092704 0.092704 0.092704 0.892574 0.039370
0.000000 0.000000 0.000000 0.000000 0.892574 -0.039370
0.018581 0.018581 0.018581 0.018581 1.022973 0.000000
-0.000000 -0.000000 -0.000000 -0.000000 1.006596 0.000000
1 2 0 0 90 1 0 1 0
-0.00772599 -10 2 0.2 1.5 66.0512 0 
-41.024996 -41.024996 -41.024996 -41.024996 0.006751 0.000000
-51.765708 -51.765708 -51.765708 -51.765708 0.367122 0.000000
0.092951 0.092951 0.092951 0.092951 0.653718 0.151453
-0.000000 -0.000000 -0.000000 -0.000000 0.653718 -0.151453
0.092951 0.092951 0.092951 0.092951 0.892599 0.039424
0.000000 0.000000 0.000000 0.000000 0.892599 -0.039424
0.018484 0.018484 0.018484 0.018484 1.022840 0.000000
-0.000000 -0.000000 -0.000000 -0.000000 1.006641 0.000000
1 3 0 0 91 1 0 1 0
-0.00844529 -10 2 0.2 1.5 66.0589 0 
-40.999075 -40.999075 -40.999075 -40.999075 0.006751 0.000000
-51.796162 -51.796162 -51.796162 -51.796162 0.367120 0.000000
0.093197 0.093197 0.093197 0.093197 0.653590 0.151348
-0.000000 -0.000000 -0.000000 -0.000000 0.653590 -0.151348
0.093197 0.093197 0.093197 0.093197 0.892625 0.039475
0.000000 0.000000 0.000000 0.000000 0.892625 -0.039475
0.018387 0.018387 0.018387 0.018387 1.022705 0.000000
0.000000 0.000000 0.000000 0.000000 1.006688 0.000000
1 4 0 0 92 1 0 1 0
-0.00987658 -10 2 0.2 1.5 66.0751 0 
-40.947637 -40.947637 -40.947637 -40.947637 0.006751 0.000000
-51.857414 -51.857414 -51.857414 -51.857414 0.367117 0.000000
0.093686 0.093686 0.093686 0.093686 0.653338 0.151139
-0.000000 -0.000000 -0.000000 -0.000000 0.653338 -0.151139
0.093686 0.093686 0.093686 0.093686 0.892677 0.039574
0.000000 0.000000 0.000000 0.000000 0.892677 -0.039574
0.018194 0.018194 0.018194 0.018194 1.022430 0.000000
0.000000 0.000000 0.000000 0.000000 1.006784 0.000000
1 5 0 0 93 1 0 1 0
-0.0127103 -10 2 0.2 1.5 66.1097 0 
-40.846373 -40.846373 -40.846373 -40.846373 0.006751 0.000000
-51.981269 -51.981269 -51.981269 -51.981269 0.367110 0.000000
0.094648 0.094648 0.094648 0.094648 0.652850 0.150717
0.000000 0.000000 0.000000 0.000000 0.652850 -0.150717
0.094648 0.094648 0.094648 0.094648 0.892783 0.039753
0.000000 0.000000 0.000000 0.000000 0.892783 -0.039753
0.017808 0.017808 0.017808 0.017808 1.021862 0.000000
-0.000000 -0.000000 -0.000000 -0.000000 1.006990 0.000000
1 6 0 0 94 1 0 1 0
-0.0182641 -10 2 0.2 1.5 66.1881 0 
-40.650331 -40.650331 -40.650331 -40.650331 0.006750 0.000000
-52.234112 -52.234112 -52.234112 -52.234112 0.367098 0.000000
0.096515 0.096515 0.096515 0.096515 0.651938 0.149871
-0.000000 -0.000000 -0.000000 -0.000000 0.651938 -0.149871
0.096515 0.096515 0.096515 0.096515 0.893001 0.040043
0.000000 0.000000 0.000000 0.000000 0.893001 -0.040043
0.017043 0.017043 0.017043 0.017043 1.020638 0.000000
0.000000 0.000000 0.000000 0.000000 1.007469 0.000000
1 7 0 0 95 1 0 1 0
-0.0263237 -10 2 0.2 1.5 66.3277 0 
-40.372339 -40.372339 -40.372339 -40.372339 0.006749 0.000000
-52.625315 -52.625315 -52.625315 -52.625315 0.367081 0.000000
0.099164 0.099164 0.099164 0.099164 0.650721 0.148601
-0.000000 -0.000000 -0.000000 -0.000000 0.650721 -0.148601
0.099164 0.099164 0.099164 0.099164 0.893344 0.040317
0.000000 0.000000 0.000000 0.000000 0.893344 -0.040317
0.015917 0.015917 0.015917 0.015917 1.018513 0.000000
0.000000 0.000000 0.000000 0.000000 1.008441 0.000000
1 8 0 0 96 1 0 1 0
-0.0343928 -10 2 0.2 1.5 66.4996 0 
-40.102948 -40.102948 -40.102948 -40.102948 0.006748 0.000000
-53.046444 -53.046444 -53.046444 -53.046444 0.367065 0.000000
0.101732 0.101732 0.101732 0.101732 0.649630 0.147294
-0.000000 -0.000000 -0.000000 -0.000000 0.649630 -0.147294
0.101732 0.101732 0.101732 0.101732 0.893716 0.040416
0.000000 0.000000 0.000000 0.000000 0.893716 -0.040416
0.014781 0.014781 0.014781 0.014781 1.015476 0.000000
-0.000000 -0.000000 -0.000000 -0.000000 1.010250 0.000000
1 9 0 0 97 1 0 1 0
-0.0421525 -10 2 0.2 1.5 66.6964 0 
-39.853545 -39.853545 -39.853545 -39.853545 0.006748 0.000000
-53.479717 -53.479717 -53.479717 -53.479717 0.367051 0.000000
0.104107 0.104107 0.104107 0.104107 0.648699 0.146018
0.000000 0.000000 0.000000 0.000000 0.648699 -0.146018
0.104107 0.104107 0.104107 0.104107 0.894103 0.040344
0.000000 0.000000 0.000000 0.000000 0.894103 -0.040344
0.013690 0.013690 0.013690 0.013690 1.012243 0.003349
-0.000000 -0.000000 -0.000000 -0.000000 1.012243 -0.003349
1 10 0 0 98 1 0 1 0
-0.0496258 -10 2 0.2 1.5 66.9162 0 
-39.623333 -39.623333 -39.623333 -39.623333 0.006747 0.000000
-53.923492 -53.923492 -53.923492 -53.923492 0.367039 0.000000
0.106295 0.106295 0.106295 0.106295 0.647910 0.144784
0.000000 0.000000 0.000000 0.000000 0.647910 -0.144784
0.106295 0.106295 0.106295 0.106295 0.894502 0.040120
0.000000 0.000000 0.000000 0.000000 0.894502 -0.040120
0.012650 0.012650 0.012650 0.012650 1.011625 0.005345
-0.000000 -0.000000 -0.000000 -0.000000 1.011625 -0.005345
1 11 0 0 99 1 0 1 0
-0.0568347 -10 2 0.2 1.5 67.157 0 
-39.411379 -39.411379 -39.411379 -39.411379 0.006746 0.000000
-54.376278 -54.376278 -54.376278 -54.376278 0.367029 0.000000
0.108303 0.108303 0.108303 0.108303 0.647245 0.143601
0.000000 0.000000 0.000000 0.000000 0.647245 -0.143601
0.108303 0.108303 0.108303 0.108303 0.894911 0.039760
0.000000 0.000000 0.000000 0.000000 0.894911 -0.039760
0.011665 0.011665 0.011665 0.011665 1.011015 0.006715
-0.000000 -0.000000 -0.000000 -0.000000 1.011015 -0.006715
1 12 0 0 100 1 0 1 0
-0.0638 -10 2 0.2 1.5 67.4169 0 
-39.216667 -39.216667 -39.216667 -39.216667 0.006746 0.000000
-54.836746 -54.836746 -54.836746 -54.836746 0.367020 0.000000
0.110142 0.110142 0.110142 0.110142 0.646685 0.142475
0.000000 0.000000 0.000000 0.000000 0.646685 -0.142475
0.110142 0.110142 0.110142 0.110142 0.895328 0.039282
0.000000 0.000000 0.000000 0.000000 0.895328 -0.039282
0.010736 0.010736 0.010736 0.010736 1.010417 0.007793
-0.000000 -0.000000 -0.000000 -0.000000 1.010417 -0.007793
1 13 0 0 101 1 0 1 0
-0.0705411 -10 2 0.2 1.5 67.6942 0 
-39.038130 -39.038130 -39.038130 -39.038130 0.006745 0.000000
-55.303729 -55.303729 -55.303729 -55.303729 0.367013 0.000000
0.111821 0.111821 0.111821 0.111821 0.646218 0.141411
-0.000000 -0.000000 -0.000000 -0.000000 0.646218 -0.141411
0.111821 0.111821 0.111821 0.111821 0.895752 0.038699
0.000000 0.000000 0.000000 0.000000 0.895752 -0.038699
0.009866 0.009866 0.009866 0.009866 1.009835 0.008687
-0.000000 -0.000000 -0.000000 -0.000000 1.009835 -0.008687
1 14 0 0 102 1 0 1 0
-0.0770759 -10 2 0.2 1.5 67.9871 0 
-38.874686 -38.874686 -38.874686 -38.874686 0.006744 0.000000
-55.776210 -55.776210 -55.776210 -55.776210 0.367007 0.000000
0.113353 0.113353 0.113353 0.113353 0.645829 0.140409
-0.000000 -0.000000 -0.000000 -0.000000 0.645829 -0.140409
0.113353 0.113353 0.113353 0.113353 0.896181 0.038024
0.000000 0.000000 0.000000 0.000000 0.896181 -0.038024
0.009054 0.009054 0.009054 0.009054 1.009270 0.009447
0.000000 0.000000 0.000000 0.000000 1.009270 -0.009447
1 15 0 0 103 1 0 1 0
-0.0834207 -10 2 0.2 1.5 68.2943 0 
-38.725260 -38.725260 -38.725260 -38.725260 0.006744 0.000000
-56.253313 -56.253313 -56.253313 -56.253313 0.367001 0.000000
0.114747 0.114747 0.114747 0.114747 0.645506 0.139472
-0.000000 -0.000000 -0.000000 -0.000000 0.645506 -0.139472
0.114747 0.114747 0.114747 0.114747 0.896614 0.037268
0.000000 0.000000 0.000000 0.000000 0.896614 -0.037268
0.008298 0.008298 0.008298 0.008298 1.008724 0.010107
-0.000000 -0.000000 -0.000000 -0.000000 1.008724 -0.010107
1 16 0 0 104 1 0 1 0
-0.0895906 -10 2 0.2 1.5 68.6142 0 
-38.588804 -38.588804 -38.588804 -38.588804 0.006743 0.000000
-56.734289 -56.734289 -56.734289 -56.734289 0.366997 0.000000
0.116015 0.116015 0.116015 0.116015 0.645239 0.138597
-0.000000 -0.000000 -0.000000 -0.000000 0.645239 -0.138597
0.116015 0.116015 0.116015 0.116015 0.897051 0.036442
0.000000 0.000000 0.000000 0.000000 0.897051 -0.036442
0.007597 0.007597 0.007597 0.007597 1.008198 0.010686
-0.000000 -0.000000 -0.000000 -0.000000 1.008198 -0.010686
1 17 0 0 105 1 0 1 0
-0.095599 -10 2 0.2 1.5 68.9455 0 
-38.464310 -38.464310 -38.464310 -38.464310 0.006743 0.000000
-57.218502 -57.218502 -57.218502 -57.218502 0.366993 0.000000
0.117167 0.117167 0.117167 0.117167 0.645020 0.137784
0.000000 0.000000 0.000000 0.000000 0.645020 -0.137784
0.117167 0.117167 0.117167 0.117167 0.897489 0.035553
0.000000 0.000000 0.000000 0.000000 0.897489 -0.035553
0.006949 0.006949 0.006949 0.006949 1.007694 0.011198
-0.000000 -0.000000 -0.000000 -0.000000 1.007694 -0.011198
1 18 0 0 106 1 0 1 0
-0.101458 -10 2 0.2 1.5 69.2873 0 
-38.350817 -38.350817 -38.350817 -38.350817 0.006743 0.000000
-57.705413 -57.705413 -57.705413 -57.705413 0.366990 0.000000
0.118213 0.118213 0.118213 0.118213 0.644840 0.137031
-0.000000 -0.000000 -0.000000 -0.000000 0.644840 -0.137031
0.118213 0.118213 0.118213 0.118213 0.897928 0.034611
0.000000 0.000000 0.000000 0.000000 0.897928 -0.034611
0.006351 0.006351 0.006351 0.006351 1.007210 0.011655
-0.000000 -0.000000 -0.000000 -0.000000 1.007210 -0.011655
1 19 0 0 107 1 0 1 0
-0.107179 -10 2 0.2 1.5 69.6384 0 
-38.247422 -38.247422 -38.247422 -38.247422 0.006742 0.000000
-58.194570 -58.194570 -58.194570 -58.194570 0.366987 0.000000
0.119162 0.119162 0.119162 0.119162 0.644694 0.136334
-0.000000 -0.000000 -0.000000 -0.000000 0.644694 -0.136334
0.119162 0.119162 0.119162 0.119162 0.898367 0.033621
0.000000 0.000000 0.000000 0.000000 0.898367 -0.033621
0.005801 0.005801 0.005801 0.005801 1.006748 0.012064
-0.000000 -0.000000 -0.000000 -0.000000 1.006748 -0.012064
1 20 0 0 108 1 0 1 0
-0.112771 -10 2 0.2 1.5 69.9979 0 
-38.153274 -38.153274 -38.153274 -38.153274 0.006742 0.000000
-58.685593 -58.685593 -58.685593 -58.685593 0.366985 0.000000
0.120023 0.120023 0.120023 0.120023 0.644575 0.135691
-0.000000 -0.000000 -0.000000 -0.000000 0.644575 -0.135691
0.120023 0.120023 0.120023 0.120023 0.898806 0.032588
0.000000 0.000000 0.000000 0.000000 0.898806 -0.032588
0.005295 0.005295 0.005295 0.005295 1.006306 0.012434
0.000000 0.000000 0.000000 0.000000 1.006306 -0.012434
1 21 0 0 109 1 0 1 0
-0.118244 -10 2 0.2 1.5 70.3649 0 
-38.067586 -38.067586 -38.067586 -38.067586 0.006742 0.000000
-59.178164 -59.178164 -59.178164 -59.178164 0.366983 0.000000
0.120804 0.120804 0.120804 0.120804 0.644480 0.135099
-0.000000 -0.000000 -0.000000 -0.000000 0.644480 -0.135099
0.120804 0.120804 0.120804 0.120804 0.899242 0.031517
0.000000 0.000000 0.000000 0.000000 0.899242 -0.031517
0.004830 0.004830 0.004830 0.004830 1.005885 0.012768
0.000000 0.000000 0.000000 0.000000 1.005885 -0.012768
1 22 0 0 110 1 0 1 0
-0.123605 -10 2 0.2 1.5 70.7389 0 
-37.989624 -37.989624 -37.989624 -37.989624 0.006741 0.000000
-59.672018 -59.672018 -59.672018 -59.672018 0.366981 0.000000
0.121512 0.121512 0.121512 0.121512 0.644404 0.134555
-0.000000 -0.000000 -0.000000 -0.000000 0.644404 -0.134555
0.121512 0.121512 0.121512 0.121512 0.899677 0.030413
0.000000 0.000000 0.000000 0.000000 0.899677 -0.030413
0.004404 0.004404 0.004404 0.004404 1.005483 0.013072
-0.000000 -0.000000 -0.000000 -0.000000 1.005483 -0.013072
1 23 0 0 111 1 0 1 0
-0.12886 -10 2 0.2 1.5 71.119 0 
-37.918714 -37.918714 -37.918714 -37.918714 0.006741 0.000000
-60.166935 -60.166935 -60.166935 -60.166935 0.366980 0.000000
0.122154 0.122154 0.122154 0.122154 0.644344 0.134055
-0.000000 -0.000000 -0.000000 -0.000000 0.644344 -0.134055
0.122154 0.122154 0.122154 0.122154 0.900109 0.029276
0.000000 0.000000 0.000000 0.000000 0.900109 -0.029276
0.004015 0.004015 0.004015 0.004015 1.005101 0.013349
-0.000000 -0.000000 -0.000000 -0.000000 1.005101 -0.013349
1 24 0 0 112 1 0 1 0
-0.134018 -10 2 0.2 1.5 71.5048 0 
-37.854231 -37.854231 -37.854231 -37.854231 0.006741 0.000000
-60.662732 -60.662732 -60.662732 -60.662732 0.366978 0.000000
0.122737 0.122737 0.122737 0.122737 0.644297 0.133596
0.000000 0.000000 0.000000 0.000000 0.644297 -0.133596
0.122737 0.122737 0.122737 0.122737 0.900537 0.028110
0.000000 0.000000 0.000000 0.000000 0.900537 -0.028110
0.003658 0.003658 0.003658 0.003658 1.004738 0.013602
-0.000000 -0.000000 -0.000000 -0.000000 1.004738 -0.013602
1 25 0 0 113 1 0 1 0
-0.139082 -10 2 0.2 1.5 71.8957 0 
-37.795599 -37.795599 -37.795599 -37.795599 0.006740 0.000000
-61.159291 -61.159291 -61.159291 -61.159291 0.366977 0.000000
0.123264 0.123264 0.123264 0.123264 0.644262 0.133176
0.000000 0.000000 0.000000 0.000000 0.644262 -0.133176
0.123264 0.123264 0.123264 0.123264 0.900961 0.026915
0.000000 0.000000 0.000000 0.000000 0.900961 -0.026915
0.003332 0.003332 0.003332 0.003332 1.004392 0.013835
-0.000000 -0.000000 -0.000000 -0.000000 1.004392 -0.013835
1 26 0 0 114 1 0 1 0
-0.144058 -10 2 0.2 1.5 72.2913 0 
-37.742304 -37.742304 -37.742304 -37.742304 0.006740 0.000000
-61.656447 -61.656447 -61.656447 -61.656447 0.366977 0.000000
0.123743 0.123743 0.123743 0.123743 0.644235 0.132792
-0.000000 -0.000000 -0.000000 -0.000000 0.644235 -0.132792
0.123743 0.123743 0.123743 0.123743 0.901381 0.025692
0.000000 0.000000 0.000000 0.000000 0.901381 -0.025692
0.003034 0.003034 0.003034 0.003034 1.004064 0.014048
-0.000000 -0.000000 -0.000000 -0.000000 1.004064 -0.014048
1 27 0 0 115 1 0 1 0
-0.14895 -10 2 0.2 1.5 72.6911 0 
-37.693863 -37.693863 -37.693863 -37.693863 0.006740 0.000000
-62.154094 -62.154094 -62.154094 -62.154094 0.366976 0.000000
0.124177 0.124177 0.124177 0.124177 0.644215 0.132440
-0.000000 -0.000000 -0.000000 -0.000000 0.644215 -0.132440
0.124177 0.124177 0.124177 0.124177 0.901796 0.024439
0.000000 0.000000 0.000000 0.000000 0.901796 -0.024439
0.002762 0.002762 0.002762 0.002762 1.003753 0.014245
-0.000000 -0.000000 -0.000000 -0.000000 1.003753 -0.014245
1 28 0 0 116 1 0 1 0
-0.153763 -10 2 0.2 1.5 73.0947 0 
-37.649838 -37.649838 -37.649838 -37.649838 0.006740 0.000000
-62.652148 -62.652148 -62.652148 -62.652148 0.366975 0.000000
0.124571 0.124571 0.124571 0.124571 0.644201 0.132119
0.000000 0.000000 0.000000 0.000000 0.644201 -0.132119
0.124571 0.124571 0.124571 0.124571 0.902205 0.023154
0.000000 0.000000 0.000000 0.000000 0.902205 -0.023154
0.002514 0.002514 0.002514 0.002514 1.003458 0.014427
0.000000 0.000000 0.000000 0.000000 1.003458 -0.014427
1 29 0 0 117 1 0 1 0
-0.158499 -10 2 0.2 1.5 73.5018 0 
-37.609831 -37.609831 -37.609831 -37.609831 0.006740 0.000000
-63.150539 -63.150539 -63.150539 -63.150539 0.366975 0.000000
0.124928 0.124928 0.124928 0.124928 0.644192 0.131826
-0.000000 -0.000000 -0.000000 -0.000000 0.644192 -0.131826
0.124928 0.124928 0.124928 0.124928 0.902609 0.021835
0.000000 0.000000 0.000000 0.000000 0.902609 -0.021835
0.002288 0.002288 0.002288 0.002288 1.003179 0.014595
-0.000000 -0.000000 -0.000000 -0.000000 1.003179 -0.014595
1 30 0 0 118 1 0 1 0
-0.163162 -10 2 0.2 1.5 73.9122 0 
-37.573476 -37.573476 -37.573476 -37.573476 0.006740 0.000000
-63.649207 -63.649207 -63.649207 -63.649207 0.366974 0.000000
0.125251 0.125251 0.125251 0.125251 0.644187 0.131558
-0.000000 -0.000000 -0.000000 -0.000000 0.644187 -0.131558
0.125251 0.125251 0.125251 0.125251 0.903007 0.020476
0.000000 0.000000 0.000000 0.000000 0.903007 -0.020476
0.002082 0.002082 0.002082 0.002082 1.002914 0.014751
0.000000 0.000000 0.000000 0.000000 1.002914 -0.014751
1 31 0 0 119 1 0 1 0
-0.167754 -10 2 0.2 1.5 74.3256 0 
-37.540441 -37.540441 -37.540441 -37.540441 0.006739 0.000000
-64.148104 -64.148104 -64.148104 -64.148104 0.366974 0.000000
0.125545 0.125545 0.125545 0.125545 0.644185 0.131314
0.000000 0.000000 0.000000 0.000000 0.644185 -0.131314
0.125545 0.125545 0.125545 0.125545 0.903398 0.019069
0.000000 0.000000 0.000000 0.000000 0.903398 -0.019069
0.001894 0.001894 0.001894 0.001894 1.002664 0.014896
-0.000000 -0.000000 -0.000000 -0.000000 1.002664 -0.014896
1 32 0 0 120 1 0 1 0
-0.172279 -10 2 0.2 1.5 74.7417 0 
-37.510424 -37.510424 -37.510424 -37.510424 0.006739 0.000000
-64.647191 -64.647191 -64.647191 -64.647191 0.366974 0.000000
0.125811 0.125811 0.125811 0.125811 0.644186 0.131091
0.000000 0.000000 0.000000 0.000000 0.644186 -0.131091
0.125811 0.125811 0.125811 0.125811 0.903783 0.017605
0.000000 0.000000 0.000000 0.000000 0.903783 -0.017605
0.001723 0.001723 0.001723 0.001723 1.002427 0.015031
0.000000 0.000000 0.000000 0.000000 1.002427 -0.015031
1 33 0 0 121 1 0 1 0
-0.176739 -10 2 0.2 1.5 75.1603 0 
-37.483151 -37.483151 -37.483151 -37.483151 0.006739 0.000000
-65.146434 -65.146434 -65.146434 -65.146434 0.366973 0.000000
0.126053 0.126053 0.126053 0.126053 0.644188 0.130888
0.000000 0.000000 0.000000 0.000000 0.644188 -0.130888
0.126053 0.126053 0.126053 0.126053 0.904161 0.016068
0.000000 0.000000 0.000000 0.000000 0.904161 -0.016068
0.001567 0.001567 0.001567 0.001567 1.002204 0.015156
-0.000000 -0.000000 -0.000000 -0.000000 1.002204 -0.015156
1 34 0 0 122 1 0 1 0
-0.181135 -10 2 0.2 1.5 75.5813 0 
-37.458370 -37.458370 -37.458370 -37.458370 0.006739 0.000000
-65.645806 -65.645806 -65.645806 -65.645806 0.366973 0.000000
0.126272 0.126272 0.126272 0.126272 0.644192 0.130703
-0.000000 -0.000000 -0.000000 -0.000000 0.644192 -0.130703
0.126272 0.126272 0.126272 0.126272 0.904532 0.014434
0.000000 0.000000 0.000000 0.000000 0.904532 -0.014434
0.001425 0.001425 0.001425 0.001425 1.001993 0.015272
-0.000000 -0.000000 -0.000000 -0.000000 1.001993 -0.015272
1 35 0 0 123 1 0 1 0
-0.185469 -10 2 0.2 1.5 76.0044 0 
-37.435855 -37.435855 -37.435855 -37.435855 0.006739 0.000000
-66.145285 -66.145285 -66.145285 -66.145285 0.366973 0.000000
0.126471 0.126471 0.126471 0.126471 0.644198 0.130534
-0.000000 -0.000000 -0.000000 -0.000000 0.644198 -0.130534
0.126471 0.126471 0.126471 0.126471 0.904897 0.012664
0.000000 0.000000 0.000000 0.000000 0.904897 -0.012664
0.001296 0.001296 0.001296 0.001296 1.001793 0.015381
-0.000000 -0.000000 -0.000000 -0.000000 1.001793 -0.015381
1 36 0 0 124 1 0 1 0
-0.189744 -10 2 0.2 1.5 76.4296 0 
-37.415398 -37.415398 -37.415398 -37.415398 0.006739 0.000000
-66.644853 -66.644853 -66.644853 -66.644853 0.366973 0.000000
0.126652 0.126652 0.126652 0.126652 0.644203 0.130381
-0.000000 -0.000000 -0.000000 -0.000000 0.644203 -0.130381
0.126652 0.126652 0.126652 0.126652 1.001606 0.015483
0.000000 0.000000 0.000000 0.000000 1.001606 -0.015483
0.001178 0.001178 0.001178 0.001178 0.905254 0.010691
-0.000000 -0.000000 -0.000000 -0.000000 0.905254 -0.010691
1 37 0 0 125 1 0 1 0
-0.193961 -10 2 0.2 1.5 76.8566 0 
-37.396812 -37.396812 -37.396812 -37.396812 0.006739 0.000000
-67.144493 -67.144493 -67.144493 -67.144493 0.366972 0.000000
0.126816 0.126816 0.126816 0.126816 0.644210 0.130241
0.000000 0.000000 0.000000 0.000000 0.644210 -0.130241
0.126816 0.126816 0.126816 0.126816 1.001429 0.015577
0.000000 0.000000 0.000000 0.000000 1.001429 -0.015577
0.001071 0.001071 0.001071 0.001071 0.905605 0.008369
0.000000 0.000000 0.000000 0.000000 0.905605 -0.008369
1 38 0 0 126 1 0 1 0
-0.19812 -10 2 0.2 1.5 77.2854 0 
-37.379925 -37.379925 -37.379925 -37.379925 0.006739 0.000000
-67.644193 -67.644193 -67.644193 -67.644193 0.366972 0.000000
0.126965 0.126965 0.126965 0.126965 0.644217 0.130114
0.000000 0.000000 0.000000 0.000000 0.644217 -0.130114
0.126965 0.126965 0.126965 0.126965 1.001262 0.015666
0.000000 0.000000 0.000000 0.000000 1.001262 -0.015666
0.000974 0.000974 0.000974 0.000974 0.905948 0.005252
-0.000000 -0.000000 -0.000000 -0.000000 0.905948 -0.005252
1 39 0 0 127 1 0 1 0
-0.202225 -10 2 0.2 1.5 77.7158 0 
-37.364581 -37.364581 -37.364581 -37.364581 0.006739 0.000000
-68.143943 -68.143943 -68.143943 -68.143943 0.366972 0.000000
0.127100 0.127100 0.127100 0.127100 0.644224 0.129998
0.000000 0.000000 0.000000 0.000000 0.644224 -0.129998
0.127100 0.127100 0.127100 0.127100 1.001105 0.015749
0.000000 0.000000 0.000000 0.000000 1.001105 -0.015749
0.000886 0.000886 0.000886 0.000886 0.909911 0.000000
-0.000000 -0.000000 -0.000000 -0.000000 0.902659 0.000000
1 40 0 0 128 1 0 1 0
-0.206275 -10 2 0.2 1.5 78.1477 0 
-37.350641 -37.350641 -37.350641 -37.350641 0.006739 0.000000
-68.643734 -68.643734 -68.643734 -68.643734 0.366972 0.000000
0.127223 0.127223 0.127223 0.127223 0.644232 0.129892
-0.000000 -0.000000 -0.000000 -0.000000 0.644232 -0.129892
0.127223 0.127223 0.127223 0.127223 0.913839 0.000000
0.000000 0.000000 0.000000 0.000000 1.000958 0.015826
0.000805 0.000805 0.000805 0.000805 1.000958 -0.015826
-0.000000 -0.000000 -0.000000 -0.000000 0.899390 0.000000
1 41 0 0 129 1 0 1 0
-0.210272 -10 2 0.2 1.5 78.5811 0 
-37.337975 -37.337975 -37.337975 -37.337975 0.006739 0.000000
-69.143560 -69.143560 -69.143560 -69.143560 0.366972 0.000000
0.127334 0.127334 0.127334 0.127334 0.644239 0.129797
0.000000 0.000000 0.000000 0.000000 0.644239 -0.129797
0.127334 0.127334 0.127334 0.127334 0.916404 0.000000
0.000000 0.000000 0.000000 0.000000 1.000820 0.015899
0.000732 0.000732 0.000732 0.000732 1.000820 -0.015899
0.000000 0.000000 0.000000 0.000000 0.897470 0.000000
1 42 0 0 130 1 0 1 0
-0.214218 -10 2 0.2 1.5 79.0158 0 
-37.326467 -37.326467 -37.326467 -37.326467 0.006738 0.000000
-69.643413 -69.643413 -69.643413 -69.643413 0.366972 0.000000
0.127435 0.127435 0.127435 0.127435 0.644246 0.129709
0.000000 0.000000 0.000000 0.000000 0.644246 -0.129709
0.127435 0.127435 0.127435 0.127435 0.918454 0.000000
0.000000 0.000000 0.000000 0.000000 1.000690 0.015967
0.000665 0.000665 0.000665 0.000665 1.000690 -0.015967
-0.000000 -0.000000 -0.000000 -0.000000 0.896052 0.000000
1 43 0 0 131 1 0 1 0
-0.218112 -10 2 0.2 1.5 79.4519 0 
-37.316012 -37.316012 -37.316012 -37.316012 0.006738 0.000000
-70.143290 -70.143290 -70.143290 -70.143290 0.366972 0.000000
0.127527 0.127527 0.127527 0.127527 0.644253 0.129630
0.000000 0.000000 0.000000 0.000000 0.644253 -0.129630
0.127527 0.127527 0.127527 0.127527 0.920204 0.000000
0.000000 0.000000 0.000000 0.000000 1.000568 0.016031
0.000605 0.000605 0.000605 0.000605 1.000568 -0.016031
-0.000000 -0.000000 -0.000000 -0.000000 0.894920 0.000000
1 44 0 0 132 1 0 1 0
-0.221957 -10 2 0.2 1.5 79.8891 0 
-37.306512 -37.306512 -37.306512 -37.306512 0.006738 0.000000
-70.643185 -70.643185 -70.643185 -70.643185 0.366972 0.000000
0.127610 0.127610 0.127610 0.127610 0.644260 0.129558
0.000000 0.000000 0.000000 0.000000 0.644260 -0.129558
0.127610 0.127610 0.127610 0.127610 0.921748 0.000000
0.000000 0.000000 0.000000 0.000000 1.000453 0.016090
0.000550 0.000550 0.000550 0.000550 1.000453 -0.016090
-0.000000 -0.000000 -0.000000 -0.000000 0.893982 0.000000
1 45 0 0 133 1 0 1 0
-0.225753 -10 2 0.2 1.5 80.3275 0 
-37.297880 -37.297880 -37.297880 -37.297880 0.006738 0.000000
-71.143097 -71.143097 -71.143097 -71.143097 0.366972 0.000000
0.127686 0.127686 0.127686 0.127686 0.644267 0.129493
-0.000000 -0.000000 -0.000000 -0.000000 0.644267 -0.129493
0.127686 0.127686 0.127686 0.127686 0.923136 0.000000
0.000000 0.000000 0.000000 0.000000 1.000346 0.016146
0.000500 0.000500 0.000500 0.000500 1.000346 -0.016146
-0.000000 -0.000000 -0.000000 -0.000000 0.893186 0.000000
1 46 0 0 134 1 0 1 0
-0.2295 -10 2 0.2 1.5 80.767 0 
-37.290038 -37.290038 -37.290038 -37.290038 0.006738 0.000000
-71.643022 -71.643022 -71.643022 -71.643022 0.366972 0.000000
0.127755 0.127755 0.127755 0.127755 0.644273 0.129433
-0.000000 -0.000000 -0.000000 -0.000000 0.644273 -0.129433
0.127755 0.127755 0.127755 0.127755 0.924403 0.000000
0.000000 0.000000 0.000000 0.000000 1.000246 0.016198
0.000454 0.000454 0.000454 0.000454 1.000246 -0.016198
-0.000000 -0.000000 -0.000000 -0.000000 0.892500 0.000000
1 47 0 0 135 1 0 1 0
-0.2332 -10 2 0.2 1.5 81.2075 0 
-37.282912 -37.282912 -37.282912 -37.282912 0.006738 0.000000
-72.142959 -72.142959 -72.142959 -72.142959 0.366972 0.000000
0.127817 0.127817 0.127817 0.127817 0.644279 0.129379
0.000000 0.000000 0.000000 0.000000 0.644279 -0.129379
0.127817 0.127817 0.127817 0.127817 0.925569 0.000000
0.000000 0.000000 0.000000 0.000000 1.000152 0.016247
0.000413 0.000413 0.000413 0.000413 1.000152 -0.016247
-0.000000 -0.000000 -0.000000 -0.000000 0.891901 0.000000
1 48 0 0 136 1 0 1 0
-0.236854 -10 2 0.2 1.5 81.649 0 
-37.276438 -37.276438 -37.276438 -37.276438 0.006738 0.000000
-72.642904 -72.642904 -72.642904 -72.642904 0.366972 0.000000
0.127874 0.127874 0.127874 0.127874 0.644285 0.129329
0.000000 0.000000 0.000000 0.000000 0.644285 -0.129329
0.127874 0.127874 0.127874 0.127874 0.926652 0.000000
0.000000 0.000000 0.000000 0.000000 1.000064 0.016293
0.000375 0.000375 0.000375 0.000375 1.000064 -0.016293
-0.000000 -0.000000 -0.000000 -0.000000 0.891374 0.000000
1 49 0 0 137 1 0 1 0
-0.240462 -10 2 0.2 1.5 82.0914 0 
-37.270555 -37.270555 -37.270555 -37.270555 0.006738 0.000000
-73.142857 -73.142857 -73.142857 -73.142857 0.366972 0.000000
0.127925 0.127925 0.127925 0.127925 0.644291 0.129285
-0.000000 -0.000000 -0.000000 -0.000000 0.644291 -0.129285
0.127925 0.127925 0.127925 0.127925 0.927663 0.000000
0.000000 0.000000 0.000000 0.000000 0.999982 0.016336
0.000341 0.000341 0.000341 0.000341 0.999982 -0.016336
0.000000 0.000000 0.000000 0.000000 0.890907 0.000000
1 50 4 6 138 1 0 1 0
-0.244026 -10 2 0.2 1.5 82.5348 0 
-37.265210 -37.265210 -37.265210 -37.265210 0.006738 0.000000
-73.642816 -73.642816 -73.642816 -73.642816 0.366972 0.000000
0.127972 0.127972 0.127972 0.127972 0.644296 0.129244
-0.000000 -0.000000 -0.000000 -0.000000 0.644296 -0.129244
0.127972 0.127972 0.127972 0.127972 0.928610 0.000000
0.000000 0.000000 0.000000 0.000000 0.999905 0.016377
0.000310 0.000310 0.000310 0.000310 0.999905 -0.016377
0.000000 0.000000 0.000000 0.000000 0.890492 0.000000
1 51 3 7 139 1 0 1 0
-0.245947 -10 2 0.2 1.5 82.7766 383.161 
-37.262509 -37.262509 -37.262509 -37.262509 0.006738 0.000000
-73.915020 -73.915020 -73.915020 -73.915020 0.366972 0.000000
0.127996 0.127996 0.127996 0.127996 0.644299 0.129223
-0.000000 -0.000000 -0.000000 -0.000000 0.644299 -0.129223
0.127996 0.127996 0.127996 0.127996 0.929103 0.000000
0.000000 0.000000 0.000000 0.000000 0.999866 0.016398
0.000294 0.000294 0.000294 0.000294 0.999866 -0.016398
0.000000 0.000000 0.000000 0.000000 0.890284 0.000000
1 -52 0 0 140 1 0 1 0
-0.249442 -10 2 0.2 1.5 83.2212 0 
-37.257899 -37.257899 -37.257899 -37.257899 0.006738 0.000000
-74.414986 -74.414986 -74.414986 -74.414986 0.366972 0.000000
0.128036 0.128036 0.128036 0.128036 0.644304 0.129188
0.000000 0.000000 0.000000 0.000000 0.644304 -0.129188
0.128036 0.128036 0.128036 0.128036 0.929968 0.000000
0.000000 0.000000 0.000000 0.000000 0.999797 0.016434
0.000267 0.000267 0.000267 0.000267 0.999797 -0.016434
-0.000000 -0.000000 -0.000000 -0.000000 0.889934 0.000000
1 -53 0 0 141 1 0 1 0
-0.252894 -10 2 0.2 1.5 83.6667 0 
-37.253711 -37.253711 -37.253711 -37.253711 0.006738 0.000000
-74.914957 -74.914957 -74.914957 -74.914957 0.366972 0.000000
0.128073 0.128073 0.128073 0.128073 0.644309 0.129156
-0.000000 -0.000000 -0.000000 -0.000000 0.644309 -0.129156
0.128073 0.128073 0.128073 0.128073 0.930787 0.000000
0.000000 0.000000 0.000000 0.000000 0.999732 0.016468
0.000243 0.000243 0.000243 0.000243 0.999732 -0.016468
-0.000000 -0.000000 -0.000000 -0.000000 0.889620 0.000000
1 -54 0 0 142 1 0 1 0
-0.256304 -10 2 0.2 1.5 84.113 0 
-37.249905 -37.249905 -37.249905 -37.249905 0.006738 0.000000
-75.414931 -75.414931 -75.414931 -75.414931 0.366971 0.000000
0.128106 0.128106 0.128106 0.128106 0.644313 0.129127
0.000000 0.000000 0.000000 0.000000 0.644313 -0.129127
0.128106 0.128106 0.128106 0.128106 0.931565 0.000000
0.000000 0.000000 0.000000 0.000000 0.999672 0.016500
0.000221 0.000221 0.000221 0.000221 0.999672 -0.016500
-0.000000 -0.000000 -0.000000 -0.000000 0.889337 0.000000
1 -55 0 0 143 1 0 1 0
-0.259672 -10 2 0.2 1.5 84.5601 0 
-37.246448 -37.246448 -37.246448 -37.246448 0.006738 0.000000
-75.914908 -75.914908 -75.914908 -75.914908 0.366971 0.000000
0.128136 0.128136 0.128136 0.128136 0.644317 0.129101
0.000000 0.000000 0.000000 0.000000 0.644317 -0.129101
0.128136 0.128136 0.128136 0.128136 0.932305 0.000000
0.000000 0.000000 0.000000 0.000000 0.999616 0.016530
0.000201 0.000201 0.000201 0.000201 0.999616 -0.016530
0.000000 0.000000 0.000000 0.000000 0.889082 0.000000
1 -56 0 0 144 1 0 1 0
-0.262999 -10 2 0.2 1.5 85.0078 0 
-37.243306 -37.243306 -37.243306 -37.243306 0.006738 0.000000
-76.414887 -76.414887 -76.414887 -76.414887 0.366971 0.000000
0.128164 0.128164 0.128164 0.128164 0.644321 0.129077
0.000000 0.000000 0.000000 0.000000 0.644321 -0.129077
0.128164 0.128164 0.128164 0.128164 0.933011 0.000000
0.000000 0.000000 0.000000 0.000000 0.999564 0.016558
0.000182 0.000182 0.000182 0.000182 0.999564 -0.016558
-0.000000 -0.000000 -0.000000 -0.000000 0.888851 0.000000
1 -57 0 0 145 1 0 1 0
-0.266285 -10 2 0.2 1.5 85.4563 0 
-37.240451 -37.240451 -37.240451 -37.240451 0.006738 0.000000
-76.914868 -76.914868 -76.914868 -76.914868 0.366971 0.000000
0.128189 0.128189 0.128189 0.128189 0.644325 0.129055
0.000000 0.000000 0.000000 0.000000 0.644325 -0.129055
0.128189 0.128189 0.128189 0.128189 0.933686 0.000000
0.000000 0.000000 0.000000 0.000000 0.999515 0.016584
0.000166 0.000166 0.000166 0.000166 0.999515 -0.016584
0.000000 0.000000 0.000000 0.000000 0.888642 0.000000
1 -58 0 0 146 1 0 1 0
-0.269532 -10 2 0.2 1.5 85.9055 0 
-37.237857 -37.237857 -37.237857 -37.237857 0.006738 0.000000
-77.414851 -77.414851 -77.414851 -77.414851 0.366971 0.000000
0.128212 0.128212 0.128212 0.128212 0.644328 0.129036
-0.000000 -0.000000 -0.000000 -0.000000 0.644328 -0.129036
0.128212 0.128212 0.128212 0.128212 0.934332 0.000000
0.000000 0.000000 0.000000 0.000000 0.999470 0.016609
0.000151 0.000151 0.000151 0.000151 0.999470 -0.016609
-0.000000 -0.000000 -0.000000 -0.000000 0.888452 0.000000
1 -59 0 0 147 1 0 1 0
-0.272739 -10 2 0.2 1.5 86.3553 0 
-37.235501 -37.235501 -37.235501 -37.235501 0.006738 0.000000
-77.914835 -77.914835 -77.914835 -77.914835 0.366971 0.000000
0.128232 0.128232 0.128232 0.128232 0.644331 0.129018
-0.000000 -0.000000 -0.000000 -0.000000 0.644331 -0.129018
0.128232 0.128232 0.128232 0.128232 0.934952 0.000000
0.000000 0.000000 0.000000 0.000000 0.999428 0.016631
0.000137 0.000137 0.000137 0.000137 0.999428 -0.016631
0.000000 0.000000 0.000000 0.000000 0.888280 0.000000
1 -60 0 0 148 1 0 1 0
-0.275908 -10 2 0.2 1.5 86.8058 0 
-37.233359 -37.233359 -37.233359 -37.233359 0.006738 0.000000
-78.414821 -78.414821 -78.414821 -78.414821 0.366971 0.000000
0.128251 0.128251 0.128251 0.128251 0.644334 0.129001
0.000000 0.000000 0.000000 0.000000 0.644334 -0.129001
0.128251 0.128251 0.128251 0.128251 0.935548 0.000000
0.000000 0.000000 0.000000 0.000000 0.999389 0.016653
0.000124 0.000124 0.000124 0.000124 0.999389 -0.016653
-0.000000 -0.000000 -0.000000 -0.000000 0.888123 0.000000
1 -61 0 0 149 1 0 1 0
-0.279038 -10 2 0.2 1.5 87.2569 0 
-37.231413 -37.231413 -37.231413 -37.231413 0.006738 0.000000
-78.914807 -78.914807 -78.914807 -78.914807 0.366971 0.000000
0.128268 0.128268 0.128268 0.128268 0.644337 0.128987
-0.000000 -0.000000 -0.000000 -0.000000 0.644337 -0.128987
0.128268 0.128268 0.128268 0.128268 0.936121 0.000000
0.000000 0.000000 0.000000 0.000000 0.999353 0.016673
0.000113 0.000113 0.000113 0.000113 0.999353 -0.016673
-0.000000 -0.000000 -0.000000 -0.000000 0.887981 0.000000
1 -62 0 0 150 1 0 1 0
-0.282132 -10 2 0.2 1.5 87.7085 0 
-37.229645 -37.229645 -37.229645 -37.229645 0.006738 0.000000
-79.414795 -79.414795 -79.414795 -79.414795 0.366971 0.000000
0.128283 0.128283 0.128283 0.128283 0.644339 0.128973
-0.000000 -0.000000 -0.000000 -0.000000 0.644339 -0.128973
0.128283 0.128283 0.128283 0.128283 0.936674 0.000000
0.000000 0.000000 0.000000 0.000000 0.999319 0.016692
0.000103 0.000103 0.000103 0.000103 0.999319 -0.016692
-0.000000 -0.000000 -0.000000 -0.000000 0.887852 0.000000
1 -63 0 0 151 1 0 1 0
-0.285188 -10 2 0.2 1.5 88.1608 0 
-37.228039 -37.228039 -37.228039 -37.228039 0.006738 0.000000
-79.914783 -79.914783 -79.914783 -79.914783 0.366971 0.000000
0.128297 0.128297 0.128297 0.128297 0.644342 0.128961
-0.000000 -0.000000 -0.000000 -0.000000 0.644342 -0.128961
0.128297 0.128297 0.128297 0.128297 0.999287 0.016709
0.000000 0.000000 0.000000 0.000000 0.999287 -0.016709
0.000093 0.000093 0.000093 0.000093 0.937208 0.000000
0.000000 0.000000 0.000000 0.000000 0.887734 0.000000
1 -64 0 0 152 1 0 1 0
-0.288208 -10 2 0.2 1.5 88.6137 0 
-37.226579 -37.226579 -37.226579 -37.226579 0.006738 0.000000
-80.414772 -80.414772 -80.414772 -80.414772 0.366971 0.000000
0.128310 0.128310 0.128310 0.128310 0.644344 0.128950
-0.000000 -0.000000 -0.000000 -0.000000 0.644344 -0.128950
0.128310 0.128310 0.128310 0.128310 0.999258 0.016725
0.000000 0.000000 0.000000 0.000000 0.999258 -0.016725
0.000085 0.000085 0.000085 0.000085 0.887626 0.000000
-0.000000 -0.000000 -0.000000 -0.000000 0.937723 0.000000
1 -65 0 0 153 1 0 1 0
-0.291193 -10 2 0.2 1.5 89.0671 0 
-37.225253 -37.225253 -37.225253 -37.225253 0.006738 0.000000
-80.914761 -80.914761 -80.914761 -80.914761 0.366971 0.000000
0.128322 0.128322 0.128322 0.128322 0.644346 0.128940
-0.000000 -0.000000 -0.000000 -0.000000 0.644346 -0.128940
0.128322 0.128322 0.128322 0.128322 0.999231 0.016741
0.000000 0.000000 0.000000 0.000000 0.999231 -0.016741
0.000077 0.000077 0.000077 0.000077 0.887528 0.000000
-0.000000 -0.000000 -0.000000 -0.000000 0.938223 0.000000
1 -66 0 0 154 1 0 1 0
-0.294142 -10 2 0.2 1.5 89.5211 0 
-37.224048 -37.224048 -37.224048 -37.224048 0.006738 0.000000
-81.414751 -81.414751 -81.414751 -81.414751 0.366971 0.000000
0.128332 0.128332 0.128332 0.128332 0.644348 0.128931
0.000000 0.000000 0.000000 0.000000 0.644348 -0.128931
0.128332 0.128332 0.128332 0.128332 0.999206 0.016755
0.000000 0.000000 0.000000 0.000000 0.999206 -0.016755
0.000070 0.000070 0.000070 0.000070 0.938706 0.000000
-0.000000 -0.000000 -0.000000 -0.000000 0.887439 0.000000
1 -67 0 0 155 1 0 1 0
-0.297057 -10 2 0.2 1.5 89.9756 0 
-37.222953 -37.222953 -37.222953 -37.222953 0.006738 0.000000
-81.914741 -81.914741 -81.914741 -81.914741 0.366971 0.000000
0.128342 0.128342 0.128342 0.128342 0.644350 0.128922
-0.000000 -0.000000 -0.000000 -0.000000 0.644350 -0.128922
0.128342 0.128342 0.128342 0.128342 0.999183 0.016768
0.000000 0.000000 0.000000 0.000000 0.999183 -0.016768
0.000064 0.000064 0.000064 0.000064 0.939176 0.000000
-0.000000 -0.000000 -0.000000 -0.000000 0.887357 0.000000
1 -68 0 0 156 1 0 1 0
-0.299938 -10 2 0.2 1.5 90.4306 0 
-37.221958 -37.221958 -37.221958 -37.221958 0.006738 0.000000
-82.414732 -82.414732 -82.414732 -82.414732 0.366971 0.000000
0.128351 0.128351 0.128351 0.128351 0.644352 0.128915
0.000000 0.000000 0.000000 0.000000 0.644352 -0.128915
0.128351 0.128351 0.128351 0.128351 0.999161 0.016780
0.000000 0.000000 0.000000 0.000000 0.999161 -0.016780
0.000058 0.000058 0.000058 0.000058 0.939631 0.000000
-0.000000 -0.000000 -0.000000 -0.000000 0.887283 0.000000
1 -69 0 0 157 1 0 1 0
-0.302785 -10 2 0.2 1.5 90.8861 0 
-37.221053 -37.221053 -37.221053 -37.221053 0.006738 0.000000
-82.914723 -82.914723 -82.914723 -82.914723 0.366971 0.000000
0.128358 0.128358 0.128358 0.128358 0.644353 0.128908
-0.000000 -0.000000 -0.000000 -0.000000 0.644353 -0.128908
0.128358 0.128358 0.128358 0.128358 0.999141 0.016792
0.000000 0.000000 0.000000 0.000000 0.999141 -0.016792
0.000052 0.000052 0.000052 0.000052 0.940074 0.000000
-0.000000 -0.000000 -0.000000 -0.000000 0.887215 0.000000
1 -70 0 0 158 1 0 1 0
-0.305599 -10 2 0.2 1.5 91.3422 0 
-37.220232 -37.220232 -37.220232 -37.220232 0.006738 0.000000
-83.414715 -83.414715 -83.414715 -83.414715 0.366971 0.000000
0.128366 0.128366 0.128366 0.128366 0.644354 0.128901
-0.000000 -0.000000 -0.000000 -0.000000 0.644354 -0.128901
0.128366 0.128366 0.128366 0.128366 0.999123 0.016803
0.000000 0.000000 0.000000 0.000000 0.999123 -0.016803
0.000048 0.000048 0.000048 0.000048 0.940505 0.000000
0.000000 0.000000 0.000000 0.000000 0.887153 0.000000
1 -71 0 0 159 1 0 1 0
-0.308381 -10 2 0.2 1.5 91.7987 0 
-37.219486 -37.219486 -37.219486 -37.219486 0.006738 0.000000
-83.914707 -83.914707 -83.914707 -83.914707 0.366971 0.000000
0.128372 0.128372 0.128372 0.128372 0.644356 0.128896
0.000000 0.000000 0.000000 0.000000 0.644356 -0.128896
0.128372 0.128372 0.128372 0.128372 0.999105 0.016813
0.000000 0.000000 0.000000 0.000000 0.999105 -0.016813
0.000043 0.000043 0.000043 0.000043 0.940925 0.000000
-0.000000 -0.000000 -0.000000 -0.000000 0.887096 0.000000
1 -72 0 0 160 1 0 1 0
-0.31113 -10 2 0.2 1.5 92.2557 0 
-37.218807 -37.218807 -37.218807 -37.218807 0.006738 0.000000
-84.414699 -84.414699 -84.414699 -84.414699 0.366971 0.000000
0.128378 0.128378 0.128378 0.128378 0.644357 0.128891
-0.000000 -0.000000 -0.000000 -0.000000 0.644357 -0.128891
0.128378 0.128378 0.128378 0.128378 0.999090 0.016822
0.000000 0.000000 0.000000 0.000000 0.999090 -0.016822
0.000039 0.000039 0.000039 0.000039 0.941335 0.000000
-0.000000 -0.000000 -0.000000 -0.000000 0.887044 0.000000
1 -73 0 0 161 1 0 1 0
-0.313848 -10 2 0.2 1.5 92.7132 0 
-37.218191 -37.218191 -37.218191 -37.218191 0.006738 0.000000
-84.914691 -84.914691 -84.914691 -84.914691 0.366971 0.000000
0.128383 0.128383 0.128383 0.128383 0.644358 0.128886
0.000000 0.000000 0.000000 0.000000 0.644358 -0.128886
0.128383 0.128383 0.128383 0.128383 0.999075 0.016831
0.000000 0.000000 0.000000 0.000000 0.999075 -0.016831
0.000036 0.000036 0.000036 0.000036 0.941734 0.000000
-0.000000 -0.000000 -0.000000 -0.000000 0.886997 0.000000
1 -74 0 0 162 1 0 1 0
-0.316536 -10 2 0.2 1.5 93.1711 0 
-37.217631 -37.217631 -37.217631 -37.217631 0.006738 0.000000
-85.414683 -85.414683 -85.414683 -85.414683 0.366971 0.000000
0.128388 0.128388 0.128388 0.128388 0.644359 0.128882
0.000000 0.000000 0.000000 0.000000 0.644359 -0.128882
0.128388 0.128388 0.128388 0.128388 0.999061 0.016839
0.000000 0.000000 0.000000 0.000000 0.999061 -0.016839
0.000033 0.000033 0.000033 0.000033 0.942124 0.000000
0.000000 0.000000 0.000000 0.000000 0.886954 0.000000
1 -75 0 0 163 1 0 1 0
-0.319192 -10 2 0.2 1.5 93.6295 0 
-37.217122 -37.217122 -37.217122 -37.217122 0.006738 0.000000
-85.914676 -85.914676 -85.914676 -85.914676 0.366971 0.000000
0.128393 0.128393 0.128393 0.128393 0.644360 0.128878
-0.000000 -0.000000 -0.000000 -0.000000 0.644360 -0.128878
0.128393 0.128393 0.128393 0.128393 0.999049 0.016846
0.000000 0.000000 0.000000 0.000000 0.999049 -0.016846
0.000030 0.000030 0.000030 0.000030 0.942506 0.000000
0.000000 0.000000 0.000000 0.000000 0.886914 0.000000
1 -76 0 0 164 1 0 1 0
-0.321819 -10 2 0.2 1.5 94.0883 0 
-37.216660 -37.216660 -37.216660 -37.216660 0.006738 0.000000
-86.414669 -86.414669 -86.414669 -86.414669 0.366971 0.000000
0.128397 0.128397 0.128397 0.128397 0.644361 0.128874
0.000000 0.000000 0.000000 0.000000 0.644361 -0.128874
0.128397 0.128397 0.128397 0.128397 0.999037 0.016853
0.000000 0.000000 0.000000 0.000000 0.999037 -0.016853
0.000027 0.000027 0.000027 0.000027 0.942878 0.000000
-0.000000 -0.000000 -0.000000 -0.000000 0.886878 0.000000
1 -77 0 0 165 1 0 1 0
-0.324416 -10 2 0.2 1.5 94.5476 0 
-37.216240 -37.216240 -37.216240 -37.216240 0.006738 0.000000
-86.914662 -86.914662 -86.914662 -86.914662 0.366971 0.000000
0.128400 0.128400 0.128400 0.128400 0.644362 0.128871
0.000000 0.000000 0.000000 0.000000 0.644362 -0.128871
0.128400 0.128400 0.128400 0.128400 0.999026 0.016860
0.000000 0.000000 0.000000 0.000000 0.999026 -0.016860
0.000024 0.000024 0.000024 0.000024 0.943243 0.000000
0.000000 0.000000 0.000000 0.000000 0.886845 0.000000
1 -78 0 0 166 1 0 1 0
-0.326984 -10 2 0.2 1.5 95.0072 0 
-37.215858 -37.215858 -37.215858 -37.215858 0.006738 0.000000
-87.414656 -87.414656 -87.414656 -87.414656 0.366971 0.000000
0.128404 0.128404 0.128404 0.128404 0.644363 0.128868
0.000000 0.000000 0.000000 0.000000 0.644363 -0.128868
0.128404 0.128404 0.128404 0.128404 0.999016 0.016866
0.000000 0.000000 0.000000 0.000000 0.999016 -0.016866
0.000022 0.000022 0.000022 0.000022 0.943601 0.000000
-0.000000 -0.000000 -0.000000 -0.000000 0.886815 0.000000
1 -79 0 0 167 1 0 1 0
-0.329524 -10 2 0.2 1.5 95.4673 0 
-37.215511 -37.215511 -37.215511 -37.215511 0.006738 0.000000
-87.914649 -87.914649 -87.914649 -87.914649 0.366971 0.000000
0.128407 0.128407 0.128407 0.128407 0.644363 0.128866
-0.000000 -0.000000 -0.000000 -0.000000 0.644363 -0.128866
0.128407 0.128407 0.128407 0.128407 0.999007 0.016871
0.000000 0.000000 0.000000 0.000000 0.999007 -0.016871
0.000020 0.000020 0.000020 0.000020 0.943951 0.000000
0.000000 0.000000 0.000000 0.000000 0.886788 0.000000
1 -80 0 0 168 1 0 1 0
-0.332035 -10 2 0.2 1.5 95.9279 0 
-37.215196 -37.215196 -37.215196 -37.215196 0.006738 0.000000
-88.414643 -88.414643 -88.414643 -88.414643 0.366971 0.000000
0.128410 0.128410 0.128410 0.128410 0.644364 0.128863
-0.000000 -0.000000 -0.000000 -0.000000 0.644364 -0.128863
0.128410 0.128410 0.128410 0.128410 0.998998 0.016877
0.000000 0.000000 0.000000 0.000000 0.998998 -0.016877
0.000018 0.000018 0.000018 0.000018 0.944295 0.000000
-0.000000 -0.000000 -0.000000 -0.000000 0.886762 0.000000
1 -81 0 0 169 1 0 1 0
-0.334518 -10 2 0.2 1.5 96.3888 0 
-37.214910 -37.214910 -37.214910 -37.214910 0.006738 0.000000
-88.914637 -88.914637 -88.914637 -88.914637 0.366971 0.000000
0.128412 0.128412 0.128412 0.128412 0.644365 0.128861
-0.000000 -0.000000 -0.000000 -0.000000 0.644365 -0.128861
0.128412 0.128412 0.128412 0.128412 0.998990 0.016881
0.000000 0.000000 0.000000 0.000000 0.998990 -0.016881
0.000017 0.000017 0.000017 0.000017 0.944632 0.000000
-0.000000 -0.000000 -0.000000 -0.000000 0.886739 0.000000
1 -82 0 0 170 1 0 1 0
-0.336974 -10 2 0.2 1.5 96.8501 0 
-37.214649 -37.214649 -37.214649 -37.214649 0.006738 0.000000
-89.414630 -89.414630 -89.414630 -89.414630 0.366971 0.000000
0.128414 0.128414 0.128414 0.128414 0.644365 0.128859
-0.000000 -0.000000 -0.000000 -0.000000 0.644365 -0.128859
0.128414 0.128414 0.128414 0.128414 0.998983 0.016886
0.000000 0.000000 0.000000 0.000000 0.998983 -0.016886
0.000015 0.000015 0.000015 0.000015 0.944963 0.000000
0.000000 0.000000 0.000000 0.000000 0.886718 0.000000
1 -83 0 0 171 1 0 1 0
-0.339403 -10 2 0.2 1.5 97.3118 0 
-37.214413 -37.214413 -37.214413 -37.214413 0.006738 0.000000
-89.914625 -89.914625 -89.914625 -89.914625 0.366971 0.000000
0.128416 0.128416 0.128416 0.128416 0.644366 0.128857
-0.000000 -0.000000 -0.000000 -0.000000 0.644366 -0.128857
0.128416 0.128416 0.128416 0.128416 0.998976 0.016890
0.000000 0.000000 0.000000 0.000000 0.998976 -0.016890
0.000014 0.000014 0.000014 0.000014 0.945288 0.000000
-0.000000 -0.000000 -0.000000 -0.000000 0.886699 0.000000
1 -84 0 0 172 1 0 1 0
-0.341806 -10 2 0.2 1.5 97.7739 0 
-37.214198 -37.214198 -37.214198 -37.214198 0.006738 0.000000
-90.414619 -90.414619 -90.414619 -90.414619 0.366971 0.000000
0.128418 0.128418 0.128418 0.128418 0.644366 0.128856
0.000000 0.000000 0.000000 0.000000 0.644366 -0.128856
0.128418 0.128418 0.128418 0.128418 0.998970 0.016894
0.000000 0.000000 0.000000 0.000000 0.998970 -0.016894
0.000012 0.000012 0.000012 0.000012 0.945608 0.000000
-0.000000 -0.000000 -0.000000 -0.000000 0.886681 0.000000
1 -85 0 0 173 1 0 1 0
-0.344183 -10 2 0.2 1.5 98.2364 0 
-37.214003 -37.214003 -37.214003 -37.214003 0.006738 0.000000
-90.914613 -90.914613 -90.914613 -90.914613 0.366971 0.000000
0.128420 0.128420 0.128420 0.128420 0.644367 0.128854
0.000000 0.000000 0.000000 0.000000 0.644367 -0.128854
0.128420 0.128420 0.128420 0.128420 0.998965 0.016898
0.000000 0.000000 0.000000 0.000000 0.998965 -0.016898
0.000011 0.000011 0.000011 0.000011 0.945922 0.000000
-0.000000 -0.000000 -0.000000 -0.000000 0.886665 0.000000
1 -86 0 0 174 1 0 1 0
-0.346534 -10 2 0.2 1.5 98.6992 0 
-37.213826 -37.213826 -37.213826 -37.213826 0.006738 0.000000
-91.414608 -91.414608 -91.414608 -91.414608 0.366971 0.000000
0.128422 0.128422 0.128422 0.128422 0.644367 0.128853
-0.000000 -0.000000 -0.000000 -0.000000 0.644367 -0.128853
0.128422 0.128422 0.128422 0.128422 0.998959 0.016901
0.000000 0.000000 0.000000 0.000000 0.998959 -0.016901
0.000010 0.000010 0.000010 0.000010 0.946231 0.000000
0.000000 0.000000 0.000000 0.000000 0.886650 0.000000
1 -87 0 0 175 1 0 1 0
-0.348859 -10 2 0.2 1.5 99.1624 0 
-37.213664 -37.213664 -37.213664 -37.213664 0.006738 0.000000
-91.914602 -91.914602 -91.914602 -91.914602 0.366971 0.000000
0.128423 0.128423 0.128423 0.128423 0.644368 0.128852
-0.000000 -0.000000 -0.000000 -0.000000 0.644368 -0.128852
0.128423 0.128423 0.128423 0.128423 0.998954 0.016904
0.000000 0.000000 0.000000 0.000000 0.998954 -0.016904
0.000009 0.000009 0.000009 0.000009 0.946536 0.000000
0.000000 0.000000 0.000000 0.000000 0.886637 0.000000
1 -88 0 0 176 1 0 1 0
-0.35116 -10 2 0.2 1.5 99.626 0 
-37.213518 -37.213518 -37.213518 -37.213518 0.006738 0.000000
-92.414597 -92.414597 -92.414597 -92.414597 0.366971 0.000000
0.128424 0.128424 0.128424 0.128424 0.644368 0.128851
-0.000000 -0.000000 -0.000000 -0.000000 0.644368 -0.128851
0.128424 0.128424 0.128424 0.128424 0.998950 0.016907
0.000000 0.000000 0.000000 0.000000 0.998950 -0.016907
0.000009 0.000009 0.000009 0.000009 0.946835 0.000000
-0.000000 -0.000000 -0.000000 -0.000000 0.886625 0.000000
1 -89 0 0 177 1 0 1 0
-0.353436 -10 2 0.2 1.5 100.09 0 
-37.213385 -37.213385 -37.213385 -37.213385 0.006738 0.000000
-92.914592 -92.914592 -92.914592 -92.914592 0.366971 0.000000
0.128425 0.128425 0.128425 0.128425 0.644368 0.128850
0.000000 0.000000 0.000000 0.000000 0.644368 -0.128850
0.128425 0.128425 0.128425 0.128425 0.998946 0.016910
0.000000 0.000000 0.000000 0.000000 0.998946 -0.016910
0.000008 0.000008 0.000008 0.000008 0.947130 0.000000
0.000000 0.000000 0.000000 0.000000 0.886613 0.000000
1 -90 0 0 178 1 0 1 0
-0.355688 -10 2 0.2 1.5 100.554 0 
-37.213264 -37.213264 -37.213264 -37.213264 0.006738 0.000000
-93.414587 -93.414587 -93.414587 -93.414587 0.366971 0.000000
0.128426 0.128426 0.128426 0.128426 0.644368 0.128849
0.000000 0.000000 0.000000 0.000000 0.644368 -0.128849
0.128426 0.128426 0.128426 0.128426 0.998942 0.016912
0.000000 0.000000 0.000000 0.000000 0.998942 -0.016912
0.000007 0.000007 0.000007 0.000007 0.947421 0.000000
-0.000000 -0.000000 -0.000000 -0.000000 0.886603 0.000000
1 -91 0 0 179 1 0 1 0
-0.357917 -10 2 0.2 1.5 101.019 0 
-37.213154 -37.213154 -37.213154 -37.213154 0.006738 0.000000
-93.914582 -93.914582 -93.914582 -93.914582 0.366971 0.000000
0.128427 0.128427 0.128427 0.128427 0.644369 0.128848
-0.000000 -0.000000 -0.000000 -0.000000 0.644369 -0.128848
0.128427 0.128427 0.128427 0.128427 0.998938 0.016914
0.000000 0.000000 0.000000 0.000000 0.998938 -0.016914
0.000006 0.000006 0.000006 0.000006 0.947707 0.000000
-0.000000 -0.000000 -0.000000 -0.000000 0.886593 0.000000
1 -92 0 0 180 1 0 1 0
-0.360121 -10 2 0.2 1.5 101.484 0 
-37.213054 -37.213054 -37.213054 -37.213054 0.006738 0.000000
-94.414577 -94.414577 -94.414577 -94.414577 0.366971 0.000000
0.128428 0.128428 0.128428 0.128428 0.644369 0.128847
0.000000 0.000000 0.000000 0.000000 0.644369 -0.128847
0.128428 0.128428 0.128428 0.128428 0.998935 0.016917
0.000000 0.000000 0.000000 0.000000 0.998935 -0.016917
0.000006 0.000006 0.000006 0.000006 0.947990 0.000000
-0.000000 -0.000000 -0.000000 -0.000000 0.886585 0.000000
1 -93 0 0 181 1 0 1 0
-0.362303 -10 2 0.2 1.5 101.949 0 
-37.212964 -37.212964 -37.212964 -37.212964 0.006738 0.000000
-94.914572 -94.914572 -94.914572 -94.914572 0.366971 0.000000
0.128429 0.128429 0.128429 0.128429 0.644369 0.128846
-0.000000 -0.000000 -0.000000 -0.000000 0.644369 -0.128846
0.128429 0.128429 0.128429 0.128429 0.998932 0.016919
0.000000 0.000000 0.000000 0.000000 0.998932 -0.016919
0.000005 0.000005 0.000005 0.000005 0.948268 0.000000
0.000000 0.000000 0.000000 0.000000 0.886577 0.000000
1 -94 0 0 182 1 0 1 0
-0.364462 -10 2 0.2 1.5 102.415 0 
-37.212881 -37.212881 -37.212881 -37.212881 0.006738 0.000000
-95.414568 -95.414568 -95.414568 -95.414568 0.366971 0.000000
0.128430 0.128430 0.128430 0.128430 0.644369 0.128846
0.000000 0.000000 0.000000 0.000000 0.644369 -0.128846
0.128430 0.128430 0.128430 0.128430 0.998929 0.016920
0.000000 0.000000 0.000000 0.000000 0.998929 -0.016920
0.000005 0.000005 0.000005 0.000005 0.948543 0.000000
0.000000 0.000000 0.000000 0.000000 0.886570 0.000000
1 -95 0 0 183 1 0 1 0
-0.366599 -10 2 0.2 1.5 102.881 0 
-37.212806 -37.212806 -37.212806 -37.212806 0.006738 0.000000
-95.914563 -95.914563 -95.914563 -95.914563 0.366971 0.000000
0.128430 0.128430 0.128430 0.128430 0.644370 0.128845
0.000000 0.000000 0.000000 0.000000 0.644370 -0.128845
0.128430 0.128430 0.128430 0.128430 0.998927 0.016922
0.000000 0.000000 0.000000 0.000000 0.998927 -0.016922
0.000004 0.000004 0.000004 0.000004 0.948815 0.000000
-0.000000 -0.000000 -0.000000 -0.000000 0.886563 0.000000
1 -96 0 0 184 1 0 1 0
-0.368714 -10 2 0.2 1.5 103.347 0 
-37.212738 -37.212738 -37.212738 -37.212738 0.006738 0.000000
-96.414559 -96.414559 -96.414559 -96.414559 0.366971 0.000000
0.128431 0.128431 0.128431 0.128431 0.644370 0.128845
0.000000 0.000000 0.000000 0.000000 0.644370 -0.128845
0.128431 0.128431 0.128431 0.128431 0.998924 0.016924
0.000000 0.000000 0.000000 0.000000 0.998924 -0.016924
0.000004 0.000004 0.000004 0.000004 0.949082 0.000000
-0.000000 -0.000000 -0.000000 -0.000000 0.886557 0.000000
1 -97 0 0 185 1 0 1 0
-0.370807 -10 2 0.2 1.5 103.814 0 
-37.212676 -37.212676 -37.212676 -37.212676 0.006738 0.000000
-96.914554 -96.914554 -96.914554 -96.914554 0.366971 0.000000
0.128432 0.128432 0.128432 0.128432 0.644370 0.128844
-0.000000 -0.000000 -0.000000 -0.000000 0.644370 -0.128844
0.128432 0.128432 0.128432 0.128432 0.998922 0.016925
0.000000 0.000000 0.000000 0.000000 0.998922 -0.016925
0.000004 0.000004 0.000004 0.000004 0.949347 0.000000
0.000000 0.000000 0.000000 0.000000 0.886552 0.000000
1 -98 0 0 186 1 0 1 0
-0.372879 -10 2 0.2 1.5 104.28 0 
-37.212620 -37.212620 -37.212620 -37.212620 0.006738 0.000000
-97.414550 -97.414550 -97.414550 -97.414550 0.366971 0.000000
0.128432 0.128432 0.128432 0.128432 0.644370 0.128844
-0.000000 -0.000000 -0.000000 -0.000000 0.644370 -0.128844
0.128432 0.128432 0.128432 0.128432 0.998920 0.016927
0.000000 0.000000 0.000000 0.000000 0.998920 -0.016927
0.000003 0.000003 0.000003 0.000003 0.949608 0.000000
-0.000000 -0.000000 -0.000000 -0.000000 0.886547 0.000000
1 -99 0 0 187 1 0 1 0
-0.374929 -10 2 0.2 1.5 104.748 0 
-37.212569 -37.212569 -37.212569 -37.212569 0.006738 0.000000
-97.914546 -97.914546 -97.914546 -97.914546 0.366971 0.000000
0.128432 0.128432 0.128432 0.128432 0.644370 0.128843
-0.000000 -0.000000 -0.000000 -0.000000 0.644370 -0.128843
0.128432 0.128432 0.128432 0.128432 0.998918 0.016928
0.000000 0.000000 0.000000 0.000000 0.998918 -0.016928
0.000003 0.000003 0.000003 0.000003 0.949866 0.000000
-0.000000 -0.000000 -0.000000 -0.000000 0.886542 0.000000
1 -100 4 8 188 1 0 1 0
-0.376959 -10 2 0.2 1.5 105.215 0 
-37.212523 -37.212523 -37.212523 -37.212523 0.006738 0.000000
-98.414542 -98.414542 -98.414542 -98.414542 0.366971 0.000000
0.128433 0.128433 0.128433 0.128433 0.644370 0.128843
0.000000 0.000000 0.000000 0.000000 0.644370 -0.128843
0.128433 0.128433 0.128433 0.128433 0.998917 0.016929
0.000000 0.000000 0.000000 0.000000 0.998917 -0.016929
0.000003 0.000003 0.000003 0.000003 0.950120 0.000000
-0.000000 -0.000000 -0.000000 -0.000000 0.886538 0.000000
1 -101 0 0 189 1 0 1 0
-0.378969 -10 2 0.2 1.5 105.683 0 
-37.212481 -37.212481 -37.212481 -37.212481 0.006738 0.000000
-98.914538 -98.914538 -98.914538 -98.914538 0.366971 0.000000
0.128433 0.128433 0.128433 0.128433 0.644371 0.128843
0.000000 0.000000 0.000000 0.000000 0.644371 -0.128843
0.128433 0.128433 0.128433 0.128433 0.998915 0.016930
0.000000 0.000000 0.000000 0.000000 0.998915 -0.016930
0.000002 0.000002 0.000002 0.000002 0.950372 0.000000
-0.000000 -0.000000 -0.000000 -0.000000 0.886534 0.000000
1 -102 0 0 190 1 0 1 0
-0.380958 -10 2 0.2 1.5 106.151 0 
-37.212442 -37.212442 -37.212442 -37.212442 0.006738 0.000000
-99.414534 -99.414534 -99.414534 -99.414534 0.644371 0.128842
0.128434 0.128434 0.128434 0.128434 0.644371 -0.128842
0.000000 0.000000 0.000000 0.000000 0.366971 0.000000
0.128434 0.128434 0.128434 0.128434 0.998914 0.016931
0.000000 0.000000 0.000000 0.000000 0.998914 -0.016931
0.000002 0.000002 0.000002 0.000002 0.950621 0.000000
-0.000000 -0.000000 -0.000000 -0.000000 0.886530 0.000000
1 -103 0 0 191 1 0 1 0
-0.382928 -10 2 0.2 1.5 106.619 0 
-37.212407 -37.212407 -37.212407 -37.212407 0.006738 0.000000
-99.914530 -99.914530 -99.914530 -99.914530 0.366971 0.000000
0.128434 0.128434 0.128434 0.128434 0.644371 0.128842
0.000000 0.000000 0.000000 0.000000 0.644371 -0.128842
0.128434 0.128434 0.128434 0.128434 0.998912 0.016932
0.000000 0.000000 0.000000 0.000000 0.998912 -0.016932
0.000002 0.000002 0.000002 0.000002 0.950867 0.000000
0.000000 0.000000 0.000000 0.000000 0.886527 0.000000
1 -104 0 0 192 1 0 1 0
-0.384878 -10 2 0.2 1.5 107.088 0 
-37.212376 -37.212376 -37.212376 -37.212376 0.006738 0.000000
-100.414527 -100.414527 -100.414527 -100.414527 0.366971 0.000000
0.128434 0.128434 0.128434 0.128434 0.644371 0.128842
-0.000000 -0.000000 -0.000000 -0.000000 0.644371 -0.128842
0.128434 0.128434 0.128434 0.128434 0.998911 0.016933
0.000000 0.000000 0.000000 0.000000 0.998911 -0.016933
0.000002 0.000002 0.000002 0.000002 0.951110 0.000000
0.000000 0.000000 0.000000 0.000000 0.886524 0.000000
1 -105 0 0 193 1 0 1 0
-0.386808 -10 2 0.2 1.5 107.557 0 
-37.212347 -37.212347 -37.212347 -37.212347 0.366971 0.000000
-100.914523 -100.914523 -100.914523 -100.914523 0.644371 0.128842
0.128434 0.128434 0.128434 0.128434 0.644371 -0.128842
0.000000 0.000000 0.000000 0.000000 0.998910 0.016934
0.128434 0.128434 0.128434 0.128434 0.998910 -0.016934
0.000000 0.000000 0.000000 0.000000 0.951351 0.000000
0.000002 0.000002 0.000002 0.000002 0.006738 0.000000
0.000000 0.000000 0.000000 0.000000 0.886522 0.000000
1 -106 0 0 194 1 0 1 0
-0.38872 -10 2 0.2 1.5 108.026 0 
-37.212321 -37.212321 -37.212321 -37.212321 0.366971 0.000000
-101.414519 -101.414519 -101.414519 -101.414519 0.644371 0.128841
0.128435 0.128435 0.128435 0.128435 0.644371 -0.128841
-0.000000 -0.000000 -0.000000 -0.000000 0.998909 0.016934
0.128435 0.128435 0.128435 0.128435 0.998909 -0.016934
0.000000 0.000000 0.000000 0.000000 0.951588 0.000000
0.000002 0.000002 0.000002 0.000002 0.006738 0.000000
-0.000000 -0.000000 -0.000000 -0.000000 0.886519 0.000000
1 -107 0 0 195 1 0 1 0
-0.390613 -10 2 0.2 1.5 108.496 0 
-37.212297 -37.212297 -37.212297 -37.212297 0.366971 0.000000
-101.914516 -101.914516 -101.914516 -101.914516 0.644371 0.128841
0.128435 0.128435 0.128435 0.128435 0.644371 -0.128841
-0.000000 -0.000000 -0.000000 -0.000000 0.998908 0.016935
0.128435 0.128435 0.128435 0.128435 0.998908 -0.016935
0.000000 0.000000 0.000000 0.000000 0.951824 0.000000
0.000001 0.000001 0.000001 0.000001 0.006738 0.000000
-0.000000 -0.000000 -0.000000 -0.000000 0.886517 0.000000
1 -108 0 0 196 1 0 1 0
-0.392488 -10 2 0.2 1.5 108.966 0 
-37.212276 -37.212276 -37.212276 -37.212276 0.366971 0.000000
-102.414512 -102.414512 -102.414512 -102.414512 0.644371 0.128841
0.128435 0.128435 0.128435 0.128435 0.644371 -0.128841
0.000000 0.000000 0.000000 0.000000 0.998907 0.016936
0.128435 0.128435 0.128435 0.128435 0.998907 -0.016936
0.000000 0.000000 0.000000 0.000000 0.952056 0.000000
0.000001 0.000001 0.000001 0.000001 0.006738 0.000000
-0.000000 -0.000000 -0.000000 -0.000000 0.886515 0.000000
1 -109 0 0 197 1 0 1 0
-0.394344 -10 2 0.2 1.5 109.436 0 
-37.212256 -37.212256 -37.212256 -37.212256 0.366971 0.000000
-102.914509 -102.914509 -102.914509 -102.914509 0.644371 0.128841
0.128435 0.128435 0.128435 0.128435 0.644371 -0.128841
0.000000 0.000000 0.000000 0.000000 0.998906 0.016936
0.128435 0.128435 0.128435 0.128435 0.998906 -0.016936
0.000000 0.000000 0.000000 0.000000 0.952287 0.000000
0.000001 0.000001 0.000001 0.000001 0.006738 0.000000
0.000000 0.000000 0.000000 0.000000 0.886513 0.000000
1 -110 0 0 198 1 0 1 0
-0.396183 -10 2 0.2 1.5 109.906 0 
-37.212238 -37.212238 -37.212238 -37.212238 0.366971 0.000000
-103.414505 -103.414505 -103.414505 -103.414505 0.644371 0.128841
0.128435 0.128435 0.128435 0.128435 0.644371 -0.128841
-0.000000 -0.000000 -0.000000 -0.000000 0.998905 0.016937
0.128435 0.128435 0.128435 0.128435 0.998905 -0.016937
0.000000 0.000000 0.000000 0.000000 0.952515 0.000000
0.000001 0.000001 0.000001 0.000001 0.006738 0.000000
0.000000 0.000000 0.000000 0.000000 0.886511 0.000000
1 -111 0 0 199 1 0 1 0
-0.398003 -10 2 0.2 1.5 110.377 0 
-37.212222 -37.212222 -37.212222 -37.212222 0.366971 0.000000
-103.914502 -103.914502 -103.914502 -103.914502 0.644371 0.128841
0.128436 0.128436 0.128436 0.128436 0.644371 -0.128841
-0.000000 -0.000000 -0.000000 -0.000000 0.998905 0.016937
0.128436 0.128436 0.128436 0.128436 0.998905 -0.016937
0.000000 0.000000 0.000000 0.000000 0.952740 0.000000
0.000001 0.000001 0.000001 0.000001 0.006738 0.000000
-0.000000 -0.000000 -0.000000 -0.000000 0.886510 0.000000
1 -112 0 0 200 1 0 1 0
-0.399807 -10 2 0.2 1.5 110.848 0 
-37.212207 -37.212207 -37.212207 -37.212207 0.366971 0.000000
-104.414499 -104.414499 -104.414499 -104.414499 0.644371 0.128841
0.128436 0.128436 0.128436 0.128436 0.644371 -0.128841
-0.000000 -0.000000 -0.000000 -0.000000 0.998904 0.016937
0.128436 0.128436 0.128436 0.128436 0.998904 -0.016937
0.000000 0.000000 0.000000 0.000000 0.952963 0.000000
0.000001 0.000001 0.000001 0.000001 0.006738 0.000000
0.000000 0.000000 0.000000 0.000000 0.886508 0.000000
1 -113 0 0 201 1 0 1 0
-0.401593 -10 2 0.2 1.5 111.319 0 
-37.212194 -37.212194 -37.212194 -37.212194 0.366971 0.000000
-104.914496 -104.914496 -104.914496 -104.914496 0.644371 0.128841
0.128436 0.128436 0.128436 0.128436 0.644371 -0.128841
0.000000 0.000000 0.000000 0.000000 0.998904 0.016938
0.128436 0.128436 0.128436 0.128436 0.998904 -0.016938
0.000000 0.000000 0.000000 0.000000 0.953184 0.000000
0.000001 0.000001 0.000001 0.000001 0.006738 0.000000
-0.000000 -0.000000 -0.000000 -0.000000 0.886507 0.000000
1 -114 0 0 202 1 0 1 0
-0.403363 -10 2 0.2 1.5 111.79 0 
-37.212182 -37.212182 -37.212182 -37.212182 0.366971 0.000000
-105.414493 -105.414493 -105.414493 -105.414493 0.644371 0.128840
0.128436 0.128436 0.128436 0.128436 0.644371 -0.128840
0.000000 0.000000 0.000000 0.000000 0.998903 0.016938
0.128436 0.128436 0.128436 0.128436 0.998903 -0.016938
0.000000 0.000000 0.000000 0.000000 0.953403 0.000000
0.000001 0.000001 0.000001 0.000001 0.006738 0.000000
-0.000000 -0.000000 -0.000000 -0.000000 0.886506 0.000000
1 -115 0 0 203 1 0 1 0
-0.405115 -10 2 0.2 1.5 112.262 0 
-37.212171 -37.212171 -37.212171 -37.212171 0.366971 0.000000
-105.914490 -105.914490 -105.914490 -105.914490 0.644371 0.128840
0.128436 0.128436 0.128436 0.128436 0.644371 -0.128840
0.000000 0.000000 0.000000 0.000000 0.998903 0.016939
0.128436 0.128436 0.128436 0.128436 0.998903 -0.016939
0.000000 0.000000 0.000000 0.000000 0.953620 0.000000
0.000001 0.000001 0.000001 0.000001 0.006738 0.000000
0.000000 0.000000 0.000000 0.000000 0.886505 0.000000
1 -116 0 0 204 1 0 1 0
-0.406851 -10 2 0.2 1.5 112.733 0 
-37.212161 -37.212161 -37.212161 -37.212161 0.366971 0.000000
-106.414487 -106.414487 -106.414487 -106.414487 0.644371 0.128840
0.128436 0.128436 0.128436 0.128436 0.644371 -0.128840
-0.000000 -0.000000 -0.000000 -0.000000 0.998902 0.016939
0.128436 0.128436 0.128436 0.128436 0.998902 -0.016939
0.000000 0.000000 0.000000 0.000000 0.953834 0.000000
0.000001 0.000001 0.000001 0.000001 0.006738 0.000000
0.000000 0.000000 0.000000 0.000000 0.886504 0.000000
1 -117 0 0 205 1 0 1 0
-0.408571 -10 2 0.2 1.5 113.205 0 
-37.212152 -37.212152 -37.212152 -37.212152 0.366971 0.000000
-106.914484 -106.914484 -106.914484 -106.914484 0.644371 0.128840
0.128436 0.128436 0.128436 0.128436 0.644371 -0.128840
-0.000000 -0.000000 -0.000000 -0.000000 0.998902 0.016939
0.128436 0.128436 0.128436 0.128436 0.998902 -0.016939
0.000000 0.000000 0.000000 0.000000 0.954046 0.000000
0.000001 0.000001 0.000001 0.000001 0.006738 0.000000
0.000000 0.000000 0.000000 0.000000 0.886503 0.000000
1 -118 0 0 206 1 0 1 0
-0.410276 -10 2 0.2 1.5 113.678 0 
-37.212144 -37.212144 -37.212144 -37.212144 0.366971 0.000000
-107.414481 -107.414481 -107.414481 -107.414481 0.644372 0.128840
0.128436 0.128436 0.128436 0.128436 0.644372 -0.128840
-0.000000 -0.000000 -0.000000 -0.000000 0.998901 0.016940
0.128436 0.128436 0.128436 0.128436 0.998901 -0.016940
0.000000 0.000000 0.000000 0.000000 0.954257 0.000000
0.000000 0.000000 0.000000 0.000000 0.006738 0.000000
0.000000 0.000000 0.000000 0.000000 0.886502 0.000000
1 -119 0 0 207 1 0 1 0
-0.411964 -10 2 0.2 1.5 114.15 0 
-37.212136 -37.212136 -37.212136 -37.212136 0.366971 0.000000
-107.914478 -107.914478 -107.914478 -107.914478 0.644372 0.128840
0.128436 0.128436 0.128436 0.128436 0.644372 -0.128840
-0.000000 -0.000000 -0.000000 -0.000000 0.998901 0.016940
0.128436 0.128436 0.128436 0.128436 0.998901 -0.016940
0.000000 0.000000 0.000000 0.000000 0.954465 0.000000
0.000000 0.000000 0.000000 0.000000 0.006738 0.000000
0.000000 0.000000 0.000000 0.000000 0.886501 0.000000
1 -120 0 0 208 1 0 1 0
-0.413637 -10 2 0.2 1.5 114.623 0 
-37.212129 -37.212129 -37.212129 -37.212129 0.366971 0.000000
-108.414476 -108.414476 -108.414476 -108.414476 0.644372 0.128840
0.128436 0.128436 0.128436 0.128436 0.644372 -0.128840
-0.000000 -0.000000 -0.000000 -0.000000 0.998901 0.016940
0.128436 0.128436 0.128436 0.128436 0.998901 -0.016940
0.000000 0.000000 0.000000 0.000000 0.954671 0.000000
0.000000 0.000000 0.000000 0.000000 0.006738 0.000000
-0.000000 -0.000000 -0.000000 -0.000000 0.886500 0.000000
1 -121 0 0 209 1 0 1 0
-0.415294 -10 2 0.2 1.5 115.096 0 
-37.212123 -37.212123 -37.212123 -37.212123 0.366971 0.000000
-108.914473 -108.914473 -108.914473 -108.914473 0.644372 0.128840
0.128436 0.128436 0.128436 0.128436 0.644372 -0.128840
0.000000 0.000000 0.000000 0.000000 0.954876 0.000000
0.128436 0.128436 0.128436 0.128436 0.998900 0.016940
0.000000 0.000000 0.000000 0.000000 0.998900 -0.016940
0.000000 0.000000 0.000000 0.000000 0.006738 0.000000
0.000000 0.000000 0.000000 0.000000 0.886500 0.000000
1 -122 0 0 210 1 0 1 0
-0.416936 -10 2 0.2 1.5 115.569 0 
-37.212117 -37.212117 -37.212117 -37.212117 0.366971 0.000000
-109.414470 -109.414470 -109.414470 -109.414470 0.644372 0.128840
0.128436 0.128436 0.128436 0.128436 0.644372 -0.128840
-0.000000 -0.000000 -0.000000 -0.000000 0.955078 0.000000
0.128436 0.128436 0.128436 0.128436 0.998900 0.016941
0.000000 0.000000 0.000000 0.000000 0.998900 -0.016941
0.000000 0.000000 0.000000 0.000000 0.006738 0.000000
-0.000000 -0.000000 -0.000000 -0.000000 0.886499 0.000000
1 -123 0 0 211 1 0 1 0
-0.418563 -10 2 0.2 1.5 116.043 0 
-37.212112 -37.212112 -37.212112 -37.212112 0.366971 0.000000
-109.914468 -109.914468 -109.914468 -109.914468 0.644372 0.128840
0.128436 0.128436 0.128436 0.128436 0.644372 -0.128840
0.000000 0.000000 0.000000 0.000000 0.955279 0.000000
0.128436 0.128436 0.128436 0.128436 0.998900 0.016941
0.000000 0.000000 0.000000 0.000000 0.998900 -0.016941
0.000000 0.000000 0.000000 0.000000 0.006738 0.000000
-0.000000 -0.000000 -0.000000 -0.000000 0.886499 0.000000
1 -124 0 0 212 1 0 1 0
-0.420176 -10 2 0.2 1.5 116.517 0 
-37.212108 -37.212108 -37.212108 -37.212108 0.366971 0.000000
-110.414465 -110.414465 -110.414465 -110.414465 0.644372 0.128840
0.128437 0.128437 0.128437 0.128437 0.644372 -0.128840
-0.000000 -0.000000 -0.000000 -0.000000 0.955478 0.000000
0.128437 0.128437 0.128437 0.128437 0.998900 0.016941
0.000000 0.000000 0.000000 0.000000 0.998900 -0.016941
0.000000 0.000000 0.000000 0.000000 0.006738 0.000000
-0.000000 -0.000000 -0.000000 -0.000000 0.886498 0.000000
1 -125 0 0 213 1 0 1 0
-0.421774 -10 2 0.2 1.5 116.991 0 
-37.212103 -37.212103 -37.212103 -37.212103 0.366971 0.000000
-110.914463 -110.914463 -110.914463 -110.914463 0.644372 0.128840
0.128437 0.128437 0.128437 0.128437 0.644372 -0.128840
-0.000000 -0.000000 -0.000000 -0.000000 0.955675 0.000000
0.128437 0.128437 0.128437 0.128437 0.998899 0.016941
0.000000 0.000000 0.000000 0.000000 0.998899 -0.016941
0.000000 0.000000 0.000000 0.000000 0.006738 0.000000
-0.000000 -0.000000 -0.000000 -0.000000 0.886498 0.000000
1 -126 0 0 214 1 0 1 0
-0.423358 -10 2 0.2 1.5 117.465 0 
-37.212099 -37.212099 -37.212099 -37.212099 0.366971 0.000000
-111.414460 -111.414460 -111.414460 -111.414460 0.644372 0.128840
0.128437 0.128437 0.128437 0.128437 0.644372 -0.128840
-0.000000 -0.000000 -0.000000 -0.000000 0.955870 0.000000
0.128437 0.128437 0.128437 0.128437 0.998899 0.016941
0.000000 0.000000 0.000000 0.000000 0.998899 -0.016941
0.000000 0.000000 0.000000 0.000000 0.006738 0.000000
-0.000000 -0.000000 -0.000000 -0.000000 0.886497 0.000000
1 -127 0 0 215 1 0 1 0
-0.424927 -10 2 0.2 1.5 117.939 0 
-37.212096 -37.212096 -37.212096 -37.212096 0.366971 0.000000
-111.914458 -111.914458 -111.914458 -111.914458 0.644372 0.128840
0.128437 0.128437 0.128437 0.128437 0.644372 -0.128840
0.000000 0.000000 0.000000 0.000000 0.956063 0.000000
0.128437 0.128437 0.128437 0.128437 0.998899 0.016941
0.000000 0.000000 0.000000 0.000000 0.998899 -0.016941
0.000000 0.000000 0.000000 0.000000 0.006738 0.000000
-0.000000 -0.000000 -0.000000 -0.000000 0.886497 0.000000
1 -128 0 0 216 1 0 1 0
-0.426483 -10 2 0.2 1.5 118.414 0 
-37.212093 -37.212093 -37.212093 -37.212093 0.366971 0.000000
-112.414455 -112.414455 -112.414455 -112.414455 0.644372 0.128840
0.128437 0.128437 0.128437 0.128437 0.644372 -0.128840
0.000000 0.000000 0.000000 0.000000 0.956255 0.000000
0.128437 0.128437 0.128437 0.128437 0.998899 0.016942
0.000000 0.000000 0.000000 0.000000 0.998899 -0.016942
0.000000 0.000000 0.000000 0.000000 0.006738 0.000000
0.000000 0.000000 0.000000 0.000000 0.886497 0.000000
1 -129 0 0 217 1 0 1 0
-0.428025 -10 2 0.2 1.5 118.888 0 
-37.212090 -37.212090 -37.212090 -37.212090 0.366971 0.000000
-112.914453 -112.914453 -112.914453 -112.914453 0.644372 0.128840
0.128437 0.128437 0.128437 0.128437 0.644372 -0.128840
0.000000 0.000000 0.000000 0.000000 0.956445 0.000000
0.128437 0.128437 0.128437 0.128437 0.998899 0.016942
0.000000 0.000000 0.000000 0.000000 0.998899 -0.016942
0.000000 0.000000 0.000000 0.000000 0.006738 0.000000
0.000000 0.000000 0.000000 0.000000 0.886496 0.000000
1 -130 0 0 218 1 0 1 0
-0.429553 -10 2 0.2 1.5 119.363 0 
-37.212087 -37.212087 -37.212087 -37.212087 0.366971 0.000000
-113.414451 -113.414451 -113.414451 -113.414451 0.644372 0.128840
0.128437 0.128437 0.128437 0.128437 0.644372 -0.128840
0.000000 0.000000 0.000000 0.000000 0.956633 0.000000
0.128437 0.128437 0.128437 0.128437 0.998899 0.016942
0.000000 0.000000 0.000000 0.000000 0.998899 -0.016942
0.000000 0.000000 0.000000 0.000000 0.006738 0.000000
-0.000000 -0.000000 -0.000000 -0.000000 0.886496 0.000000
1 -131 0 0 219 1 0 1 0
-0.431068 -10 2 0.2 1.5 119.839 0 
-37.212085 -37.212085 -37.212085 -37.212085 0.366971 0.000000
-113.914448 -113.914448 -113.914448 -113.914448 0.644372 0.128840
0.128437 0.128437 0.128437 0.128437 0.644372 -0.128840
0.000000 0.000000 0.000000 0.000000 0.956820 0.000000
0.128437 0.128437 0.128437 0.128437 0.998898 0.016942
0.000000 0.000000 0.000000 0.000000 0.998898 -0.016942
0.000000 0.000000 0.000000 0.000000 0.006738 0.000000
-0.000000 -0.000000 -0.000000 -0.000000 0.886496 0.000000
1 -132 0 0 220 1 0 1 0
-0.43257 -10 2 0.2 1.5 120.314 0 
-37.212083 -37.212083 -37.212083 -37.212083 0.366971 0.000000
-114.414446 -114.414446 -114.414446 -114.414446 0.644372 0.128840
0.128437 0.128437 0.128437 0.128437 0.644372 -0.128840
0.000000 0.000000 0.000000 0.000000 0.957005 0.000000
0.128437 0.128437 0.128437 0.128437 0.998898 0.016942
0.000000 0.000000 0.000000 0.000000 0.998898 -0.016942
0.000000 0.000000 0.000000 0.000000 0.006738 0.000000
-0.000000 -0.000000 -0.000000 -0.000000 0.886496 0.000000
1 -133 0 0 221 1 0 1 0
-0.434058 -10 2 0.2 1.5 120.789 0 
-37.212081 -37.212081 -37.212081 -37.212081 0.366971 0.000000
-114.914444 -114.914444 -114.914444 -114.914444 0.644372 0.128840
0.128437 0.128437 0.128437 0.128437 0.644372 -0.128840
0.000000 0.000000 0.000000 0.000000 0.957188 0.000000
0.128437 0.128437 0.128437 0.128437 0.998898 0.016942
0.000000 0.000000 0.000000 0.000000 0.998898 -0.016942
0.000000 0.000000 0.000000 0.000000 0.006738 0.000000
-0.000000 -0.000000 -0.000000 -0.000000 0.886495 0.000000
1 -134 0 0 222 1 0 1 0
-0.435534 -10 2 0.2 1.5 121.265 0 
-37.212079 -37.212079 -37.212079 -37.212079 0.366971 0.000000
-115.414442 -115.414442 -115.414442 -115.414442 0.644372 0.128840
0.128437 0.128437 0.128437 0.128437 0.644372 -0.128840
-0.000000 -0.000000 -0.000000 -0.000000 0.957370 0.000000
0.128437 0.128437 0.128437 0.128437 0.998898 0.016942
0.000000 0.000000 0.000000 0.000000 0.998898 -0.016942
0.000000 0.000000 0.000000 0.000000 0.006738 0.000000
0.000000 0.000000 0.000000 0.000000 0.886495 0.000000
1 -135 0 0 223 1 0 1 0
-0.436997 -10 2 0.2 1.5 121.741 0 
-37.212077 -37.212077 -37.212077 -37.212077 0.366971 0.000000
-115.914440 -115.914440 -115.914440 -115.914440 0.644372 0.128840
0.128437 0.128437 0.128437 0.128437 0.644372 -0.128840
0.000000 0.000000 0.000000 0.000000 0.957550 0.000000
0.128437 0.128437 0.128437 0.128437 0.998898 0.016942
0.000000 0.000000 0.000000 0.000000 0.998898 -0.016942
0.000000 0.000000 0.000000 0.000000 0.006738 0.000000
0.000000 0.000000 0.000000 0.000000 0.886495 0.000000
1 -136 0 0 224 1 0 1 0
-0.438447 -10 2 0.2 1.5 122.217 0 
-37.212076 -37.212076 -37.212076 -37.212076 0.366971 0.000000
-116.414438 -116.414438 -116.414438 -116.414438 0.644372 0.128840
0.128437 0.128437 0.128437 0.128437 0.644372 -0.128840
0.000000 0.000000 0.000000 0.000000 0.957729 0.000000
0.128437 0.128437 0.128437 0.128437 0.998898 0.016942
0.000000 0.000000 0.000000 0.000000 0.998898 -0.016942
0.000000 0.000000 0.000000 0.000000 0.006738 0.000000
0.000000 0.000000 0.000000 0.000000 0.886495 0.000000
1 -137 0 0 225 1 0 1 0
-0.439885 -10 2 0.2 1.5 122.694 0 
-37.212075 -37.212075 -37.212075 -37.212075 0.366971 0.000000
-116.914436 -116.914436 -116.914436 -116.914436 0.644372 0.128840
0.128437 0.128437 0.128437 0.128437 0.644372 -0.128840
-0.000000 -0.000000 -0.000000 -0.000000 0.957906 0.000000
0.128437 0.128437 0.128437 0.128437 0.998898 0.016942
0.000000 0.000000 0.000000 0.000000 0.998898 -0.016942
0.000000 0.000000 0.000000 0.000000 0.006738 0.000000
-0.000000 -0.000000 -0.000000 -0.000000 0.886495 0.000000
1 -138 0 0 226 1 0 1 0
-0.441311 -10 2 0.2 1.5 123.17 0 
-37.212073 -37.212073 -37.212073 -37.212073 0.366971 0.000000
-117.414434 -117.414434 -117.414434 -117.414434 0.644372 0.128840
0.128437 0.128437 0.128437 0.128437 0.644372 -0.128840
-0.000000 -0.000000 -0.000000 -0.000000 0.958082 0.000000
0.128437 0.128437 0.128437 0.128437 0.998898 0.016942
0.000000 0.000000 0.000000 0.000000 0.998898 -0.016942
0.000000 0.000000 0.000000 0.000000 0.006738 0.000000
0.000000 0.000000 0.000000 0.000000 0.886495 0.000000
1 -139 0 0 227 1 0 1 0
-0.442725 -10 2 0.2 1.5 123.647 0 
-37.212072 -37.212072 -37.212072 -37.212072 0.366971 0.000000
-117.914432 -117.914432 -117.914432 -117.914432 0.644372 0.128840
0.128437 0.128437 0.128437 0.128437 0.644372 -0.128840
-0.000000 -0.000000 -0.000000 -0.000000 0.958256 0.000000
0.128437 0.128437 0.128437 0.128437 0.998898 0.016942
0.000000 0.000000 0.000000 0.000000 0.998898 -0.016942
0.000000 0.000000 0.000000 0.000000 0.006738 0.000000
-0.000000 -0.000000 -0.000000 -0.000000 0.886494 0.000000
1 -140 0 0 228 1 0 1 0
-0.444126 -10 2 0.2 1.5 124.124 0 
-37.212071 -37.212071 -37.212071 -37.212071 0.366971 0.000000
-118.414430 -118.414430 -118.414430 -118.414430 0.644372 0.128840
0.128437 0.128437 0.128437 0.128437 0.644372 -0.128840
0.000000 0.000000 0.000000 0.000000 0.998898 0.016942
0.128437 0.128437 0.128437 0.128437 0.998898 -0.016942
0.000000 0.000000 0.000000 0.000000 0.958429 0.000000
0.000000 0.000000 0.000000 0.000000 0.006738 0.000000
-0.000000 -0.000000 -0.000000 -0.000000 0.886494 0.000000
1 -141 0 0 229 1 0 1 0
-0.445516 -10 2 0.2 1.5 124.601 0 
-37.212070 -37.212070 -37.212070 -37.212070 0.366971 0.000000
-118.914428 -118.914428 -118.914428 -118.914428 0.644372 0.128840
0.128437 0.128437 0.128437 0.128437 0.644372 -0.128840
0.000000 0.000000 0.000000 0.000000 0.998898 0.016942
0.128437 0.128437 0.128437 0.128437 0.998898 -0.016942
0.000000 0.000000 0.000000 0.000000 0.958600 0.000000
0.000000 0.000000 0.000000 0.000000 0.006738 0.000000
-0.000000 -0.000000 -0.000000 -0.000000 0.886494 0.000000
1 -142 0 0 230 1 0 1 0
-0.446894 -10 2 0.2 1.5 125.078 0 
-37.212070 -37.212070 -37.212070 -37.212070 0.366971 0.000000
-119.414426 -119.414426 -119.414426 -119.414426 0.644372 0.128840
0.128437 0.128437 0.128437 0.128437 0.644372 -0.128840
0.000000 0.000000 0.000000 0.000000 0.998898 0.016943
0.128437 0.128437 0.128437 0.128437 0.998898 -0.016943
0.000000 0.000000 0.000000 0.000000 0.958770 0.000000
0.000000 0.000000 0.000000 0.000000 0.006738 0.000000
-0.000000 -0.000000 -0.000000 -0.000000 0.886494 0.000000
1 -143 0 0 231 1 0 1 0
-0.448261 -10 2 0.2 1.5 125.556 0 
-37.212069 -37.212069 -37.212069 -37.212069 0.366971 0.000000
-119.914424 -119.914424 -119.914424 -119.914424 0.644372 0.128840
0.128437 0.128437 0.128437 0.128437 0.644372 -0.128840
0.000000 0.000000 0.000000 0.000000 0.998898 0.016943
0.128437 0.128437 0.128437 0.128437 0.998898 -0.016943
0.000000 0.000000 0.000000 0.000000 0.958938 0.000000
0.000000 0.000000 0.000000 0.000000 0.006738 0.000000
-0.000000 -0.000000 -0.000000 -0.000000 0.886494 0.000000
1 -144 0 0 232 1 0 1 0
-0.449617 -10 2 0.2 1.5 126.033 0 
-37.212068 -37.212068 -37.212068 -37.212068 0.366971 0.000000
-120.414423 -120.414423 -120.414423 -120.414423 0.644372 0.128840
0.128437 0.128437 0.128437 0.128437 0.644372 -0.128840
0.000000 0.000000 0.000000 0.000000 0.998897 0.016943
0.128437 0.128437 0.128437 0.128437 0.998897 -0.016943
0.000000 0.000000 0.000000 0.000000 0.959105 0.000000
0.000000 0.000000 0.000000 0.000000 0.006738 0.000000
0.000000 0.000000 0.000000 0.000000 0.886494 0.000000
1 -145 0 0 233 1 0 1 0
-0.450961 -10 2 0.2 1.5 126.511 0 
-37.212067 -37.212067 -37.212067 -37.212067 0.366971 0.000000
-120.914421 -120.914421 -120.914421 -120.914421 0.644372 0.128840
0.128437 0.128437 0.128437 0.128437 0.644372 -0.128840
0.000000 0.000000 0.000000 0.000000 0.998897 0.016943
0.128437 0.128437 0.128437 0.128437 0.998897 -0.016943
0.000000 0.000000 0.000000 0.000000 0.959271 0.000000
0.000000 0.000000 0.000000 0.000000 0.006738 0.000000
0.000000 0.000000 0.000000 0.000000 0.886494 0.000000
1 -146 0 0 234 1 0 1 0
-0.452294 -10 2 0.2 1.5 126.989 0 
-37.212067 -37.212067 -37.212067 -37.212067 0.366971 0.000000
-121.414419 -121.414419 -121.414419 -121.414419 0.644372 0.128840
0.128437 0.128437 0.128437 0.128437 0.644372 -0.128840
-0.000000 -0.000000 -0.000000 -0.000000 0.998897 0.016943
0.128437 0.128437 0.128437 0.128437 0.998897 -0.016943
0.000000 0.000000 0.000000 0.000000 0.959436 0.000000
0.000000 0.000000 0.000000 0.000000 0.006738 0.000000
0.000000 0.000000 0.000000 0.000000 0.886494 0.000000
1 -147 0 0 235 1 0 1 0
-0.453616 -10 2 0.2 1.5 127.467 0 
-37.212066 -37.212066 -37.212066 -37.212066 0.366971 0.000000
-121.914417 -121.914417 -121.914417 -121.914417 0.644372 0.128840
0.128437 0.128437 0.128437 0.128437 0.644372 -0.128840
-0.000000 -0.000000 -0.000000 -0.000000 0.998897 0.016943
0.128437 0.128437 0.128437 0.128437 0.998897 -0.016943
0.000000 0.000000 0.000000 0.000000 0.959599 0.000000
0.000000 0.000000 0.000000 0.000000 0.006738 0.000000
-0.000000 -0.000000 -0.000000 -0.000000 0.886494 0.000000
1 -148 0 0 236 1 0 1 0
-0.454928 -10 2 0.2 1.5 127.946 0 
-37.212066 -37.212066 -37.212066 -37.212066 0.366971 0.000000
-122.414416 -122.414416 -122.414416 -122.414416 0.644372 0.128840
0.128437 0.128437 0.128437 0.128437 0.644372 -0.128840
0.000000 0.000000 0.000000 0.000000 0.998897 0.016943
0.128437 0.128437 0.128437 0.128437 0.998897 -0.016943
0.000000 0.000000 0.000000 0.000000 0.959760 0.000000
0.000000 0.000000 0.000000 0.000000 0.006738 0.000000
-0.000000 -0.000000 -0.000000 -0.000000 0.886494 0.000000
1 -149 0 0 237 1 0 1 0
-0.456229 -10 2 0.2 1.5 128.424 0 
-37.212065 -37.212065 -37.212065 -37.212065 0.366971 0.000000
-122.914414 -122.914414 -122.914414 -122.914414 0.644372 0.128840
0.128437 0.128437 0.128437 0.128437 0.644372 -0.128840
-0.000000 -0.000000 -0.000000 -0.000000 0.998897 0.016943
0.128437 0.128437 0.128437 0.128437 0.998897 -0.016943
0.000000 0.000000 0.000000 0.000000 0.959921 0.000000
0.000000 0.000000 0.000000 0.000000 0.006738 0.000000
0.000000 0.000000 0.000000 0.000000 0.886494 0.000000
1 -150 4 9 238 1 0 1 0
-0.457519 -10 2 0.2 1.5 128.903 0 
-37.212065 -37.212065 -37.212065 -37.212065 0.366971 0.000000
-123.414412 -123.414412 -123.414412 -123.414412 0.644372 0.128840
0.128437 0.128437 0.128437 0.128437 0.644372 -0.128840
0.000000 0.000000 0.000000 0.000000 0.998897 0.016943
0.128437 0.128437 0.128437 0.128437 0.998897 -0.016943
0.000000 0.000000 0.000000 0.000000 0.960080 0.000000
0.000000 0.000000 0.000000 0.000000 0.006738 0.000000
-0.000000 -0.000000 -0.000000 -0.000000 0.886494 0.000000
1 -151 0 0 239 1 0 1 0
-0.458799 -10 2 0.2 1.5 129.381 0 
-37.212065 -37.212065 -37.212065 -37.212065 0.366971 0.000000
-123.914411 -123.914411 -123.914411 -123.914411 0.644372 0.128840
0.128437 0.128437 0.128437 0.128437 0.644372 -0.128840
-0.000000 -0.000000 -0.000000 -0.000000 0.998897 0.016943
0.128437 0.128437 0.128437 0.128437 0.998897 -0.016943
0.000000 0.000000 0.000000 0.000000 0.960238 0.000000
0.000000 0.000000 0.000000 0.000000 0.006738 0.000000
-0.000000 -0.000000 -0.000000 -0.000000 0.886494 0.000000
1 -152 0 0 240 1 0 1 0
-0.460068 -10 2 0.2 1.5 129.86 0 
-37.212064 -37.212064 -37.212064 -37.212064 0.366971 0.000000
-124.414409 -124.414409 -124.414409 -124.414409 0.644372 0.128840
0.128437 0.128437 0.128437 0.128437 0.644372 -0.128840
-0.000000 -0.000000 -0.000000 -0.000000 0.998897 0.016943
0.128437 0.128437 0.128437 0.128437 0.998897 -0.016943
0.000000 0.000000 0.000000 0.000000 0.960395 0.000000
0.000000 0.000000 0.000000 0.000000 0.006738 0.000000
0.000000 0.000000 0.000000 0.000000 0.886494 0.000000
1 -153 0 0 241 1 0 1 0
-0.461328 -10 2 0.2 1.5 130.339 0 
-37.212064 -37.212064 -37.212064 -37.212064 0.366971 0.000000
-124.914408 -124.914408 -124.914408 -124.914408 0.644372 0.128840
0.128437 0.128437 0.128437 0.128437 0.644372 -0.128840
-0.000000 -0.000000 -0.000000 -0.000000 0.998897 0.016943
0.128437 0.128437 0.128437 0.128437 0.998897 -0.016943
0.000000 0.000000 0.000000 0.000000 0.960550 0.000000
0.000000 0.000000 0.000000 0.000000 0.006738 0.000000
0.000000 0.000000 0.000000 0.000000 0.886493 0.000000
1 -154 0 0 242 1 0 1 0
-0.462577 -10 2 0.2 1.5 130.819 0 
-37.212064 -37.212064 -37.212064 -37.212064 0.366971 0.000000
-125.414406 -125.414406 -125.414406 -125.414406 0.644372 0.128840
0.128437 0.128437 0.128437 0.128437 0.644372 -0.128840
-0.000000 -0.000000 -0.000000 -0.000000 0.998897 0.016943
0.128437 0.128437 0.128437 0.128437 0.998897 -0.016943
0.000000 0.000000 0.000000 0.000000 0.960704 0.000000
0.000000 0.000000 0.000000 0.000000 0.006738 0.000000
0.000000 0.000000 0.000000 0.000000 0.886493 0.000000
1 -155 0 0 243 1 0 1 0
-0.463816 -10 2 0.2 1.5 131.298 0 
-37.212064 -37.212064 -37.212064 -37.212064 0.366971 0.000000
-125.914405 -125.914405 -125.914405 -125.914405 0.644372 0.128840
0.128437 0.128437 0.128437 0.128437 0.644372 -0.128840
-0.000000 -0.000000 -0.000000 -0.000000 0.998897 0.016943
0.128437 0.128437 0.128437 0.128437 0.998897 -0.016943
0.000000 0.000000 0.000000 0.000000 0.960857 0.000000
0.000000 0.000000 0.000000 0.000000 0.006738 0.000000
-0.000000 -0.000000 -0.000000 -0.000000 0.886493 0.000000
1 -156 0 0 244 1 0 1 0
-0.465046 -10 2 0.2 1.5 131.778 0 
-37.212063 -37.212063 -37.212063 -37.212063 0.366971 0.000000
-126.414403 -126.414403 -126.414403 -126.414403 0.644372 0.128840
0.128437 0.128437 0.128437 0.128437 0.644372 -0.128840
0.000000 0.000000 0.000000 0.000000 0.998897 0.016943
0.128437 0.128437 0.128437 0.128437 0.998897 -0.016943
0.000000 0.000000 0.000000 0.000000 0.961009 0.000000
0.000000 0.000000 0.000000 0.000000 0.006738 0.000000
0.000000 0.000000 0.000000 0.000000 0.886493 0.000000
1 -157 0 0 245 1 0 1 0
-0.466266 -10 2 0.2 1.5 132.257 0 
-37.212063 -37.212063 -37.212063 -37.212063 0.366971 0.000000
-126.914402 -126.914402 -126.914402 -126.914402 0.644372 0.128840
0.128437 0.128437 0.128437 0.128437 0.644372 -0.128840
-0.000000 -0.000000 -0.000000 -0.000000 0.998897 0.016943
0.128437 0.128437 0.128437 0.128437 0.998897 -0.016943
0.000000 0.000000 0.000000 0.000000 0.961160 0.000000
0.000000 0.000000 0.000000 0.000000 0.006738 0.000000
-0.000000 -0.000000 -0.000000 -0.000000 0.886493 0.000000
1 -158 0 0 246 1 0 1 0
-0.467476 -10 2 0.2 1.5 132.737 0 
-37.212063 -37.212063 -37.212063 -37.212063 0.366971 0.000000
-127.414400 -127.414400 -127.414400 -127.414400 0.644372 0.128840
0.128437 0.128437 0.128437 0.128437 0.644372 -0.128840
0.000000 0.000000 0.000000 0.000000 0.998897 0.016943
0.128437 0.128437 0.128437 0.128437 0.998897 -0.016943
0.000000 0.000000 0.000000 0.000000 0.961309 0.000000
0.000000 0.000000 0.000000 0.000000 0.006738 0.000000
-0.000000 -0.000000 -0.000000 -0.000000 0.886493 0.000000
1 -159 0 0 247 1 0 1 0
-0.468677 -10 2 0.2 1.5 133.217 0 
-37.212063 -37.212063 -37.212063 -37.212063 0.366971 0.000000
-127.914399 -127.914399 -127.914399 -127.914399 0.644372 0.128840
0.128437 0.128437 0.128437 0.128437 0.644372 -0.128840
-0.000000 -0.000000 -0.000000 -0.000000 0.998897 0.016943
0.128437 0.128437 0.128437 0.128437 0.998897 -0.016943
0.000000 0.000000 0.000000 0.000000 0.961457 0.000000
0.000000 0.000000 0.000000 0.000000 0.006738 0.000000
-0.000000 -0.000000 -0.000000 -0.000000 0.886493 0.000000
1 -160 0 0 248 1 0 1 0
-0.469869 -10 2 0.2 1.5 133.698 0 
-37.212063 -37.212063 -37.212063 -37.212063 0.366971 0.000000
-128.414398 -128.414398 -128.414398 -128.414398 0.644372 0.128840
0.128437 0.128437 0.128437 0.128437 0.644372 -0.128840
0.000000 0.000000 0.000000 0.000000 0.998897 0.016943
0.128437 0.128437 0.128437 0.128437 0.998897 -0.016943
0.000000 0.000000 0.000000 0.000000 0.961605 0.000000
0.000000 0.000000 0.000000 0.000000 0.006738 0.000000
-0.000000 -0.000000 -0.000000 -0.000000 0.886493 0.000000
1 -161 0 0 249 1 0 1 0
-0.471051 -10 2 0.2 1.5 134.178 0 
-37.212063 -37.212063 -37.212063 -37.212063 0.366971 0.000000
-128.914396 -128.914396 -128.914396 -128.914396 0.644372 0.128840
0.128437 0.128437 0.128437 0.128437 0.644372 -0.128840
-0.000000 -0.000000 -0.000000 -0.000000 0.998897 0.016943
0.128437 0.128437 0.128437 0.128437 0.998897 -0.016943
0.000000 0.000000 0.000000 0.000000 0.961751 0.000000
0.000000 0.000000 0.000000 0.000000 0.006738 0.000000
0.000000 0.000000 0.000000 0.000000 0.886493 0.000000
1 -162 0 0 250 1 0 1 0
-0.472224 -10 2 0.2 1.5 134.658 0 
-37.212062 -37.212062 -37.212062 -37.212062 0.366971 0.000000
-129.414395 -129.414395 -129.414395 -129.414395 0.644372 0.128840
0.128437 0.128437 0.128437 0.128437 0.644372 -0.128840
0.000000 0.000000 0.000000 0.000000 0.998897 0.016943
0.128437 0.128437 0.128437 0.128437 0.998897 -0.016943
0.000000 0.000000 0.000000 0.000000 0.961896 0.000000
0.000000 0.000000 0.000000 0.000000 0.006738 0.000000
-0.000000 -0.000000 -0.000000 -0.000000 0.886493 0.000000
1 -163 0 0 251 1 0 1 0
-0.473388 -10 2 0.2 1.5 135.139 0 
-37.212062 -37.212062 -37.212062 -37.212062 0.366971 0.000000
-129.914394 -129.914394 -129.914394 -129.914394 0.644372 0.128840
0.128437 0.128437 0.128437 0.128437 0.644372 -0.128840
0.000000 0.000000 0.000000 0.000000 0.998897 0.016943
0.128437 0.128437 0.128437 0.128437 0.998897 -0.016943
0.000000 0.000000 0.000000 0.000000 0.962039 0.000000
0.000000 0.000000 0.000000 0.000000 0.006738 0.000000
-0.000000 -0.000000 -0.000000 -0.000000 0.886493 0.000000
1 -164 0 0 252 1 0 1 0
-0.474543 -10 2 0.2 1.5 135.62 0 
-37.212062 -37.212062 -37.212062 -37.212062 0.366971 0.000000
-130.414392 -130.414392 -130.414392 -130.414392 0.644372 0.128840
0.128437 0.128437 0.128437 0.128437 0.644372 -0.128840
-0.000000 -0.000000 -0.000000 -0.000000 0.998897 0.016943
0.128437 0.128437 0.128437 0.128437 0.998897 -0.016943
0.000000 0.000000 0.000000 0.000000 0.962182 0.000000
0.000000 0.000000 0.000000 0.000000 0.006738 0.000000
-0.000000 -0.000000 -0.000000 -0.000000 0.886493 0.000000
1 -165 0 0 253 1 0 1 0
-0.47569 -10 2 0.2 1.5 136.101 0 
-37.212062 -37.212062 -37.212062 -37.212062 0.366971 0.000000
-130.914391 -130.914391 -130.914391 -130.914391 0.644372 0.128840
0.128437 0.128437 0.128437 0.128437 0.644372 -0.128840
0.000000 0.000000 0.000000 0.000000 0.998897 0.016943
0.128437 0.128437 0.128437 0.128437 0.998897 -0.016943
0.000000 0.000000 0.000000 0.000000 0.962324 0.000000
0.000000 0.000000 0.000000 0.000000 0.006738 0.000000
-0.000000 -0.000000 -0.000000 -0.000000 0.886493 0.000000
1 -166 0 0 254 1 0 1 0
-0.476827 -10 2 0.2 1.5 136.582 0 
-37.212062 -37.212062 -37.212062 -37.212062 0.366971 0.000000
-131.414390 -131.414390 -131.414390 -131.414390 0.644372 0.128840
0.128437 0.128437 0.128437 0.128437 0.644372 -0.128840
0.000000 0.000000 0.000000 0.000000 0.998897 0.016943
0.128437 0.128437 0.128437 0.128437 0.998897 -0.016943
0.000000 0.000000 0.000000 0.000000 0.962465 0.000000
0.000000 0.000000 0.000000 0.000000 0.006738 0.000000
0.000000 0.000000 0.000000 0.000000 0.886493 0.000000
1 -167 0 0 255 1 0 1 0
-0.477956 -10 2 0.2 1.5 137.063 0 
-37.212062 -37.212062 -37.212062 -37.212062 0.366971 0.000000
-131.914389 -131.914389 -131.914389 -131.914389 0.644372 0.128840
0.128437 0.128437 0.128437 0.128437 0.644372 -0.128840
0.000000 0.000000 0.000000 0.000000 0.998897 0.016943
0.128437 0.128437 0.128437 0.128437 0.998897 -0.016943
0.000000 0.000000 0.000000 0.000000 0.962604 0.000000
0.000000 0.000000 0.000000 0.000000 0.006738 0.000000
-0.000000 -0.000000 -0.000000 -0.000000 0.886493 0.000000
1 -168 0 0 256 1 0 1 0
-0.479077 -10 2 0.2 1.5 137.544 0 
-37.212062 -37.212062 -37.212062 -37.212062 0.366971 0.000000
-132.414388 -132.414388 -132.414388 -132.414388 0.644372 0.128840
0.128437 0.128437 0.128437 0.128437 0.644372 -0.128840
-0.000000 -0.000000 -0.000000 -0.000000 0.962743 0.000000
0.128437 0.128437 0.128437 0.128437 0.998897 0.016943
0.000000 0.000000 0.000000 0.000000 0.998897 -0.016943
0.000000 0.000000 0.000000 0.000000 0.006738 0.000000
0.000000 0.000000 0.000000 0.000000 0.886493 0.000000
1 -169 0 0 257 1 0 1 0
-0.480189 -10 2 0.2 1.5 138.025 0 
-37.212062 -37.212062 -37.212062 -37.212062 0.366971 0.000000
-132.914386 -132.914386 -132.914386 -132.914386 0.644372 0.128840
0.128437 0.128437 0.128437 0.128437 0.644372 -0.128840
0.000000 0.000000 0.000000 0.000000 0.962880 0.000000
0.128437 0.128437 0.128437 0.128437 0.998897 0.016943
0.000000 0.000000 0.000000 0.000000 0.998897 -0.016943
0.000000 0.000000 0.000000 0.000000 0.006738 0.000000
-0.000000 -0.000000 -0.000000 -0.000000 0.886493 0.000000
1 -170 0 0 258 1 0 1 0
-0.481293 -10 2 0.2 1.5 138.507 0 
-37.212062 -37.212062 -37.212062 -37.212062 0.366971 0.000000
-133.414385 -133.414385 -133.414385 -133.414385 0.644372 0.128840
0.128437 0.128437 0.128437 0.128437 0.644372 -0.128840
0.000000 0.000000 0.000000 0.000000 0.963017 0.000000
0.128437 0.128437 0.128437 0.128437 0.998897 0.016943
0.000000 0.000000 0.000000 0.000000 0.998897 -0.016943
0.000000 0.000000 0.000000 0.000000 0.006738 0.000000
0.000000 0.000000 0.000000 0.000000 0.886493 0.000000
1 -171 0 0 259 1 0 1 0
-0.482388 -10 2 0.2 1.5 138.989 0 
-37.212062 -37.212062 -37.212062 -37.212062 0.366971 0.000000
-133.914384 -133.914384 -133.914384 -133.914384 0.644372 0.128840
0.128437 0.128437 0.128437 0.128437 0.644372 -0.128840
-0.000000 -0.000000 -0.000000 -0.000000 0.963152 0.000000
0.128437 0.128437 0.128437 0.128437 0.998897 0.016943
0.000000 0.000000 0.000000 0.000000 0.998897 -0.016943
0.000000 0.000000 0.000000 0.000000 0.006738 0.000000
0.000000 0.000000 0.000000 0.000000 0.886493 0.000000
1 -172 0 0 260 1 0 1 0
-0.483476 -10 2 0.2 1.5 139.47 0 
-37.212062 -37.212062 -37.212062 -37.212062 0.366971 0.000000
-134.414383 -134.414383 -134.414383 -134.414383 0.644372 0.128840
0.128437 0.128437 0.128437 0.128437 0.644372 -0.128840
0.000000 0.000000 0.000000 0.000000 0.963287 0.000000
0.128437 0.128437 0.128437 0.128437 0.998897 0.016943
0.000000 0.000000 0.000000 0.000000 0.998897 -0.016943
0.000000 0.000000 0.000000 0.000000 0.006738 0.000000
0.000000 0.000000 0.000000 0.000000 0.886493 0.000000
1 -173 0 0 261 1 0 1 0
-0.484555 -10 2 0.2 1.5 139.952 0 
-37.212062 -37.212062 -37.212062 -37.212062 0.366971 0.000000
-134.914382 -134.914382 -134.914382 -134.914382 0.644372 0.128840
0.128437 0.128437 0.128437 0.128437 0.644372 -0.128840
-0.000000 -0.000000 -0.000000 -0.000000 0.963420 0.000000
0.128437 0.128437 0.128437 0.128437 0.998897 0.016943
0.000000 0.000000 0.000000 0.000000 0.998897 -0.016943
0.000000 0.000000 0.000000 0.000000 0.006738 0.000000
0.000000 0.000000 0.000000 0.000000 0.886493 0.000000
1 -174 0 0 262 1 0 1 0
-0.485626 -10 2 0.2 1.5 140.434 0 
-37.212062 -37.212062 -37.212062 -37.212062 0.366971 0.000000
-135.414381 -135.414381 -135.414381 -135.414381 0.644372 0.128840
0.128437 0.128437 0.128437 0.128437 0.644372 -0.128840
0.000000 0.000000 0.000000 0.000000 0.963553 0.000000
0.128437 0.128437 0.128437 0.128437 0.998897 0.016943
0.000000 0.000000 0.000000 0.000000 0.998897 -0.016943
0.000000 0.000000 0.000000 0.000000 0.006738 0.000000
-0.000000 -0.000000 -0.000000 -0.000000 0.886493 0.000000
1 -175 0 0 263 1 0 1 0
-0.48669 -10 2 0.2 1.5 140.917 0 
-37.212062 -37.212062 -37.212062 -37.212062 0.366971 0.000000
-135.914380 -135.914380 -135.914380 -135.914380 0.644372 0.128840
0.128437 0.128437 0.128437 0.128437 0.644372 -0.128840
-0.000000 -0.000000 -0.000000 -0.000000 0.963685 0.000000
0.128437 0.128437 0.128437 0.128437 0.998897 0.016943
0.000000 0.000000 0.000000 0.000000 0.998897 -0.016943
0.000000 0.000000 0.000000 0.000000 0.006738 0.000000
-0.000000 -0.000000 -0.000000 -0.000000 0.886493 0.000000
1 -176 0 0 264 1 0 1 0
-0.487745 -10 2 0.2 1.5 141.399 0 
-37.212062 -37.212062 -37.212062 -37.212062 0.366971 0.000000
-136.414379 -136.414379 -136.414379 -136.414379 0.644372 0.128840
0.128437 0.128437 0.128437 0.128437 0.644372 -0.128840
0.000000 0.000000 0.000000 0.000000 0.963815 0.000000
0.128437 0.128437 0.128437 0.128437 0.998897 0.016943
0.000000 0.000000 0.000000 0.000000 0.998897 -0.016943
0.000000 0.000000 0.000000 0.000000 0.006738 0.000000
-0.000000 -0.000000 -0.000000 -0.000000 0.886493 0.000000
1 -177 0 0 265 1 0 1 0
-0.488793 -10 2 0.2 1.5 141.881 0 
-37.212062 -37.212062 -37.212062 -37.212062 0.366971 0.000000
-136.914377 -136.914377 -136.914377 -136.914377 0.644372 0.128840
0.128437 0.128437 0.128437 0.128437 0.644372 -0.128840
0.000000 0.000000 0.000000 0.000000 0.963945 0.000000
0.128437 0.128437 0.128437 0.128437 0.998897 0.016943
0.000000 0.000000 0.000000 0.000000 0.998897 -0.016943
0.000000 0.000000 0.000000 0.000000 0.006738 0.000000
-0.000000 -0.000000 -0.000000 -0.000000 0.886493 0.000000
1 -178 0 0 266 1 0 1 0
-0.489833 -10 2 0.2 1.5 142.364 0 
-37.212062 -37.212062 -37.212062 -37.212062 0.366971 0.000000
-137.414376 -137.414376 -137.414376 -137.414376 0.644372 0.128840
0.128437 0.128437 0.128437 0.128437 0.644372 -0.128840
-0.000000 -0.000000 -0.000000 -0.000000 0.964074 0.000000
0.128437 0.128437 0.128437 0.128437 0.998897 0.016943
0.000000 0.000000 0.000000 0.000000 0.998897 -0.016943
0.000000 0.000000 0.000000 0.000000 0.006738 0.000000
0.000000 0.000000 0.000000 0.000000 0.886493 0.000000
1 -179 0 0 267 1 0 1 0
-0.490866 -10 2 0.2 1.5 142.847 0 
-37.212062 -37.212062 -37.212062 -37.212062 0.366971 0.000000
-137.914375 -137.914375 -137.914375 -137.914375 0.644372 0.128840
0.128437 0.128437 0.128437 0.128437 0.644372 -0.128840
0.000000 0.000000 0.000000 0.000000 0.964202 0.000000
0.128437 0.128437 0.128437 0.128437 0.998897 0.016943
0.000000 0.000000 0.000000 0.000000 0.998897 -0.016943
0.000000 0.000000 0.000000 0.000000 0.006738 0.000000
0.000000 0.000000 0.000000 0.000000 0.886493 0.000000
1 -180 0 0 268 1 0 1 0
-0.491892 -10 2 0.2 1.5 143.329 0 
-37.212061 -37.212061 -37.212061 -37.212061 0.366971 0.000000
-138.414374 -138.414374 -138.414374 -138.414374 0.644372 0.128840
0.128437 0.128437 0.128437 0.128437 0.644372 -0.128840
-0.000000 -0.000000 -0.000000 -0.000000 0.964329 0.000000
0.128437 0.128437 0.128437 0.128437 0.998897 0.016943
0.000000 0.000000 0.000000 0.000000 0.998897 -0.016943
0.000000 0.000000 0.000000 0.000000 0.006738 0.000000
0.000000 0.000000 0.000000 0.000000 0.886493 0.000000
1 -181 0 0 269 1 0 1 0
-0.492909 -10 2 0.2 1.5 143.812 0 
-37.212061 -37.212061 -37.212061 -37.212061 0.366971 0.000000
-138.914373 -138.914373 -138.914373 -138.914373 0.644372 0.128840
0.128437 0.128437 0.128437 0.128437 0.644372 -0.128840
-0.000000 -0.000000 -0.000000 -0.000000 0.964455 0.000000
0.128437 0.128437 0.128437 0.128437 0.998897 0.016943
0.000000 0.000000 0.000000 0.000000 0.998897 -0.016943
0.000000 0.000000 0.000000 0.000000 0.006738 0.000000
0.000000 0.000000 0.000000 0.000000 0.886493 0.000000
1 -182 0 0 270 1 0 1 0
-0.49392 -10 2 0.2 1.5 144.295 0 
-37.212061 -37.212061 -37.212061 -37.212061 0.366971 0.000000
-139.414372 -139.414372 -139.414372 -139.414372 0.644372 0.128840
0.128437 0.128437 0.128437 0.128437 0.644372 -0.128840
-0.000000 -0.000000 -0.000000 -0.000000 0.964580 0.000000
0.128437 0.128437 0.128437 0.128437 0.998897 0.016943
0.000000 0.000000 0.000000 0.000000 0.998897 -0.016943
0.000000 0.000000 0.000000 0.000000 0.006738 0.000000
-0.000000 -0.000000 -0.000000 -0.000000 0.886493 0.000000
1 -183 0 0 271 1 0 1 0
-0.494923 -10 2 0.2 1.5 144.778 0 
-37.212061 -37.212061 -37.212061 -37.212061 0.366971 0.000000
-139.914372 -139.914372 -139.914372 -139.914372 0.644372 0.128840
0.128437 0.128437 0.128437 0.128437 0.644372 -0.128840
-0.000000 -0.000000 -0.000000 -0.000000 0.964704 0.000000
0.128437 0.128437 0.128437 0.128437 0.998897 0.016943
0.000000 0.000000 0.000000 0.000000 0.998897 -0.016943
0.000000 0.000000 0.000000 0.000000 0.006738 0.000000
-0.000000 -0.000000 -0.000000 -0.000000 0.886493 0.000000
1 -184 0 0 272 1 0 1 0
-0.49592 -10 2 0.2 1.5 145.262 0 
-37.212061 -37.212061 -37.212061 -37.212061 0.366971 0.000000
-140.414371 -140.414371 -140.414371 -140.414371 0.644372 0.128840
0.128437 0.128437 0.128437 0.128437 0.644372 -0.128840
-0.000000 -0.000000 -0.000000 -0.000000 0.964828 0.000000
0.128437 0.128437 0.128437 0.128437 0.998897 0.016943
0.000000 0.000000 0.000000 0.000000 0.998897 -0.016943
0.000000 0.000000 0.000000 0.000000 0.006738 0.000000
-0.000000 -0.000000 -0.000000 -0.000000 0.886493 0.000000
1 -185 0 0 273 1 0 1 0
-0.496909 -10 2 0.2 1.5 145.745 0 
-37.212061 -37.212061 -37.212061 -37.212061 0.366971 0.000000
-140.914370 -140.914370 -140.914370 -140.914370 0.644372 0.128840
0.128437 0.128437 0.128437 0.128437 0.644372 -0.128840
0.000000 0.000000 0.000000 0.000000 0.964950 0.000000
0.128437 0.128437 0.128437 0.128437 0.998897 0.016943
0.000000 0.000000 0.000000 0.000000 0.998897 -0.016943
0.000000 0.000000 0.000000 0.000000 0.006738 0.000000
-0.000000 -0.000000 -0.000000 -0.000000 0.886493 0.000000
1 -186 0 0 274 1 0 1 0
-0.497891 -10 2 0.2 1.5 146.229 0 
-37.212061 -37.212061 -37.212061 -37.212061 0.366971 0.000000
-141.414369 -141.414369 -141.414369 -141.414369 0.644372 0.128840
0.128437 0.128437 0.128437 0.128437 0.644372 -0.128840
0.000000 0.000000 0.000000 0.000000 0.965072 0.000000
0.128437 0.128437 0.128437 0.128437 0.998897 0.016943
0.000000 0.000000 0.000000 0.000000 0.998897 -0.016943
0.000000 0.000000 0.000000 0.000000 0.006738 0.000000
0.000000 0.000000 0.000000 0.000000 0.886493 0.000000
1 -187 0 0 275 1 0 1 0
-0.498866 -10 2 0.2 1.5 146.712 0 
-37.212061 -37.212061 -37.212061 -37.212061 0.366971 0.000000
-141.914368 -141.914368 -141.914368 -141.914368 0.644372 0.128840
0.128437 0.128437 0.128437 0.128437 0.644372 -0.128840
0.000000 0.000000 0.000000 0.000000 0.965193 0.000000
0.128437 0.128437 0.128437 0.128437 0.998897 0.016943
0.000000 0.000000 0.000000 0.000000 0.998897 -0.016943
0.000000 0.000000 0.000000 0.000000 0.006738 0.000000
0.000000 0.000000 0.000000 0.000000 0.886493 0.000000
1 -188 0 0 276 1 0 1 0
-0.499835 -10 2 0.2 1.5 147.196 0 
-37.212061 -37.212061 -37.212061 -37.212061 0.366971 0.000000
-142.414367 -142.414367 -142.414367 -142.414367 0.644372 0.128840
0.128437 0.128437 0.128437 0.128437 0.644372 -0.128840
-0.000000 -0.000000 -0.000000 -0.000000 0.965313 0.000000
0.128437 0.128437 0.128437 0.128437 0.998897 0.016943
0.000000 0.000000 0.000000 0.000000 0.998897 -0.016943
0.000000 0.000000 0.000000 0.000000 0.006738 0.000000
0.000000 0.000000 0.000000 0.000000 0.886493 0.000000
1 -189 0 0 277 1 0 1 0
-0.500796 -10 2 0.2 1.5 147.68 0 
-37.212061 -37.212061 -37.212061 -37.212061 0.366971 0.000000
-142.914366 -142.914366 -142.914366 -142.914366 0.644372 0.128840
0.128437 0.128437 0.128437 0.128437 0.644372 -0.128840
0.000000 0.000000 0.000000 0.000000 0.965432 0.000000
0.128437 0.128437 0.128437 0.128437 0.998897 0.016943
0.000000 0.000000 0.000000 0.000000 0.998897 -0.016943
0.000000 0.000000 0.000000 0.000000 0.006738 0.000000
-0.000000 -0.000000 -0.000000 -0.000000 0.886493 0.000000
1 -190 0 0 278 1 0 1 0
-0.501751 -10 2 0.2 1.5 148.164 0 
-37.212061 -37.212061 -37.212061 -37.212061 0.366971 0.000000
-143.414365 -143.414365 -143.414365 -143.414365 0.644372 0.128840
0.128437 0.128437 0.128437 0.128437 0.644372 -0.128840
-0.000000 -0.000000 -0.000000 -0.000000 0.965551 0.000000
0.128437 0.128437 0.128437 0.128437 0.998897 0.016943
0.000000 0.000000 0.000000 0.000000 0.998897 -0.016943
0.000000 0.000000 0.000000 0.000000 0.006738 0.000000
0.000000 0.000000 0.000000 0.000000 0.886493 0.000000
1 -191 0 0 279 1 0 1 0
-0.5027 -10 2 0.2 1.5 148.648 0 
-37.212061 -37.212061 -37.212061 -37.212061 0.366971 0.000000
-143.914364 -143.914364 -143.914364 -143.914364 0.644372 0.128840
0.128437 0.128437 0.128437 0.128437 0.644372 -0.128840
0.000000 0.000000 0.000000 0.000000 0.965668 0.000000
0.128437 0.128437 0.128437 0.128437 0.998897 0.016943
0.000000 0.000000 0.000000 0.000000 0.998897 -0.016943
0.000000 0.000000 0.000000 0.000000 0.006738 0.000000
-0.000000 -0.000000 -0.000000 -0.000000 0.886493 0.000000
1 -192 0 0 280 1 0 1 0
-0.503641 -10 2 0.2 1.5 149.132 0 
-37.212061 -37.212061 -37.212061 -37.212061 0.366971 0.000000
-144.414364 -144.414364 -144.414364 -144.414364 0.644372 0.128840
0.128437 0.128437 0.128437 0.128437 0.644372 -0.128840
0.000000 0.000000 0.000000 0.000000 0.965785 0.000000
0.128437 0.128437 0.128437 0.128437 0.998897 0.016943
0.000000 0.000000 0.000000 0.000000 0.998897 -0.016943
0.000000 0.000000 0.000000 0.000000 0.006738 0.000000
0.000000 0.000000 0.000000 0.000000 0.886493 0.000000
1 -193 0 0 281 1 0 1 0
-0.504577 -10 2 0.2 1.5 149.616 0 
-37.212061 -37.212061 -37.212061 -37.212061 0.366971 0.000000
-144.914363 -144.914363 -144.914363 -144.914363 0.644372 0.128840
0.128437 0.128437 0.128437 0.128437 0.644372 -0.128840
0.000000 0.000000 0.000000 0.000000 0.965901 0.000000
0.128437 0.128437 0.128437 0.128437 0.998897 0.016943
0.000000 0.000000 0.000000 0.000000 0.998897 -0.016943
0.000000 0.000000 0.000000 0.000000 0.006738 0.000000
-0.000000 -0.000000 -0.000000 -0.000000 0.886493 0.000000
1 -194 0 0 282 1 0 1 0
-0.505505 -10 2 0.2 1.5 150.1 0 
-37.212061 -37.212061 -37.212061 -37.212061 0.366971 0.000000
-145.414362 -145.414362 -145.414362 -145.414362 0.644372 0.128840
0.128437 0.128437 0.128437 0.128437 0.644372 -0.128840
0.000000 0.000000 0.000000 0.000000 0.966016 0.000000
0.128437 0.128437 0.128437 0.128437 0.998897 0.016943
0.000000 0.000000 0.000000 0.000000 0.998897 -0.016943
0.000000 0.000000 0.000000 0.000000 0.006738 0.000000
0.000000 0.000000 0.000000 0.000000 0.886493 0.000000
1 -195 0 0 283 1 0 1 0
-0.506428 -10 2 0.2 1.5 150.585 0 
-37.212061 -37.212061 -37.212061 -37.212061 0.366971 0.000000
-145.914361 -145.914361 -145.914361 -145.914361 0.644372 0.128840
0.128437 0.128437 0.128437 0.128437 0.644372 -0.128840
-0.000000 -0.000000 -0.000000 -0.000000 0.966131 0.000000
0.128437 0.128437 0.128437 0.128437 0.998897 0.016943
0.000000 0.000000 0.000000 0.000000 0.998897 -0.016943
0.000000 0.000000 0.000000 0.000000 0.006738 0.000000
-0.000000 -0.000000 -0.000000 -0.000000 0.886493 0.000000
1 -196 0 0 284 1 0 1 0
-0.507344 -10 2 0.2 1.5 151.069 0 
-37.212061 -37.212061 -37.212061 -37.212061 0.366971 0.000000
-146.414360 -146.414360 -146.414360 -146.414360 0.644372 0.128840
0.128437 0.128437 0.128437 0.128437 0.644372 -0.128840
0.000000 0.000000 0.000000 0.000000 0.966245 0.000000
0.128437 0.128437 0.128437 0.128437 0.998897 0.016943
0.000000 0.000000 0.000000 0.000000 0.998897 -0.016943
0.000000 0.000000 0.000000 0.000000 0.006738 0.000000
-0.000000 -0.000000 -0.000000 -0.000000 0.886493 0.000000
1 -197 0 0 285 1 0 1 0
-0.508254 -10 2 0.2 1.5 151.554 0 
-37.212061 -37.212061 -37.212061 -37.212061 0.366971 0.000000
-146.914359 -146.914359 -146.914359 -146.914359 0.644372 0.128840
0.128437 0.128437 0.128437 0.128437 0.644372 -0.128840
-0.000000 -0.000000 -0.000000 -0.000000 0.966357 0.000000
0.128437 0.128437 0.128437 0.128437 0.998897 0.016943
0.000000 0.000000 0.000000 0.000000 0.998897 -0.016943
0.000000 0.000000 0.000000 0.000000 0.006738 0.000000
0.000000 0.000000 0.000000 0.000000 0.886493 0.000000
1 -198 0 0 286 1 0 1 0
-0.509158 -10 2 0.2 1.5 152.039 0 
-37.212061 -37.212061 -37.212061 -37.212061 0.366971 0.000000
-147.414359 -147.414359 -147.414359 -147.414359 0.644372 0.128840
0.128437 0.128437 0.128437 0.128437 0.644372 -0.128840
0.000000 0.000000 0.000000 0.000000 0.966470 0.000000
0.128437 0.128437 0.128437 0.128437 0.998897 0.016943
0.000000 0.000000 0.000000 0.000000 0.998897 -0.016943
0.000000 0.000000 0.000000 0.000000 0.006738 0.000000
-0.000000 -0.000000 -0.000000 -0.000000 0.886493 0.000000
1 -199 0 0 287 1 0 1 0
-0.510055 -10 2 0.2 1.5 152.524 0 
-37.212061 -37.212061 -37.212061 -37.212061 0.366971 0.000000
-147.914358 -147.914358 -147.914358 -147.914358 0.644372 0.128840
0.128437 0.128437 0.128437 0.128437 0.644372 -0.128840
0.000000 0.000000 0.000000 0.000000 0.966581 0.000000
0.128437 0.128437 0.128437 0.128437 0.998897 0.016943
0.000000 0.000000 0.000000 0.000000 0.998897 -0.016943
0.000000 0.000000 0.000000 0.000000 0.006738 0.000000
-0.000000 -0.000000 -0.000000 -0.000000 0.886493 0.000000
1 -200 9 10 288 1 0 1 0
-0.510947 -10 2 0.2 1.5 153.008 0 
-37.212061 -37.212061 -37.212061 -37.212061 0.366971 0.000000
-148.414357 -148.414357 -148.414357 -148.414357 0.644372 0.128840
0.128437 0.128437 0.128437 0.128437 0.644372 -0.128840
-0.000000 -0.000000 -0.000000 -0.000000 0.966692 0.000000
0.128437 0.128437 0.128437 0.128437 0.998897 0.016943
0.000000 0.000000 0.000000 0.000000 0.998897 -0.016943
0.000000 0.000000 0.000000 0.000000 0.006738 0.000000
0.000000 0.000000 0.000000 0.000000 0.886493 0.000000
-7 1 0 0 289 2 0 10 0
-0.245947 -10 2 0.2 1.5 82.7766 383.161 
-37.262509 -37.262509 -37.262509 -37.262509 0.366971 0.000000
-73.915020 -73.915020 -73.915020 -73.915020 0.644372 0.128840
0.127996 0.127996 0.127996 0.127996 0.644372 -0.128840
-0.000000 -0.000000 -0.000000 -0.000000 0.966692 0.000000
0.127996 0.127996 0.127996 0.127996 0.998897 0.016943
0.000000 0.000000 0.000000 0.000000 0.998897 -0.016943
0.000294 0.000294 0.000294 0.000294 0.006738 0.000000
0.000000 0.000000 0.000000 0.000000 0.886493 0.000000
-7 -2 0 0 290 2 0 10 0
-0.245947 -10 2 0.2 1.5 82.7766 383.162 
-37.251938 -37.251070 -37.273947 -37.262512 0.999998 0.000000
-73.933348 -73.889205 -73.940872 -73.915031 0.999992 0.000000
0.127992 0.128017 0.127975 0.127996 0.009128 0.000000
0.000000 0.000000 -0.000000 0.000000 -0.000002 0.000000
0.128081 0.128096 0.127896 0.127996 0.000000 0.000000
0.000001 0.000002 -0.000002 -0.000000 -0.000000 0.000000
0.000293 0.000295 0.000293 0.000294 -0.000000 0.000000
-0.000000 0.000000 -0.000000 -0.000000 -0.000000 0.000000
-7 -3 0 0 291 2 0 10 0
-0.245947 -10 2 0.2 1.5 82.7766 383.168 
-37.230743 -37.228192 -37.296824 -37.262536 0.999985 0.000000
-73.970137 -73.837577 -73.992611 -73.915026 0.999943 0.000000
0.127983 0.128060 0.127931 0.127996 0.009128 0.000000
0.000001 0.000001 -0.000001 -0.000000 -0.000012 0.000000
0.128252 0.128295 0.127697 0.127996 0.000000 0.000000
0.000003 0.000005 -0.000005 -0.000000 -0.000000 0.000000
0.000291 0.000298 0.000290 0.000294 0.000000 0.000000
-0.000000 0.000000 -0.000000 -0.000000 0.000000 0.000000
-7 -4 0 0 292 2 0 10 0
-0.245949 -10 2 0.2 1.5 82.7767 383.202 
-37.188139 -37.182383 -37.342516 -37.262659 0.999920 0.000000
-74.044352 -73.734557 -74.096154 -73.915005 0.999808 0.000000
0.127965 0.128143 0.127844 0.127994 0.008853 0.000000
0.000002 0.000002 -0.000002 0.000000 -0.000051 0.000000
0.128594 0.128692 0.127298 0.127994 0.000000 0.000000
0.000006 0.000012 -0.000011 0.000000 0.000000 0.000000
0.000288 0.000304 0.000284 0.000294 -0.000000 0.000000
-0.000000 0.000000 -0.000000 0.000000 -0.000000 0.000000
-7 -5 0 0 293 2 0 10 0
-0.245947 -10 2 0.2 1.5 82.7766 383.161 
-37.266482 -37.258205 -37.266811 -37.262509 1.000000 0.000000
-73.908150 -73.905309 -73.924755 -73.915031 1.000000 0.000000
0.127998 0.128004 0.127988 0.127996 0.008851 0.000000
-0.000000 0.000000 -0.000000 -0.000000 -0.000000 0.000000
0.127964 0.128033 0.127959 0.127996 0.000000 0.000000
-0.000000 0.000001 -0.000001 -0.000000 -0.000000 0.000000
0.000294 0.000295 0.000294 0.000294 0.000000 0.000000
0.000000 0.000000 -0.000000 -0.000000 0.000000 0.000000
-7 6 6 11 294 2 0 10 0
-0.245947 -10 2 0.2 1.5 82.7766 383.161 
-37.267663 -37.256932 -37.268084 -37.262509 1.000000 0.000000
-73.906089 -73.902438 -73.927631 -73.915031 1.000000 0.000000
0.127998 0.128006 0.127986 0.127996 0.008851 0.000000
-0.000000 0.000000 -0.000000 -0.000000 -0.000000 0.000000
0.127954 0.128044 0.127947 0.127996 0.000000 0.000000
-0.000000 0.000001 -0.000001 -0.000000 0.000000 0.000000
0.000294 0.000295 0.000293 0.000294 0.000000 0.000000
0.000000 0.000000 -0.000000 -0.000000 0.000000 0.000000
-7 7 0 0 295 2 0 10 0
-0.24596 -10 2 0.2 1.5 82.7775 383.404 
-37.078881 -37.066472 -37.457851 -37.263406 1.000000 0.000000
-74.237048 -73.474645 -74.359792 -73.914871 1.000191 0.000000
0.127918 0.128348 0.127616 0.127985 0.008794 0.000000
0.000006 0.000006 -0.000006 -0.000000 0.000000 0.000000
0.129473 0.129694 0.126284 0.127984 0.000000 0.000000
0.000014 0.000029 -0.000027 -0.000000 -0.000000 0.000000
0.000279 0.000320 0.000270 0.000295 -0.000000 0.000000
-0.000000 0.000000 -0.000000 -0.000000 0.000000 0.000000
-7 8 0 0 296 2 0 10 0
-0.246026 -10 2 0.2 1.5 82.7824 384.639 
-36.801664 -36.779310 -37.743807 -37.267950 1.000000 0.000000
-74.736629 -72.836883 -75.017306 -73.913997 1.001123 0.000000
0.127772 0.128814 0.127007 0.127930 0.008928 0.000000
0.000015 0.000015 -0.000014 -0.000000 0.000001 0.000000
0.131699 0.132146 0.123751 0.127921 0.000000 0.000000
0.000033 0.000076 -0.000062 -0.000000 -0.000000 0.000000
0.000257 0.000361 0.000239 0.000297 -0.000000 0.000000
-0.000001 0.000001 -0.000001 -0.000000 0.000000 0.000000
-7 9 0 0 297 2 0 10 0
-0.246145 -10 2 0.2 1.5 82.7911 386.927 
-36.515120 -36.489423 -38.028404 -37.276327 1.000001 0.000000
-75.271799 -72.208001 -75.684530 -73.912112 1.003006 0.000000
0.127591 0.129224 0.126334 0.127829 0.009181 0.000000
0.000024 0.000024 -0.000023 -0.000000 0.000002 0.000000
0.133994 0.134574 0.121193 0.127805 0.000000 0.000000
0.000049 0.000127 -0.000094 -0.000000 -0.000000 0.000000
0.000236 0.000407 0.000210 0.000302 0.000000 0.000000
-0.000001 0.000001 -0.000002 -0.000000 0.000000 0.000000
-7 10 0 0 298 2 0 10 0
-0.246313 -10 2 0.2 1.5 82.8031 390.283 
-36.220854 -36.198205 -38.314831 -37.288521 1.000001 0.000000
-75.843367 -71.583843 -76.360124 -73.908738 1.005845 0.000000
0.127373 0.129580 0.125589 0.127682 0.008377 0.000000
0.000034 0.000034 -0.000031 -0.000000 0.000001 0.000000
0.136345 0.136968 0.118595 0.127637 0.000000 0.000000
0.000060 0.000184 -0.000121 -0.000000 -0.000000 0.000000
0.000215 0.000458 0.000185 0.000310 -0.000000 0.000000
-0.000001 0.000002 -0.000003 0.000000 0.000000 0.000000
-7 11 0 0 299 2 0 10 0
-0.246526 -10 2 0.2 1.5 82.8179 394.729 
-35.920615 -35.906169 -38.599837 -37.304514 1.000002 0.000000
-76.451743 -70.967007 -77.047641 -73.903187 1.009842 0.000000
0.127119 0.129888 0.124776 0.127490 0.008840 0.000000
0.000044 0.000044 -0.000038 0.000000 0.000002 0.000000
0.138738 0.139329 0.115957 0.127417 0.000000 0.000000
0.000068 0.000246 -0.000144 -0.000000 -0.000000 0.000000
0.000195 0.000514 0.000163 0.000320 0.000000 0.000000
-0.000002 0.000002 -0.000004 -0.000000 -0.000000 0.000000
-7 12 0 0 300 2 0 10 0
-0.246775 -10 2 0.2 1.5 82.8346 400.293 
-35.616368 -35.608153 -38.888016 -37.324289 1.000001 0.000000
-77.096631 -70.352678 -77.737626 -73.894576 1.015028 0.000000
0.126830 0.130153 0.123891 0.127254 0.009441 0.000000
0.000054 0.000054 -0.000046 -0.000000 0.000002 0.000000
0.141155 0.141654 0.113296 0.127146 0.000000 0.000000
0.000070 0.000315 -0.000164 -0.000000 -0.000000 0.000000
0.000175 0.000578 0.000143 0.000332 -0.000000 0.000000
-0.000002 0.000003 -0.000005 -0.000000 -0.000000 0.000000
-7 13 0 0 301 2 0 10 0
-0.247054 -10 2 0.2 1.5 82.8522 407.009 
-35.310261 -35.310261 -39.176730 -37.347835 1.000001 0.000000
-77.776833 -69.743701 -78.441629 -73.881846 1.021619 0.000000
0.126506 0.130375 0.122926 0.126973 0.008870 0.000000
0.000064 0.000065 -0.000053 -0.000000 0.000001 0.000000
0.143578 0.143964 0.110606 0.126825 0.000000 0.000000
0.000066 0.000389 -0.000181 0.000000 -0.000000 0.000000
0.000156 0.000649 0.000125 0.000347 -0.000000 0.000000
-0.000002 0.000003 -0.000006 -0.000000 -0.000000 0.000000
-7 14 0 0 302 2 0 10 0
-0.247352 -10 2 0.2 1.5 82.8696 414.915 
-35.004554 -35.004554 -39.465447 -37.375151 1.000000 0.000000
-78.490134 -69.136382 -79.140807 -73.863785 1.029850 0.000000
0.126147 0.130560 0.121883 0.126648 0.009705 0.000000
0.000074 0.000075 -0.000060 -0.000000 0.000001 0.000000
0.145985 0.146217 0.107862 0.126455 0.000000 0.000000
0.000057 0.000469 -0.000195 -0.000000 -0.000000 0.000000
0.000139 0.000729 0.000109 0.000365 -0.000000 0.000000
-0.000002 0.000004 -0.000008 0.000000 0.000000 0.000000
-7 15 0 0 303 2 0 10 0
-0.24766 -10 2 0.2 1.5 82.8854 424.052 
-34.701542 -34.697393 -39.759621 -37.406253 1.000000 0.000000
-79.233080 -68.527608 -79.861204 -73.839068 1.040032 0.000000
0.125752 0.130711 0.120750 0.126281 0.010724 0.000000
0.000084 0.000086 -0.000066 -0.000000 0.000001 0.000000
0.148353 0.148481 0.105091 0.126036 0.000000 0.000000
0.000043 0.000556 -0.000206 0.000000 -0.000000 0.000000
0.000122 0.000818 0.000096 0.000386 -0.000000 0.000000
-0.000002 0.000005 -0.000010 -0.000000 0.000000 0.000000
-7 16 0 0 304 2 0 10 0
-0.247967 -10 2 0.2 1.5 82.8985 434.461 
-34.403453 -34.383120 -40.054953 -37.441177 1.000000 0.000000
-80.000902 -67.920325 -80.572040 -73.806300 1.052544 0.000000
0.125322 0.130826 0.119533 0.125871 0.009942 0.000000
0.000094 0.000098 -0.000073 -0.000000 0.000000 0.000000
0.150661 0.150661 0.102281 0.125570 0.000000 0.000000
0.000024 0.000649 -0.000215 -0.000000 -0.000000 0.000000
0.000107 0.000918 0.000084 0.000410 0.000000 0.000000
-0.000002 0.000005 -0.000012 0.000000 0.000000 0.000000
-7 17 0 0 305 2 0 10 0
-0.248265 -10 2 0.2 1.5 82.9076 446.179 
-34.112325 -34.062566 -40.354315 -37.479989 1.000000 0.000000
-80.787452 -67.315204 -81.289955 -73.764081 1.067874 0.000000
0.124857 0.130921 0.118219 0.125418 0.011221 0.000000
0.000103 0.000110 -0.000079 -0.000000 0.000000 0.000000
0.152887 0.152887 0.099446 0.125055 0.000000 0.000000
0.000001 0.000749 -0.000222 0.000000 -0.000000 0.000000
0.000092 0.001031 0.000073 0.000438 -0.000000 -0.000000
-0.000002 0.000006 -0.000014 -0.000000 -0.000000 0.000000
-7 18 0 0 306 2 0 10 0
-0.248542 -10 2 0.2 1.5 82.9113 459.237 
-33.829882 -33.737628 -40.658951 -37.522784 1.000000 0.000000
-81.585331 -66.703749 -81.994474 -73.711088 1.086606 0.000000
0.124355 0.130994 0.116811 0.124923 0.012749 0.000000
0.000112 0.000122 -0.000085 -0.000000 0.000000 0.000000
0.155013 0.155022 0.096552 0.124493 0.000000 0.000000
-0.000025 0.000858 -0.000228 -0.000000 0.000000 0.000000
0.000080 0.001156 0.000064 0.000470 0.000000 -0.000000
-0.000001 0.000007 -0.000017 -0.000000 -0.000000 0.000000
-7 19 0 0 307 2 0 10 0
-0.248793 -10 2 0.2 1.5 82.9088 473.655 
-33.557421 -33.405056 -40.965232 -37.569689 1.000000 0.000000
-82.386158 -66.093500 -82.715705 -73.646158 1.109447 0.000000
0.123816 0.131031 0.115297 0.124384 0.010988 0.000000
0.000121 0.000134 -0.000090 -0.000000 -0.000000 0.000000
0.157023 0.157187 0.093620 0.123884 0.000000 0.000000
-0.000052 0.000974 -0.000232 -0.000000 0.000000 0.000000
0.000069 0.001300 0.000056 0.000506 0.000000 -0.000000
-0.000001 0.000007 -0.000020 0.000000 0.000000 0.000000
-7 20 0 0 308 2 0 10 0
-0.24901 -10 2 0.2 1.5 82.8991 489.437 
-33.295668 -33.058764 -41.281430 -37.620868 1.000000 0.000000
-83.180946 -65.481969 -83.406250 -73.568383 1.137243 0.000000
0.123240 0.131063 0.113683 0.123801 0.012708 0.000000
0.000130 0.000147 -0.000096 -0.000000 -0.000000 0.000000
0.158906 0.159250 0.090666 0.123226 0.000000 0.000000
-0.000079 0.001097 -0.000234 0.000000 0.000000 0.000000
0.000059 0.001459 0.000049 0.000547 0.000000 -0.000000
-0.000001 0.000008 -0.000023 -0.000000 -0.000000 0.000000
-7 21 0 0 309 2 0 10 0
-0.249192 -10 2 0.2 1.5 82.8818 506.572 
-33.044795 -32.715555 -41.600176 -37.676515 1.000000 0.000000
-83.960874 -64.867442 -84.112813 -73.477181 1.170957 0.000000
0.122626 0.131088 0.111952 0.123174 0.014728 0.000000
0.000138 0.000160 -0.000100 -0.000000 -0.000000 0.000000
0.160657 0.161367 0.087638 0.122519 0.000000 0.000000
-0.000104 0.001225 -0.000237 -0.000000 -0.000000 0.000000
0.000050 0.001640 0.000043 0.000593 0.000000 0.000000
-0.000001 0.000009 -0.000027 -0.000000 0.000000 0.000000
-7 22 0 0 310 2 0 10 0
-0.249337 -10 2 0.2 1.5 82.8567 525.031 
-32.804374 -32.351303 -41.923802 -37.736860 1.000000 0.000000
-84.717874 -64.256857 -84.801939 -73.372331 1.211604 0.000000
0.121974 0.131131 0.110107 0.122500 0.011038 0.000000
0.000146 0.000174 -0.000105 0.000000 -0.000000 0.000000
0.162278 0.163381 0.084608 0.121762 0.000000 0.000000
-0.000127 0.001369 -0.000238 0.000000 0.000000 0.000000
0.000043 0.001841 0.000038 0.000645 0.000000 0.000000
-0.000001 0.000010 -0.000032 0.000000 0.000000 0.000000
-7 23 0 0 311 2 0 10 0
-0.249448 -10 2 0.2 1.5 82.824 544.773 
-32.573538 -31.978175 -42.259799 -37.802154 1.000000 0.000000
-85.445317 -63.648850 -85.453404 -73.253955 1.260235 0.000000
0.121283 0.131141 0.108148 0.121780 0.012994 0.000000
0.000154 0.000188 -0.000109 -0.000000 -0.000000 0.000000
0.163775 0.165413 0.081524 0.120955 0.000000 0.000000
-0.000146 0.001520 -0.000239 -0.000000 0.000000 0.000000
0.000037 0.002067 0.000033 0.000703 -0.000000 0.000000
-0.000001 0.000011 -0.000037 -0.000000 0.000000 0.000000
-7 24 0 0 312 2 0 10 0
-0.249529 -10 2 0.2 1.5 82.7842 565.744 
-32.351036 -31.601789 -42.595078 -37.872675 1.000000 0.000000
-86.138377 -63.049698 -86.138377 -73.122454 1.318142 0.000000
0.120555 0.131144 0.106067 0.121010 0.015262 0.000000
0.000162 0.000202 -0.000113 -0.000000 -0.000000 0.000000
0.165157 0.167314 0.078422 0.120095 0.000000 0.000000
-0.000163 0.001678 -0.000239 -0.000000 -0.000000 0.000000
0.000032 0.002317 0.000030 0.000768 0.000000 0.000000
-0.000000 0.000012 -0.000043 0.000000 0.000000 0.000000
-7 25 0 0 313 2 0 10 0
-0.249585 -10 2 0.2 1.5 82.7378 587.885 
-32.135360 -31.214256 -42.945145 -37.948714 1.000000 0.000000
-86.794206 -62.449191 -86.794206 -72.978396 1.387578 0.000000
0.119790 0.131144 0.103879 0.120191 0.009994 0.000000
0.000169 0.000217 -0.000117 -0.000000 0.000000 0.000000
0.166438 0.169278 0.075296 0.119182 0.000000 0.000000
-0.000175 0.001837 -0.000240 -0.000000 0.000000 0.000000
0.000027 0.002595 0.000026 0.000840 0.000000 -0.000000
-0.000000 0.000013 -0.000050 0.000000 0.000000 0.000000
-7 26 0 0 314 2 0 10 0
-0.249623 -10 2 0.2 1.5 82.6857 611.139 
-31.925341 -30.809916 -43.295002 -38.030579 1.000000 0.000000
-87.411815 -61.861879 -87.411815 -72.822411 1.472882 0.000000
0.118991 0.131151 0.101560 0.119321 0.011906 0.000000
0.000177 0.000232 -0.000120 -0.000000 0.000000 0.000000
0.167630 0.171140 0.072143 0.118216 0.000000 0.000000
-0.000184 0.002013 -0.000240 0.000000 0.000000 0.000000
0.000024 0.002899 0.000023 0.000920 0.000000 0.000000
-0.000000 0.000014 -0.000058 -0.000000 0.000000 0.000000
-7 27 0 0 315 2 0 10 0
-0.249647 -10 2 0.2 1.5 82.6283 635.449 
-31.719686 -30.408379 -43.660215 -38.118579 1.000000 0.000000
-87.991594 -61.282791 -88.053967 -72.655105 1.578495 0.000000
0.118161 0.131157 0.099135 0.118399 0.014103 0.000000
0.000184 0.000247 -0.000123 -0.000000 0.000000 0.000000
0.168747 0.172910 0.069016 0.117195 0.000000 0.000000
-0.000191 0.002200 -0.000240 -0.000000 -0.000000 0.000000
0.000021 0.003235 0.000021 0.001008 -0.000000 -0.000000
-0.000000 0.000015 -0.000066 -0.000000 0.000000 0.000000
-7 28 0 0 316 2 0 10 0
-0.249662 -10 2 0.2 1.5 82.5664 660.762 
-31.517305 -29.984296 -44.029650 -38.213025 1.000000 0.000000
-88.535028 -60.716431 -88.663771 -72.476998 1.760652 0.000000
0.117303 0.131095 0.096597 0.117425 0.009658 0.000000
0.000191 0.000263 -0.000125 -0.000000 0.000000 0.000000
0.169800 0.174694 0.065833 0.116120 0.000000 0.000000
-0.000194 0.002389 -0.000240 0.000000 0.000000 0.000000
0.000018 0.003600 0.000018 0.001105 0.000000 -0.000000
-0.000000 0.000016 -0.000075 -0.000000 0.000000 0.000000
-7 29 0 0 317 2 0 10 0
-0.249671 -10 2 0.2 1.5 82.5003 687.037 
-31.317995 -29.564333 -44.406408 -38.314241 1.000000 0.000000
-89.044024 -60.159376 -89.237827 -72.288572 1.963664 0.000000
0.116422 0.131110 0.093948 0.116397 0.011531 0.000000
0.000199 0.000279 -0.000127 -0.000000 0.000000 0.000000
0.170796 0.176331 0.062695 0.114989 0.000000 0.000000
-0.000196 0.002588 -0.000240 -0.000000 -0.000000 0.000000
0.000016 0.003995 0.000016 0.001212 -0.000000 -0.000000
-0.000000 0.000017 -0.000086 0.000000 0.000000 0.000000
-7 30 0 0 318 2 0 10 0
-0.249676 -10 2 0.2 1.5 82.4306 714.23 
-31.121358 -29.115994 -44.795638 -38.422533 1.000000 0.000000
-89.520737 -59.622717 -89.823812 -72.090189 2.235382 0.000000
0.115522 0.131125 0.091198 0.115316 0.013664 0.000000
0.000206 0.000294 -0.000129 -0.000000 0.000000 0.000000
0.171743 0.177988 0.059540 0.113805 0.000000 0.000000
-0.000197 0.002788 -0.000240 -0.000000 -0.000000 0.000000
0.000015 0.004422 0.000015 0.001328 -0.000000 0.000000
0.000000 0.000018 -0.000096 -0.000000 -0.000000 0.000000
-7 31 0 0 319 2 0 10 0
-0.24968 -10 2 0.2 1.5 82.3577 742.3 
-30.926553 -28.668377 -45.190945 -38.538192 1.000000 0.000000
-89.968322 -59.092205 -90.395038 -71.882282 1.730166 0.000000
0.114606 0.131156 0.088354 0.114183 0.008821 0.000000
0.000213 0.000311 -0.000130 0.000000 0.000000 0.000000
0.172648 0.179522 0.056417 0.112567 0.000000 0.000000
-0.000196 0.002996 -0.000240 0.000000 0.000000 0.000000
0.000013 0.004880 0.000013 0.001455 0.000000 -0.000000
0.000000 0.000019 -0.000109 0.000000 0.000000 0.000000
-7 32 0 0 320 2 0 10 0
-0.249682 -10 2 0.2 1.5 82.2818 771.214 
-30.735775 -28.222186 -45.601815 -38.661545 1.000000 0.000000
-90.386582 -58.585393 -90.937444 -71.665069 1.319632 0.000000
0.113687 0.131161 0.085418 0.112998 0.010530 0.000000
0.000220 0.000327 -0.000131 -0.000000 0.000000 0.000000
0.173507 0.180935 0.053307 0.111277 0.000000 0.000000
-0.000195 0.003218 -0.000240 -0.000000 0.000000 0.000000
0.000012 0.005370 0.000012 0.001593 0.000000 -0.000000
0.000000 0.000020 -0.000122 -0.000000 0.000000 0.000000
-7 33 0 0 321 2 0 10 0
-0.249683 -10 2 0.2 1.5 82.2201 794.639 
-30.587973 -27.849546 -45.931611 -38.764674 1.000000 0.000000
-90.697655 -58.189147 -91.342406 -71.487117 1.272680 0.000000
0.112962 0.131162 0.083050 0.112026 0.012040 0.000000
0.000225 0.000340 -0.000132 -0.000000 0.000000 0.000000
0.174154 0.182071 0.050903 0.110222 0.000000 0.000000
-0.000194 0.003392 -0.000240 0.000000 -0.000000 0.000000
0.000011 0.005779 0.000011 0.001710 -0.000000 -0.000000
0.000000 0.000021 -0.000133 -0.000000 -0.000000 0.000000
-7 -34 0 0 322 2 0 10 0
-0.249682 -10 2 0.2 1.5 82.14 824.931 
-30.405599 -27.381287 -46.361559 -38.902348 1.000000 0.000000
-91.066745 -57.710748 -91.840185 -71.254589 0.417766 0.000000
0.112054 0.131087 0.079980 0.110753 0.009200 0.000000
0.000232 0.000356 -0.000132 -0.000000 0.000000 0.000000
0.174931 0.183392 0.047826 0.108845 0.000000 0.000000
-0.000192 0.003597 -0.000240 -0.000000 0.000000 0.000000
0.000010 0.006321 0.000010 0.001868 0.000000 0.000000
0.000000 0.000022 -0.000148 0.000000 0.000000 0.000000
-7 -35 0 0 323 2 0 10 0
-0.249682 -10 2 0.2 1.5 81.99 882.273 
-30.083824 -26.497027 -47.181307 -39.176718 1.000000 0.000000
-91.681040 -56.866940 -92.696402 -70.808793 0.022857 0.000000
0.110417 0.131134 0.074197 0.108301 0.012387 0.000000
0.000244 0.000386 -0.000133 -0.000000 0.000008 0.000000
0.176251 0.185652 0.042328 0.106207 0.000000 0.000000
-0.000188 0.004022 -0.000240 -0.000000 0.000000 0.000000
0.000009 0.007383 0.000009 0.002187 -0.000000 0.000000
0.000000 0.000023 -0.000177 -0.000000 -0.000000 0.000000
-7 -36 0 0 324 2 0 10 0
-0.249682 -10 2 0.2 1.5 81.9075 914.468 
-29.916764 -26.018486 -47.656754 -39.338976 1.000000 0.000000
-91.983327 -56.433448 -93.165740 -70.555965 -0.315433 0.000000
0.109551 0.131152 0.070990 0.106903 0.014571 0.000000
0.000250 0.000402 -0.000133 -0.000000 -0.000001 0.000000
0.176910 0.186725 0.039395 0.104710 0.000000 0.000000
-0.000186 0.004262 -0.000240 -0.000000 0.000000 0.000000
0.000009 0.008001 0.000008 0.002378 -0.000000 0.000000
0.000000 0.000024 -0.000193 0.000000 -0.000000 0.000000
-7 -37 0 0 325 2 0 10 0
-0.249682 -10 2 0.2 1.5 81.8256 947.21 
-29.760408 -25.524671 -48.145308 -39.510393 1.000000 0.000000
-92.258601 -56.012160 -93.544772 -70.297589 0.737735 0.000000
0.108733 0.131087 0.067734 0.105468 0.009525 0.000000
0.000255 0.000419 -0.000133 -0.000000 0.000000 0.000000
0.177512 0.187769 0.036505 0.103179 0.000000 0.000000
-0.000184 0.004492 -0.000240 -0.000000 -0.000000 0.000000
0.000008 0.008644 0.000007 0.002581 0.000000 0.000000
0.000000 0.000025 -0.000212 0.000000 0.000000 0.000000
-7 -38 0 0 326 2 0 10 0
-0.249683 -10 2 0.2 1.5 81.756 975.93 
-29.630173 -25.087671 -48.589456 -39.666372 1.000000 0.000000
-92.480556 -55.661725 -93.919975 -70.070197 0.422159 0.000000
0.108045 0.131039 0.064916 0.104200 0.010920 0.000000
0.000260 0.000433 -0.000133 -0.000000 0.000000 0.000000
0.178003 0.188628 0.034032 0.101830 0.000000 0.000000
-0.000183 0.004694 -0.000239 -0.000000 -0.000000 0.000000
0.000008 0.009217 0.000007 0.002766 -0.000000 0.000000
0.000000 0.000025 -0.000228 -0.000000 -0.000000 -0.000000
-7 -39 0 0 327 2 0 10 0
-0.249683 -10 2 0.2 1.5 81.6781 1009.46 
-29.485736 -24.586781 -49.129579 -39.855658 1.000000 0.000000
-92.719426 -55.271017 -94.324063 -69.804199 0.458046 0.000000
0.107276 0.130966 0.061639 0.102709 0.012682 0.000000
0.000265 0.000448 -0.000133 -0.000000 0.000000 0.000000
0.178536 0.189526 0.031223 0.100248 0.000000 0.000000
-0.000181 0.004914 -0.000239 -0.000000 -0.000000 0.000000
0.000007 0.009898 0.000006 0.002991 -0.000000 0.000000
0.000000 0.000026 -0.000248 -0.000000 -0.000000 -0.000000
-7 -40 0 0 328 2 0 10 0
-0.249683 -10 2 0.2 1.5 82.0166 872.036 
-30.149270 -26.670909 -47.034497 -39.126391 1.000000 0.000000
-91.566282 -57.013637 -92.581813 -70.888877 -0.423557 0.000000
0.110752 0.131125 0.075227 0.108742 0.003817 0.000000
0.000241 0.000381 -0.000133 -0.000000 -0.000000 0.000000
0.175987 0.185217 0.043288 0.106680 0.000000 0.000000
-0.000189 0.003950 -0.000240 -0.000000 -0.000000 0.000000
0.000009 0.007190 0.000009 0.002128 -0.000000 0.000000
0.000000 0.000023 -0.000172 -0.000000 0.000000 0.000000
-7 -41 0 0 329 2 0 10 0
-0.249683 -10 2 0.2 1.5 81.9341 904.034 
-29.980630 -26.192542 -47.494364 -39.285730 1.000000 0.000000
-91.875023 -56.570310 -93.021577 -70.638099 -0.564054 0.000000
0.109882 0.131089 0.072024 0.107357 0.004646 0.000000
0.000248 0.000397 -0.000133 -0.000000 -0.000000 0.000000
0.176660 0.186399 0.040352 0.105196 0.000000 0.000000
-0.000187 0.004179 -0.000240 -0.000000 0.000000 0.000000
0.000009 0.007801 0.000008 0.002316 0.000000 0.000000
0.000000 0.000024 -0.000189 -0.000000 -0.000000 0.000000
-7 -42 0 0 330 2 0 10 0
-0.249682 -10 2 0.2 1.5 81.8518 936.62 
-29.818934 -25.685549 -47.983110 -39.454228 1.000000 0.000000
-92.160997 -56.145323 -93.431199 -70.381280 -0.726440 0.000000
0.109039 0.131037 0.068780 0.105934 0.005598 0.000000
0.000253 0.000414 -0.000133 -0.000000 -0.000000 0.000000
0.177288 0.187467 0.037426 0.103675 0.000000 0.000000
-0.000185 0.004419 -0.000239 -0.000000 0.000000 0.000000
0.000008 0.008435 0.000008 0.002515 0.000000 -0.000000
0.000000 0.000024 -0.000207 -0.000000 -0.000000 0.000000
-7 43 0 0 331 2 0 10 0
-0.249682 -10 2 0.2 1.5 81.7709 969.685 
-29.666223 -25.187502 -48.490003 -39.631992 1.000000 0.000000
-92.422927 -55.736574 -93.805779 -70.119663 2.372574 0.000000
0.108236 0.131022 0.065522 0.104476 0.009670 0.000000
0.000259 0.000429 -0.000133 -0.000000 0.000000 0.000000
0.177868 0.188428 0.034566 0.102124 0.000000 0.000000
-0.000183 0.004651 -0.000239 -0.000000 -0.000000 0.000000
0.000008 0.009091 0.000007 0.002726 0.000000 0.000000
0.000000 0.000025 -0.000225 0.000000 -0.000000 0.000000
-7 44 0 0 332 2 0 10 0
-0.249682 -10 2 0.2 1.5 81.6925 1003.13 
-29.520684 -24.682187 -49.025214 -39.819283 1.000000 0.000000
-92.664930 -55.343284 -94.223935 -69.854410 1.127641 0.000000
0.107463 0.130944 0.062259 0.102991 0.011283 0.000000
0.000264 0.000445 -0.000133 -0.000000 0.000000 0.000000
0.178408 0.189360 0.031748 0.100548 0.000000 0.000000
-0.000181 0.004871 -0.000239 0.000000 -0.000000 0.000000
0.000007 0.009768 0.000007 0.002948 -0.000000 0.000000
0.000000 0.000026 -0.000244 -0.000000 -0.000000 -0.000000
-7 45 0 0 333 2 0 10 0
-0.249682 -10 2 0.2 1.5 81.618 1036.81 
-29.383911 -24.181834 -49.589019 -40.016286 1.000000 0.000000
-92.886086 -54.964423 -94.611501 -69.587044 1.011129 0.000000
0.106731 0.130844 0.058993 0.101485 0.013046 0.000000
0.000269 0.000461 -0.000133 -0.000000 0.000000 0.000000
0.178904 0.190197 0.028978 0.098954 0.000000 0.000000
-0.000179 0.005071 -0.000240 -0.000000 -0.000000 0.000000
0.000007 0.010465 0.000006 0.003181 -0.000000 0.000000
0.000000 0.000026 -0.000263 -0.000000 -0.000000 -0.000000
-7 46 0 0 334 2 0 10 0
-0.249681 -10 2 0.2 1.5 81.5492 1070.53 
-29.257522 -23.694388 -50.189668 -40.223160 1.000000 0.000000
-93.085218 -54.598679 -94.919975 -69.319378 -1.259592 0.000000
0.106049 0.130875 0.055760 0.099967 0.009409 0.000000
0.000273 0.000476 -0.000133 -0.000000 -0.000000 0.000000
0.179353 0.190891 0.026247 0.097351 0.000000 0.000000
-0.000178 0.005310 -0.000240 -0.000000 0.000000 0.000000
0.000007 0.011182 0.000006 0.003424 -0.000000 0.000000
0.000000 0.000027 -0.000282 0.000000 0.000000 0.000000
-7 47 0 0 335 2 0 10 0
-0.249681 -10 2 0.2 1.5 81.5149 1088.88 
-29.193945 -23.430841 -50.537180 -40.340443 1.000000 0.000000
-93.183870 -54.403495 -95.112343 -69.173892 -1.103154 0.000000
0.105705 0.130917 0.054003 0.099136 0.010176 0.000000
0.000276 0.000484 -0.000133 -0.000000 -0.000000 0.000000
0.179576 0.191313 0.024767 0.096476 0.000000 0.000000
-0.000177 0.005439 -0.000240 -0.000000 0.000000 0.000000
0.000007 0.011583 0.000006 0.003560 -0.000000 0.000000
0.000000 0.000028 -0.000294 -0.000000 0.000000 0.000000
-7 -48 0 0 336 2 0 10 0
-0.24968 -10 2 0.2 1.5 81.4598 1122.32 
-29.078965 -22.935801 -51.222632 -40.564499 1.000000 0.000000
-93.357835 -54.051733 -95.442058 -68.909296 -0.530686 0.000000
0.105080 0.130985 0.050810 0.097614 0.011658 0.000000
0.000280 0.000499 -0.000133 -0.000000 -0.000000 0.000000
0.179973 0.192016 0.022053 0.094874 0.000000 0.000000
-0.000175 0.005671 -0.000240 0.000000 0.000000 0.000000
0.000007 0.012340 0.000005 0.003819 -0.000000 0.000000
0.000000 0.000029 -0.000314 -0.000000 0.000000 0.000000
-7 49 0 0 337 2 0 10 0
-0.249681 -10 2 0.2 1.5 81.524 1083.89 
-29.216512 -23.494097 -50.432116 -40.308150 1.000000 0.000000
-93.150295 -54.457328 -94.996057 -69.213451 -1.006487 0.000000
0.105826 0.130895 0.054479 0.099363 0.006921 0.000000
0.000275 0.000482 -0.000133 -0.000000 -0.000000 0.000000
0.179497 0.191217 0.025180 0.096715 0.000000 0.000000
-0.000177 0.005408 -0.000240 -0.000000 0.000000 0.000000
0.000007 0.011470 0.000006 0.003523 -0.000000 0.000000
0.000000 0.000028 -0.000291 -0.000000 0.000000 0.000000
-7 50 4 12 338 2 0 10 0
-0.24968 -10 2 0.2 1.5 81.4671 1117.49 
-29.100250 -22.990787 -51.107082 -40.531176 1.000000 0.000000
-93.326840 -54.105052 -95.342810 -68.947458 -1.011921 0.000000
0.105195 0.130966 0.051278 0.097834 0.008034 0.000000
0.000279 0.000496 -0.000133 -0.000000 -0.000000 0.000000
0.179900 0.191864 0.022468 0.095106 0.000000 0.000000
-0.000175 0.005640 -0.000240 -0.000000 0.000000 0.000000
0.000007 0.012222 0.000005 0.003781 -0.000000 0.000000
0.000000 0.000029 -0.000311 -0.000000 0.000000 0.000000
-7 51 0 0 339 2 0 10 0
-0.249678 -10 2 0.2 1.5 81.4241 1149.89 
-28.992904 -22.503977 -51.851962 -40.762209 1.000000 0.000000
-93.485806 -53.761192 -95.656352 -68.691736 -1.753214 0.000000
0.104609 0.131026 0.048181 0.096347 0.009201 0.000000
0.000283 0.000510 -0.000133 -0.000000 -0.000000 0.000000
0.180266 0.192432 0.019768 0.093541 0.000000 0.000000
-0.000174 0.005853 -0.000240 -0.000000 0.000000 0.000000
0.000007 0.013000 0.000005 0.004044 -0.000000 0.000000
0.000000 0.000030 -0.000331 -0.000000 0.000000 0.000000
-7 -52 0 0 340 2 0 10 0
-0.249674 -10 2 0.2 1.5 81.4245 1215.58 
-28.759440 -21.464625 -54.118939 -41.340672 1.000000 0.000000
-93.816386 -52.965699 -96.250802 -68.175349 -0.540012 0.000000
0.103325 0.131100 0.041437 0.093212 0.009237 0.000000
0.000291 0.000541 -0.000133 -0.000000 -0.000000 0.000000
0.181040 0.193686 0.013286 0.090226 0.000000 0.000000
-0.000171 0.006300 -0.000240 -0.000000 0.000000 0.000000
0.000006 0.014968 0.000005 0.004670 -0.000000 0.000000
0.000000 0.000040 -0.000373 -0.000000 0.000000 0.000000
-7 -53 0 0 341 2 0 10 0
-0.249673 -10 2 0.2 1.5 81.5022 1229 
-28.666332 -21.146315 -55.256862 -41.555332 1.000000 0.000000
-93.940841 -52.673247 -96.410512 -68.067693 -0.571544 0.000000
0.102810 0.131105 0.039482 0.092442 0.009717 0.000000
0.000294 0.000549 -0.000137 -0.000000 -0.000000 0.000000
0.181340 0.194006 0.010805 0.089382 0.000000 0.000000
-0.000170 0.006424 -0.000240 -0.000000 0.000000 0.000000
0.000006 0.015766 0.000005 0.004882 -0.000000 0.000000
0.000000 0.000049 -0.000385 -0.000000 -0.000000 0.000000
-7 -54 0 0 342 2 0 10 0
-0.249672 -10 2 0.2 1.5 81.5995 1230.39 
-28.604897 -20.990045 -56.042361 -41.689861 1.000000 0.000000
-94.020780 -52.491494 -96.482726 -68.051483 -0.245615 0.000000
0.102469 0.131095 0.038554 0.092193 0.009767 0.000000
0.000296 0.000554 -0.000146 -0.000000 -0.000000 0.000000
0.181536 0.194153 0.009250 0.089078 0.000000 0.000000
-0.000169 0.006492 -0.000240 -0.000000 -0.000000 0.000000
0.000006 0.016281 0.000005 0.005005 0.000000 0.000000
0.000000 0.000060 -0.000391 -0.000000 -0.000000 0.000000
-7 -55 0 0 343 2 0 10 0
-0.249666 -10 2 0.2 1.5 81.4389 1220.42 
-28.751007 -21.366927 -54.417128 -41.402253 1.000002 0.000000
-93.826130 -52.886710 -96.143506 -68.136049 -0.099316 0.000000
0.103272 0.130960 0.040830 0.092956 0.016769 0.000000
0.000291 0.000543 -0.000133 0.000000 -0.000001 0.000000
0.181070 0.193750 0.012584 0.089950 0.000000 0.000000
-0.000170 0.006344 -0.000240 0.000000 -0.000000 0.000000
0.000007 0.015199 0.000005 0.004733 0.000000 0.000000
0.000000 0.000042 -0.000379 0.000000 0.000000 0.000000
-7 -56 0 0 344 2 0 10 0
-0.249667 -10 2 0.2 1.5 81.3997 1195.7 
-28.858710 -21.801850 -53.227746 -41.136019 1.000001 0.000000
-93.678148 -53.243235 -95.937482 -68.330642 -0.090480 0.000000
0.103866 0.131008 0.043626 0.094196 0.015407 0.000000
0.000288 0.000531 -0.000133 -0.000000 -0.000001 0.000000
0.180716 0.193267 0.015592 0.091274 0.000000 0.000000
-0.000171 0.006144 -0.000240 -0.000000 -0.000000 0.000000
0.000007 0.014257 0.000005 0.004456 0.000000 0.000000
0.000000 0.000035 -0.000360 -0.000000 0.000000 0.000000
-7 -57 0 0 345 2 0 10 0
-0.249669 -10 2 0.2 1.5 81.408 1166.33 
-28.960027 -22.259050 -52.282707 -40.887876 1.000001 0.000000
-93.534454 -53.586906 -95.712902 -68.561355 -0.089160 0.000000
0.104422 0.131063 0.046576 0.095584 0.013872 0.000000
0.000284 0.000518 -0.000133 -0.000000 -0.000001 0.000000
0.180378 0.192726 0.018341 0.092738 0.000000 0.000000
-0.000172 0.005924 -0.000240 -0.000000 -0.000000 0.000000
0.000007 0.013419 0.000005 0.004185 0.000000 0.000000
0.000000 0.000032 -0.000341 -0.000000 -0.000000 0.000000
-7 -58 0 0 346 2 0 10 0
-0.249675 -10 2 0.2 1.5 81.4422 1134.61 
-29.064363 -22.741689 -51.492700 -40.650894 1.000000 0.000000
-93.383283 -53.923000 -95.542714 -68.811826 0.086531 0.000000
0.105000 0.131144 0.049635 0.097051 0.009956 0.000000
0.000280 0.000504 -0.000133 0.000000 0.000000 0.000000
0.180023 0.192200 0.021045 0.094281 0.000000 0.000000
-0.000175 0.005753 -0.000240 0.000000 0.000000 0.000000
0.000007 0.012628 0.000005 0.003918 -0.000000 0.000000
0.000000 0.000029 -0.000322 -0.000000 -0.000000 0.000000
-7 -59 0 0 347 2 0 10 0
-0.249677 -10 2 0.2 1.5 81.4922 1101.64 
-29.175212 -23.226271 -50.781089 -40.424219 1.000000 0.000000
-93.217055 -54.270670 -95.221965 -69.072448 0.180545 0.000000
0.105603 0.131116 0.052788 0.098557 0.008676 0.000000
0.000276 0.000489 -0.000133 -0.000000 0.000000 0.000000
0.179641 0.191500 0.023747 0.095866 0.000000 0.000000
-0.000177 0.005529 -0.000240 -0.000000 0.000000 0.000000
0.000007 0.011864 0.000006 0.003658 -0.000000 0.000000
0.000000 0.000028 -0.000301 0.000000 0.000000 0.000000
-7 -60 0 0 348 2 0 10 0
-0.249679 -10 2 0.2 1.5 81.5536 1068.09 
-29.294199 -23.720654 -50.135945 -40.207858 1.000000 0.000000
-93.034157 -54.627141 -94.872180 -69.338364 0.468174 0.000000
0.106247 0.131076 0.055997 0.100077 0.007477 0.000000
0.000272 0.000474 -0.000133 -0.000000 0.000000 0.000000
0.179224 0.190840 0.026458 0.097467 0.000000 0.000000
-0.000178 0.005289 -0.000240 0.000000 0.000000 0.000000
0.000007 0.011125 0.000006 0.003406 -0.000000 0.000000
0.000000 0.000027 -0.000281 -0.000000 0.000000 0.000000
-7 61 0 0 349 2 0 10 0
-0.249681 -10 2 0.2 1.5 81.6749 1010.84 
-29.520960 -24.569189 -49.144098 -39.863581 1.000000 0.000000
-92.674758 -55.255458 -94.270814 -69.793131 -1.026257 0.000000
0.107463 0.130861 0.061504 0.102647 0.005906 0.000000
0.000264 0.000449 -0.000133 -0.000000 -0.000000 0.000000
0.178406 0.189548 0.031120 0.100183 0.000000 0.000000
-0.000181 0.004917 -0.000240 -0.000000 0.000000 0.000000
0.000008 0.009926 0.000006 0.003000 -0.000000 0.000000
0.000000 0.000026 -0.000249 -0.000000 0.000000 0.000000
-7 -62 0 0 350 2 0 10 0
-0.249682 -10 2 0.2 1.5 81.7531 977.12 
-29.664407 -25.078262 -48.601540 -39.672957 1.000000 0.000000
-92.437736 -55.648868 -93.917003 -70.060685 -0.820384 0.000000
0.108225 0.130894 0.064795 0.104147 0.004949 0.000000
0.000259 0.000433 -0.000133 -0.000000 -0.000000 0.000000
0.177874 0.188655 0.033956 0.101774 0.000000 0.000000
-0.000183 0.004701 -0.000240 -0.000000 0.000000 0.000000
0.000008 0.009239 0.000007 0.002774 0.000000 -0.000000
0.000000 0.000025 -0.000229 -0.000000 0.000000 0.000000
-7 -63 0 0 351 2 0 10 0
-0.249682 -10 2 0.2 1.5 81.8336 943.959 
-29.815421 -25.587957 -48.095358 -39.493076 1.000000 0.000000
-92.180727 -56.056245 -93.536961 -70.323283 -0.569040 0.000000
0.109020 0.130981 0.068063 0.105611 0.004110 0.000000
0.000254 0.000417 -0.000133 -0.000000 -0.000000 0.000000
0.177301 0.187667 0.036790 0.103332 0.000000 0.000000
-0.000184 0.004470 -0.000239 -0.000000 0.000000 0.000000
0.000008 0.008576 0.000007 0.002561 0.000000 -0.000000
0.000000 0.000024 -0.000211 -0.000000 0.000000 0.000000
-7 -64 0 0 352 2 0 10 0
-0.249683 -10 2 0.2 1.5 81.8268 946.75 
-29.807770 -25.528851 -48.140762 -39.507942 1.000000 0.000000
-92.195864 -56.018569 -93.554538 -70.301297 0.584645 0.000000
0.108982 0.130981 0.067789 0.105488 0.008528 0.000000
0.000254 0.000419 -0.000133 -0.000000 0.000000 0.000000
0.177332 0.187766 0.036558 0.103201 0.000000 0.000000
-0.000185 0.004460 -0.000239 -0.000000 -0.000000 0.000000
0.000008 0.008634 0.000007 0.002578 0.000000 0.000000
0.000000 0.000025 -0.000213 -0.000000 0.000000 0.000000
-7 -65 0 0 353 2 0 10 0
-0.249683 -10 2 0.2 1.5 81.9089 913.945 
-29.966005 -26.027405 -47.648982 -39.336298 1.000000 0.000000
-91.918333 -56.441321 -93.098970 -70.560147 0.787722 0.000000
0.109808 0.131047 0.071034 0.106926 0.007190 0.000000
0.000248 0.000402 -0.000133 -0.000000 0.000000 0.000000
0.176718 0.186678 0.039447 0.104735 0.000000 0.000000
-0.000187 0.004250 -0.000239 -0.000000 -0.000000 0.000000
0.000009 0.007990 0.000008 0.002375 0.000000 0.000000
0.000000 0.000024 -0.000195 -0.000000 -0.000000 0.000000
-7 66 0 0 354 2 0 10 0
-0.249683 -10 2 0.2 1.5 81.9914 881.745 
-30.131234 -26.505669 -47.173323 -39.174110 1.000000 0.000000
-91.618768 -56.875565 -92.684728 -70.812948 -5.179714 0.000000
0.110661 0.131095 0.074249 0.108323 0.006007 0.000000
0.000242 0.000386 -0.000133 -0.000000 -0.000000 0.000000
0.176061 0.185586 0.042376 0.106231 0.000000 0.000000
-0.000189 0.004029 -0.000240 -0.000000 0.000000 0.000000
0.000009 0.007372 0.000009 0.002184 -0.000000 0.000000
0.000000 0.000023 -0.000177 -0.000000 -0.000000 0.000000
-7 -67 0 0 355 2 0 10 0
-0.249682 -10 2 0.2 1.5 82.126 830.258 
-30.416784 -27.293955 -46.437587 -38.927076 1.000000 0.000000
-91.075959 -57.626101 -91.941448 -71.213471 0.070068 0.000000
0.112110 0.131162 0.079435 0.110527 0.005893 0.000000
0.000232 0.000359 -0.000132 -0.000000 0.000003 0.000000
0.174885 0.183646 0.047314 0.108602 0.000000 0.000000
-0.000192 0.003654 -0.000240 -0.000000 0.000000 0.000000
0.000010 0.006418 0.000010 0.001896 0.000000 -0.000000
0.000000 0.000022 -0.000151 0.000000 -0.000000 0.000000
-7 -68 0 0 356 2 0 10 0
-0.249682 -10 2 0.2 1.5 82.2063 799.835 
-30.597340 -27.774427 -46.002774 -38.787938 1.000000 0.000000
-90.714051 -58.107088 -91.442768 -71.447343 0.453921 0.000000
0.113010 0.131158 0.082516 0.111808 0.004850 0.000000
0.000225 0.000343 -0.000132 -0.000000 0.000001 0.000000
0.174114 0.182303 0.050336 0.109987 0.000000 0.000000
-0.000194 0.003430 -0.000240 -0.000000 0.000000 0.000000
0.000011 0.005867 0.000011 0.001736 -0.000000 0.000000
0.000000 0.000021 -0.000136 -0.000000 0.000000 0.000000
-7 -69 0 0 357 2 0 10 0
-0.249681 -10 2 0.2 1.5 82.2846 770.15 
-30.782448 -28.239923 -45.583692 -38.656925 1.000000 0.000000
-90.326563 -58.599568 -90.910512 -71.673068 0.719756 0.000000
0.113916 0.131149 0.085530 0.113042 0.003951 0.000000
0.000218 0.000326 -0.000131 -0.000000 0.000001 0.000000
0.173301 0.180911 0.053438 0.111325 0.000000 0.000000
-0.000196 0.003202 -0.000240 -0.000000 0.000000 0.000000
0.000012 0.005352 0.000012 0.001588 0.000000 0.000000
0.000000 0.000020 -0.000122 -0.000000 -0.000000 0.000000
-7 70 0 0 358 2 0 10 0
-0.24968 -10 2 0.2 1.5 82.3237 755.253 
-30.880907 -28.469034 -45.376574 -38.592916 1.000000 0.000000
-90.115254 -58.860862 -90.641742 -71.785257 1.114310 0.000000
0.114391 0.131111 0.087042 0.113655 0.005557 0.000000
0.000215 0.000318 -0.000131 -0.000000 0.000000 0.000000
0.172859 0.180188 0.055015 0.111991 0.000000 0.000000
-0.000197 0.003098 -0.000240 -0.000000 0.000000 0.000000
0.000013 0.005099 0.000013 0.001516 -0.000000 0.000000
0.000000 0.000020 -0.000115 -0.000000 0.000000 0.000000
-7 71 0 0 359 2 0 10 0
-0.249678 -10 2 0.2 1.5 82.398 726.818 
-31.071145 -28.926830 -44.968799 -38.473905 1.000000 0.000000
-89.687707 -59.380401 -90.073911 -71.997337 1.403234 0.000000
0.115293 0.131091 0.089922 0.114810 0.004537 0.000000
0.000208 0.000302 -0.000129 -0.000000 0.000000 0.000000
0.171984 0.178644 0.058123 0.113252 0.000000 0.000000
-0.000197 0.002886 -0.000240 -0.000000 0.000000 0.000000
0.000014 0.004623 0.000014 0.001384 0.000000 0.000000
0.000000 0.000019 -0.000102 -0.000000 -0.000000 0.000000
-7 72 0 0 360 2 0 10 0
-0.249674 -10 2 0.2 1.5 82.4693 699.224 
-31.264456 -29.357348 -44.582978 -38.362317 1.000000 0.000000
-89.230876 -59.913162 -89.489602 -72.200148 1.470290 0.000000
0.116187 0.131071 0.092723 0.115915 0.003668 0.000000
0.000201 0.000286 -0.000128 -0.000000 0.000000 0.000000
0.171064 0.177113 0.061263 0.114460 0.000000 0.000000
-0.000197 0.002674 -0.000240 -0.000000 0.000000 0.000000
0.000016 0.004186 0.000016 0.001263 0.000000 0.000000
0.000000 0.000018 -0.000091 -0.000000 0.000000 -0.000000
-7 73 0 0 361 2 0 10 0
-0.249667 -10 2 0.2 1.5 82.5371 672.53 
-31.460075 -29.788988 -44.199032 -38.257947 1.000000 0.000000
-88.743350 -60.461309 -88.927808 -72.393133 1.653941 0.000000
0.117063 0.131137 0.095417 0.116967 0.005252 0.000000
0.000193 0.000270 -0.000126 -0.000000 0.000000 0.000000
0.170099 0.175465 0.064420 0.115615 0.000000 0.000000
-0.000196 0.002479 -0.000240 -0.000000 0.000000 0.000000
0.000017 0.003775 0.000017 0.001152 0.000000 -0.000000
-0.000000 0.000017 -0.000080 0.000000 0.000000 0.000000
-7 74 0 0 362 2 0 10 0
-0.249655 -10 2 0.2 1.5 82.6009 646.776 
-31.658780 -30.217746 -43.825140 -38.160478 1.000000 0.000000
-88.222331 -61.026372 -88.334412 -72.575959 1.577985 0.000000
0.117920 0.131148 0.097997 0.117965 0.004263 0.000000
0.000186 0.000254 -0.000124 -0.000000 0.000000 0.000000
0.169081 0.173715 0.067562 0.116716 0.000000 0.000000
-0.000194 0.002284 -0.000240 -0.000000 0.000000 0.000000
0.000020 0.003396 0.000020 0.001051 0.000000 0.000000
-0.000000 0.000016 -0.000070 0.000000 0.000000 -0.000000
-7 75 0 0 363 2 0 10 0
-0.249636 -10 2 0.2 1.5 82.6604 622.007 
-31.860593 -30.628145 -43.460206 -38.069604 1.000000 0.000000
-87.665987 -61.596633 -87.704579 -72.748202 1.492041 0.000000
0.118753 0.131154 0.100479 0.118911 0.003432 0.000000
0.000179 0.000239 -0.000121 -0.000000 0.000000 0.000000
0.168004 0.171974 0.070745 0.117761 0.000000 0.000000
-0.000189 0.002094 -0.000240 -0.000000 0.000000 0.000000
0.000022 0.003047 0.000022 0.000959 0.000000 0.000000
-0.000000 0.000015 -0.000061 -0.000000 0.000000 -0.000000
-7 76 0 0 364 2 0 10 0
-0.249604 -10 2 0.2 1.5 82.7149 598.268 
-32.065090 -31.031270 -43.100763 -37.985001 1.000000 0.000000
-87.072498 -62.181756 -87.072498 -72.909270 1.432134 0.000000
0.119551 0.131156 0.102845 0.119804 0.005712 0.000000
0.000172 0.000224 -0.000118 -0.000000 0.000000 0.000000
0.166864 0.170109 0.073872 0.118752 0.000000 0.000000
-0.000181 0.001919 -0.000240 0.000000 0.000000 0.000000
0.000026 0.002727 0.000025 0.000875 0.000000 0.000000
-0.000000 0.000014 -0.000053 0.000000 0.000000 -0.000000
-7 77 0 0 365 2 0 10 0
-0.249557 -10 2 0.2 1.5 82.764 575.617 
-32.275700 -31.426449 -42.754068 -37.906367 1.000000 0.000000
-86.440358 -62.776889 -86.440358 -73.058786 1.352170 0.000000
0.120322 0.131150 0.105088 0.120646 0.004663 0.000000
0.000164 0.000209 -0.000115 -0.000000 0.000000 0.000000
0.165637 0.168190 0.077003 0.119689 0.000000 0.000000
-0.000171 0.001750 -0.000240 0.000000 -0.000000 0.000000
0.000029 0.002440 0.000028 0.000799 -0.000000 -0.000000
-0.000000 0.000013 -0.000046 0.000000 0.000000 0.000000
-7 78 0 0 366 2 0 10 0
-0.249487 -10 2 0.2 1.5 82.8068 554.111 
-32.492508 -31.807989 -42.412077 -37.833393 1.000000 0.000000
-85.770077 -63.375357 -85.770077 -73.196023 1.286639 0.000000
0.121058 0.131142 0.107227 0.121438 0.003788 0.000000
0.000157 0.000194 -0.000111 -0.000000 -0.000000 0.000000
0.164316 0.166306 0.080139 0.120572 0.000000 0.000000
-0.000157 0.001591 -0.000239 -0.000000 0.000000 0.000000
0.000034 0.002176 0.000031 0.000731 0.000000 0.000000
-0.000000 0.000012 -0.000040 -0.000000 0.000000 -0.000000
-7 79 0 0 367 2 0 10 0
-0.249391 -10 2 0.2 1.5 82.8428 533.807 
-32.716600 -32.187276 -42.074675 -37.765771 1.000000 0.000000
-85.063190 -63.981618 -85.071594 -73.320418 1.232537 0.000000
0.121755 0.131139 0.109237 0.122180 0.007428 0.000000
0.000149 0.000180 -0.000107 -0.000000 -0.000000 0.000000
0.162888 0.164315 0.083223 0.121403 0.000000 0.000000
-0.000139 0.001438 -0.000238 0.000000 0.000000 0.000000
0.000040 0.001940 0.000036 0.000670 -0.000000 0.000000
-0.000001 0.000011 -0.000034 -0.000000 0.000000 0.000000
-7 80 0 0 368 2 0 10 0
-0.249262 -10 2 0.2 1.5 82.8714 514.763 
-32.950063 -32.545847 -41.747088 -37.703225 1.000000 0.000000
-84.323743 -64.595145 -84.422523 -73.431412 1.188469 0.000000
0.122417 0.131124 0.111128 0.122875 0.006197 0.000000
0.000141 0.000166 -0.000103 -0.000000 -0.000000 0.000000
0.161340 0.162266 0.086261 0.122183 0.000000 0.000000
-0.000118 0.001292 -0.000237 -0.000000 0.000000 0.000000
0.000046 0.001728 0.000040 0.000616 0.000000 0.000000
-0.000001 0.000010 -0.000029 0.000000 0.000000 -0.000000
-7 81 0 0 369 2 0 10 0
-0.249097 -10 2 0.2 1.5 82.8922 497.025 
-33.193626 -32.905456 -41.425925 -37.645486 1.000000 0.000000
-83.557322 -65.202520 -83.735682 -73.528777 1.151829 0.000000
0.123041 0.131101 0.112913 0.123523 0.005170 0.000000
0.000133 0.000153 -0.000098 -0.000000 -0.000000 0.000000
0.159664 0.160236 0.089312 0.122912 0.000000 0.000000
-0.000094 0.001155 -0.000236 -0.000000 0.000000 0.000000
0.000054 0.001539 0.000046 0.000567 -0.000000 0.000000
-0.000001 0.000009 -0.000025 -0.000000 -0.000000 -0.000000
-7 82 0 0 370 2 0 10 0
-0.248895 -10 2 0.2 1.5 82.9053 480.629 
-33.448099 -33.248331 -41.108425 -37.592313 1.000000 0.000000
-82.771518 -65.814781 -83.023641 -73.612589 1.121501 0.000000
0.123628 0.131061 0.114583 0.124126 0.007862 0.000000
0.000124 0.000140 -0.000093 -0.000000 -0.000000 0.000000
0.157855 0.158114 0.092307 0.123592 0.000000 0.000000
-0.000068 0.001030 -0.000233 -0.000000 0.000000 0.000000
0.000063 0.001370 0.000053 0.000524 0.000000 -0.000000
-0.000001 0.000008 -0.000021 0.000000 0.000000 0.000000
-7 83 0 0 371 2 0 10 0
-0.248659 -10 2 0.2 1.5 82.911 465.594 
-33.713408 -33.586460 -40.796618 -37.543498 1.000000 0.000000
-81.974383 -66.432334 -82.327474 -73.683237 1.096537 0.000000
0.124177 0.131018 0.116137 0.124684 0.006724 0.000000
0.000116 0.000127 -0.000087 0.000000 -0.000000 0.000000
0.155917 0.156020 0.095222 0.124223 0.000000 0.000000
-0.000041 0.000910 -0.000230 0.000000 0.000000 0.000000
0.000074 0.001219 0.000060 0.000486 -0.000000 0.000000
-0.000001 0.000007 -0.000018 -0.000000 -0.000000 -0.000000
-7 84 0 0 372 2 0 10 0
-0.248393 -10 2 0.2 1.5 82.91 451.922 
-33.989260 -33.915840 -40.492667 -37.498861 1.000000 0.000000
-81.175113 -67.036392 -81.603951 -73.741502 1.076014 0.000000
0.124688 0.130957 0.117594 0.125199 0.005781 0.000000
0.000107 0.000115 -0.000082 -0.000000 -0.000000 0.000000
0.153857 0.153857 0.098144 0.124807 0.000000 0.000000
-0.000015 0.000798 -0.000225 -0.000000 -0.000000 0.000000
0.000086 0.001086 0.000069 0.000452 0.000000 0.000000
-0.000001 0.000006 -0.000015 -0.000000 -0.000000 0.000000
-7 85 0 0 373 2 0 10 0
-0.248104 -10 2 0.2 1.5 82.9032 439.601 
-34.274666 -34.241857 -40.190675 -37.458260 1.000000 0.000000
-80.382491 -67.645156 -80.899055 -73.788441 1.059191 0.000000
0.125164 0.130872 0.118950 0.125671 0.007976 0.000000
0.000098 0.000103 -0.000076 -0.000000 0.000000 0.000000
0.151686 0.151686 0.101024 0.125343 0.000000 0.000000
0.000010 0.000693 -0.000219 0.000000 -0.000000 0.000000
0.000099 0.000967 0.000079 0.000422 -0.000000 0.000000
-0.000002 0.000006 -0.000013 0.000000 0.000000 0.000000
-7 86 0 0 374 2 0 10 0
-0.2478 -10 2 0.2 1.5 82.8918 428.604 
-34.568122 -34.554548 -39.891641 -37.421585 1.000000 0.000000
-79.604498 -68.259978 -80.179809 -73.825317 1.045427 0.000000
0.125604 0.130763 0.120209 0.126101 0.007047 0.000000
0.000088 0.000092 -0.000069 0.000000 0.000000 0.000000
0.149423 0.149465 0.103824 0.125831 0.000000 0.000000
0.000031 0.000598 -0.000210 0.000000 -0.000000 0.000000
0.000114 0.000862 0.000090 0.000397 -0.000000 -0.000000
-0.000002 0.000005 -0.000010 -0.000000 -0.000000 0.000000
-7 87 0 0 375 2 0 10 0
-0.247491 -10 2 0.2 1.5 82.877 418.896 
-34.867756 -34.867756 -39.599453 -37.388758 1.000000 0.000000
-78.848008 -68.859826 -79.469222 -73.853504 1.034206 0.000000
0.126009 0.130626 0.121380 0.126487 0.006283 0.000000
0.000078 0.000080 -0.000063 -0.000000 0.000001 0.000000
0.147086 0.147255 0.106622 0.126272 0.000000 0.000000
0.000048 0.000508 -0.000200 -0.000000 -0.000000 0.000000
0.000130 0.000768 0.000103 0.000374 0.000000 0.000000
-0.000002 0.000004 -0.000009 -0.000000 -0.000000 0.000000
-7 88 0 0 376 2 0 10 0
-0.247187 -10 2 0.2 1.5 82.8602 410.438 
-35.171427 -35.171427 -39.306410 -37.359731 1.000000 0.000000
-78.118537 -69.468824 -78.759449 -73.874409 1.025132 0.000000
0.126379 0.130463 0.122461 0.126831 0.007857 0.000000
0.000068 0.000070 -0.000056 -0.000000 0.000001 0.000000
0.144699 0.144978 0.109368 0.126664 0.000000 0.000000
0.000060 0.000425 -0.000188 0.000000 -0.000000 0.000000
0.000147 0.000684 0.000118 0.000355 -0.000000 0.000000
-0.000002 0.000004 -0.000007 0.000000 0.000000 0.000000
-7 89 0 0 377 2 0 10 0
-0.246898 -10 2 0.2 1.5 82.8425 403.188 
-35.476861 -35.474967 -39.018192 -37.334479 1.000000 0.000000
-77.420309 -70.076103 -78.051696 -73.889394 1.017813 0.000000
0.126714 0.130258 0.123462 0.127132 0.007202 0.000000
0.000058 0.000059 -0.000049 -0.000000 0.000001 0.000000
0.142283 0.142707 0.112077 0.127007 0.000000 0.000000
0.000067 0.000348 -0.000172 -0.000000 -0.000000 0.000000
0.000166 0.000609 0.000134 0.000338 0.000000 0.000000
-0.000002 0.000003 -0.000005 -0.000000 0.000000 0.000000
-7 90 0 0 378 2 0 10 0
-0.246634 -10 2 0.2 1.5 82.8253 397.107 
-35.781760 -35.770851 -38.730605 -37.312996 1.000001 0.000000
-76.756197 -70.691571 -77.360767 -73.899729 1.011999 0.000000
0.127015 0.130013 0.124385 0.127389 0.006679 0.000000
0.000048 0.000049 -0.000042 0.000000 0.000001 0.000000
0.139861 0.140379 0.114766 0.127301 0.000000 0.000000
0.000067 0.000277 -0.000154 -0.000000 0.000000 0.000000
0.000185 0.000543 0.000153 0.000325 -0.000000 0.000000
-0.000002 0.000003 -0.000004 -0.000000 0.000000 0.000000
-7 91 0 0 379 2 0 10 0
-0.246404 -10 2 0.2 1.5 82.8095 392.159 
-36.083892 -36.065942 -38.444258 -37.295289 1.000003 0.000000
-76.127996 -71.305048 -76.671093 -73.906544 1.007423 0.000000
0.127280 0.129728 0.125230 0.127601 0.007685 0.000000
0.000039 0.000039 -0.000034 0.000000 0.000002 0.000000
0.137452 0.138032 0.117405 0.127544 0.000000 0.000000
0.000063 0.000212 -0.000132 -0.000000 -0.000000 0.000000
0.000205 0.000483 0.000175 0.000314 0.000000 0.000000
-0.000001 0.000002 -0.000003 0.000000 0.000000 0.000000
-7 92 0 0 380 2 0 10 0
-0.246215 -10 2 0.2 1.5 82.7961 388.313 
-36.381184 -36.358373 -38.158167 -37.281373 1.000004 0.000000
-75.536408 -71.923853 -75.989351 -73.910806 1.004031 0.000000
0.127509 0.129393 0.126005 0.127768 0.007323 0.000000
0.000029 0.000029 -0.000026 -0.000000 0.000002 0.000000
0.135075 0.135663 0.120016 0.127735 0.000000 0.000000
0.000053 0.000152 -0.000106 -0.000000 -0.000000 0.000000
0.000226 0.000429 0.000199 0.000305 -0.000000 0.000000
-0.000001 0.000002 -0.000002 -0.000000 0.000000 0.000000
-7 93 0 0 381 2 0 10 0
-0.246073 -10 2 0.2 1.5 82.7859 385.544 
-36.671748 -36.648010 -37.872775 -37.271267 1.000004 0.000000
-74.981449 -72.551307 -75.318322 -73.913293 1.001645 0.000000
0.127703 0.129007 0.126710 0.127890 0.007069 0.000000
0.000019 0.000019 -0.000018 -0.000000 0.000002 0.000000
0.132747 0.133245 0.122594 0.127875 0.000000 0.000000
0.000040 0.000098 -0.000077 -0.000000 -0.000000 0.000000
0.000247 0.000381 0.000225 0.000299 0.000000 0.000000
-0.000001 0.000001 -0.000001 -0.000000 -0.000000 0.000000
-7 94 0 0 382 2 0 10 0
-0.245983 -10 2 0.2 1.5 82.7792 383.833 
-36.953937 -36.936768 -37.587210 -37.264987 1.000002 0.000000
-74.462440 -73.185490 -74.655623 -73.914579 1.000279 0.000000
0.127861 0.128566 0.127348 0.127966 0.007861 0.000000
0.000010 0.000010 -0.000010 -0.000000 0.000001 0.000000
0.130481 0.130809 0.125141 0.127962 0.000000 0.000000
0.000023 0.000050 -0.000044 -0.000000 -0.000000 0.000000
0.000269 0.000338 0.000256 0.000296 0.000000 0.000000
-0.000001 0.000001 -0.000001 0.000000 -0.000000 0.000000
-7 95 0 0 383 2 0 10 0
-0.245948 -10 2 0.2 1.5 82.7766 383.17 
-37.226369 -37.223630 -37.301364 -37.262544 1.000000 0.000000
-73.978132 -73.827247 -74.002983 -73.915025 1.000008 0.000000
0.127982 0.128068 0.127923 0.127996 0.007797 0.000000
0.000001 0.000001 -0.000001 -0.000000 -0.000000 0.000000
0.128287 0.128334 0.127657 0.127995 0.000000 0.000000
0.000003 0.000006 -0.000006 -0.000000 0.000000 -0.000000
0.000291 0.000299 0.000289 0.000294 0.000000 0.000000
-0.000000 0.000000 -0.000000 -0.000000 -0.000000 0.000000
-7 96 0 0 384 2 0 10 0
-0.245965 -10 2 0.2 1.5 82.7779 383.49 
-37.049493 -37.034496 -37.489842 -37.263722 1.000000 0.000000
-74.286602 -73.403356 -74.432615 -73.914813 1.000264 0.000000
0.127898 0.128403 0.127551 0.127981 0.007829 0.000000
0.000007 0.000007 -0.000007 -0.000000 0.000000 0.000000
0.129706 0.129967 0.126003 0.127979 0.000000 0.000000
0.000017 0.000034 -0.000031 -0.000000 -0.000000 0.000000
0.000277 0.000324 0.000267 0.000295 0.000000 0.000000
-0.000000 0.000000 -0.000000 -0.000000 0.000000 0.000000
-7 97 0 0 385 2 0 10 0
-0.245948 -10 2 0.2 1.5 82.7766 383.183 
-37.316062 -37.204061 -37.320860 -37.262589 0.999999 0.000000
-73.822981 -73.783098 -74.047313 -73.915017 1.000016 0.000000
0.128017 0.128104 0.127886 0.127995 0.008720 0.000000
-0.000002 0.000002 -0.000002 -0.000000 0.000000 0.000000
0.127565 0.128504 0.127486 0.127995 0.000000 0.000000
-0.000004 0.000008 -0.000008 -0.000000 0.000000 0.000000
0.000298 0.000301 0.000287 0.000294 0.000000 0.000000
0.000000 0.000000 -0.000000 -0.000000 0.000000 0.000000
-7 98 0 0 386 2 0 10 0
-0.245987 -10 2 0.2 1.5 82.7796 383.917 
-37.571470 -36.916826 -37.606975 -37.265294 1.000001 0.000000
-73.390853 -73.141501 -74.701263 -73.914520 1.000508 0.000000
0.128100 0.128598 0.127307 0.127962 0.008799 0.000000
-0.000010 0.000011 -0.000010 0.000000 -0.000002 0.000000
0.125508 0.130974 0.124971 0.127957 0.000000 0.000000
-0.000027 0.000053 -0.000046 -0.000000 0.000000 0.000000
0.000320 0.000341 0.000253 0.000296 0.000000 0.000000
0.000001 0.000001 -0.000001 0.000000 0.000000 0.000000
-7 99 0 0 387 2 0 10 0
-0.246081 -10 2 0.2 1.5 82.7864 385.699 
-37.814744 -36.628764 -37.892065 -37.271836 1.000001 0.000000
-72.988634 -72.508351 -75.363392 -73.913166 1.001987 0.000000
0.128146 0.129035 0.126664 0.127883 0.008993 0.000000
-0.000018 0.000020 -0.000019 -0.000000 -0.000003 0.000000
0.123540 0.133418 0.122418 0.127867 0.000000 0.000000
-0.000050 0.000102 -0.000079 0.000000 0.000000 0.000000
0.000342 0.000384 0.000224 0.000300 0.000000 0.000000
0.000001 0.000001 -0.000001 0.000000 -0.000000 0.000000
-7 100 4 13 388 2 0 10 0
-0.246227 -10 2 0.2 1.5 82.797 388.541 
-38.045500 -36.338402 -38.178077 -37.282204 1.000000 0.000000
-72.613918 -71.881459 -76.036871 -73.910579 1.004388 0.000000
0.128156 0.129418 0.125954 0.127758 0.008194 0.000000
-0.000025 0.000029 -0.000027 0.000000 -0.000002 0.000000
0.121664 0.135823 0.119841 0.127724 0.000000 0.000000
-0.000072 0.000156 -0.000108 -0.000000 0.000000 0.000000
0.000363 0.000432 0.000197 0.000306 -0.000000 0.000000
0.000002 0.000002 -0.000002 -0.000000 -0.000000 0.000000
-7 101 0 0 389 2 0 10 0
-0.246419 -10 2 0.2 1.5 82.8105 392.462 
-38.263619 -36.045669 -38.463279 -37.296379 1.000001 0.000000
-72.264087 -71.262587 -76.714872 -73.906169 1.007851 0.000000
0.128131 0.129750 0.125175 0.127588 0.008596 0.000000
-0.000032 0.000039 -0.000035 -0.000000 -0.000002 0.000000
0.119880 0.138201 0.117223 0.127529 0.000000 0.000000
-0.000094 0.000216 -0.000134 -0.000000 0.000000 0.000000
0.000385 0.000486 0.000173 0.000315 0.000000 0.000000
0.000002 0.000002 -0.000003 0.000000 -0.000000 0.000000
-7 102 0 0 390 2 0 10 0
-0.246652 -10 2 0.2 1.5 82.8264 397.486 
-38.469234 -35.751936 -38.749979 -37.314344 1.000000 0.000000
-71.936336 -70.645838 -77.408181 -73.899146 1.012420 0.000000
0.128071 0.130035 0.124324 0.127373 0.009129 0.000000
-0.000038 0.000049 -0.000042 -0.000000 -0.000002 0.000000
0.118185 0.140547 0.114574 0.127282 0.000000 0.000000
-0.000115 0.000281 -0.000155 0.000000 0.000000 0.000000
0.000406 0.000547 0.000152 0.000326 -0.000000 0.000000
0.000003 0.000003 -0.000004 -0.000000 -0.000000 0.000000
-7 103 0 0 391 2 0 10 0
-0.246917 -10 2 0.2 1.5 82.8437 403.645 
-38.662728 -35.452645 -39.037302 -37.336085 1.000001 0.000000
-71.627694 -70.034426 -78.099832 -73.888532 1.018314 0.000000
0.127976 0.130277 0.123397 0.127113 0.008732 0.000000
-0.000044 0.000060 -0.000049 -0.000000 -0.000001 0.000000
0.116576 0.142859 0.111894 0.126985 0.000000 0.000000
-0.000134 0.000353 -0.000173 0.000000 0.000000 0.000000
0.000428 0.000614 0.000133 0.000340 0.000000 0.000000
0.000003 0.000003 -0.000006 -0.000000 -0.000000 0.000000
-7 104 0 0 392 2 0 10 0
-0.247207 -10 2 0.2 1.5 82.8614 410.976 
-38.844736 -35.152192 -39.327761 -37.361594 1.000001 0.000000
-71.334988 -69.427881 -78.810164 -73.873184 1.025751 0.000000
0.127848 0.130478 0.122394 0.126809 0.009502 0.000000
-0.000050 0.000070 -0.000057 0.000000 -0.000002 0.000000
0.115047 0.145147 0.109187 0.126639 0.000000 0.000000
-0.000151 0.000430 -0.000189 -0.000000 0.000000 0.000000
0.000450 0.000690 0.000117 0.000356 0.000000 -0.000000
0.000004 0.000004 -0.000007 0.000000 0.000000 0.000000
-7 105 0 0 393 2 0 10 0
-0.247512 -10 2 0.2 1.5 82.8781 419.518 
-39.016129 -34.844378 -39.617703 -37.390878 1.000001 0.000000
-71.054903 -68.819327 -79.512442 -73.851827 1.034943 0.000000
0.127686 0.130643 0.121303 0.126462 0.010447 0.000000
-0.000055 0.000081 -0.000063 -0.000000 -0.000001 0.000000
0.113590 0.147398 0.106423 0.126243 0.000000 0.000000
-0.000166 0.000514 -0.000201 0.000000 0.000000 0.000000
0.000473 0.000774 0.000102 0.000376 -0.000000 0.000000
0.000004 0.000004 -0.000009 -0.000000 0.000000 0.000000
-7 106 0 0 394 2 0 10 0
-0.247821 -10 2 0.2 1.5 82.8927 429.313 
-39.178017 -34.533145 -39.912210 -37.423965 1.000000 0.000000
-70.783968 -68.211590 -80.221550 -73.823092 1.046243 0.000000
0.127490 0.130769 0.120126 0.126073 0.009847 0.000000
-0.000059 0.000092 -0.000070 -0.000000 -0.000001 0.000000
0.112196 0.149612 0.103632 0.125799 0.000000 0.000000
-0.000178 0.000604 -0.000211 0.000000 0.000000 0.000000
0.000496 0.000868 0.000089 0.000398 -0.000000 0.000000
0.000005 0.000005 -0.000011 -0.000000 0.000000 0.000000
-7 107 0 0 395 2 0 10 0
-0.248124 -10 2 0.2 1.5 82.9038 440.399 
-39.331743 -34.218886 -40.210860 -37.460905 1.000000 0.000000
-70.518577 -67.605584 -80.948275 -73.785573 1.060150 0.000000
0.127261 0.130876 0.118860 0.125640 0.011061 0.000000
-0.000063 0.000104 -0.000076 0.000000 -0.000000 0.000000
0.110853 0.151841 0.100805 0.125308 0.000000 0.000000
-0.000189 0.000701 -0.000219 -0.000000 -0.000000 0.000000
0.000520 0.000975 0.000078 0.000424 -0.000000 -0.000000
0.000005 0.000006 -0.000013 0.000000 0.000000 0.000000
-7 108 0 0 396 2 0 10 0
-0.248412 -10 2 0.2 1.5 82.9103 452.812 
-39.478858 -33.892954 -40.513505 -37.501777 1.000000 0.000000
-70.255076 -66.996826 -81.655928 -73.737899 1.077165 0.000000
0.126997 0.130959 0.117503 0.125165 0.012514 0.000000
-0.000067 0.000116 -0.000082 -0.000000 -0.000000 0.000000
0.109548 0.153986 0.097956 0.124768 0.000000 0.000000
-0.000197 0.000806 -0.000225 -0.000000 0.000000 0.000000
0.000546 0.001094 0.000068 0.000454 0.000000 0.000000
0.000005 0.000006 -0.000015 -0.000000 -0.000000 0.000000
-7 109 0 0 397 2 0 10 0
-0.248677 -10 2 0.2 1.5 82.9109 466.577 
-39.621115 -33.568255 -40.818446 -37.546695 1.000000 0.000000
-69.989783 -66.385974 -82.372975 -73.678819 1.097943 0.000000
0.126698 0.131022 0.116041 0.124647 0.010995 0.000000
-0.000071 0.000128 -0.000088 -0.000000 0.000000 0.000000
0.108268 0.156164 0.095021 0.124182 0.000000 0.000000
-0.000204 0.000916 -0.000230 -0.000000 -0.000000 0.000000
0.000573 0.001229 0.000060 0.000488 -0.000000 0.000000
0.000006 0.000007 -0.000018 0.000000 -0.000000 0.000000
-7 110 0 0 398 2 0 10 0
-0.24891 -10 2 0.2 1.5 82.9047 481.706 
-39.760340 -33.223967 -41.129087 -37.595804 1.000000 0.000000
-69.719317 -65.775725 -83.080664 -73.607292 1.123289 0.000000
0.126362 0.131065 0.114468 0.124086 0.012667 0.000000
-0.000074 0.000141 -0.000093 0.000000 0.000000 0.000000
0.106997 0.158266 0.092109 0.123547 0.000000 0.000000
-0.000209 0.001035 -0.000233 0.000000 -0.000000 0.000000
0.000603 0.001381 0.000052 0.000527 -0.000000 0.000000
0.000006 0.000008 -0.000021 -0.000000 0.000000 0.000000
-7 111 0 0 399 2 0 10 0
-0.249109 -10 2 0.2 1.5 82.891 498.195 
-39.898484 -32.880768 -41.447756 -37.649284 0.999999 0.000000
-69.440453 -65.160631 -83.765415 -73.522572 1.154147 0.000000
0.125985 0.131093 0.112791 0.123480 0.014636 0.000000
-0.000077 0.000154 -0.000098 -0.000000 0.000000 0.000000
0.105719 0.160368 0.089082 0.122864 0.000000 0.000000
-0.000212 0.001165 -0.000236 -0.000000 0.000000 0.000000
0.000636 0.001550 0.000046 0.000570 0.000000 0.000000
0.000007 0.000009 -0.000025 -0.000000 0.000000 0.000000
-7 112 0 0 400 2 0 10 0
-0.249272 -10 2 0.2 1.5 82.8697 516.025 
-40.037496 -32.524639 -41.769562 -37.707348 0.999999 0.000000
-69.150369 -64.549734 -84.473336 -73.424266 1.191754 0.000000
0.125566 0.131126 0.111010 0.122829 0.010771 0.000000
-0.000080 0.000167 -0.000103 -0.000000 0.000000 0.000000
0.104418 0.162395 0.086079 0.122131 0.000000 0.000000
-0.000214 0.001303 -0.000237 -0.000000 -0.000000 0.000000
0.000673 0.001741 0.000040 0.000619 -0.000000 0.000000
0.000007 0.000010 -0.000030 -0.000000 0.000000 0.000000
-7 113 0 0 401 2 0 10 0
-0.249398 -10 2 0.2 1.5 82.8406 535.158 
-40.179104 -32.158170 -42.098362 -37.770238 0.999999 0.000000
-68.847093 -63.940930 -85.143244 -73.312335 1.237598 0.000000
0.125101 0.131140 0.109099 0.122131 0.012663 0.000000
-0.000083 0.000181 -0.000107 -0.000000 0.000000 0.000000
0.103081 0.164459 0.082993 0.121348 0.000000 0.000000
-0.000215 0.001447 -0.000239 0.000000 0.000000 0.000000
0.000713 0.001956 0.000035 0.000674 -0.000000 0.000000
0.000007 0.000011 -0.000035 0.000000 -0.000000 0.000000
-7 114 0 0 402 2 0 10 0
-0.249493 -10 2 0.2 1.5 82.8041 555.547 
-40.324968 -31.782422 -42.433368 -37.838219 0.999998 0.000000
-68.528999 -63.335889 -85.827641 -73.187058 1.293644 0.000000
0.124586 0.131148 0.107078 0.121385 0.014864 0.000000
-0.000086 0.000195 -0.000111 -0.000000 0.000000 0.000000
0.101694 0.166395 0.079908 0.120513 0.000000 0.000000
-0.000215 0.001598 -0.000239 -0.000000 0.000000 0.000000
0.000758 0.002193 0.000031 0.000736 0.000000 0.000000
0.000008 0.000012 -0.000040 -0.000000 0.000000 0.000000
-7 115 0 0 403 2 0 10 0
-0.249561 -10 2 0.2 1.5 82.7608 577.135 
-40.476511 -31.401515 -42.777724 -37.911577 0.999999 0.000000
-68.195052 -62.739216 -86.470543 -73.048947 1.362583 0.000000
0.124016 0.131149 0.104942 0.120590 0.010765 0.000000
-0.000089 0.000210 -0.000115 -0.000000 0.000000 0.000000
0.100247 0.168325 0.076784 0.119626 0.000000 0.000000
-0.000214 0.001759 -0.000240 -0.000000 0.000000 0.000000
0.000809 0.002457 0.000028 0.000804 0.000000 0.000000
0.000008 0.000013 -0.000047 -0.000000 0.000000 0.000000
-7 116 0 0 404 2 0 10 0
-0.249607 -10 2 0.2 1.5 82.7113 599.863 
-40.634740 -31.003933 -43.125216 -37.990612 0.999998 0.000000
-67.845160 -62.140871 -87.129267 -72.898596 1.448721 0.000000
0.123388 0.131147 0.102681 0.119745 0.012779 0.000000
-0.000092 0.000224 -0.000118 -0.000000 0.000000 0.000000
0.098731 0.170256 0.073684 0.118686 -0.000000 0.000000
-0.000213 0.001926 -0.000240 0.000000 -0.000000 0.000000
0.000866 0.002750 0.000024 0.000880 0.000000 0.000000
0.000008 0.000014 -0.000054 0.000000 0.000000 0.000000
-7 117 0 0 405 2 0 10 0
-0.249637 -10 2 0.2 1.5 82.6564 623.674 
-40.800539 -30.599578 -43.486207 -38.075634 0.999998 0.000000
-67.479322 -61.559942 -87.750307 -72.736642 1.558446 0.000000
0.122697 0.131140 0.100319 0.118848 0.015091 0.000000
-0.000095 0.000240 -0.000121 -0.000000 -0.000000 0.000000
0.097140 0.172087 0.070500 0.117691 0.000000 0.000000
-0.000211 0.002109 -0.000240 -0.000000 -0.000000 0.000000
0.000930 0.003070 0.000022 0.000965 -0.000000 0.000000
0.000009 0.000015 -0.000062 -0.000000 0.000000 0.000000
-7 118 0 0 406 2 0 10 0
-0.249656 -10 2 0.2 1.5 82.5966 648.512 
-40.974425 -30.185342 -43.852069 -38.166952 0.999999 0.000000
-67.098107 -60.984144 -88.371437 -72.563674 1.698924 0.000000
0.121939 0.131069 0.097829 0.117898 0.009781 0.000000
-0.000098 0.000255 -0.000124 -0.000000 -0.000000 0.000000
0.095470 0.173871 0.067366 0.116642 0.000000 0.000000
-0.000209 0.002299 -0.000240 0.000000 -0.000000 0.000000
0.001002 0.003422 0.000019 0.001057 -0.000000 0.000000
0.000009 0.000016 -0.000071 -0.000000 -0.000000 0.000000
-7 119 0 0 407 2 0 10 0
-0.249667 -10 2 0.2 1.5 82.5325 674.333 
-41.156929 -29.761081 -44.223119 -38.264888 0.999999 0.000000
-66.702138 -60.426138 -88.947784 -72.380147 1.897791 0.000000
0.121108 0.131038 0.095227 0.116896 0.011675 0.000000
-0.000101 0.000271 -0.000126 -0.000000 -0.000000 0.000000
0.093720 0.175549 0.064191 0.115538 0.000000 0.000000
-0.000207 0.002488 -0.000240 -0.000000 -0.000000 0.000000
0.001082 0.003800 0.000017 0.001159 0.000000 0.000000
0.000010 0.000017 -0.000080 0.000000 -0.000000 0.000000
-7 120 0 0 408 2 0 10 0
-0.249674 -10 2 0.2 1.5 82.4645 701.091 
-41.348198 -29.339713 -44.609310 -38.369752 0.999998 0.000000
-66.292504 -59.876019 -89.542558 -72.186485 2.194392 0.000000
0.120202 0.131046 0.092535 0.115841 0.013833 0.000000
-0.000103 0.000287 -0.000128 -0.000000 -0.000000 0.000000
0.091890 0.177197 0.061059 0.114379 0.000000 0.000000
-0.000204 0.002676 -0.000240 -0.000000 -0.000000 0.000000
0.001172 0.004215 0.000016 0.001271 0.000000 0.000000
0.000010 0.000018 -0.000091 -0.000000 0.000000 0.000000
-7 121 0 0 409 2 0 10 0
-0.249679 -10 2 0.2 1.5 82.393 728.744 
-41.547982 -28.895892 -44.997877 -38.481838 0.999999 0.000000
-65.870990 -59.343176 -90.103040 -71.983101 2.612220 0.000000
0.119218 0.131117 0.089728 0.114733 0.009488 0.000000
-0.000106 0.000303 -0.000130 0.000000 -0.000000 0.000000
0.089983 0.178742 0.057916 0.113167 0.000000 0.000000
-0.000202 0.002895 -0.000240 0.000000 0.000000 0.000000
0.001272 0.004656 0.000014 0.001393 -0.000000 0.000000
0.000011 0.000019 -0.000103 -0.000000 0.000000 0.000000
-7 122 0 0 410 2 0 10 0
-0.249681 -10 2 0.2 1.5 82.3185 757.259 
-41.756927 -28.441356 -45.405121 -38.601473 0.999998 0.000000
-65.437819 -58.826420 -90.668005 -71.770292 3.438683 0.000000
0.118149 0.131089 0.086836 0.113572 0.011304 0.000000
-0.000109 0.000319 -0.000131 -0.000000 -0.000000 0.000000
0.087997 0.180295 0.054791 0.111901 0.000000 0.000000
-0.000199 0.003114 -0.000240 -0.000000 0.000000 0.000000
0.001384 0.005133 0.000013 0.001526 -0.000000 0.000000
0.000012 0.000020 -0.000116 0.000000 -0.000000 0.000000
-7 123 0 0 411 2 0 10 0
-0.249683 -10 2 0.2 1.5 82.2414 786.594 
-41.974592 -27.971653 -45.816182 -38.728932 0.999996 0.000000
-64.995128 -58.321535 -91.212872 -71.548488 5.224499 0.000000
0.116995 0.131050 0.083863 0.112361 0.013358 0.000000
-0.000112 0.000336 -0.000132 -0.000000 0.000000 0.000000
0.085938 0.181718 0.051709 0.110585 0.000000 0.000000
-0.000196 0.003331 -0.000240 -0.000000 0.000000 0.000000
0.001509 0.005637 0.000011 0.001669 -0.000000 0.000000
0.000012 0.000021 -0.000129 -0.000000 0.000000 0.000000
-7 124 0 0 412 2 0 10 0
-0.249685 -10 2 0.2 1.5 82.162 816.7 
-42.200239 -27.502071 -46.239519 -38.864464 1.000000 0.000000
-64.545502 -57.835402 -91.698060 -71.318251 6.882321 0.000000
0.115755 0.131127 0.080805 0.111100 0.008789 0.000000
-0.000115 0.000352 -0.000132 -0.000000 0.000000 0.000000
0.083817 0.183072 0.048647 0.109220 -0.000000 0.000000
-0.000192 0.003534 -0.000240 0.000000 0.000000 0.000000
0.001647 0.006170 0.000011 0.001824 0.000000 0.000000
0.000013 0.000022 -0.000144 -0.000000 0.000000 0.000000
-7 125 0 0 413 2 0 10 0
-0.249686 -10 2 0.2 1.5 82.081 847.549 
-42.434700 -27.032192 -46.684078 -39.008407 0.999997 0.000000
-64.089005 -57.368611 -92.210076 -71.079955 15.197948 0.000000
0.114424 0.131095 0.077692 0.109791 0.010439 0.000000
-0.000117 0.000368 -0.000132 -0.000000 0.000001 0.000000
0.081629 0.184331 0.045610 0.107809 -0.000000 0.000000
-0.000189 0.003766 -0.000240 -0.000000 0.000000 0.000000
0.001799 0.006733 0.000010 0.001990 0.000000 0.000000
0.000014 0.000022 -0.000160 0.000000 0.000000 0.000000
-7 126 0 0 414 2 0 10 0
-0.249687 -10 2 0.2 1.5 81.9989 879.079 
-42.677059 -26.565404 -47.137087 -39.160972 0.999991 0.000000
-63.628583 -56.911906 -92.689220 -70.834350 45.566767 0.000000
0.113005 0.131050 0.074518 0.108438 0.012292 0.000000
-0.000120 0.000384 -0.000133 -0.000000 0.000001 0.000000
0.079387 0.185475 0.042644 0.106354 -0.000000 0.000000
-0.000185 0.004006 -0.000240 -0.000000 0.000000 0.000000
0.001968 0.007325 0.000009 0.002169 -0.000000 0.000000
0.000014 0.000023 -0.000175 -0.000000 -0.000000 0.000000
-7 127 0 0 415 2 0 10 0
-0.249689 -10 2 0.2 1.5 81.9166 911.222 
-42.926633 -26.056904 -47.606781 -39.322371 0.999980 0.000000
-63.166732 -56.474612 -93.132297 -70.582329 161.308963 0.000000
0.111499 0.131000 0.071302 0.107044 0.009770 0.000000
-0.000122 0.000401 -0.000133 -0.000000 0.000001 0.000000
0.077101 0.186647 0.039685 0.104861 0.000000 0.000000
-0.000182 0.004215 -0.000240 0.000000 0.000000 0.000000
0.002152 0.007938 0.000008 0.002359 0.000000 0.000000
0.000015 0.000024 -0.000193 -0.000000 0.000000 0.000000
-7 128 0 0 416 2 0 10 0
-0.249691 -10 2 0.2 1.5 81.8347 943.923 
-43.183343 -25.571496 -48.098763 -39.492916 0.999951 0.000000
-62.704948 -56.055272 -93.544318 -70.324562 776.872013 0.000000
0.109907 0.130922 0.068060 0.105613 0.011466 0.000000
-0.000124 0.000417 -0.000133 -0.000000 0.000002 0.000000
0.074777 0.187689 0.036784 0.103333 0.000000 0.000000
-0.000178 0.004462 -0.000240 0.000000 0.000000 0.000000
0.002354 0.008574 0.000008 0.002560 -0.000000 0.000000
0.000016 0.000024 -0.000210 -0.000000 0.000000 0.000000
-7 129 0 0 417 2 0 10 0
-0.249693 -10 2 0.2 1.5 81.7544 977.083 
-43.446204 -25.090393 -48.609862 -39.672791 0.999945 0.000000
-62.246089 -55.650344 -93.944823 -70.062235 6527.380298 0.000000
0.108236 0.130875 0.064800 0.104148 0.013341 0.000000
-0.000126 0.000433 -0.000133 -0.000000 0.000003 0.000000
0.072428 0.188628 0.033942 0.101775 0.000000 0.000000
-0.000174 0.004702 -0.000240 -0.000000 0.000000 0.000000
0.002572 0.009238 0.000007 0.002774 -0.000000 0.000000
0.000017 0.000025 -0.000229 -0.000000 0.000000 0.000000
-7 130 0 0 418 2 0 10 0
-0.249696 -10 2 0.2 1.5 81.6771 1010.58 
-43.714092 -24.569931 -49.145072 -39.862178 0.999859 0.000000
-61.793033 -55.260131 -94.354396 -69.796766 -16707.120255 0.000000
0.106494 0.130951 0.061529 0.102658 0.010498 0.000000
-0.000127 0.000449 -0.000133 -0.000000 0.000004 0.000000
0.070068 0.189529 0.031155 0.100195 0.000000 0.000000
-0.000170 0.004932 -0.000240 -0.000000 -0.000000 0.000000
0.002808 0.009919 0.000007 0.002998 -0.000000 0.000000
0.000018 0.000026 -0.000248 0.000000 0.000000 0.000000
-7 131 0 0 419 2 0 10 0
-0.249698 -10 2 0.2 1.5 81.604 1044.29 
-43.986112 -24.074784 -49.712544 -40.061374 0.999340 0.000000
-61.348139 -54.883920 -94.706620 -69.529395 -10049.089642 0.000000
0.104690 0.131012 0.058279 0.101148 0.012159 0.000000
-0.000129 0.000464 -0.000133 0.000000 0.000005 0.000000
0.067710 0.190364 0.028402 0.098598 0.000000 0.000000
-0.000166 0.005149 -0.000240 0.000000 0.000000 0.000000
0.003060 0.010621 0.000006 0.003233 -0.000000 0.000000
0.000018 0.000027 -0.000268 -0.000000 0.000000 0.000000
-7 132 0 0 420 2 0 10 0
-0.249699 -10 2 0.2 1.5 81.5371 1078 
-44.260245 -23.586558 -50.321133 -40.270524 0.999619 0.000000
-60.915162 -54.520778 -95.031049 -69.262239 -10139.984545 0.000000
0.102842 0.131065 0.055044 0.099629 0.013953 0.000000
-0.000130 0.000479 -0.000133 -0.000000 0.000007 0.000000
0.065375 0.191110 0.025677 0.096995 0.000000 0.000000
-0.000162 0.005346 -0.000240 -0.000000 0.000000 0.000000
0.003326 0.011343 0.000006 0.003479 -0.000000 0.000000
0.000019 0.000027 -0.000287 -0.000000 -0.000000 0.000000
-7 133 0 0 421 2 0 10 0
-0.249702 -10 2 0.2 1.5 81.4792 1111.39 
-44.534128 -23.083418 -50.988472 -40.489689 0.999537 0.000000
-60.497712 -54.170233 -95.371161 -68.998231 -5059.036715 0.000000
0.100968 0.131001 0.051854 0.098112 0.011017 0.000000
-0.000131 0.000494 -0.000133 0.000000 0.000010 0.000000
0.063084 0.191765 0.022951 0.095398 0.000000 0.000000
-0.000158 0.005546 -0.000240 0.000000 0.000000 0.000000
0.003604 0.012084 0.000005 0.003733 -0.000000 0.000000
0.000020 0.000028 -0.000306 -0.000000 0.000000 0.000000
-7 134 0 0 422 2 0 10 0
-0.249705 -10 2 0.2 1.5 81.4338 1144.01 
-44.802539 -22.591774 -51.713939 -40.718956 0.999768 0.000000
-60.103566 -53.825231 -95.666273 -68.740953 -4977.364155 0.000000
0.099113 0.131056 0.048738 0.096618 0.012526 0.000000
-0.000132 0.000508 -0.000133 -0.000000 0.000013 0.000000
0.060884 0.192395 0.020280 0.093826 0.000000 0.000000
-0.000155 0.005785 -0.000240 -0.000000 0.000000 0.000000
0.003888 0.012855 0.000005 0.003995 -0.000000 0.000000
0.000020 0.000030 -0.000327 0.000000 0.000000 0.000000
-7 135 0 0 423 2 0 10 0
-0.249706 -10 2 0.2 1.5 81.4067 1175 
-45.057559 -22.116964 -52.540849 -40.957463 0.999874 0.000000
-59.742471 -53.485695 -95.932975 -68.497369 -4049.175468 0.000000
0.097338 0.131098 0.045721 0.095178 0.014057 0.000000
-0.000132 0.000521 -0.000133 -0.000000 0.000018 0.000000
0.058835 0.192970 0.017567 0.092311 0.000000 0.000000
-0.000151 0.006008 -0.000240 -0.000000 0.000000 0.000000
0.004166 0.013652 0.000005 0.004261 -0.000000 0.000000
0.000021 0.000032 -0.000347 -0.000000 0.000000 0.000000
-7 136 0 0 424 2 0 10 0
-0.249702 -10 2 0.2 1.5 81.4076 1202.64 
-45.282826 -21.674104 -53.501637 -41.202151 0.999909 0.000000
-59.434166 -53.152532 -96.172349 -68.280085 -2988.300379 0.000000
0.095763 0.131141 0.042891 0.093859 0.011028 0.000000
-0.000133 0.000534 -0.000133 0.000000 0.000023 0.000000
0.057062 0.193436 0.014838 0.090917 0.000000 0.000000
-0.000148 0.006203 -0.000240 0.000000 0.000000 0.000000
0.004420 0.014481 0.000005 0.004526 -0.000000 0.000000
0.000021 0.000036 -0.000365 0.000000 0.000000 0.000000
-7 137 0 0 425 2 0 10 0
-0.249702 -10 2 0.2 1.5 81.4556 1223.18 
-45.441353 -21.279977 -54.602176 -41.442163 0.999992 0.000000
-59.223222 -52.827413 -96.370574 -68.118280 -951.637152 0.000000
0.094652 0.131150 0.040455 0.092805 0.011888 0.000000
-0.000133 0.000545 -0.000133 -0.000000 0.000038 0.000000
0.055833 0.193810 0.012122 0.089785 0.000000 0.000000
-0.000147 0.006373 -0.000240 0.000000 0.000000 0.000000
0.004601 0.015338 0.000005 0.004772 -0.000000 0.000000
0.000022 0.000044 -0.000381 -0.000000 0.000000 0.000000
-7 138 0 0 426 2 0 10 0
-0.249704 -10 2 0.2 1.5 81.567 1230.72 
-45.477883 -21.013659 -55.816095 -41.647364 1.000000 0.000000
-59.175409 -52.552868 -96.499597 -68.054524 -7.241502 0.000000
0.094397 0.131148 0.038812 0.092247 0.012207 0.000000
-0.000133 0.000552 -0.000142 -0.000000 0.000868 0.000000
0.055552 0.194072 0.009738 0.089150 0.000000 0.000000
-0.000146 0.006484 -0.000240 0.000000 -0.000000 0.000000
0.004643 0.016122 0.000004 0.004967 0.000000 0.000000
0.000022 0.000055 -0.000392 -0.000000 0.000000 0.000000
-7 139 0 0 427 2 0 10 0
-0.249678 -10 2 0.2 1.5 81.7133 1225.93 
-45.401688 -20.896390 -56.840017 -41.794997 1.000000 0.000000
-59.275014 -52.358441 -96.541273 -68.078133 -42.647836 0.000000
0.094931 0.130690 0.038072 0.092173 0.024434 0.000000
-0.000133 0.000556 -0.000155 -0.000000 -0.000028 0.000000
0.056138 0.194195 0.008087 0.089005 0.000000 0.000000
-0.000147 0.006461 -0.000253 -0.000000 0.000000 0.000000
0.004557 0.016672 0.000005 0.005095 0.000000 -0.000000
0.000022 0.000072 -0.000396 -0.000000 0.000000 0.000000
-7 140 0 0 428 2 0 10 0
-0.249679 -10 2 0.2 1.5 81.8661 1216.06 
-45.280974 -20.852085 -57.599076 -41.907905 1.000000 0.000000
-59.436789 -52.238225 -96.557449 -68.138752 -27.555336 0.000000
0.095784 0.130711 0.037790 0.092293 0.023732 0.000000
-0.000133 0.000557 -0.000167 -0.000000 -0.000008 0.000000
0.057077 0.194227 0.007034 0.089061 0.000000 0.000000
-0.000149 0.006479 -0.000315 -0.000000 0.000000 0.000000
0.004418 0.017026 0.000004 0.005190 0.000000 -0.000000
0.000022 0.000088 -0.000398 0.000000 -0.000000 0.000000
-7 141 0 0 429 2 0 10 0
-0.24968 -10 2 0.2 1.5 82.012 1204.99 
-45.151954 -20.836607 -58.173462 -42.006529 1.000000 0.000000
-59.613674 -52.157290 -96.558370 -68.204506 -17.453120 0.000000
0.096700 0.130806 0.037679 0.092449 0.022939 0.000000
-0.000133 0.000558 -0.000178 -0.000000 -0.000003 0.000000
0.058094 0.194229 0.006317 0.089156 0.000000 0.000000
-0.000151 0.006491 -0.000376 -0.000000 0.000000 0.000000
0.004270 0.017265 0.000004 0.005274 0.000000 -0.000000
0.000022 0.000107 -0.000399 -0.000000 -0.000000 0.000000
-7 142 0 0 430 2 0 10 0
-0.249702 -10 2 0.2 1.5 81.522 1229.83 
-45.492024 -21.102544 -55.434520 -41.583349 1.000004 0.000000
-59.156185 -52.635445 -96.464456 -68.063543 -243.763816 0.000000
0.094290 0.131133 0.039269 0.092372 0.030352 0.000000
-0.000133 0.000550 -0.000139 -0.000000 0.000014 0.000000
0.055436 0.193798 0.010490 0.089301 0.000000 0.000000
-0.000147 0.006405 -0.000240 0.000000 0.000000 0.000000
0.004662 0.015874 0.000005 0.004908 -0.000000 0.000000
0.000023 0.000051 -0.000385 -0.000000 0.000000 0.000000
-7 143 0 0 431 2 0 10 0
-0.249697 -10 2 0.2 1.5 81.4021 1187.55 
-45.171983 -21.921179 -52.932574 -41.063165 1.000012 0.000000
-59.583979 -53.342286 -96.034446 -68.397859 -3279.398851 0.000000
0.096533 0.131153 0.044464 0.094585 0.026924 0.000000
-0.000132 0.000527 -0.000133 -0.000000 -0.000016 0.000000
0.057925 0.193007 0.016416 0.091685 0.000000 0.000000
-0.000151 0.006093 -0.000240 -0.000000 0.000000 0.000000
0.004296 0.014004 0.000005 0.004377 0.000000 -0.000000
0.000022 0.000034 -0.000354 -0.000000 -0.000000 0.000000
-7 144 0 0 432 2 0 10 0
-0.249694 -10 2 0.2 1.5 81.4202 1155.56 
-44.909675 -22.416634 -52.007835 -40.804852 0.999924 0.000000
-59.949621 -53.699922 -95.748720 -68.648817 8521.488521 0.000000
0.098364 0.131162 0.047618 0.096084 0.024437 0.000000
-0.000132 0.000513 -0.000133 -0.000000 0.000068 0.000000
0.060014 0.192497 0.019331 0.093265 0.000000 0.000000
-0.000154 0.005890 -0.000240 0.000000 0.000000 0.000000
0.004005 0.013143 0.000006 0.004092 -0.000000 0.000000
0.000021 0.000031 -0.000334 -0.000000 -0.000000 0.000000
-7 145 0 0 433 2 0 10 0
-0.249683 -10 2 0.2 1.5 81.4589 1123.23 
-44.645030 -22.939927 -51.242419 -40.570811 0.999956 0.000000
-60.335280 -54.042276 -95.483096 -68.902478 -9976.523184 0.000000
0.100215 0.131148 0.050724 0.097572 0.012878 0.000000
-0.000131 0.000499 -0.000133 -0.000000 0.000132 0.000000
0.062186 0.191955 0.021981 0.094830 0.000000 0.000000
-0.000156 0.005678 -0.000240 0.000000 0.000000 0.000000
0.003720 0.012357 0.000004 0.003826 -0.000000 0.000000
0.000020 0.000029 -0.000315 -0.000000 -0.000000 0.000000
-7 146 0 0 434 2 0 10 0
-0.249683 -10 2 0.2 1.5 81.5133 1089.97 
-44.371978 -23.450119 -50.556699 -40.347499 0.999989 0.000000
-60.744841 -54.391694 -95.186695 -69.165521 -6289.273932 0.000000
0.102089 0.131161 0.053904 0.099087 0.011279 0.000000
-0.000130 0.000484 -0.000133 0.000000 0.000109 0.000000
0.064449 0.191329 0.024684 0.096424 0.000000 0.000000
-0.000160 0.005446 -0.000240 -0.000000 -0.000000 0.000000
0.003438 0.011606 0.000005 0.003569 -0.000000 0.000000
0.000020 0.000028 -0.000294 0.000000 -0.000000 0.000000
-7 147 0 0 435 2 0 10 0
-0.249683 -10 2 0.2 1.5 81.9637 892.542 
-42.795764 -26.338798 -47.332609 -39.227821 0.999999 0.000000
-63.408001 -56.731010 -92.845081 -70.728384 34.359920 0.000000
0.112296 0.130999 0.073171 0.107856 0.004197 0.000000
-0.000121 0.000392 -0.000133 -0.000000 -0.000026 0.000000
0.078301 0.185975 0.041409 0.105730 0.000000 0.000000
-0.000183 0.004104 -0.000239 -0.000000 -0.000000 0.000000
0.002054 0.007576 0.000009 0.002247 0.000000 0.000000
0.000015 0.000024 -0.000183 -0.000000 0.000000 0.000000
-7 148 0 0 436 2 0 10 0
-0.249684 -10 2 0.2 1.5 82.0462 860.758 
-42.550149 -26.846618 -46.872601 -39.071633 0.999999 0.000000
-63.868368 -57.172788 -92.353798 -70.977015 17.768133 0.000000
0.113754 0.131009 0.076365 0.109226 0.008482 0.000000
-0.000118 0.000375 -0.000133 -0.000000 -0.000003 0.000000
0.080560 0.184804 0.044347 0.107201 0.000000 0.000000
-0.000187 0.003857 -0.000240 -0.000000 -0.000000 0.000000
0.001878 0.006977 0.000009 0.002064 -0.000000 0.000000
0.000014 0.000023 -0.000166 -0.000000 0.000000 0.000000
-7 149 0 0 437 2 0 10 0
-0.249683 -10 2 0.2 1.5 82.1278 829.614 
-42.311965 -27.308967 -46.423079 -38.924083 0.999998 0.000000
-64.326758 -57.635050 -91.903254 -71.218567 9.648020 0.000000
0.115127 0.131063 0.079499 0.110554 0.007095 0.000000
-0.000116 0.000359 -0.000132 -0.000000 -0.000002 0.000000
0.082773 0.183611 0.047386 0.108631 0.000000 0.000000
-0.000191 0.003646 -0.000240 -0.000000 0.000000 0.000000
0.001718 0.006406 0.000010 0.001893 -0.000000 0.000000
0.000013 0.000022 -0.000150 -0.000000 -0.000000 0.000000
-7 150 4 14 438 2 0 10 0
-0.249683 -10 2 0.2 1.5 82.2081 799.185 
-42.081921 -27.774262 -45.996846 -38.785026 0.999999 0.000000
-64.780066 -58.118003 -91.421410 -71.452375 5.541632 0.000000
0.116411 0.131101 0.082582 0.111836 0.005879 0.000000
-0.000113 0.000343 -0.000132 -0.000000 -0.000001 0.000000
0.084928 0.182302 0.050414 0.110016 0.000000 0.000000
-0.000194 0.003426 -0.000240 -0.000000 0.000000 0.000000
0.001573 0.005859 0.000011 0.001733 -0.000000 0.000000
0.000013 0.000021 -0.000136 -0.000000 -0.000000 0.000000
-7 151 0 0 439 2 0 10 0
-0.249682 -10 2 0.2 1.5 82.2863 769.509 
-41.859725 -28.238438 -45.578034 -38.654153 1.000001 0.000000
-65.227429 -58.612617 -90.902619 -71.677963 3.428143 0.000000
0.117609 0.131162 0.085597 0.113068 0.006181 0.000000
-0.000110 0.000326 -0.000131 -0.000000 -0.000000 0.000000
0.087023 0.180901 0.053493 0.111353 -0.000000 0.000000
-0.000197 0.003197 -0.000240 0.000000 -0.000000 0.000000
0.001442 0.005342 0.000012 0.001585 0.000000 0.000000
0.000012 0.000020 -0.000121 -0.000000 0.000000 0.000000
-7 152 0 0 440 2 0 10 0
-0.24968 -10 2 0.2 1.5 82.362 740.643 
-41.646795 -28.696951 -45.165713 -38.531256 1.000001 0.000000
-65.664957 -59.122824 -90.364939 -71.894617 2.715721 0.000000
0.118717 0.131161 0.088519 0.114251 0.005072 0.000000
-0.000108 0.000310 -0.000130 -0.000000 0.000000 0.000000
0.089042 0.179371 0.056593 0.112640 0.000000 0.000000
-0.000200 0.002990 -0.000240 0.000000 0.000000 0.000000
0.001324 0.004851 0.000013 0.001447 0.000000 0.000000
0.000011 0.000019 -0.000108 -0.000000 0.000000 0.000000
-7 153 0 0 441 2 0 10 0
-0.249676 -10 2 0.2 1.5 82.4348 712.621 
-41.442673 -29.147551 -44.773646 -38.416025 1.000001 0.000000
-66.092066 -59.651031 -89.793031 -72.102021 2.262994 0.000000
0.119741 0.131157 0.091366 0.115381 0.004122 0.000000
-0.000105 0.000293 -0.000129 -0.000000 0.000000 0.000000
0.090986 0.177811 0.059737 0.113875 0.000000 0.000000
-0.000203 0.002779 -0.000240 -0.000000 -0.000000 0.000000
0.001219 0.004398 0.000015 0.001321 -0.000000 0.000000
0.000011 0.000018 -0.000096 -0.000000 0.000000 0.000000
-7 154 0 0 442 2 0 10 0
-0.249671 -10 2 0.2 1.5 82.5043 685.48 
-41.248267 -29.582716 -44.386527 -38.308149 1.000000 0.000000
-66.505612 -60.192120 -89.224488 -72.299871 1.981644 0.000000
0.120680 0.131136 0.094103 0.116458 0.006643 0.000000
-0.000102 0.000278 -0.000127 0.000000 0.000000 0.000000
0.092845 0.176275 0.062876 0.115057 0.000000 0.000000
-0.000206 0.002565 -0.000240 0.000000 -0.000000 0.000000
0.001124 0.003973 0.000017 0.001205 0.000000 0.000000
0.000010 0.000017 -0.000085 0.000000 -0.000000 0.000000
-7 155 0 0 443 2 0 10 0
-0.249661 -10 2 0.2 1.5 82.5701 659.258 
-41.061750 -30.006597 -44.005427 -38.207331 1.000000 0.000000
-66.907827 -60.747340 -88.613800 -72.487701 1.760387 0.000000
0.121545 0.131147 0.096751 0.117483 0.005444 0.000000
-0.000099 0.000262 -0.000125 0.000000 0.000000 0.000000
0.094632 0.174590 0.066022 0.116184 0.000000 0.000000
-0.000208 0.002376 -0.000240 0.000000 0.000000 0.000000
0.001039 0.003575 0.000019 0.001099 0.000000 0.000000
0.000010 0.000016 -0.000075 0.000000 0.000000 0.000000
-7 156 0 0 444 2 0 10 0
-0.249646 -10 2 0.2 1.5 82.6318 634.001 
-40.883907 -30.432671 -43.638691 -38.113269 1.000000 0.000000
-67.295774 -61.316259 -88.002522 -72.665146 1.602640 0.000000
0.122337 0.131154 0.099277 0.118455 0.004425 0.000000
-0.000096 0.000246 -0.000123 -0.000000 0.000000 0.000000
0.096338 0.172769 0.069179 0.117256 0.000000 0.000000
-0.000210 0.002190 -0.000240 -0.000000 -0.000000 0.000000
0.000964 0.003215 0.000021 0.001003 0.000000 0.000000
0.000009 0.000015 -0.000065 -0.000000 0.000000 0.000000
-7 157 0 0 445 2 0 10 0
-0.249621 -10 2 0.2 1.5 82.6889 609.75 
-40.714805 -30.836919 -43.277857 -38.025628 0.999999 0.000000
-67.667827 -61.893512 -87.365375 -72.831860 1.487735 0.000000
0.123058 0.131052 0.101698 0.119374 0.006948 0.000000
-0.000093 0.000231 -0.000120 -0.000000 -0.000000 0.000000
0.097962 0.171036 0.072362 0.118274 0.000000 0.000000
-0.000212 0.002001 -0.000240 -0.000000 -0.000000 0.000000
0.000896 0.002880 0.000023 0.000915 0.000000 0.000000
0.000009 0.000014 -0.000057 -0.000000 -0.000000 0.000000
-7 158 0 0 446 2 0 10 0
-0.249582 -10 2 0.2 1.5 82.7407 586.561 
-40.553124 -31.236653 -42.921536 -37.944117 1.000000 0.000000
-68.024964 -62.488434 -86.750104 -72.987152 1.394025 0.000000
0.123715 0.131073 0.104007 0.120241 0.005711 0.000000
-0.000090 0.000216 -0.000117 -0.000000 0.000000 0.000000
0.099512 0.169152 0.075467 0.119237 -0.000000 0.000000
-0.000213 0.001832 -0.000240 -0.000000 0.000000 0.000000
0.000836 0.002577 0.000026 0.000835 -0.000000 0.000000
0.000008 0.000013 -0.000050 -0.000000 -0.000000 0.000000
-7 159 0 0 447 2 0 10 0
-0.249525 -10 2 0.2 1.5 82.7867 564.488 
-40.398557 -31.620936 -42.578248 -37.868413 1.000000 0.000000
-68.366069 -63.080083 -86.105298 -73.130478 1.319274 0.000000
0.124311 0.131087 0.106191 0.121057 0.004668 0.000000
-0.000087 0.000201 -0.000113 -0.000000 0.000000 0.000000
0.100991 0.167260 0.078600 0.120147 0.000000 0.000000
-0.000214 0.001668 -0.000239 -0.000000 -0.000000 0.000000
0.000783 0.002302 0.000030 0.000764 0.000000 0.000000
0.000008 0.000012 -0.000043 -0.000000 -0.000000 0.000000
-7 160 0 0 448 2 0 10 0
-0.249442 -10 2 0.2 1.5 82.8261 543.588 
-40.250179 -32.006692 -42.240261 -37.798207 0.999999 0.000000
-68.691169 -63.687479 -85.435255 -73.261224 1.259602 0.000000
0.124852 0.131128 0.108262 0.121823 0.006865 0.000000
-0.000084 0.000187 -0.000109 -0.000000 0.000000 0.000000
0.102405 0.165298 0.081708 0.121003 0.000000 0.000000
-0.000215 0.001509 -0.000239 0.000000 -0.000000 0.000000
0.000735 0.002052 0.000034 0.000699 -0.000000 0.000000
0.000007 0.000011 -0.000037 -0.000000 0.000000 0.000000
-7 161 0 0 449 2 0 10 0
-0.249329 -10 2 0.2 1.5 82.8583 523.921 
-40.106567 -32.370367 -41.904898 -37.733214 0.999999 0.000000
-69.001190 -64.293141 -84.731027 -73.378811 1.209963 0.000000
0.125340 0.131121 0.110219 0.122541 0.005696 0.000000
-0.000082 0.000173 -0.000105 -0.000000 0.000000 0.000000
0.103765 0.163241 0.084783 0.121808 0.000000 0.000000
-0.000214 0.001361 -0.000238 -0.000000 -0.000000 0.000000
0.000692 0.001829 0.000038 0.000642 0.000000 0.000000
0.000007 0.000010 -0.000032 0.000000 -0.000000 0.000000
-7 162 0 0 450 2 0 10 0
-0.249182 -10 2 0.2 1.5 82.883 505.539 
-39.966276 -32.729587 -41.582383 -37.673155 1.000000 0.000000
-69.297267 -64.906537 -84.072573 -73.482860 1.169206 0.000000
0.125781 0.131107 0.112051 0.123212 0.004721 0.000000
-0.000079 0.000159 -0.000100 -0.000000 0.000000 0.000000
0.105083 0.161249 0.087812 0.122561 0.000000 0.000000
-0.000213 0.001223 -0.000236 -0.000000 -0.000000 0.000000
0.000654 0.001628 0.000043 0.000590 0.000000 0.000000
0.000007 0.000009 -0.000027 -0.000000 -0.000000 0.000000
-7 163 0 0 451 2 0 10 0
-0.248999 -10 2 0.2 1.5 82.8999 488.483 
-39.827524 -33.080848 -41.261770 -37.617775 1.000000 0.000000
-69.581411 -65.515943 -83.377500 -73.573264 1.135711 0.000000
0.126177 0.131085 0.113775 0.123836 0.007341 0.000000
-0.000075 0.000146 -0.000095 -0.000000 0.000000 0.000000
0.106373 0.159172 0.090863 0.123265 0.000000 0.000000
-0.000210 0.001091 -0.000234 0.000000 -0.000000 0.000000
0.000619 0.001449 0.000049 0.000544 0.000000 0.000000
0.000006 0.000008 -0.000023 -0.000000 -0.000000 0.000000
-7 164 0 0 452 2 0 10 0
-0.248779 -10 2 0.2 1.5 82.9091 472.781 
-39.688509 -33.420965 -40.948811 -37.566852 1.000000 0.000000
-69.855923 -66.131156 -82.651577 -73.650271 1.108164 0.000000
0.126532 0.131045 0.115391 0.124416 0.006237 0.000000
-0.000072 0.000133 -0.000090 0.000000 0.000000 0.000000
0.107650 0.157024 0.093784 0.123920 0.000000 0.000000
-0.000206 0.000966 -0.000231 -0.000000 0.000000 0.000000
0.000588 0.001291 0.000057 0.000504 -0.000000 0.000000
0.000006 0.000007 -0.000020 0.000000 0.000000 0.000000
-7 165 0 0 453 2 0 10 0
-0.248527 -10 2 0.2 1.5 82.9113 458.443 
-39.547251 -33.757343 -40.641657 -37.520191 1.000000 0.000000
-70.123921 -66.738053 -81.958375 -73.714480 1.085548 0.000000
0.126849 0.130990 0.116894 0.124953 0.005322 0.000000
-0.000069 0.000121 -0.000084 -0.000000 0.000000 0.000000
0.108929 0.154924 0.096734 0.124527 0.000000 0.000000
-0.000200 0.000852 -0.000227 -0.000000 -0.000000 0.000000
0.000559 0.001149 0.000064 0.000468 -0.000000 -0.000000
0.000006 0.000007 -0.000016 -0.000000 0.000000 0.000000
-7 166 0 0 454 2 0 10 0
-0.248248 -10 2 0.2 1.5 82.9072 445.463 
-39.401821 -34.081058 -40.336423 -37.477631 1.000000 0.000000
-70.388850 -67.352738 -81.242347 -73.766812 1.067007 0.000000
0.127130 0.130921 0.118298 0.125446 0.007781 0.000000
-0.000065 0.000109 -0.000079 -0.000000 -0.000000 0.000000
0.110227 0.152760 0.099598 0.125086 0.000000 0.000000
-0.000192 0.000744 -0.000222 0.000000 0.000000 0.000000
0.000533 0.001024 0.000074 0.000436 -0.000000 0.000000
0.000005 0.000006 -0.000014 -0.000000 0.000000 0.000000
-7 167 0 0 455 2 0 10 0
-0.24795 -10 2 0.2 1.5 82.8979 433.821 
-39.250476 -34.402140 -40.038886 -37.439046 1.000000 0.000000
-70.654162 -67.955703 -80.534175 -73.808446 1.051825 0.000000
0.127375 0.130826 0.119607 0.125896 0.006831 0.000000
-0.000061 0.000097 -0.000072 -0.000000 -0.000000 0.000000
0.111557 0.150545 0.102460 0.125598 0.000000 0.000000
-0.000183 0.000644 -0.000215 -0.000000 0.000000 0.000000
0.000508 0.000912 0.000084 0.000409 -0.000000 0.000000
0.000005 0.000005 -0.000011 0.000000 0.000000 0.000000
-7 168 0 0 456 2 0 10 0
-0.247642 -10 2 0.2 1.5 82.8846 423.487 
-39.091555 -34.714459 -39.739757 -37.404344 1.000000 0.000000
-70.923599 -68.567842 -79.809823 -73.840709 1.039438 0.000000
0.127587 0.130704 0.120817 0.126303 0.006049 0.000000
-0.000057 0.000086 -0.000066 -0.000000 -0.000000 0.000000
0.112934 0.148346 0.105257 0.126062 0.000000 0.000000
-0.000171 0.000551 -0.000206 -0.000000 0.000000 0.000000
0.000484 0.000812 0.000096 0.000385 0.000000 -0.000000
0.000004 0.000005 -0.000009 -0.000000 0.000000 0.000000
-7 169 0 0 457 2 0 10 0
-0.247334 -10 2 0.2 1.5 82.8686 414.423 
-38.923611 -35.022368 -39.450028 -37.373462 1.000000 0.000000
-71.200845 -69.170453 -79.106821 -73.865002 1.029371 0.000000
0.127765 0.130547 0.121945 0.126668 0.008145 0.000000
-0.000052 0.000075 -0.000059 -0.000000 -0.000001 0.000000
0.114370 0.146082 0.108020 0.126478 0.000000 0.000000
-0.000157 0.000464 -0.000194 0.000000 0.000000 0.000000
0.000461 0.000723 0.000110 0.000364 0.000000 -0.000000
0.000004 0.000004 -0.000008 -0.000000 -0.000000 0.000000
-7 170 0 0 458 2 0 10 0
-0.247037 -10 2 0.2 1.5 82.8512 406.587 
-38.745478 -35.327593 -39.158452 -37.346365 1.000000 0.000000
-71.489337 -69.780487 -78.396076 -73.882718 1.021230 0.000000
0.127910 0.130363 0.122983 0.126990 0.007424 0.000000
-0.000047 0.000064 -0.000052 -0.000000 -0.000001 0.000000
0.115875 0.143831 0.110777 0.126845 0.000000 0.000000
-0.000141 0.000385 -0.000180 -0.000000 0.000000 0.000000
0.000439 0.000645 0.000126 0.000346 -0.000000 0.000000
0.000003 0.000003 -0.000006 0.000000 0.000000 0.000000
-7 171 0 0 459 2 0 10 0
-0.24676 -10 2 0.2 1.5 82.8336 399.939 
-38.556170 -35.625476 -38.871164 -37.323037 1.000000 0.000000
-71.792526 -70.388007 -77.700986 -73.895178 1.014722 0.000000
0.128021 0.130140 0.123942 0.127269 0.006844 0.000000
-0.000041 0.000054 -0.000045 -0.000000 -0.000002 0.000000
0.117456 0.141518 0.113448 0.127163 0.000000 0.000000
-0.000123 0.000311 -0.000163 -0.000000 0.000000 0.000000
0.000416 0.000574 0.000144 0.000331 -0.000000 0.000000
0.000003 0.000003 -0.000005 -0.000000 0.000000 0.000000
-7 172 0 0 460 2 0 10 0
-0.246512 -10 2 0.2 1.5 82.817 394.441 
-38.354973 -35.923373 -38.583900 -37.303481 1.000001 0.000000
-72.113608 -71.001417 -77.001678 -73.903584 1.009604 0.000000
0.128098 0.129876 0.124825 0.127503 0.007446 0.000000
-0.000035 0.000043 -0.000038 -0.000000 -0.000002 0.000000
0.119121 0.139194 0.116112 0.127431 0.000000 0.000000
-0.000103 0.000243 -0.000143 -0.000000 0.000000 0.000000
0.000395 0.000511 0.000164 0.000319 0.000000 0.000000
0.000002 0.000002 -0.000004 -0.000000 -0.000000 0.000000
-7 173 0 0 461 2 0 10 0
-0.246302 -10 2 0.2 1.5 82.8023 390.059 
-38.141386 -36.215182 -38.297869 -37.287708 1.000001 0.000000
-72.455715 -71.620558 -76.322354 -73.908986 1.005685 0.000000
0.128141 0.129563 0.125635 0.127692 0.007048 0.000000
-0.000028 0.000034 -0.000030 -0.000000 -0.000002 0.000000
0.120875 0.136828 0.118740 0.127648 0.000000 0.000000
-0.000081 0.000181 -0.000119 0.000000 0.000000 0.000000
0.000373 0.000455 0.000186 0.000309 -0.000000 0.000000
0.000002 0.000002 -0.000003 0.000000 -0.000000 0.000000
-7 174 0 0 462 2 0 10 0
-0.246136 -10 2 0.2 1.5 82.7905 386.765 
-37.915197 -36.506717 -38.012713 -37.275735 1.000001 0.000000
-72.821688 -72.243456 -75.645418 -73.912257 1.002823 0.000000
0.128148 0.129202 0.126374 0.127836 0.006757 0.000000
-0.000021 0.000024 -0.000022 -0.000000 -0.000002 0.000000
0.122720 0.134433 0.121340 0.127813 0.000000 0.000000
-0.000059 0.000124 -0.000092 -0.000000 0.000000 0.000000
0.000351 0.000404 0.000212 0.000302 0.000000 0.000000
0.000001 0.000001 -0.000002 -0.000000 -0.000000 0.000000
-7 175 0 0 463 2 0 10 0
-0.24602 -10 2 0.2 1.5 82.782 384.539 
-37.676437 -36.795604 -37.727215 -37.267581 1.000001 0.000000
-73.214217 -72.873672 -74.978558 -73.914072 1.000917 0.000000
0.128120 0.128787 0.127044 0.127935 0.007489 0.000000
-0.000013 0.000015 -0.000014 -0.000000 -0.000003 0.000000
0.124657 0.132008 0.123902 0.127926 0.000000 0.000000
-0.000036 0.000073 -0.000060 0.000000 0.000000 0.000000
0.000329 0.000358 0.000240 0.000297 -0.000000 0.000000
0.000001 0.000001 -0.000001 -0.000000 0.000000 0.000000
-7 176 0 0 464 2 0 10 0
-0.245953 -10 2 0.2 1.5 82.777 383.272 
-37.383077 -37.130342 -37.394465 -37.262917 1.000000 0.000000
-73.707896 -73.617544 -74.214530 -73.914959 1.000092 0.000000
0.128041 0.128236 0.127743 0.127991 0.007370 0.000000
-0.000004 0.000004 -0.000004 -0.000000 0.000000 0.000000
0.127025 0.129142 0.126842 0.127990 0.000000 0.000000
-0.000010 0.000019 -0.000018 -0.000000 0.000000 0.000000
0.000304 0.000311 0.000278 0.000294 -0.000000 0.000000
0.000000 0.000000 -0.000000 -0.000000 0.000000 0.000000
-7 177 0 0 465 2 0 10 0
-0.245947 -10 2 0.2 1.5 82.7766 383.162 
-37.249913 -37.248868 -37.276145 -37.262513 1.000000 0.000000
-73.936838 -73.884215 -73.945877 -73.915030 1.000001 0.000000
0.127991 0.128021 0.127970 0.127996 0.007359 0.000000
0.000000 0.000000 -0.000000 0.000000 -0.000000 0.000000
0.128097 0.128115 0.127877 0.127996 0.000000 0.000000
0.000001 0.000002 -0.000002 -0.000000 0.000000 0.000000
0.000293 0.000296 0.000292 0.000294 -0.000000 0.000000
-0.000000 0.000000 -0.000000 -0.000000 0.000000 0.000000
-7 178 0 0 466 2 0 10 0
-0.245978 -10 2 0.2 1.5 82.7788 383.732 
-36.979950 -36.962360 -37.561565 -37.264613 1.000000 0.000000
-74.411774 -73.242035 -74.597733 -73.914649 1.000427 0.000000
0.127866 0.128524 0.127402 0.127971 0.008863 0.000000
0.000009 0.000009 -0.000009 -0.000000 0.000000 0.000000
0.130266 0.130590 0.125368 0.127967 0.000000 0.000000
0.000021 0.000045 -0.000040 -0.000000 -0.000000 0.000000
0.000271 0.000334 0.000258 0.000295 -0.000000 0.000000
-0.000000 0.000001 -0.000001 0.000000 -0.000000 0.000000
-7 179 0 0 467 2 0 10 0
-0.246063 -10 2 0.2 1.5 82.7851 385.348 
-36.699539 -36.674097 -37.847549 -37.270551 1.000001 0.000000
-74.921660 -72.607706 -75.257453 -73.913449 1.001676 0.000000
0.127704 0.128969 0.126770 0.127899 0.009040 0.000000
0.000018 0.000019 -0.000017 -0.000000 0.000001 0.000000
0.132512 0.133026 0.122825 0.127885 0.000000 0.000000
0.000039 0.000094 -0.000074 -0.000000 -0.000000 0.000000
0.000250 0.000377 0.000228 0.000299 0.000000 0.000000
-0.000001 0.000001 -0.000001 -0.000000 0.000000 0.000000
-7 180 0 0 468 2 0 10 0
-0.2462 -10 2 0.2 1.5 82.7951 388.022 
-36.410279 -36.384106 -38.131859 -37.280317 1.000002 0.000000
-75.467323 -71.979849 -75.930151 -73.911090 1.003889 0.000000
0.127506 0.129359 0.126072 0.127781 0.009338 0.000000
0.000028 0.000028 -0.000026 -0.000000 0.000002 0.000000
0.134824 0.135449 0.120247 0.127750 0.000000 0.000000
0.000054 0.000147 -0.000104 -0.000000 -0.000000 0.000000
0.000229 0.000424 0.000201 0.000305 -0.000000 0.000000
-0.000001 0.000002 -0.000002 -0.000000 0.000000 0.000000
-7 181 0 0 469 2 0 10 0
-0.246386 -10 2 0.2 1.5 82.8082 391.771 
-36.113729 -36.091801 -38.418838 -37.293893 1.000001 0.000000
-76.049626 -71.358320 -76.608739 -73.907015 1.007160 0.000000
0.127272 0.129699 0.125303 0.127618 0.008360 0.000000
0.000038 0.000038 -0.000033 -0.000000 0.000001 0.000000
0.137189 0.137827 0.117639 0.127563 0.000000 0.000000
0.000065 0.000206 -0.000130 0.000000 -0.000000 0.000000
0.000208 0.000477 0.000177 0.000313 -0.000000 0.000000
-0.000002 0.000002 -0.000003 0.000000 0.000000 0.000000
-7 182 0 0 470 2 0 10 0
-0.246612 -10 2 0.2 1.5 82.8238 396.62 
-35.811695 -35.798339 -38.704763 -37.311262 1.000001 0.000000
-76.668802 -70.744867 -77.298427 -73.900464 1.011556 0.000000
0.127002 0.129990 0.124465 0.127409 0.008863 0.000000
0.000048 0.000048 -0.000041 -0.000000 0.000002 0.000000
0.139590 0.140182 0.114997 0.127324 0.000000 0.000000
0.000071 0.000271 -0.000152 -0.000000 -0.000000 0.000000
0.000188 0.000537 0.000155 0.000324 0.000000 0.000000
-0.000002 0.000003 -0.000004 -0.000000 -0.000000 0.000000
-7 183 0 0 471 2 0 10 0
-0.246874 -10 2 0.2 1.5 82.841 402.598 
-35.506192 -35.499872 -38.991917 -37.332409 1.000001 0.000000
-77.324326 -70.130818 -77.992405 -73.890488 1.017230 0.000000
0.126697 0.130236 0.123548 0.127157 0.009507 0.000000
0.000058 0.000058 -0.000048 -0.000000 0.000002 0.000000
0.142012 0.142487 0.112316 0.127035 0.000000 0.000000
0.000071 0.000341 -0.000171 -0.000000 -0.000000 0.000000
0.000169 0.000603 0.000136 0.000337 -0.000000 0.000000
-0.000002 0.000003 -0.000005 0.000000 0.000000 0.000000
-7 184 0 0 472 2 0 10 0
-0.24716 -10 2 0.2 1.5 82.8586 409.742 
-35.199402 -35.199402 -39.281859 -37.357324 1.000001 0.000000
-78.014695 -69.522425 -78.695318 -73.875968 1.024410 0.000000
0.126355 0.130445 0.122558 0.126860 0.009076 0.000000
0.000068 0.000069 -0.000055 -0.000000 0.000001 0.000000
0.144432 0.144793 0.109618 0.126696 0.000000 0.000000
0.000066 0.000417 -0.000186 0.000000 -0.000000 0.000000
0.000150 0.000677 0.000119 0.000353 -0.000000 0.000000
-0.000002 0.000004 -0.000007 -0.000000 0.000000 0.000000
-7 185 0 0 473 2 0 10 0
-0.247463 -10 2 0.2 1.5 82.8756 418.09 
-34.893597 -34.893597 -39.572171 -37.386012 1.000000 0.000000
-78.737432 -68.916268 -79.403720 -73.855647 1.033310 0.000000
0.125979 0.130617 0.121481 0.126520 0.009969 0.000000
0.000078 0.000079 -0.000062 -0.000000 0.000001 0.000000
0.146831 0.147038 0.106862 0.126309 0.000000 0.000000
0.000055 0.000500 -0.000199 -0.000000 -0.000000 0.000000
0.000133 0.000760 0.000104 0.000372 -0.000000 0.000000
-0.000002 0.000004 -0.000008 0.000000 -0.000000 0.000000
-7 186 0 0 474 2 0 10 0
-0.247772 -10 2 0.2 1.5 82.8906 427.685 
-34.591064 -34.583084 -39.866237 -37.418497 1.000000 0.000000
-79.488692 -68.307007 -80.120040 -73.828167 1.044290 0.000000
0.125567 0.130757 0.120317 0.126137 0.011054 0.000000
0.000088 0.000091 -0.000069 -0.000000 0.000001 0.000000
0.149186 0.149287 0.104073 0.125872 0.000000 0.000000
0.000039 0.000589 -0.000210 -0.000000 -0.000000 0.000000
0.000117 0.000853 0.000091 0.000394 0.000000 0.000000
-0.000002 0.000005 -0.000010 -0.000000 -0.000000 0.000000
-7 187 0 0 475 2 0 10 0
-0.248077 -10 2 0.2 1.5 82.9024 438.565 
-34.293996 -34.269184 -40.164228 -37.454825 1.000000 0.000000
-80.263369 -67.701639 -80.830741 -73.792126 1.057762 0.000000
0.125120 0.130865 0.119070 0.125711 0.010309 0.000000
0.000097 0.000102 -0.000075 -0.000000 0.000000 0.000000
0.151474 0.151474 0.101258 0.125388 0.000000 0.000000
0.000019 0.000685 -0.000218 -0.000000 -0.000000 0.000000
0.000102 0.000957 0.000080 0.000420 0.000000 0.000000
-0.000002 0.000006 -0.000012 0.000000 -0.000000 0.000000
-7 188 0 0 476 2 0 10 0
-0.248368 -10 2 0.2 1.5 82.9096 450.767 
-34.004347 -33.944164 -40.462415 -37.495071 1.000000 0.000000
-81.054827 -67.090855 -81.550175 -73.746139 1.074255 0.000000
0.124637 0.130948 0.117719 0.125243 0.011667 0.000000
0.000107 0.000114 -0.000081 0.000000 0.000000 0.000000
0.153675 0.153675 0.098387 0.124857 0.000000 0.000000
-0.000005 0.000787 -0.000224 0.000000 -0.000000 0.000000
0.000088 0.001075 0.000070 0.000449 -0.000000 0.000000
-0.000002 0.000006 -0.000015 -0.000000 0.000000 0.000000
-7 189 0 0 477 2 0 10 0
-0.248637 -10 2 0.2 1.5 82.9112 464.317 
-33.723733 -33.619682 -40.770772 -37.539343 1.000000 0.000000
-81.855396 -66.485379 -82.252687 -73.688931 1.094388 0.000000
0.124117 0.131010 0.116272 0.124732 0.013284 0.000000
0.000116 0.000126 -0.000087 -0.000000 -0.000000 0.000000
0.155771 0.155816 0.095492 0.124277 0.000000 0.000000
-0.000031 0.000898 -0.000229 -0.000000 -0.000000 0.000000
0.000076 0.001207 0.000061 0.000482 -0.000000 -0.000000
-0.000001 0.000007 -0.000018 -0.000000 0.000000 0.000000
-7 190 0 0 478 2 0 10 0
-0.248876 -10 2 0.2 1.5 82.9061 479.231 
-33.453290 -33.280024 -41.077668 -37.587780 1.000000 0.000000
-82.656432 -65.873303 -82.971296 -73.619424 1.118922 0.000000
0.123560 0.131052 0.114721 0.124177 0.010896 0.000000
0.000125 0.000139 -0.000092 0.000000 -0.000000 0.000000
0.157747 0.157953 0.092557 0.123650 0.000000 0.000000
-0.000059 0.001019 -0.000233 -0.000000 -0.000000 0.000000
0.000065 0.001356 0.000053 0.000520 -0.000000 -0.000000
-0.000001 0.000008 -0.000021 0.000000 0.000000 0.000000
-7 191 0 0 479 2 0 10 0
-0.24908 -10 2 0.2 1.5 82.8937 495.507 
-33.193612 -32.932812 -41.397536 -37.640558 1.000000 0.000000
-83.449024 -65.257987 -83.652124 -73.536819 1.148752 0.000000
0.122965 0.131088 0.113065 0.123579 0.012639 0.000000
0.000133 0.000152 -0.000097 -0.000000 -0.000000 0.000000
0.159595 0.160009 0.089564 0.122975 0.000000 0.000000
-0.000085 0.001145 -0.000235 0.000000 0.000000 0.000000
0.000056 0.001522 0.000047 0.000563 0.000000 0.000000
-0.000001 0.000009 -0.000025 -0.000000 -0.000000 0.000000
-7 192 0 0 480 2 0 10 0
-0.249248 -10 2 0.2 1.5 82.8735 513.127 
-32.944691 -32.588181 -41.715832 -37.697884 1.000000 0.000000
-84.224464 -64.645811 -84.366305 -73.440664 1.184893 0.000000
0.122331 0.131113 0.111299 0.122935 0.014684 0.000000
0.000141 0.000165 -0.000102 -0.000000 -0.000000 0.000000
0.161311 0.162115 0.086532 0.122250 0.000000 0.000000
-0.000110 0.001276 -0.000237 -0.000000 -0.000000 0.000000
0.000048 0.001711 0.000041 0.000611 0.000000 0.000000
-0.000001 0.000009 -0.000029 -0.000000 0.000000 0.000000
-7 193 0 0 481 2 0 10 0
-0.249381 -10 2 0.2 1.5 82.8457 532.058 
-32.705942 -32.220676 -42.044042 -37.759996 1.000000 0.000000
-84.975042 -64.035192 -85.046379 -73.330870 1.228394 0.000000
0.121659 0.131131 0.109408 0.122244 0.011085 0.000000
0.000150 0.000179 -0.000107 -0.000000 -0.000000 0.000000
0.162897 0.164128 0.083499 0.121475 0.000000 0.000000
-0.000132 0.001421 -0.000238 0.000000 0.000000 0.000000
0.000041 0.001919 0.000036 0.000665 -0.000000 0.000000
-0.000001 0.000010 -0.000034 -0.000000 0.000000 0.000000
-7 194 0 0 482 2 0 10 0
-0.24948 -10 2 0.2 1.5 82.8103 552.253 
-32.476403 -31.841009 -42.382237 -37.827157 1.000000 0.000000
-85.694654 -63.429552 -85.694654 -73.207668 1.280367 0.000000
0.120948 0.131136 0.107409 0.121506 0.013067 0.000000
0.000157 0.000193 -0.000111 -0.000000 -0.000000 0.000000
0.164362 0.166125 0.080396 0.120648 0.000000 0.000000
-0.000151 0.001576 -0.000239 -0.000000 0.000000 0.000000
0.000035 0.002155 0.000032 0.000726 -0.000000 0.000000
-0.000001 0.000011 -0.000039 0.000000 0.000000 0.000000
-7 195 0 0 483 2 0 10 0
-0.249552 -10 2 0.2 1.5 82.768 573.656 
-32.254754 -31.464154 -42.719124 -37.899648 1.000000 0.000000
-86.379033 -62.830512 -86.379033 -73.071533 1.342332 0.000000
0.120199 0.131136 0.105282 0.120719 0.015360 0.000000
0.000165 0.000208 -0.000115 0.000000 -0.000000 0.000000
0.165716 0.168019 0.077295 0.119770 0.000000 0.000000
-0.000166 0.001737 -0.000240 -0.000000 -0.000000 0.000000
0.000030 0.002415 0.000028 0.000793 -0.000000 0.000000
-0.000000 0.000012 -0.000046 -0.000000 0.000000 0.000000
-7 196 0 0 484 2 0 10 0
-0.249601 -10 2 0.2 1.5 82.7195 596.208 
-32.039456 -31.067609 -43.072007 -37.977768 1.000000 0.000000
-87.025866 -62.237063 -87.025866 -72.923067 1.417110 0.000000
0.119414 0.131157 0.103047 0.119881 0.009774 0.000000
0.000173 0.000222 -0.000118 -0.000000 0.000000 0.000000
0.166973 0.169966 0.074146 0.118838 0.000000 0.000000
-0.000177 0.001903 -0.000240 -0.000000 0.000000 0.000000
0.000026 0.002701 0.000025 0.000868 0.000000 0.000000
-0.000000 0.000013 -0.000053 0.000000 0.000000 0.000000
-7 197 0 0 485 2 0 10 0
-0.249633 -10 2 0.2 1.5 82.6654 619.852 
-31.829443 -30.663270 -43.426653 -38.061825 1.000000 0.000000
-87.634599 -61.648315 -87.640094 -72.762902 1.509330 0.000000
0.118596 0.131160 0.100695 0.118992 0.011659 0.000000
0.000180 0.000237 -0.000121 0.000000 0.000000 0.000000
0.168144 0.171796 0.071009 0.117851 0.000000 0.000000
-0.000186 0.002073 -0.000240 0.000000 -0.000000 0.000000
0.000023 0.003018 0.000022 0.000951 0.000000 0.000000
-0.000000 0.000015 -0.000060 -0.000000 0.000000 0.000000
-7 198 0 0 486 2 0 10 0
-0.249653 -10 2 0.2 1.5 82.6063 644.533 
-31.623478 -30.262083 -43.793936 -38.152133 1.000000 0.000000
-88.205900 -61.079285 -88.278247 -72.591618 1.623857 0.000000
0.117748 0.131159 0.098222 0.118051 0.013824 0.000000
0.000188 0.000253 -0.000124 -0.000000 0.000000 0.000000
0.169243 0.173565 0.067851 0.116811 0.000000 0.000000
-0.000191 0.002264 -0.000240 0.000000 -0.000000 0.000000
0.000020 0.003364 0.000020 0.001042 0.000000 0.000000
-0.000000 0.000016 -0.000069 -0.000000 -0.000000 0.000000
-7 199 0 0 487 2 0 10 0
-0.249666 -10 2 0.2 1.5 82.5428 670.199 
-31.420126 -29.831840 -44.164942 -38.248998 1.000000 0.000000
-88.741769 -60.510872 -88.879923 -72.409737 1.867574 0.000000
0.116870 0.131154 0.095644 0.117058 0.008888 0.000000
0.000195 0.000269 -0.000126 -0.000000 -0.000000 0.000000
0.170283 0.175306 0.064713 0.115715 0.000000 0.000000
-0.000195 0.002452 -0.000240 0.000000 -0.000000 0.000000
0.000018 0.003739 0.000018 0.001143 0.000000 0.000000
-0.000000 0.000017 -0.000079 0.000000 0.000000 0.000000
-7 200 9 15 488 2 0 10 0
-0.249673 -10 2 0.2 1.5 82.4754 696.812 
-31.220160 -29.403023 -44.548030 -38.352750 1.000000 0.000000
-89.243543 -59.964181 -89.446035 -72.217666 2.104365 0.000000
0.115973 0.131145 0.092962 0.116011 0.010643 0.000000
0.000202 0.000284 -0.000128 -0.000000 0.000000 0.000000
0.171266 0.176938 0.061536 0.114565 0.000000 0.000000
-0.000196 0.002647 -0.000240 -0.000000 0.000000 0.000000
0.000016 0.004147 0.000016 0.001253 0.000000 -0.000000
-0.000000 0.000018 -0.000090 -0.000000 0.000000 0.000000
-4 1 0 0 489 2 0 10 0
0.287641 -10 2 0.2 1.5 69.2376 388.26 
-49.622368 -49.622368 -49.622368 -49.622368 1.000000 0.000000
-48.285183 -48.285183 -48.285183 -48.285183 2.104365 0.000000
0.028735 0.028735 0.028735 0.028735 0.010643 0.000000
0.000000 0.000000 0.000000 0.000000 0.000000 0.000000
0.028735 0.028735 0.028735 0.028735 0.000000 0.000000
0.000000 0.000000 0.000000 0.000000 0.000000 0.000000
0.032913 0.032913 0.032913 0.032913 0.000000 -0.000000
-0.000000 -0.000000 -0.000000 -0.000000 0.000000 0.000000
-4 -2 0 0 490 2 0 10 0
0.28764 -10 2 0.2 1.5 69.2376 388.262 
-49.640586 -49.596655 -49.648040 -49.622367 0.999999 0.000000
-48.291123 -48.273414 -48.296926 -48.285186 0.999937 0.000000
0.028749 0.028759 0.028712 0.028735 0.009677 0.000000
-0.000000 0.000000 -0.000000 -0.000000 -0.000000 0.000000
0.028666 0.028856 0.028615 0.028735 0.000000 0.000000
-0.000002 0.000002 -0.000002 -0.000000 0.000000 0.000000
0.032890 0.032974 0.032853 0.032913 0.000000 0.000000
-0.000001 0.000001 -0.000001 -0.000000 0.000000 0.000000
-4 -3 0 0 491 2 0 10 0
0.287635 -10 2 0.2 1.5 69.2377 388.268 
-49.677252 -49.545157 -49.699347 -49.622427 1.000044 0.000000
-48.303122 -48.249787 -48.320324 -48.285202 0.999770 0.000000
0.028776 0.028807 0.028665 0.028736 0.009678 0.000000
-0.000001 0.000001 -0.000001 -0.000000 0.000010 0.000000
0.028526 0.029099 0.028377 0.028736 -0.000000 0.000000
-0.000005 0.000006 -0.000006 -0.000000 0.000000 0.000000
0.032842 0.033096 0.032732 0.032913 -0.000000 0.000000
-0.000003 0.000003 -0.000003 -0.000000 -0.000000 0.000000
-4 -4 0 0 492 2 0 10 0
0.28761 -10 2 0.2 1.5 69.238 388.298 
-49.751431 -49.441831 -49.801632 -49.622724 1.000263 0.000000
-48.327595 -48.202209 -48.366687 -48.285278 0.997791 0.000000
0.028832 0.028905 0.028575 0.028739 0.009330 0.000000
-0.000002 0.000003 -0.000003 0.000000 0.000038 0.000000
0.028243 0.029591 0.027906 0.028739 0.000000 0.000000
-0.000011 0.000013 -0.000014 -0.000000 0.000000 0.000000
0.032745 0.033342 0.032495 0.032914 -0.000000 0.000000
-0.000006 0.000007 -0.000007 0.000000 -0.000000 0.000000
-4 -5 0 0 493 2 0 10 0
0.2875 -10 2 0.2 1.5 69.2397 388.433 
-49.903135 -49.233752 -50.005450 -49.624032 1.000000 0.000000
-48.378390 -48.105616 -48.458262 -48.285615 0.986727 0.000000
0.028950 0.029112 0.028403 0.028753 0.009347 0.000000
-0.000005 0.000006 -0.000006 -0.000000 -0.000000 0.000000
0.027668 0.030601 0.026991 0.028751 0.000000 0.000000
-0.000023 0.000028 -0.000030 -0.000000 0.000000 0.000000
0.032541 0.033847 0.032032 0.032916 0.000000 0.000000
-0.000013 0.000014 -0.000015 -0.000000 -0.000000 0.000000
-4 -6 0 0 494 2 0 10 0
0.287184 -10 2 0.2 1.5 69.2445 388.816 
-50.138988 -48.918250 -50.308765 -49.627778 1.000000 0.000000
-48.459070 -47.957312 -48.592314 -48.286581 0.957537 0.000000
0.029141 0.029445 0.028166 0.028792 0.009391 0.000000
-0.000009 0.000011 -0.000010 -0.000000 -0.000000 0.000000
0.026782 0.032182 0.025673 0.028787 0.000000 0.000000
-0.000039 0.000050 -0.000056 -0.000000 0.000000 0.000000
0.032212 0.034633 0.031361 0.032922 0.000000 0.000000
-0.000023 0.000025 -0.000028 -0.000000 0.000000 0.000000
-4 -7 0 0 495 2 0 10 0
0.286373 -10 2 0.2 1.5 69.2569 389.802 
-50.510663 -48.437323 -50.756987 -49.637403 0.999999 0.000000
-48.589376 -47.727193 -48.785487 -48.289081 0.885852 0.000000
0.029461 0.030002 0.027862 0.028894 0.008654 0.000000
-0.000015 0.000018 -0.000016 -0.000000 -0.000001 0.000000
0.025410 0.034733 0.023817 0.028880 0.000000 0.000000
-0.000061 0.000082 -0.000098 -0.000000 0.000000 0.000000
0.031672 0.035883 0.030412 0.032938 -0.000000 0.000000
-0.000038 0.000042 -0.000049 -0.000000 -0.000000 0.000000
-4 -8 0 0 496 2 0 10 0
0.284586 -10 2 0.2 1.5 69.2844 391.975 
-51.060025 -47.749851 -51.371581 -49.658726 0.999994 0.000000
-48.786362 -47.390095 -49.038629 -48.294719 0.743170 0.000000
0.029975 0.030891 0.027531 0.029120 0.008884 0.000000
-0.000023 0.000030 -0.000025 -0.000000 -0.000003 0.000000
0.023441 0.038637 0.021479 0.029084 0.000000 0.000000
-0.000085 0.000128 -0.000165 -0.000000 0.000000 0.000000
0.030838 0.037763 0.029206 0.032972 -0.000000 0.000000
-0.000054 0.000065 -0.000082 -0.000000 -0.000000 0.000000
-4 -9 0 0 497 2 0 10 0
0.282046 -10 2 0.2 1.5 69.3239 395.049 
-51.642111 -47.033422 -51.972690 -49.689235 0.999988 0.000000
-48.997448 -47.034774 -49.273640 -48.303064 0.573727 0.000000
0.030571 0.031921 0.027299 0.029442 0.009216 0.000000
-0.000032 0.000043 -0.000033 0.000000 -0.000006 0.000000
0.021441 0.043024 0.019377 0.029375 0.000000 0.000000
-0.000100 0.000179 -0.000243 -0.000000 -0.000000 0.000000
0.029928 0.039828 0.028117 0.033017 0.000000 0.000000
-0.000067 0.000091 -0.000119 0.000000 -0.000000 0.000000
-4 -10 0 0 498 2 0 10 0
0.278778 -10 2 0.2 1.5 69.3755 398.95 
-52.247432 -46.289124 -52.555962 -49.728830 0.999953 0.000000
-49.216599 -46.656112 -49.490028 -48.314496 0.404882 0.000000
0.031253 0.033097 0.027162 0.029860 0.009210 0.000000
-0.000041 0.000057 -0.000041 -0.000000 -0.000006 0.000000
0.019459 0.048014 0.017524 0.029750 0.000000 0.000000
-0.000107 0.000239 -0.000333 -0.000000 0.000000 0.000000
0.028971 0.042099 0.027145 0.033072 -0.000000 0.000000
-0.000075 0.000121 -0.000162 -0.000000 -0.000000 0.000000
-4 -11 0 0 499 2 0 10 0
0.2748 -10 2 0.2 1.5 69.4394 403.556 
-52.863040 -45.499024 -53.128325 -49.777381 0.999916 0.000000
-49.436869 -46.257619 -49.686986 -48.329668 0.259112 0.000000
0.032021 0.034417 0.027107 0.030368 0.009716 0.000000
-0.000049 0.000074 -0.000049 0.000000 -0.000012 0.000000
0.017553 0.053618 0.015850 0.030204 0.000000 0.000000
-0.000106 0.000314 -0.000436 0.000000 0.000000 0.000000
0.027999 0.044586 0.026287 0.033129 0.000000 0.000000
-0.000079 0.000159 -0.000209 0.000000 0.000000 0.000000
-4 -12 0 0 500 2 0 10 0
0.270104 -10 2 0.2 1.5 69.5159 408.701 
-53.472920 -44.660468 -53.677115 -49.834538 0.999866 0.000000
-49.650859 -45.839071 -49.866232 -48.349597 0.149095 0.000000
0.032878 0.035893 0.027124 0.030965 0.010298 0.000000
-0.000057 0.000093 -0.000057 -0.000000 -0.000022 0.000000
0.015777 0.060024 0.014407 0.030731 0.000000 0.000000
-0.000098 0.000408 -0.000556 0.000000 0.000000 0.000000
0.027048 0.047320 0.025519 0.033182 0.000000 0.000000
-0.000078 0.000204 -0.000263 -0.000000 -0.000000 0.000000
-4 -13 0 0 501 2 0 10 0
0.264637 -10 2 0.2 1.5 69.6053 414.199 
-54.060530 -43.768742 -54.198175 -49.899407 0.999834 0.000000
-49.851824 -45.399620 -50.025585 -48.375716 0.076483 0.000000
0.033827 0.037510 0.027202 0.031649 0.008355 0.000000
-0.000065 0.000116 -0.000065 0.000000 -0.000020 0.000000
0.014177 0.067330 0.013113 0.031327 0.000000 0.000000
-0.000086 0.000529 -0.000689 0.000000 0.000000 0.000000
0.026150 0.050283 0.024854 0.033220 -0.000000 0.000000
-0.000073 0.000262 -0.000319 -0.000000 -0.000000 0.000000
-4 -14 0 0 502 2 0 10 0
0.258272 -10 2 0.2 1.5 69.7071 419.907 
-54.612766 -42.809344 -54.696575 -49.970066 0.999830 0.000000
-50.035022 -44.948783 -50.173512 -48.409882 0.034500 0.000000
0.034879 0.039280 0.027335 0.032421 0.008915 0.000000
-0.000072 0.000142 -0.000073 -0.000000 -0.000023 0.000000
0.012780 0.075569 0.012013 0.031991 0.000000 0.000000
-0.000073 0.000687 -0.000838 -0.000000 0.000000 0.000000
0.025331 0.053426 0.024252 0.033230 0.000000 0.000000
-0.000066 0.000333 -0.000381 0.000000 0.000000 0.000000
-4 -15 0 0 503 2 0 10 0
0.25079 -10 2 0.2 1.5 69.8205 425.817 
-55.123732 -41.779228 -55.171942 -50.043003 0.999917 0.000000
-50.198791 -44.497997 -50.305032 -48.454309 0.013284 0.000000
0.036051 0.041200 0.027513 0.033292 0.009518 0.000000
-0.000079 0.000172 -0.000080 -0.000000 -0.000016 0.000000
0.011586 0.084771 0.011020 0.032730 0.000000 0.000000
-0.000061 0.000893 -0.000991 -0.000000 0.000000 0.000000
0.024603 0.056656 0.023727 0.033194 0.000000 0.000000
-0.000059 0.000418 -0.000439 -0.000000 -0.000000 0.000000
-4 -16 0 0 504 2 0 10 0
0.241885 -10 2 0.2 1.5 69.9428 432.159 
-55.595932 -40.664148 -55.616868 -50.112516 1.000122 0.000000
-50.344411 -44.064620 -50.427059 -48.511360 0.008007 0.000000
0.037371 0.043295 0.027741 0.034284 0.003887 0.000000
-0.000086 0.000207 -0.000088 0.000000 0.000034 0.000000
0.010577 0.094986 0.010163 0.033561 0.000000 0.000000
-0.000051 0.001153 -0.001142 0.000000 0.000000 0.000000
0.023966 0.059796 0.023244 0.033092 0.000000 0.000000
-0.000052 0.000522 -0.000489 0.000000 0.000000 0.000000
-4 -17 0 0 505 2 0 10 0
0.23124 -10 2 0.2 1.5 70.0695 439.504 
-56.038640 -39.489180 -56.039314 -50.170275 1.000288 0.000000
-50.475096 -43.693687 -50.540665 -48.582889 0.008680 0.000000
0.038881 0.045622 0.028024 0.035427 0.000382 0.000000
-0.000093 0.000245 -0.000097 0.000000 0.000102 0.000000
0.009720 0.106000 0.009404 0.034510 0.000000 0.000000
-0.000043 0.001472 -0.001267 0.000000 -0.000000 0.000000
0.023409 0.062478 0.022803 0.032903 0.000000 0.000000
-0.000046 0.000635 -0.000524 0.000000 0.000000 0.000000
-4 -18 0 0 506 2 0 10 0
0.21877 -10 2 0.2 1.5 70.1928 448.733 
-56.463393 -38.246470 -56.463393 -50.206059 0.999886 0.000000
-50.593843 -43.421338 -50.650806 -48.668569 0.009569 0.000000
0.040615 0.048185 0.028348 0.036743 -0.000477 0.000000
-0.000101 0.000285 -0.000105 -0.000000 -0.000038 0.000000
0.008980 0.117116 0.008720 0.035605 0.000000 0.000000
-0.000039 0.001844 -0.001340 -0.000000 0.000000 0.000000
0.022918 0.064576 0.022384 0.032614 -0.000000 0.000000
-0.000042 0.000744 -0.000529 -0.000000 0.000000 0.000000
-4 -19 0 0 507 2 0 10 0
0.204989 -10 2 0.2 1.5 70.303 460.658 
-56.877991 -37.034780 -56.877991 -50.211929 0.998897 0.000000
-50.701633 -43.289468 -50.753708 -48.763660 0.007854 0.000000
0.042571 0.050976 0.028708 0.038224 -0.000515 0.000333
-0.000109 0.000324 -0.000114 -0.000000 -0.000515 -0.000333
0.008327 0.127590 0.008082 0.036845 0.000000 0.000000
-0.000037 0.002224 -0.001352 0.000000 0.000000 0.000000
0.022487 0.065539 0.021999 0.032237 -0.000000 0.000000
-0.000039 0.000839 -0.000502 -0.000000 -0.000000 0.000000
-4 -20 0 0 508 2 0 10 0
0.190931 -10 2 0.2 1.5 70.394 475.39 
-57.283669 -35.915547 -57.283669 -50.188494 0.999998 0.000000
-50.797949 -43.298318 -50.845911 -48.860383 0.009126 0.000000
0.044692 0.053923 0.029055 0.039814 -0.000307 0.000000
-0.000117 0.000359 -0.000123 -0.000000 -0.000001 0.000000
0.007740 0.136670 0.007501 0.038194 0.000000 0.000000
-0.000036 0.002606 -0.001302 0.000000 0.000000 0.000000
0.022110 0.065420 0.021657 0.031810 0.000000 0.000000
-0.000037 0.000907 -0.000453 -0.000000 -0.000000 0.000000
-4 -21 0 0 509 2 0 10 0
0.177345 -10 2 0.2 1.5 70.4682 492.382 
-57.682254 -34.919076 -57.682254 -50.143729 0.999997 0.000000
-50.883500 -43.416814 -50.926838 -48.954248 0.010731 0.000000
0.046927 0.056985 0.029394 0.041468 -0.000134 0.000000
-0.000126 0.000388 -0.000133 -0.000000 -0.000002 0.000000
0.007198 0.144414 0.006970 0.039613 0.000000 0.000000
-0.000034 0.002942 -0.001214 -0.000000 0.000000 0.000000
0.021777 0.064444 0.021362 0.031362 0.000000 0.000000
-0.000034 0.000941 -0.000394 0.000000 0.000000 0.000000
-4 -22 0 0 510 2 0 10 0
0.164324 -10 2 0.2 1.5 70.5323 510.981 
-58.076856 -34.025333 -58.076856 -50.085269 0.999951 0.000000
-50.960267 -43.602464 -50.996408 -49.046443 0.009422 0.000000
0.049269 0.060226 0.029711 0.043178 -0.000043 0.000000
-0.000135 0.000411 -0.000143 -0.000000 -0.000008 0.000000
0.006689 0.150555 0.006480 0.041092 0.000000 0.000000
-0.000032 0.003225 -0.001175 -0.000000 0.000000 0.000000
0.021477 0.062968 0.021097 0.030899 -0.000000 0.000000
-0.000032 0.000947 -0.000335 0.000000 0.000000 0.000000
-4 -23 0 0 511 2 0 10 0
0.151645 -10 2 0.2 1.5 70.5928 530.601 
-58.466558 -33.190355 -58.466558 -50.016685 1.000200 0.000000
-51.029615 -43.864132 -51.060625 -49.141060 0.011195 0.000000
0.051725 0.063617 0.030008 0.044952 0.000025 0.000000
-0.000144 0.000431 -0.000154 0.000000 -0.000014 0.000000
0.006209 0.156249 0.006035 0.042632 0.000000 0.000000
-0.000028 0.003499 -0.001224 -0.000000 0.000000 0.000000
0.021202 0.060918 0.020870 0.030404 0.000000 0.000000
-0.000028 0.000933 -0.000311 -0.000000 -0.000000 0.000000
-4 -24 0 0 512 2 0 10 0
0.139078 -10 2 0.2 1.5 70.6529 550.703 
-58.845566 -32.408314 -58.845566 -49.937726 0.999980 0.000000
-51.091869 -44.170913 -51.117384 -49.242415 0.013189 0.000000
0.054292 0.067232 0.030301 0.046792 -0.000002 0.000001
-0.000153 0.000450 -0.000165 -0.000000 -0.000002 -0.000001
0.005766 0.161096 0.005634 0.044230 -0.000000 0.000000
-0.000024 0.003730 -0.001273 -0.000000 0.000000 0.000000
0.020953 0.058604 0.020671 0.029858 0.000000 0.000000
-0.000025 0.000897 -0.000294 -0.000000 0.000000 0.000000
-4 -25 0 0 513 2 0 10 0
0.126524 -10 2 0.2 1.5 70.7126 570.835 
-59.205473 -31.638001 -59.205473 -49.845916 1.000000 0.000000
-51.146882 -44.553972 -51.167519 -49.353480 0.012249 0.000000
0.056944 0.070965 0.030600 0.048683 -0.000000 0.000000
-0.000162 0.000465 -0.000176 -0.000000 0.000000 0.000000
0.005371 0.165226 0.005289 0.045872 0.000000 0.000000
-0.000019 0.003962 -0.001335 0.000000 -0.000000 0.000000
0.020732 0.055803 0.020502 0.029246 -0.000000 -0.000000
-0.000021 0.000849 -0.000276 -0.000000 -0.000000 0.000000
-4 -26 0 0 514 2 0 10 0
0.114034 -10 2 0.2 1.5 70.7705 590.682 
-59.541042 -30.935061 -59.541042 -49.738760 1.000030 0.000000
-51.194650 -44.967025 -51.210897 -49.475356 0.014201 0.000000
0.059650 0.074741 0.030879 0.050601 0.000000 0.000000
-0.000172 0.000479 -0.000187 -0.000000 -0.000000 0.000000
0.005027 0.169103 0.004981 0.047539 0.000000 0.000000
-0.000015 0.004145 -0.001410 0.000000 -0.000000 0.000000
0.020541 0.052842 0.020352 0.028567 -0.000000 0.000000
-0.000018 0.000785 -0.000257 -0.000000 -0.000000 0.000000
-4 -27 0 0 515 2 0 10 0
0.101736 -10 2 0.2 1.5 70.825 610.056 
-59.849272 -30.186835 -59.849272 -49.615361 0.999939 0.000000
-51.235717 -45.444091 -51.248693 -49.607816 0.016255 0.000000
0.062374 0.078484 0.031149 0.052518 -0.000001 0.000000
-0.000181 0.000491 -0.000198 0.000000 -0.000000 0.000000
0.004732 0.172317 0.004714 0.049211 -0.000000 0.000000
-0.000012 0.004332 -0.001467 -0.000000 0.000000 0.000000
0.020378 0.049561 0.020218 0.027828 -0.000000 0.000000
-0.000015 0.000718 -0.000236 0.000000 -0.000000 0.000000
-4 -28 0 0 516 2 0 10 0
0.0897598 -10 2 0.2 1.5 70.8758 628.835 
-60.129085 -29.522228 -60.129085 -49.476676 0.999795 0.000000
-51.270979 -45.941149 -51.281343 -49.750131 0.015976 0.000000
0.065076 0.082204 0.031406 0.054411 -0.000003 0.000000
-0.000190 0.000501 -0.000209 0.000000 -0.000000 0.000000
0.004485 0.175251 0.004485 0.050868 0.000000 0.000000
-0.000010 0.004485 -0.001526 0.000000 0.000000 0.000000
0.020240 0.046265 0.020096 0.027043 -0.000000 0.000000
-0.000014 0.000637 -0.000213 0.000000 -0.000000 0.000000
-4 -29 0 0 517 2 0 10 0
0.0781977 -10 2 0.2 1.5 70.9235 646.932 
-60.383620 -28.881258 -60.383620 -49.324858 0.999830 0.000000
-51.301228 -46.476902 -51.310067 -49.901602 0.017935 0.000000
0.067747 0.085800 0.031655 0.056259 0.000000 0.000000
-0.000199 0.000509 -0.000219 -0.000000 0.000000 0.000000
0.004273 0.177832 0.004273 0.052495 0.000000 -0.000000
-0.000008 0.004657 -0.001564 -0.000000 0.000000 0.000000
0.020123 0.042867 0.019995 0.026224 -0.000000 0.000000
-0.000012 0.000557 -0.000187 -0.000000 -0.000000 0.000000
-4 -30 0 0 518 2 0 10 0
0.0670941 -10 2 0.2 1.5 70.9694 664.298 
-60.613436 -28.269887 -60.613436 -49.162457 0.999819 0.000000
-51.327385 -47.038635 -51.335273 -50.061772 0.019924 0.000000
0.070362 0.089229 0.031890 0.058050 0.000003 0.000000
-0.000208 0.000517 -0.000229 -0.000000 0.000000 0.000000
0.004094 0.179938 0.004094 0.054082 -0.000000 0.000000
-0.000005 0.004788 -0.001611 -0.000000 0.000000 0.000000
0.020022 0.039535 0.019908 0.025385 -0.000000 0.000000
-0.000011 0.000474 -0.000163 -0.000000 -0.000000 0.000000
-4 -31 0 0 519 2 0 10 0
0.0564596 -10 2 0.2 1.5 71.015 680.908 
-60.815458 -27.714208 -60.815458 -48.992004 0.999824 0.000000
-51.350172 -47.607686 -51.357302 -50.230382 0.019091 0.000000
0.072910 0.092474 0.032113 0.059776 0.000006 0.000000
-0.000216 0.000522 -0.000238 0.000000 -0.000000 0.000000
0.003960 0.181873 0.003960 0.055620 -0.000000 0.000000
-0.000009 0.004915 -0.001644 0.000000 0.000000 0.000000
0.019934 0.036274 0.019830 0.024535 -0.000000 0.000000
-0.000010 0.000391 -0.000138 0.000000 0.000000 0.000000
-4 -32 0 0 520 2 0 10 0
0.0462827 -10 2 0.2 1.5 71.0617 696.762 
-61.000376 -27.179015 -61.000376 -48.815830 0.999868 0.000000
-51.370358 -48.200775 -51.377096 -50.407312 0.020890 0.000000
0.075387 0.095549 0.032323 0.061432 0.000006 0.000000
-0.000224 0.000528 -0.000247 -0.000000 0.000000 0.000000
0.003837 0.183428 0.003837 0.057107 0.000000 0.000000
-0.000009 0.004987 -0.001689 -0.000000 0.000000 0.000000
0.019857 0.033139 0.019762 0.023684 -0.000000 0.000000
-0.000009 0.000320 -0.000115 -0.000000 -0.000000 0.000000
-4 -33 0 0 521 2 0 10 0
0.0365437 -10 2 0.2 1.5 71.1109 711.869 
-61.164208 -26.657002 -61.164208 -48.636077 0.999918 0.000000
-51.388436 -48.807477 -51.394792 -50.592449 0.022678 0.000000
0.077785 0.098476 0.032522 0.063016 -0.000004 0.000000
-0.000232 0.000532 -0.000255 -0.000000 0.000000 0.000000
0.003737 0.184821 0.003727 0.058538 0.000000 0.000000
-0.000009 0.005126 -0.001724 -0.000000 -0.000000 0.000000
0.019786 0.030158 0.019703 0.022839 -0.000000 0.000000
-0.000007 0.000245 -0.000090 -0.000000 -0.000000 0.000000
-4 -34 0 0 522 2 0 10 0
0.0272176 -10 2 0.2 1.5 71.1638 726.244 
-61.305544 -26.220301 -61.305544 -48.454661 0.999930 0.000000
-51.404891 -49.422285 -51.410668 -50.785682 0.022526 0.000000
0.080120 0.101205 0.032716 0.064527 -0.000009 0.000000
-0.000240 0.000535 -0.000262 0.000000 0.000000 0.000000
0.003682 0.186042 0.003621 0.059912 0.000000 0.000000
-0.000016 0.005207 -0.001749 0.000000 -0.000000 0.000000
0.019720 0.027330 0.019649 0.022007 -0.000000 0.000000
-0.000006 0.000180 -0.000068 0.000000 0.000000 0.000000
-4 -35 0 0 523 2 0 10 0
0.0182716 -10 2 0.2 1.5 71.2217 739.918 
-61.429383 -25.763322 -61.429383 -48.273148 0.999916 0.000000
-51.420277 -50.051070 -51.425092 -50.987021 0.024163 0.000000
0.082361 0.103743 0.032893 0.065966 -0.000006 0.000000
-0.000247 0.000539 -0.000269 0.000000 0.000000 0.000000
0.003631 0.186992 0.003524 0.061229 0.000000 0.000000
-0.000019 0.005252 -0.001773 0.000000 -0.000000 0.000000
0.019656 0.024671 0.019600 0.021193 0.000000 0.000000
-0.000005 0.000117 -0.000045 0.000000 0.000000 0.000000
-4 -36 0 0 524 2 0 10 0
0.00968223 -10 2 0.2 1.5 71.2852 752.907 
-61.531351 -25.335141 -61.531351 -48.093057 0.999972 0.000000
-51.435014 -50.689522 -51.438216 -51.196253 0.025766 0.000000
0.084520 0.106092 0.033062 0.067332 -0.000001 0.000000
-0.000254 0.000541 -0.000276 -0.000000 0.000000 0.000000
0.003607 0.187976 0.003436 0.062489 -0.000000 0.000000
-0.000024 0.005373 -0.001766 -0.000000 -0.000000 0.000000
0.019591 0.022191 0.019556 0.020403 0.000000 0.000000
-0.000003 0.000060 -0.000024 -0.000000 0.000000 0.000000
-4 -37 0 0 525 2 0 10 0
0.00141913 -10 2 0.2 1.5 71.3554 765.243 
-61.615173 -24.969653 -61.615173 -47.915540 0.999971 0.000000
-51.449631 -51.337286 -51.450218 -51.413315 0.025450 0.000000
0.086609 0.108311 0.033239 0.068628 -0.000000 0.000000
-0.000260 0.000544 -0.000281 -0.000000 0.000000 0.000000
0.003626 0.188737 0.003348 0.063692 -0.000000 0.000000
-0.000035 0.005411 -0.001799 -0.000000 -0.000000 0.000000
0.019521 0.019893 0.019515 0.019639 0.000000 0.000000
-0.000001 0.000009 -0.000003 0.000000 -0.000000 0.000000
-4 -38 0 0 526 2 0 10 0
-0.006541 -10 2 0.2 1.5 71.4328 776.947 
-61.673468 -24.642943 -61.673468 -47.741651 0.999978 0.000000
-51.464682 -51.461273 -51.995567 -51.637981 0.026898 0.000000
0.088611 0.110353 0.033394 0.069857 -0.000000 0.000000
-0.000267 0.000546 -0.000286 0.000000 0.000000 0.000000
0.003665 0.189350 0.003276 0.064839 0.000000 0.000000
-0.000045 0.005468 -0.001813 0.000000 -0.000000 0.000000
0.019445 0.019477 0.017775 0.018906 0.000000 0.000000
0.000003 0.000016 -0.000038 0.000000 0.000000 0.000000
-4 -39 0 0 527 2 0 10 0
-0.0142204 -10 2 0.2 1.5 71.5178 788.045 
-61.704491 -24.275272 -61.704491 -47.572238 1.000015 0.000000
-51.480863 -51.471499 -52.662764 -51.869998 0.028303 0.000000
0.090532 0.112229 0.033538 0.071019 0.000000 0.000000
-0.000273 0.000547 -0.000290 -0.000000 0.000000 0.000000
0.003746 0.190003 0.003209 0.065931 -0.000000 0.000000
-0.000061 0.005559 -0.001839 -0.000000 -0.000000 0.000000
0.019357 0.019441 0.015834 0.018205 0.000000 0.000000
0.000007 0.000034 -0.000081 -0.000000 -0.000000 0.000000
-4 -40 0 0 528 2 0 10 0
-0.0216464 -10 2 0.2 1.5 71.6108 798.572 
-61.721131 -23.993295 -61.794676 -47.407815 1.000022 0.000000
-51.498986 -51.481477 -53.339737 -52.109312 0.029279 0.000000
0.092400 0.113938 0.033671 0.072117 0.000001 0.000000
-0.000279 0.000550 -0.000295 -0.000000 0.000000 0.000000
0.003872 0.190450 0.003155 0.066971 -0.000000 0.000000
-0.000077 0.005546 -0.001838 0.000000 0.000000 0.000000
0.019252 0.019404 0.014070 0.017536 -0.000000 0.000000
0.000012 0.000051 -0.000118 0.000000 0.000000 0.000000
-4 -41 0 0 529 2 0 10 0
-0.028832 -10 2 0.2 1.5 71.7121 808.544 
-61.695953 -23.717951 -61.885117 -47.249002 1.000007 0.000000
-51.520117 -51.490748 -54.024715 -52.355445 0.030583 0.000000
0.094174 0.115547 0.033812 0.073155 0.000000 0.000000
-0.000285 0.000550 -0.000299 0.000000 0.000000 0.000000
0.004052 0.190948 0.003106 0.067958 -0.000000 0.000000
-0.000100 0.005637 -0.001846 0.000000 -0.000000 0.000000
0.019127 0.019371 0.012464 0.016903 -0.000000 0.000000
0.000019 0.000066 -0.000152 -0.000000 0.000000 0.000000
-4 -42 0 0 530 2 0 10 0
-0.0357928 -10 2 0.2 1.5 71.8218 817.985 
-61.633988 -23.428273 -61.967717 -47.096175 1.000044 0.000000
-51.545488 -51.499669 -54.717617 -52.608013 0.031840 0.000000
0.095874 0.117015 0.033949 0.074133 0.000001 0.000000
-0.000290 0.000551 -0.000303 -0.000000 0.000000 0.000000
0.004302 0.191335 0.003062 0.068895 0.000000 0.000000
-0.000132 0.005709 -0.001815 0.000000 0.000000 0.000000
0.018974 0.019339 0.011007 0.016305 -0.000000 0.000000
0.000027 0.000083 -0.000181 -0.000000 -0.000000 0.000000
-4 -43 0 0 531 2 0 10 0
-0.0425553 -10 2 0.2 1.5 71.9399 826.936 
-61.539421 -23.202615 -62.054444 -46.949298 0.999993 0.000000
-51.577726 -51.510681 -55.424889 -52.867097 0.032734 0.000000
0.097569 0.118337 0.034071 0.075057 -0.000000 0.000000
-0.000295 0.000553 -0.000307 -0.000000 0.000000 0.000000
0.004635 0.191621 0.003100 0.069785 -0.000000 0.000000
-0.000161 0.005744 -0.001834 -0.000000 0.000000 0.000000
0.018780 0.019310 0.009703 0.015741 -0.000000 0.000000
0.000038 0.000097 -0.000208 -0.000000 -0.000000 0.000000
-4 -44 0 0 532 2 0 10 0
-0.0491359 -10 2 0.2 1.5 72.0666 835.426 
-61.389766 -23.014352 -62.107078 -46.808419 0.999927 0.000000
-51.617301 -51.519339 -56.136402 -53.132490 0.033893 0.000000
0.099142 0.119555 0.034192 0.075929 -0.000001 0.000000
-0.000300 0.000554 -0.000309 -0.000000 0.000000 0.000000
0.005066 0.191959 0.003095 0.070630 0.000000 0.000000
-0.000205 0.005689 -0.001824 -0.000000 0.000000 0.000000
0.018548 0.019280 0.008529 0.015210 -0.000000 0.000000
0.000050 0.000110 -0.000233 -0.000000 -0.000000 0.000000
-4 -45 0 0 533 2 0 10 0
-0.0555231 -10 2 0.2 1.5 72.2013 843.449 
-61.186101 -22.801445 -62.147310 -46.674040 1.000004 0.000000
-51.667052 -51.527790 -56.853749 -53.402865 0.035002 0.000000
0.100648 0.120678 0.034307 0.076749 0.000000 0.000000
-0.000305 0.000553 -0.000311 -0.000000 0.000000 0.000000
0.005617 0.192220 0.003103 0.071429 0.000000 0.000000
-0.000258 0.005801 -0.001838 -0.000000 -0.000000 0.000000
0.018268 0.019251 0.007477 0.014714 -0.000000 0.000000
0.000064 0.000120 -0.000254 0.000000 -0.000000 0.000000
-4 -46 0 0 534 2 0 10 0
-0.0617454 -10 2 0.2 1.5 72.344 851.053 
-60.912960 -22.614671 -62.112600 -46.545710 0.999897 0.000000
-51.731580 -51.535680 -57.583757 -53.678554 0.037605 0.000000
0.102129 0.121701 0.034422 0.077522 0.000001 0.000000
-0.000309 0.000553 -0.000313 0.000000 0.000000 0.000000
0.006333 0.192504 0.003093 0.072187 0.000000 0.000000
-0.000319 0.005812 -0.001826 0.000000 0.000000 0.000000
0.017922 0.019232 0.006533 0.014250 0.000000 0.000000
0.000080 0.000134 -0.000273 0.000000 -0.000000 0.000000
-4 -47 0 0 535 2 0 10 0
-0.0678171 -10 2 0.2 1.5 72.4948 858.269 
-60.573787 -22.430437 -62.104475 -46.423188 0.999832 0.000000
-51.811487 -51.543529 -58.318817 -53.959423 0.038658 0.000000
0.103525 0.122624 0.034536 0.078251 0.000002 0.000000
-0.000313 0.000556 -0.000316 0.000000 0.000000 0.000000
0.007211 0.192676 0.003097 0.072906 0.000000 0.000000
-0.000393 0.005823 -0.001782 0.000000 0.000000 0.000000
0.017519 0.019210 0.005705 0.013816 0.000000 0.000000
0.000098 0.000145 -0.000288 0.000000 0.000000 0.000000
-4 -48 0 0 536 2 0 10 0
-0.0737397 -10 2 0.2 1.5 72.6532 865.112 
-60.155437 -22.278687 -62.147485 -46.306434 0.999825 0.000000
-51.911558 -51.551325 -59.060427 -54.244790 0.039666 0.000000
0.104868 0.123460 0.034649 0.078939 -0.000003 0.000000
-0.000316 0.000557 -0.000317 0.000000 0.000000 0.000000
0.008299 0.192806 0.003081 0.073587 -0.000000 0.000000
-0.000476 0.005923 -0.001801 0.000000 0.000000 0.000000
0.017047 0.019190 0.004973 0.013411 0.000000 0.000000
0.000117 0.000153 -0.000304 0.000000 -0.000000 0.000000
-4 -49 0 0 537 2 0 10 0
-0.0795266 -10 2 0.2 1.5 72.8189 871.61 
-59.565681 -22.157135 -62.197189 -46.195103 0.999746 0.000000
-52.050181 -51.554798 -59.798123 -54.534597 0.038648 0.000000
0.106296 0.124181 0.034745 0.079587 -0.000003 0.000000
-0.000319 0.000555 -0.000319 -0.000000 0.000000 0.000000
0.009867 0.192998 0.003024 0.074233 -0.000000 0.000000
-0.000585 0.005891 -0.001794 0.000000 0.000000 0.000000
0.016444 0.019162 0.004326 0.013033 0.000000 0.000000
0.000139 0.000164 -0.000315 0.000000 -0.000000 0.000000
-4 -50 4 16 538 2 0 10 0
-0.0852319 -10 2 0.2 1.5 72.9934 877.837 
-58.946849 -22.046998 -62.194065 -46.088078 0.999754 0.000000
-52.207580 -51.561214 -60.557328 -54.831013 0.039551 0.000000
0.107560 0.124885 0.034851 0.080204 -0.000002 0.000000
-0.000320 0.000557 -0.000320 -0.000000 0.000000 0.000000
0.011560 0.193073 0.003023 0.074852 -0.000000 0.000000
-0.000689 0.005943 -0.001746 0.000000 0.000000 0.000000
0.015812 0.019137 0.003754 0.012677 0.000000 0.000000
0.000159 0.000173 -0.000324 0.000000 -0.000000 0.000000
-4 -51 0 0 539 2 0 10 0
-0.090765 -10 2 0.2 1.5 73.1732 883.71 
-58.235028 -21.910796 -62.174500 -45.986905 0.999993 0.000000
-52.395344 -51.567443 -61.316069 -55.128694 0.040410 0.000000
0.108763 0.125514 0.034954 0.080782 0.000001 0.000000
-0.000321 0.000557 -0.000321 -0.000000 0.000000 0.000000
0.013584 0.193124 0.002983 0.075433 -0.000000 0.000000
-0.000805 0.006025 -0.001761 -0.000000 -0.000000 0.000000
0.015120 0.019109 0.003257 0.012349 0.000000 0.000000
0.000176 0.000177 -0.000338 -0.000000 0.000000 0.000000
-4 -52 0 0 540 2 0 10 0
-0.0961686 -10 2 0.2 1.5 73.3592 889.29 
-57.306134 -21.803235 -62.209551 -45.890584 0.999906 0.000000
-52.639785 -51.574744 -62.084649 -55.429179 0.042324 0.000000
0.110032 0.126093 0.035056 0.081327 -0.000002 0.000000
-0.000321 0.000556 -0.000321 -0.000000 0.000000 0.000000
0.016350 0.193438 0.002935 0.075985 -0.000000 0.000000
-0.000960 0.006049 -0.001762 0.000000 -0.000000 0.000000
0.014308 0.019081 0.002825 0.012044 -0.000000 0.000000
0.000190 0.000190 -0.000347 -0.000000 -0.000000 0.000000
-4 -53 0 0 541 2 0 10 0
-0.101522 -10 2 0.2 1.5 73.5537 894.672 
-56.398434 -21.719095 -62.214314 -45.797558 0.999949 0.000000
-52.902681 -51.581974 -62.865833 -55.736429 0.043138 0.000000
0.111146 0.126604 0.035150 0.081848 0.000014 0.000000
-0.000320 0.000557 -0.000320 -0.000000 0.000000 0.000000
0.019218 0.193513 0.002908 0.076515 0.000000 0.000000
-0.001098 0.006028 -0.001739 -0.000000 0.000000 0.000000
0.013510 0.019063 0.002438 0.011755 0.000000 0.000000
0.000200 0.000200 -0.000349 -0.000000 -0.000000 0.000000
-4 -54 0 0 542 2 0 10 0
-0.106727 -10 2 0.2 1.5 73.7528 899.77 
-55.431531 -21.654046 -62.225020 -45.709323 0.999990 0.000000
-53.199337 -51.589735 -63.646884 -56.044431 0.043914 0.000000
0.112203 0.127062 0.035238 0.082338 0.000003 0.000000
-0.000318 0.000558 -0.000322 -0.000000 0.000000 0.000000
0.022451 0.193565 0.002888 0.077016 0.000000 0.000000
-0.001236 0.005958 -0.001696 0.000000 0.000000 0.000000
0.012693 0.019045 0.002103 0.011488 0.000000 0.000000
0.000205 0.000205 -0.000360 0.000000 -0.000000 0.000000
-4 -55 0 0 543 2 0 10 0
-0.11183 -10 2 0.2 1.5 73.9577 904.643 
-54.380299 -21.550344 -62.246734 -45.624906 0.999882 0.000000
-53.538600 -51.596904 -64.434435 -56.355230 0.041339 0.000000
0.113237 0.127480 0.035333 0.082801 0.000000 0.000000
-0.000315 0.000557 -0.000323 0.000000 0.000000 -0.000000
0.026171 0.193699 0.002871 0.077492 0.000000 0.000000
-0.001378 0.006124 -0.001715 0.000000 0.000000 0.000000
0.011848 0.019027 0.001825 0.011239 -0.000000 0.000000
0.000204 0.000204 -0.000365 0.000000 0.000000 0.000000
-4 -56 0 0 544 2 0 10 0
-0.116842 -10 2 0.2 1.5 74.1684 909.317 
-53.344586 -21.488661 -62.262346 -45.543903 0.999892 0.000000
-53.903490 -51.606497 -65.224739 -56.669113 0.042022 0.000000
0.114198 0.127856 0.035417 0.083242 0.000001 0.000000
-0.000310 0.000557 -0.000324 -0.000000 0.000000 0.000000
0.030078 0.193751 0.002870 0.077947 0.000000 0.000000
-0.001489 0.006116 -0.001721 -0.000000 -0.000000 0.000000
0.011022 0.019011 0.001570 0.011005 -0.000000 0.000000
0.000201 0.000201 -0.000369 -0.000000 -0.000000 0.000000
-4 -57 0 0 545 2 0 10 0
-0.121761 -10 2 0.2 1.5 74.3845 913.8 
-52.319236 -21.442054 -62.261634 -45.466183 0.999983 0.000000
-54.294603 -51.613852 -66.020185 -56.985485 0.042681 0.000000
0.115100 0.128195 0.035499 0.083661 0.000000 0.000000
-0.000304 0.000558 -0.000324 -0.000000 0.000000 -0.000000
0.034181 0.193786 0.002890 0.078381 0.000000 0.000000
-0.001576 0.006068 -0.001698 -0.000000 -0.000000 0.000000
0.010220 0.018995 0.001349 0.010786 0.000000 0.000000
0.000193 0.000211 -0.000378 -0.000000 -0.000000 0.000000
-4 -58 0 0 546 2 0 10 0
-0.126597 -10 2 0.2 1.5 74.6061 918.116 
-51.401045 -21.364835 -62.140044 -45.391360 1.000013 0.000000
-54.684142 -51.609719 -66.833307 -57.304757 0.040018 0.000000
0.115881 0.128497 0.035589 0.084059 -0.000004 0.000000
-0.000297 0.000558 -0.000322 -0.000000 0.000000 0.000000
0.038046 0.193874 0.002983 0.078797 -0.000000 0.000000
-0.001629 0.006182 -0.001662 -0.000000 0.000000 0.000000
0.009488 0.018995 0.001174 0.010580 0.000000 0.000000
0.000184 0.000222 -0.000379 0.000000 0.000000 0.000000
-4 -59 0 0 547 2 0 10 0
-0.131344 -10 2 0.2 1.5 74.8325 922.267 
-50.475824 -21.309313 -62.062514 -45.319407 1.000050 0.000000
-55.104880 -51.613795 -67.643344 -57.626104 0.040602 0.000000
0.116646 0.128772 0.035676 0.084439 -0.000017 0.000000
-0.000289 0.000558 -0.000323 -0.000000 0.000000 0.000000
0.042152 0.193929 0.002952 0.079194 -0.000000 0.000000
-0.001657 0.006201 -0.001657 -0.000000 0.000000 0.000000
0.008770 0.018977 0.001010 0.010386 -0.000000 0.000000
0.000172 0.000224 -0.000385 -0.000000 0.000000 0.000000
-4 -60 0 0 548 2 0 10 0
-0.136003 -10 2 0.2 1.5 75.0635 926.265 
-49.607059 -21.269287 -62.074014 -45.250135 1.000054 0.000000
-55.536883 -51.617613 -68.457647 -57.949183 0.041168 0.000000
0.117352 0.129019 0.035750 0.084800 -0.000019 0.000000
-0.000280 0.000558 -0.000324 -0.000000 0.000000 0.000000
0.046197 0.193965 0.002919 0.079574 -0.000000 0.000000
-0.001659 0.006175 -0.001659 -0.000000 -0.000000 0.000000
0.008096 0.018958 0.000867 0.010204 0.000000 0.000000
0.000160 0.000222 -0.000392 0.000000 0.000000 0.000000
-4 -61 0 0 549 2 0 10 0
-0.140576 -10 2 0.2 1.5 75.2987 930.124 
-48.808485 -21.216069 -62.253918 -45.183345 0.999999 0.000000
-55.973212 -51.642475 -69.255093 -58.273855 0.047710 0.000000
0.117994 0.129221 0.035817 0.085145 0.000000 0.000000
-0.000270 0.000559 -0.000324 -0.000000 0.000000 0.000000
0.050080 0.193841 0.002970 0.079937 0.000000 0.000000
-0.001636 0.006157 -0.001636 -0.000000 0.000000 0.000000
0.007473 0.018883 0.000714 0.010032 0.000000 0.000000
0.000149 0.000236 -0.000395 -0.000000 -0.000000 0.000000
-4 -62 0 0 550 2 0 10 0
-0.145084 -10 2 0.2 1.5 75.5389 933.87 
-48.049009 -21.171574 -62.250903 -45.118564 0.999998 0.000000
-56.423866 -51.649338 -70.075114 -58.601345 0.048296 0.000000
0.118601 0.129421 0.035897 0.085475 0.000000 0.000000
-0.000260 0.000559 -0.000322 0.000000 0.000000 0.000000
0.053926 0.193919 0.002997 0.080288 0.000000 0.000000
-0.001595 0.006085 -0.001595 0.000000 0.000000 0.000000
0.006885 0.018863 0.000609 0.009869 0.000000 0.000000
0.000137 0.000238 -0.000396 0.000000 -0.000000 0.000000
-4 -63 0 0 551 2 0 10 0
-0.149512 -10 2 0.2 1.5 75.7832 937.499 
-47.348215 -21.140073 -62.238132 -45.055873 0.999987 0.000000
-56.878937 -51.656375 -70.899465 -58.930322 0.048867 0.000000
0.119160 0.129600 0.035976 0.085791 0.000002 0.000000
-0.000249 0.000559 -0.000322 0.000000 0.000000 0.000000
0.057610 0.193977 0.003038 0.080624 0.000000 0.000000
-0.001538 0.006140 -0.001574 -0.000000 0.000000 0.000000
0.006340 0.018842 0.000520 0.009715 0.000000 0.000000
0.000124 0.000236 -0.000394 -0.000000 -0.000000 0.000000
-4 -64 0 0 552 2 0 10 0
-0.153854 -10 2 0.2 1.5 76.0308 941.015 
-46.991848 -21.120970 -62.167491 -44.995231 0.999901 0.000000
-57.203032 -51.657564 -71.732409 -59.260020 0.051459 0.000000
0.119404 0.129748 0.036040 0.086093 0.000017 0.000000
-0.000243 0.000557 -0.000322 -0.000000 0.000000 0.000000
0.059450 0.194060 0.003049 0.080946 0.000000 0.000000
-0.001495 0.006295 -0.001586 -0.000000 -0.000000 0.000000
0.005967 0.018848 0.000462 0.009569 0.000000 0.000000
0.000120 0.000246 -0.000402 -0.000000 -0.000000 0.000000
-4 -65 0 0 553 2 0 10 0
-0.158499 -10 2 0.2 1.5 76.3046 944.739 
-46.330370 -21.083909 -62.166686 -44.931158 0.999892 0.000000
-57.702144 -51.663313 -72.649748 -59.620571 0.052065 0.000000
0.119925 0.129902 0.036117 0.086407 0.000020 0.000000
-0.000232 0.000559 -0.000321 -0.000000 0.000000 0.000000
0.063106 0.194054 0.003051 0.081284 0.000000 0.000000
-0.001417 0.006301 -0.001580 -0.000000 0.000000 0.000000
0.005455 0.018832 0.000389 0.009418 -0.000000 0.000000
0.000109 0.000250 -0.000404 -0.000000 0.000000 0.000000
-4 -66 0 0 554 2 0 10 0
-0.162705 -10 2 0.2 1.5 76.5607 948.086 
-45.777747 -21.059959 -62.159569 -44.873752 0.999893 0.000000
-58.160298 -51.667426 -73.500164 -59.954272 0.052611 0.000000
0.120362 0.130029 0.036186 0.086686 0.000022 0.000000
-0.000221 0.000560 -0.000321 -0.000000 0.000000 0.000000
0.066250 0.194042 0.003057 0.081584 0.000000 0.000000
-0.001340 0.006281 -0.001554 -0.000000 0.000000 0.000000
0.005023 0.018817 0.000332 0.009286 -0.000000 0.000000
0.000099 0.000249 -0.000404 0.000000 0.000000 0.000000
-4 -67 0 0 555 2 0 10 0
-0.166825 -10 2 0.2 1.5 76.8192 951.347 
-45.203075 -21.081790 -62.113958 -44.817996 0.999913 0.000000
-58.655144 -51.670043 -74.363285 -60.287880 0.048295 0.000000
0.120834 0.130197 0.036254 0.086952 0.000019 0.000000
-0.000210 0.000558 -0.000321 0.000000 0.000000 0.000000
0.069628 0.194162 0.003063 0.081873 0.000000 0.000000
-0.001253 0.006337 -0.001510 0.000000 0.000000 0.000000
0.004599 0.018777 0.000278 0.009160 0.000000 0.000000
0.000088 0.000248 -0.000407 0.000000 0.000000 0.000000
-4 -68 0 0 556 2 0 10 0
-0.170933 -10 2 0.2 1.5 77.0846 954.589 
-44.752727 -21.036705 -62.082339 -44.762785 0.999923 0.000000
-59.107681 -51.675197 -75.227739 -60.627328 0.048795 0.000000
0.121190 0.130302 0.036322 0.087213 0.000018 0.000000
-0.000200 0.000558 -0.000320 -0.000000 0.000000 0.000000
0.072318 0.194179 0.003044 0.082156 0.000000 0.000000
-0.001174 0.006354 -0.001512 0.000000 0.000000 0.000000
0.004239 0.018751 0.000236 0.009038 0.000000 0.000000
0.000080 0.000262 -0.000408 0.000000 0.000000 0.000000
-4 -69 0 0 557 2 0 10 0
-0.174934 -10 2 0.2 1.5 77.3506 957.745 
-44.351131 -21.001522 -62.080177 -44.709302 0.999970 0.000000
-59.549137 -51.680504 -76.088277 -60.964478 0.049284 0.000000
0.121505 0.130396 0.036389 0.087462 0.000007 0.000000
-0.000191 0.000558 -0.000319 -0.000000 0.000000 0.000000
0.074761 0.194187 0.003025 0.082427 0.000000 0.000000
-0.001099 0.006351 -0.001511 -0.000000 0.000000 0.000000
0.003915 0.018721 0.000200 0.008922 -0.000000 0.000000
0.000073 0.000270 -0.000407 -0.000000 0.000000 0.000000
-4 -70 0 0 558 2 0 10 0
-0.178857 -10 2 0.2 1.5 77.6186 960.846 
-43.945040 -20.983302 -62.078230 -44.657036 0.999847 0.000000
-60.013541 -51.688071 -76.923996 -61.301523 0.046430 0.000000
0.121841 0.130406 0.036463 0.087701 0.000004 0.000000
-0.000182 0.000559 -0.000317 0.000000 0.000000 0.000000
0.077299 0.194120 0.002996 0.082690 -0.000000 0.000000
-0.001020 0.006306 -0.001488 0.000000 0.000000 0.000000
0.003602 0.018703 0.000169 0.008811 -0.000000 0.000000
0.000065 0.000270 -0.000408 0.000000 0.000000 0.000000
-4 -71 0 0 559 2 0 10 0
-0.182755 -10 2 0.2 1.5 77.8922 963.943 
-43.620038 -20.982421 -62.054882 -44.605177 0.999799 0.000000
-60.442634 -51.695627 -77.803484 -61.642852 0.046890 0.000000
0.122090 0.130475 0.036525 0.087936 0.000005 0.000000
-0.000174 0.000559 -0.000316 0.000000 0.000000 0.000000
0.079335 0.194167 0.002992 0.082948 -0.000000 0.000000
-0.000953 0.006360 -0.001449 0.000000 -0.000000 0.000000
0.003334 0.018690 0.000143 0.008703 -0.000000 0.000000
0.000059 0.000265 -0.000410 0.000000 -0.000000 0.000000
-4 -72 0 0 560 2 0 10 0
-0.186561 -10 2 0.2 1.5 78.1665 966.99 
-43.329059 -20.986564 -62.057784 -44.554501 0.999834 0.000000
-60.860869 -51.704310 -78.681117 -61.982517 0.047345 0.000000
0.122308 0.130554 0.036586 0.088161 0.000004 0.000000
-0.000167 0.000558 -0.000316 -0.000000 0.000000 0.000000
0.081177 0.194202 0.002995 0.083197 -0.000000 0.000000
-0.000890 0.006396 -0.001464 -0.000000 0.000000 0.000000
0.003090 0.018678 0.000122 0.008599 0.000000 -0.000000
0.000054 0.000256 -0.000410 -0.000000 -0.000000 0.000000
-4 -73 0 0 561 2 0 10 0
-0.190294 -10 2 0.2 1.5 78.4423 970.012 
-43.041175 -20.923906 -62.066919 -44.504666 0.999975 0.000000
-61.291127 -51.713301 -79.581856 -62.321830 0.048019 0.000000
0.122534 0.130626 0.036653 0.088380 0.000005 0.000000
-0.000160 0.000559 -0.000317 0.000000 0.000000 0.000000
0.083036 0.194046 0.003027 0.083439 -0.000000 0.000000
-0.000828 0.006278 -0.001462 0.000000 0.000000 0.000000
0.002859 0.018676 0.000104 0.008499 -0.000000 0.000000
0.000048 0.000258 -0.000409 0.000000 -0.000000 0.000000
-4 -74 0 0 562 2 0 10 0
-0.19399 -10 2 0.2 1.5 78.7222 973.048 
-42.806567 -20.920440 -62.039569 -44.455058 0.999987 0.000000
-61.692755 -51.716780 -80.467375 -62.663992 0.048476 0.000000
0.122696 0.130692 0.036716 0.088594 0.000003 0.000000
-0.000154 0.000559 -0.000316 0.000000 0.000000 0.000000
0.084545 0.194109 0.003078 0.083677 -0.000000 0.000000
-0.000774 0.006345 -0.001426 0.000000 0.000000 0.000000
0.002658 0.018662 0.000088 0.008401 -0.000000 0.000000
0.000043 0.000261 -0.000409 0.000000 -0.000000 0.000000
-4 -75 0 0 563 2 0 10 0
-0.197605 -10 2 0.2 1.5 79.0026 976.073 
-42.598225 -20.922591 -61.997168 -44.406154 1.000020 0.000000
-62.081531 -51.720080 -81.351738 -63.004779 0.048933 0.000000
0.122831 0.130751 0.036778 0.088801 -0.000003 0.000000
-0.000148 0.000559 -0.000314 -0.000000 0.000000 0.000000
0.085888 0.194161 0.003153 0.083909 -0.000000 0.000000
-0.000725 0.006399 -0.001406 -0.000000 0.000000 0.000000
0.002476 0.018647 0.000075 0.008306 0.000000 0.000000
0.000039 0.000259 -0.000409 -0.000000 0.000000 0.000000
-4 -76 0 0 564 2 0 10 0
-0.201149 -10 2 0.2 1.5 79.2841 979.105 
-42.401923 -20.908029 -61.988870 -44.357719 1.000010 0.000000
-62.468420 -51.725242 -82.237121 -63.344786 0.056252 0.000000
0.122956 0.130821 0.036826 0.089003 -0.000005 0.000000
-0.000143 0.000559 -0.000314 -0.000000 0.000001 0.000000
0.087164 0.194128 0.003068 0.084136 -0.000000 0.000000
-0.000678 0.006425 -0.001416 0.000000 0.000000 0.000000
0.002308 0.018582 0.000064 0.008214 0.000000 0.000000
0.000034 0.000266 -0.000402 0.000000 -0.000000 0.000000
-4 -77 0 0 565 2 0 10 0
-0.204646 -10 2 0.2 1.5 79.5681 982.176 
-42.233853 -20.885503 -61.989601 -44.309278 1.000008 0.000000
-62.837934 -51.734508 -83.126666 -63.686250 0.056761 0.000000
0.123044 0.130854 0.036885 0.089202 -0.000002 0.000000
-0.000139 0.000559 -0.000313 0.000000 0.000001 0.000000
0.088249 0.194089 0.003081 0.084360 -0.000000 0.000000
-0.000637 0.006401 -0.001396 -0.000000 0.000000 0.000000
0.002158 0.018565 0.000054 0.008123 0.000000 0.000000
0.000032 0.000267 -0.000405 -0.000000 0.000000 0.000000
-4 -78 0 0 566 2 0 10 0
-0.208076 -10 2 0.2 1.5 79.8527 985.284 
-42.081441 -20.869839 -61.983895 -44.260956 1.000007 0.000000
-63.198364 -51.745491 -84.016964 -64.027004 0.057277 0.000000
0.123114 0.130882 0.036944 0.089396 0.000001 0.000000
-0.000134 0.000559 -0.000311 -0.000000 -0.000001 0.000000
0.089232 0.194048 0.003102 0.084580 -0.000000 0.000000
-0.000598 0.006359 -0.001360 -0.000000 0.000000 0.000000
0.002020 0.018548 0.000046 0.008034 0.000000 0.000000
0.000029 0.000264 -0.000407 -0.000000 -0.000000 0.000000
-4 -79 0 0 567 2 0 10 0
-0.211436 -10 2 0.2 1.5 80.1373 988.446 
-41.979438 -20.865647 -61.870874 -44.212593 0.999981 0.000000
-63.508670 -51.751427 -84.955573 -64.366548 0.050109 0.000000
0.123099 0.130936 0.036984 0.089587 -0.000002 0.000000
-0.000131 0.000558 -0.000310 -0.000000 0.000000 0.000000
0.089836 0.194209 0.003223 0.084797 0.000000 0.000000
-0.000566 0.006385 -0.001352 -0.000000 0.000000 0.000000
0.001908 0.018546 0.000034 0.007947 0.000000 0.000000
0.000027 0.000271 -0.000405 -0.000000 -0.000000 0.000000
-4 -80 0 0 568 2 0 10 0
-0.214823 -10 2 0.2 1.5 80.43 991.768 
-41.846872 -20.871483 -61.869347 -44.162621 0.999984 0.000000
-63.862081 -51.757507 -85.872388 -64.714654 0.050614 0.000000
0.123138 0.130972 0.037038 0.089780 -0.000006 0.000000
-0.000128 0.000558 -0.000309 0.000000 0.000000 0.000000
0.090686 0.194215 0.003245 0.085018 0.000000 0.000000
-0.000531 0.006342 -0.001351 0.000000 0.000000 0.000000
0.001788 0.018539 0.000029 0.007859 0.000000 0.000000
0.000025 0.000271 -0.000407 0.000000 0.000000 0.000000
-4 -81 0 0 569 2 0 10 0
-0.218062 -10 2 0.2 1.5 80.7152 995.109 
-41.729428 -20.881020 -61.862801 -44.113335 0.999995 0.000000
-64.197323 -51.763870 -86.766889 -65.053245 0.051124 0.000000
0.123159 0.131001 0.037089 0.089966 -0.000004 0.000000
-0.000124 0.000558 -0.000307 -0.000000 0.000000 0.000000
0.091435 0.194216 0.003250 0.085232 0.000000 0.000000
-0.000499 0.006288 -0.001329 -0.000000 0.000000 0.000000
0.001682 0.018533 0.000024 0.007774 0.000000 0.000000
0.000023 0.000265 -0.000407 -0.000000 0.000000 0.000000
-4 -82 0 0 570 2 0 10 0
-0.221214 -10 2 0.2 1.5 80.9978 998.551 
-41.615185 -20.920065 -61.838253 -44.063603 0.999978 0.000000
-64.531132 -51.765775 -87.587263 -65.388216 0.046928 0.000000
0.123181 0.130968 0.037145 0.090150 -0.000049 0.000000
-0.000121 0.000560 -0.000306 -0.000000 0.000000 0.000000
0.092168 0.194204 0.003228 0.085444 0.000000 0.000000
-0.000467 0.006329 -0.001317 0.000000 -0.000000 0.000000
0.001582 0.018494 0.000022 0.007690 0.000000 0.000000
0.000024 0.000270 -0.000406 -0.000000 -0.000000 0.000000
-4 -83 0 0 571 2 0 10 0
-0.224327 -10 2 0.2 1.5 81.2811 1002.18 
-41.520942 -20.938083 -61.817141 -44.012307 0.999982 0.000000
-64.843398 -51.771746 -88.490573 -65.724327 0.047451 0.000000
0.123163 0.131003 0.037197 0.090334 -0.000069 0.000000
-0.000118 0.000560 -0.000305 0.000000 0.000000 0.000000
0.092750 0.194208 0.003240 0.085659 0.000000 0.000000
-0.000439 0.006370 -0.001289 0.000000 -0.000000 0.000000
0.001494 0.018479 0.000019 0.007605 -0.000000 0.000000
0.000023 0.000267 -0.000404 -0.000000 0.000000 0.000000
-4 -84 0 0 572 2 0 10 0
-0.227355 -10 2 0.2 1.5 81.5606 1006 
-41.436855 -20.914269 -61.783437 -43.959730 0.999986 0.000000
-65.141811 -51.775497 -89.386893 -66.056552 0.048002 0.000000
0.123126 0.131034 0.037247 0.090518 -0.000084 0.000000
-0.000115 0.000560 -0.000303 -0.000000 0.000000 0.000000
0.093258 0.194207 0.003260 0.085874 0.000000 0.000000
-0.000412 0.006425 -0.001241 -0.000000 -0.000000 0.000000
0.001415 0.018461 0.000016 0.007520 0.000000 0.000000
0.000022 0.000261 -0.000401 -0.000000 0.000000 0.000000
-4 -85 0 0 573 2 0 10 0
-0.2303 -10 2 0.2 1.5 81.8356 1010.05 
-41.359898 -20.877753 -61.731807 -43.905335 0.999971 0.000000
-65.429069 -51.779388 -90.171993 -66.384717 0.043987 0.000000
0.123075 0.131026 0.037289 0.090702 -0.000140 0.000000
-0.000113 0.000559 -0.000301 -0.000000 0.000000 0.000000
0.093711 0.194206 0.003285 0.086092 0.000000 0.000000
-0.000387 0.006452 -0.001237 -0.000000 -0.000000 0.000000
0.001343 0.018437 0.000014 0.007434 0.000000 0.000000
0.000020 0.000272 -0.000401 -0.000000 0.000000 0.000000
-4 -86 0 0 574 2 0 10 0
-0.233155 -10 2 0.2 1.5 82.1043 1014.41 
-41.296303 -20.893531 -61.669027 -43.848408 0.999976 0.000000
-65.693788 -51.783672 -91.030306 -66.707706 0.044582 0.000000
0.122991 0.131021 0.037332 0.090888 -0.000174 0.000000
-0.000111 0.000559 -0.000299 0.000000 0.000000 0.000000
0.094060 0.194223 0.003293 0.086314 0.000000 0.000000
-0.000363 0.006492 -0.001237 -0.000000 -0.000000 0.000000
0.001280 0.018409 0.000012 0.007346 0.000000 0.000000
0.000019 0.000283 -0.000398 0.000000 -0.000000 0.000000
-4 -87 0 0 575 2 0 10 0
-0.235898 -10 2 0.2 1.5 82.3632 1019.16 
-41.243308 -20.913610 -61.649742 -43.788385 0.999979 0.000000
-65.936302 -51.788644 -91.867793 -67.022727 0.045233 0.000000
0.122879 0.131033 0.037374 0.091077 -0.000220 0.000000
-0.000109 0.000559 -0.000297 -0.000000 0.000000 0.000000
0.094322 0.194232 0.003274 0.086542 0.000000 0.000000
-0.000341 0.006517 -0.001206 -0.000000 0.000000 0.000000
0.001225 0.018371 0.000010 0.007257 0.000000 0.000000
0.000018 0.000281 -0.000400 -0.000000 -0.000000 0.000000
-4 -88 0 0 576 2 0 10 0
-0.238493 -10 2 0.2 1.5 82.6072 1024.34 
-41.192760 -20.849718 -61.611657 -43.724939 0.999904 0.000000
-66.165137 -51.800253 -92.753687 -67.324924 0.046080 0.000000
0.122761 0.131118 0.037424 0.091267 -0.000527 0.000000
-0.000107 0.000558 -0.000296 -0.000000 0.000000 0.000000
0.094562 0.194235 0.003248 0.086774 0.000000 0.000000
-0.000319 0.006412 -0.001208 -0.000000 -0.000000 0.000000
0.001176 0.018364 0.000009 0.007165 0.000000 0.000000
0.000018 0.000247 -0.000403 0.000000 0.000000 0.000000
-4 -89 0 0 577 2 0 10 0
-0.240947 -10 2 0.2 1.5 82.8339 1030.2 
-41.163999 -20.867135 -61.583340 -43.655582 0.999909 0.000000
-66.347293 -51.814085 -93.555151 -67.614369 0.046894 0.000000
0.122575 0.131118 0.037460 0.091465 -0.000745 0.000000
-0.000105 0.000558 -0.000294 0.000000 0.000000 0.000000
0.094621 0.194272 0.003302 0.087018 0.000000 0.000000
-0.000298 0.006474 -0.001165 0.000000 -0.000000 0.000000
0.001139 0.018351 0.000007 0.007068 -0.000000 0.000000
0.000016 0.000254 -0.000400 -0.000000 -0.000000 0.000000
-4 -90 0 0 578 2 0 10 0
-0.243154 -10 2 0.2 1.5 83.0305 1036.74 
-41.151371 -20.886138 -61.502788 -43.580884 0.999922 0.000000
-66.481866 -51.815552 -94.290567 -67.877684 0.047808 0.000000
0.122339 0.131110 0.037492 0.091664 -0.001036 0.000000
-0.000104 0.000558 -0.000290 -0.000000 0.000000 0.000000
0.094544 0.194300 0.003428 0.087269 0.000000 0.000000
-0.000280 0.006523 -0.001139 -0.000000 -0.000000 0.000000
0.001113 0.018333 0.000006 0.006967 0.000000 0.000000
0.000014 0.000248 -0.000397 -0.000000 -0.000000 0.000000
-4 -91 0 0 579 2 0 10 0
-0.245059 -10 2 0.2 1.5 83.1881 1044.07 
-41.152304 -20.863615 -61.462494 -43.500019 0.999958 0.000000
-66.567420 -51.829087 -94.977839 -68.106878 0.056386 0.000000
0.122061 0.131125 0.037515 0.091864 -0.001417 0.000000
-0.000103 0.000558 -0.000288 -0.000000 0.000001 0.000000
0.094351 0.194263 0.003414 0.087525 0.000000 0.000000
-0.000263 0.006449 -0.001116 -0.000000 -0.000000 0.000000
0.001098 0.018279 0.000007 0.006862 -0.000000 0.000000
0.000013 0.000253 -0.000397 -0.000000 0.000000 0.000000
-4 -92 0 0 580 2 0 10 0
-0.246601 -10 2 0.2 1.5 83.2974 1052.21 
-41.178647 -20.877711 -61.407451 -43.413194 0.999982 0.000000
-66.578624 -51.840431 -95.481929 -68.292815 0.057654 0.000000
0.121704 0.131105 0.037540 0.092060 -0.002420 0.000000
-0.000103 0.000557 -0.000282 -0.000000 0.000001 0.000000
0.093943 0.194296 0.003516 0.087783 0.000000 0.000000
-0.000248 0.006512 -0.001061 0.000000 -0.000000 0.000000
0.001099 0.018257 0.000006 0.006753 0.000000 0.000000
0.000014 0.000241 -0.000395 0.000000 0.000000 0.000000
-4 -93 0 0 581 2 0 10 0
-0.247738 -10 2 0.2 1.5 83.3536 1060.91 
-41.224310 -20.849849 -61.276041 -43.322912 0.999992 0.000000
-66.524829 -51.849792 -95.849999 -68.428619 0.059018 0.000000
0.121297 0.131071 0.037558 0.092242 -0.004358 0.000000
-0.000103 0.000557 -0.000279 -0.000000 0.000001 0.000000
0.093380 0.194315 0.003661 0.088030 0.000000 0.000000
-0.000235 0.006551 -0.001042 -0.000000 -0.000000 0.000000
0.001113 0.018225 0.000006 0.006644 -0.000000 0.000000
0.000015 0.000244 -0.000396 -0.000000 -0.000000 0.000000
-4 -94 0 0 582 2 0 10 0
-0.248511 -10 2 0.2 1.5 83.3624 1069.93 
-41.282957 -20.834525 -61.185742 -43.231601 1.000000 0.000000
-66.422577 -51.849624 -96.182625 -68.517836 0.057731 0.000000
0.120864 0.130998 0.037579 0.092405 0.000948 0.000000
-0.000104 0.000557 -0.000275 0.000000 0.000001 0.000000
0.092716 0.194148 0.003610 0.088259 0.000000 0.000000
-0.000225 0.006557 -0.000990 -0.000000 0.000000 0.000000
0.001138 0.018203 0.000005 0.006537 0.000000 0.000000
0.000010 0.000234 -0.000397 -0.000000 -0.000000 0.000000
-4 -95 0 0 583 2 0 10 0
-0.249005 -10 2 0.2 1.5 83.334 1079.16 
-41.360064 -20.819066 -61.088637 -43.139780 1.000000 0.000000
-66.270181 -51.858690 -96.341038 -68.569978 0.059162 0.000000
0.120381 0.131053 0.037587 0.092546 0.001453 0.000000
-0.000105 0.000557 -0.000268 -0.000000 0.000001 0.000000
0.091909 0.194082 0.003760 0.088468 0.000000 0.000000
-0.000218 0.006560 -0.000960 -0.000000 0.000000 0.000000
0.001174 0.018163 0.000005 0.006432 -0.000000 0.000000
0.000011 0.000222 -0.000399 -0.000000 -0.000000 0.000000
-4 -96 0 0 584 2 0 10 0
-0.249303 -10 2 0.2 1.5 83.2794 1088.44 
-41.445779 -20.812002 -60.905347 -43.048907 1.000000 0.000000
-66.092679 -51.873626 -96.429951 -68.594793 0.060610 0.000000
0.119882 0.131096 0.037590 0.092665 0.001953 0.000000
-0.000106 0.000558 -0.000264 -0.000000 0.000001 0.000000
0.091041 0.194019 0.003825 0.088653 0.000000 0.000000
-0.000212 0.006543 -0.000908 -0.000000 0.000000 0.000000
0.001216 0.018135 0.000005 0.006330 -0.000000 0.000000
0.000014 0.000222 -0.000402 -0.000000 -0.000000 0.000000
-4 -97 0 0 585 2 0 10 0
-0.249491 -10 2 0.2 1.5 83.2091 1097.7 
-41.533865 -20.863130 -60.831273 -42.959190 1.000000 0.000000
-65.907758 -51.880355 -96.137093 -68.602463 0.048338 0.000000
0.119387 0.131076 0.037585 0.092762 -0.017147 0.000000
-0.000107 0.000557 -0.000258 -0.000000 0.000000 0.000000
0.090166 0.194345 0.003903 0.088815 -0.000000 0.000000
-0.000208 0.006561 -0.000856 -0.000000 -0.000000 0.000000
0.001262 0.018123 0.000003 0.006231 0.000000 0.000000
0.000009 0.000215 -0.000397 -0.000000 -0.000000 0.000000
-4 -98 0 0 586 2 0 10 0
-0.24959 -10 2 0.2 1.5 83.1249 1107.05 
-41.630413 -20.842997 -60.654885 -42.869779 1.000000 0.000000
-65.704793 -51.889460 -96.123181 -68.595556 -0.038090 0.000000
0.118861 0.131029 0.037587 0.092838 0.049581 0.000000
-0.000108 0.000557 -0.000252 -0.000000 0.000000 0.000000
0.089224 0.194375 0.004003 0.088956 -0.000000 0.000000
-0.000205 0.006564 -0.000839 -0.000000 0.000000 0.000000
0.001313 0.018091 0.000003 0.006134 0.000000 0.000000
0.000011 0.000215 -0.000396 -0.000000 0.000000 -0.000000
-4 -99 0 0 587 2 0 10 0
-0.249644 -10 2 0.2 1.5 83.0326 1116.42 
-41.730065 -20.828740 -60.531814 -42.781183 1.000000 0.000000
-65.496831 -51.897835 -96.196921 -68.579459 -0.078997 0.000000
0.118323 0.130972 0.037588 0.092894 0.050826 0.000000
-0.000109 0.000557 -0.000245 0.000000 0.000000 0.000000
0.088262 0.194394 0.004060 0.089074 -0.000000 0.000000
-0.000202 0.006556 -0.000801 -0.000000 -0.000000 0.000000
0.001368 0.018020 0.000003 0.006038 0.000000 0.000000
0.000011 0.000208 -0.000396 -0.000000 0.000000 0.000000
-4 -100 4 17 588 2 0 10 0
-0.249657 -10 2 0.2 1.5 82.9326 1125.88 
-41.827580 -20.816143 -60.354706 -42.692941 1.000000 0.000000
-65.300359 -51.916508 -96.637820 -68.554634 0.462050 0.000000
0.117814 0.130976 0.037599 0.092929 0.051007 0.000000
-0.000110 0.000560 -0.000240 -0.000000 -0.000001 0.000000
0.087363 0.194106 0.004252 0.089172 0.000000 0.000000
-0.000198 0.006479 -0.000752 -0.000000 0.000000 0.000000
0.001421 0.018001 0.000002 0.005945 -0.000000 0.000000
0.000014 0.000187 -0.000392 0.000000 -0.000000 0.000000
-4 -101 0 0 589 2 0 10 0
-0.249675 -10 2 0.2 1.5 82.8279 1135.6 
-41.933949 -20.806675 -60.080046 -42.603518 1.000000 0.000000
-65.082614 -51.928573 -96.648581 -68.525791 0.952168 0.000000
0.117237 0.131032 0.037599 0.092944 0.052306 0.000000
-0.000111 0.000560 -0.000234 0.000000 -0.000001 0.000000
0.086348 0.194152 0.004343 0.089249 0.000000 0.000000
-0.000196 0.006509 -0.000697 -0.000000 0.000000 0.000000
0.001483 0.017919 0.000001 0.005851 0.000000 0.000000
0.000012 0.000172 -0.000394 -0.000000 -0.000000 0.000000
-4 102 0 0 590 2 0 10 0
-0.249681 -10 2 0.2 1.5 82.7861 1139.4 
-41.989077 -20.802298 -60.036496 -42.568857 1.000000 0.000000
-64.970005 -51.936584 -96.650214 -68.513336 1.118399 0.000000
0.116934 0.131060 0.037594 0.092944 0.052812 0.000000
-0.000112 0.000559 -0.000232 -0.000000 -0.000001 0.000000
0.085819 0.194201 0.004383 0.089273 0.000000 0.000000
-0.000196 0.006541 -0.000658 -0.000000 0.000000 0.000000
0.001516 0.017908 0.000002 0.005815 -0.000000 0.000000
0.000011 0.000173 -0.000397 -0.000000 -0.000000 0.000000
-4 103 0 0 591 2 0 10 0
-0.249699 -10 2 0.2 1.5 82.3494 1177.46 
-42.397238 -20.818383 -59.169679 -42.235880 0.999952 0.000000
-64.161746 -52.035162 -96.569140 -68.354006 41.255210 0.000000
0.114641 0.131092 0.037605 0.092764 0.048764 0.000000
-0.000117 0.000558 -0.000202 -0.000000 -0.000011 0.000000
0.081974 0.194149 0.005303 0.089321 0.000000 0.000000
-0.000189 0.006504 -0.000507 -0.000000 0.000000 0.000000
0.001774 0.017603 0.000002 0.005483 0.000000 0.000000
0.000014 0.000132 -0.000400 -0.000000 -0.000000 0.000000
-4 104 0 0 592 2 0 10 0
-0.249693 -10 2 0.2 1.5 82.4716 1167.02 
-42.286802 -20.824693 -59.465900 -42.324796 0.999981 0.000000
-64.376337 -52.008446 -96.546354 -68.402831 17.008583 0.000000
0.115271 0.131050 0.037598 0.092845 0.047473 0.000000
-0.000116 0.000558 -0.000211 -0.000000 -0.000005 0.000000
0.083006 0.194170 0.004974 0.089342 0.000000 0.000000
-0.000190 0.006519 -0.000542 -0.000000 0.000000 0.000000
0.001701 0.017730 0.000002 0.005569 -0.000000 0.000000
0.000013 0.000146 -0.000399 -0.000000 -0.000000 0.000000
-4 105 0 0 593 2 0 10 0
-0.249687 -10 2 0.2 1.5 82.5888 1156.85 
-42.178774 -20.834041 -59.702938 -42.413150 0.999996 0.000000
-64.588726 -51.974703 -96.520622 -68.446586 7.215645 0.000000
0.115880 0.131000 0.037594 0.092901 0.046230 0.000000
-0.000114 0.000558 -0.000217 -0.000000 -0.000003 0.000000
0.084019 0.194188 0.004766 0.089338 0.000000 0.000000
-0.000192 0.006533 -0.000607 -0.000000 -0.000000 0.000000
0.001632 0.017787 0.000002 0.005656 0.000000 0.000000
0.000014 0.000158 -0.000400 -0.000000 -0.000000 0.000000
-4 106 0 0 594 2 0 10 0
-0.249686 -10 2 0.2 1.5 82.7024 1146.91 
-42.064100 -20.826881 -59.908470 -42.501313 0.999972 0.000000
-64.813661 -51.958103 -96.456003 -68.486447 -3.667805 0.000000
0.116511 0.130763 0.037591 0.092934 0.039555 0.000000
-0.000113 0.000558 -0.000225 -0.000000 0.000000 0.000000
0.085072 0.194146 0.004550 0.089311 0.000000 0.000000
-0.000188 0.006505 -0.000648 -0.000000 0.000000 0.000000
0.001562 0.017874 0.000004 0.005745 -0.000000 0.000000
0.000016 0.000169 -0.000397 -0.000000 0.000000 0.000000
-4 107 0 0 595 2 0 10 0
-0.249679 -10 2 0.2 1.5 82.8121 1137.08 
-41.957848 -20.818639 -60.168182 -42.590071 0.999986 0.000000
-65.027594 -51.934003 -96.474895 -68.521367 -1.871386 0.000000
0.117093 0.130848 0.037589 0.092945 0.038465 0.000000
-0.000112 0.000558 -0.000233 -0.000000 0.000000 0.000000
0.086075 0.194091 0.004425 0.089260 0.000000 0.000000
-0.000189 0.006476 -0.000701 -0.000000 0.000000 0.000000
0.001499 0.017923 0.000005 0.005837 -0.000000 0.000000
0.000016 0.000185 -0.000398 -0.000000 0.000000 0.000000
-4 -108 7 18 596 2 0 10 0
-0.249665 -10 2 0.2 1.5 82.9141 1127.67 
-41.857059 -20.813562 -60.329480 -42.676404 0.999992 0.000000
-65.232644 -51.923504 -96.487566 -68.550230 -0.998886 0.000000
0.117640 0.130920 0.037588 0.092934 0.037431 0.000000
-0.000111 0.000558 -0.000239 -0.000000 0.000000 0.000000
0.087031 0.194032 0.004235 0.089188 0.000000 0.000000
-0.000191 0.006448 -0.000750 -0.000000 0.000000 0.000000
0.001440 0.017990 0.000005 0.005927 0.000000 0.000000
0.000015 0.000193 -0.000399 -0.000000 0.000000 0.000000
-4 -109 0 0 597 2 0 10 0
-0.249688 -10 2 0.2 1.5 82.705 1146.68 
-42.059126 -20.968915 -59.978582 -42.503343 1.000000 0.000000
-64.826023 -51.965321 -96.221541 -68.487453 -0.354743 0.000000
0.116539 0.131161 0.037590 0.092935 0.060124 0.000000
-0.000113 0.000557 -0.000225 -0.000000 -0.000001 0.000000
0.085140 0.194356 0.004530 0.089310 0.000001 0.000000
-0.000196 0.006352 -0.000653 0.000000 0.000000 0.000000
0.001560 0.017877 0.000003 0.005748 -0.000000 0.000000
0.000008 0.000168 -0.000392 0.000000 0.000000 0.000000
-4 -110 0 0 598 2 0 10 0
-0.249692 -10 2 0.2 1.5 82.5975 1156.15 
-42.156935 -20.954038 -59.744987 -42.419337 1.000000 0.000000
-64.631000 -51.979131 -96.256309 -68.450184 -0.995342 0.000000
0.115997 0.131162 0.037592 0.092905 0.061545 0.000000
-0.000114 0.000557 -0.000219 -0.000000 -0.000002 0.000000
0.084219 0.194380 0.004832 0.089337 0.000001 0.000000
-0.000194 0.006354 -0.000597 0.000000 0.000000 0.000000
0.001620 0.017813 0.000003 0.005663 -0.000000 0.000000
0.000009 0.000160 -0.000392 0.000000 0.000000 0.000000
-4 111 0 0 599 2 0 10 0
-0.249698 -10 2 0.2 1.5 81.6904 1227.2 
-42.907126 -20.940458 -56.715040 -41.774064 0.999998 0.000000
-63.200749 -52.379743 -96.428850 -68.072402 -1209.064907 0.000000
0.111610 0.130909 0.038149 0.092165 0.072233 0.000000
-0.000122 0.000554 -0.000153 -0.000000 -0.000097 0.000000
0.077266 0.194402 0.008325 0.089008 0.000002 0.000000
-0.000182 0.006406 -0.000242 -0.000000 -0.000000 0.000000
0.002139 0.016581 0.000003 0.005077 0.000000 0.000000
0.000010 0.000066 -0.000387 -0.000000 0.000000 0.000000
-4 112 0 0 600 2 0 10 0
-0.249714 -10 2 0.2 1.5 81.8352 1218.47 
-42.808376 -20.859738 -57.470443 -41.883600 1.000000 0.000000
-63.383006 -52.257982 -96.358404 -68.127577 -63.175611 0.000000
0.112210 0.131119 0.037838 0.092259 0.034945 0.000000
-0.000121 0.000556 -0.000164 -0.000000 -0.000011 0.000000
0.078167 0.194326 0.007286 0.089041 -0.000000 0.000000
-0.000184 0.006539 -0.000303 -0.000000 0.000000 0.000000
0.002063 0.016941 0.000004 0.005169 0.000000 0.000000
0.000016 0.000088 -0.000397 0.000000 0.000000 0.000000
-4 113 0 0 601 2 0 10 0
-0.249711 -10 2 0.2 1.5 81.9821 1207.56 
-42.693936 -20.835599 -58.066186 -41.984155 1.000000 0.000000
-63.595848 -52.171666 -96.395956 -68.192704 -7.047195 0.000000
0.112897 0.131144 0.037705 0.092412 0.034002 0.000000
-0.000120 0.000556 -0.000175 -0.000000 -0.000005 0.000000
0.079217 0.194343 0.006510 0.089133 0.000000 0.000000
-0.000186 0.006547 -0.000345 0.000000 -0.000000 0.000000
0.001980 0.017194 0.000004 0.005254 0.000000 0.000000
0.000015 0.000099 -0.000398 -0.000000 0.000000 0.000000
-4 114 0 0 602 2 0 10 0
-0.249708 -10 2 0.2 1.5 82.1215 1196.44 
-42.578086 -20.824482 -58.484699 -42.077833 1.000000 0.000000
-63.814004 -52.113689 -96.427585 -68.255845 3.424534 0.000000
0.113582 0.131159 0.037648 0.092561 0.032542 0.000000
-0.000119 0.000557 -0.000186 -0.000000 -0.000003 0.000000
0.080286 0.194346 0.005935 0.089222 -0.000000 0.000000
-0.000187 0.006547 -0.000411 0.000000 0.000000 0.000000
0.001898 0.017395 0.000003 0.005337 -0.000000 0.000000
0.000015 0.000112 -0.000397 -0.000000 0.000000 0.000000
-4 115 0 0 603 2 0 10 0
-0.249681 -10 2 0.2 1.5 82.3551 1176.83 
-42.381160 -20.869638 -59.207601 -42.241449 0.999979 0.000000
-64.185370 -52.029646 -96.551372 -68.355381 -6.460252 0.000000
0.114722 0.130859 0.037603 0.092771 0.033397 0.000000
-0.000117 0.000558 -0.000202 -0.000000 -0.000004 0.000000
0.082104 0.194215 0.005255 0.089324 0.000000 0.000000
-0.000188 0.006534 -0.000516 -0.000000 0.000000 0.000000
0.001766 0.017621 0.000004 0.005488 -0.000000 0.000000
0.000015 0.000141 -0.000400 -0.000000 0.000000 0.000000
-4 116 0 0 604 2 0 10 0
-0.249681 -10 2 0.2 1.5 82.1461 1194.22 
-42.563901 -20.896635 -58.585433 -42.096567 0.999931 0.000000
-63.834631 -52.097530 -96.561878 -68.265179 -22.264440 0.000000
0.113661 0.130713 0.037632 0.092589 0.035080 0.000000
-0.000118 0.000558 -0.000188 -0.000000 -0.000014 0.000000
0.080407 0.194234 0.005849 0.089238 0.000000 0.000000
-0.000186 0.006513 -0.000426 0.000000 0.000000 0.000000
0.001890 0.017421 0.000004 0.005354 0.000000 0.000000
0.000014 0.000115 -0.000399 -0.000000 -0.000000 0.000000
-4 117 0 0 605 2 0 10 0
-0.249679 -10 2 0.2 1.5 82.0036 1205.65 
-42.683824 -20.898583 -58.163235 -42.000912 0.999872 0.000000
-63.608122 -52.158911 -96.562676 -68.200573 -51.746562 0.000000
0.112952 0.130666 0.037682 0.092440 0.036199 0.000000
-0.000120 0.000558 -0.000177 -0.000000 -0.000035 0.000000
0.079300 0.194236 0.006409 0.089150 0.000000 0.000000
-0.000184 0.006496 -0.000368 -0.000000 0.000000 0.000000
0.001975 0.017244 0.000004 0.005269 0.000000 0.000000
0.000015 0.000102 -0.000399 -0.000000 -0.000000 0.000000
-4 118 0 0 606 2 0 10 0
-0.249652 -10 2 0.2 1.5 81.8561 1216.58 
-42.796631 -20.911604 -57.571105 -41.903078 0.999970 0.000000
-63.394965 -52.241374 -96.523355 -68.132620 -144.435924 0.000000
0.112267 0.131146 0.037796 0.092285 0.028267 0.000000
-0.000121 0.000557 -0.000167 -0.000000 -0.000080 0.000000
0.078251 0.194198 0.007086 0.089056 0.000000 0.000000
-0.000182 0.006497 -0.000313 -0.000000 0.000000 0.000000
0.002058 0.017010 0.000004 0.005186 0.000000 0.000000
0.000015 0.000087 -0.000395 -0.000000 -0.000000 0.000000
-4 119 0 0 607 2 0 10 0
-0.249651 -10 2 0.2 1.5 81.7052 1226.21 
-42.902616 -20.965144 -56.825204 -41.791031 0.999986 0.000000
-63.199740 -52.361223 -96.508911 -68.073323 -277.887209 0.000000
0.111623 0.131158 0.038083 0.092170 0.029065 0.000000
-0.000122 0.000555 -0.000154 -0.000000 -0.000238 0.000000
0.077282 0.194164 0.008146 0.089005 0.000000 0.000000
-0.000181 0.006480 -0.000253 0.000000 0.000000 0.000000
0.002137 0.016656 0.000004 0.005092 0.000000 0.000000
0.000016 0.000072 -0.000393 0.000000 -0.000000 0.000000
-4 120 5 19 608 2 0 10 0
-0.24965 -10 2 0.2 1.5 81.6123 1230.06 
-42.954927 -21.026658 -56.225170 -41.706204 0.999998 0.000000
-63.104285 -52.470597 -96.483986 -68.050595 -370.352239 0.000000
0.111303 0.131161 0.038463 0.092179 0.029384 0.000000
-0.000122 0.000554 -0.000147 -0.000000 -0.000518 0.000000
0.076806 0.194114 0.009052 0.089056 0.000000 0.000000
-0.000180 0.006464 -0.000238 -0.000000 -0.000000 0.000000
0.002177 0.016347 0.000004 0.005020 0.000000 0.000000
0.000016 0.000062 -0.000390 -0.000000 -0.000000 0.000000
-4 121 0 0 609 2 0 10 0
-0.249681 -10 2 0.2 1.5 81.4441 1221.26 
-42.942455 -21.337576 -54.484533 -41.414007 0.999989 0.000000
-63.133647 -52.867460 -96.364974 -68.131091 -1599.730651 0.000000
0.111391 0.130885 0.040722 0.092910 0.018847 0.000000
-0.000122 0.000544 -0.000133 -0.000000 0.000307 0.000000
0.076940 0.193671 0.012450 0.089900 0.000000 0.000000
-0.000182 0.006278 -0.000240 -0.000000 0.000000 0.000000
0.002166 0.015237 0.000004 0.004745 -0.000000 0.000000
0.000016 0.000043 -0.000379 -0.000000 0.000000 0.000000
-4 122 0 0 610 2 0 10 0
-0.249681 -10 2 0.2 1.5 81.4016 1196.8 
-42.792486 -21.793261 -53.269585 -41.146334 0.999962 0.000000
-63.409530 -53.231389 -96.136593 -68.323449 -5546.111633 0.000000
0.112304 0.130942 0.043516 0.094143 0.017370 0.000000
-0.000121 0.000532 -0.000133 -0.000000 0.000236 0.000000
0.078311 0.193251 0.015461 0.091217 0.000000 0.000000
-0.000184 0.006126 -0.000240 0.000000 -0.000000 0.000000
0.002053 0.014293 0.000004 0.004467 0.000000 0.000000
0.000015 0.000035 -0.000359 0.000000 0.000000 0.000000
-4 123 0 0 611 2 0 10 0
-0.24968 -10 2 0.2 1.5 81.4083 1167.56 
-42.601480 -22.271988 -52.315915 -40.897641 0.999867 0.000000
-63.767391 -53.568719 -95.881491 -68.552892 -9480.284360 0.000000
0.113444 0.131010 0.046453 0.095526 0.015698 0.000000
-0.000119 0.000518 -0.000133 -0.000000 0.000210 0.000000
0.080070 0.192774 0.018251 0.092678 0.000000 0.000000
-0.000187 0.005955 -0.000240 -0.000000 -0.000000 0.000000
0.001915 0.013448 0.000005 0.004195 0.000000 0.000000
0.000015 0.000032 -0.000341 -0.000000 0.000000 0.000000
-4 124 0 0 612 2 0 10 0
-0.249683 -10 2 0.2 1.5 81.9733 888.786 
-40.787350 -26.397024 -47.276421 -39.209057 1.000000 0.000000
-67.513986 -56.777244 -92.825253 -70.757862 -35.482663 0.000000
0.122764 0.131139 0.073544 0.108019 0.002629 0.000000
-0.000094 0.000390 -0.000133 -0.000000 0.000000 0.000000
0.097265 0.185872 0.041755 0.105905 -0.000000 0.000000
-0.000212 0.004067 -0.000240 -0.000000 -0.000000 0.000000
0.000924 0.007510 0.000009 0.002225 0.000000 0.000000
0.000009 0.000023 -0.000181 -0.000000 -0.000000 0.000000
-4 125 0 0 613 2 0 10 0
-0.249683 -10 2 0.2 1.5 82.0557 857.086 
-40.592849 -26.887851 -46.813609 -39.053952 0.999993 0.000000
-67.950340 -57.228674 -92.362119 -71.005486 -29.885799 0.000000
0.123579 0.131155 0.076731 0.109384 0.002113 0.000000
-0.000091 0.000373 -0.000133 -0.000000 -0.000005 0.000000
0.099138 0.184667 0.044737 0.107370 0.000000 0.000000
-0.000214 0.003849 -0.000240 -0.000000 -0.000000 0.000000
0.000848 0.006911 0.000009 0.002044 0.000000 0.000000
0.000008 0.000023 -0.000164 -0.000000 0.000000 0.000000
-4 126 0 0 614 2 0 10 0
-0.249683 -10 2 0.2 1.5 82.1372 826.025 
-40.405814 -27.372458 -46.376484 -38.907417 0.999991 0.000000
-68.375538 -57.690437 -91.866154 -71.246196 14.023786 0.000000
0.124327 0.131162 0.079862 0.110706 0.001678 0.000000
-0.000088 0.000357 -0.000132 -0.000000 -0.000004 0.000000
0.100940 0.183463 0.047715 0.108795 -0.000000 0.000000
-0.000216 0.003624 -0.000240 -0.000000 0.000000 0.000000
0.000781 0.006338 0.000010 0.001873 0.000000 0.000000
0.000008 0.000022 -0.000149 -0.000000 -0.000000 0.000000
-4 127 0 0 615 2 0 10 0
-0.249682 -10 2 0.2 1.5 82.2172 795.678 
-40.225323 -27.833052 -45.946587 -38.769306 0.999591 0.000000
-68.789981 -58.175274 -91.359798 -71.479083 7.876143 0.000000
0.125013 0.130963 0.082936 0.111982 0.005881 0.000000
-0.000084 0.000341 -0.000132 -0.000000 0.000019 0.000000
0.102678 0.182068 0.050763 0.110175 0.000000 0.000000
-0.000219 0.003399 -0.000240 -0.000000 -0.000000 0.000000
0.000720 0.005795 0.000011 0.001715 0.000000 0.000000
0.000007 0.000021 -0.000134 -0.000000 0.000000 0.000000
-4 128 0 0 616 2 0 10 0
-0.249681 -10 2 0.2 1.5 82.2952 766.094 
-40.054603 -28.291611 -45.528040 -38.639383 0.999741 0.000000
-69.187273 -58.669587 -90.808873 -71.703682 4.760500 0.000000
0.125630 0.130927 0.085948 0.113209 0.004825 0.000000
-0.000081 0.000324 -0.000131 -0.000000 0.000013 0.000000
0.104321 0.180726 0.053856 0.111506 0.000000 0.000000
-0.000221 0.003180 -0.000240 -0.000000 0.000000 0.000000
0.000667 0.005283 0.000012 0.001568 0.000000 0.000000
0.000007 0.000020 -0.000120 -0.000000 0.000000 0.000000
-4 129 0 0 617 2 0 10 0
-0.249679 -10 2 0.2 1.5 82.3707 737.326 
-39.892388 -28.752033 -45.123019 -38.517402 0.999848 0.000000
-69.568386 -59.185858 -90.275748 -71.919347 3.221519 0.000000
0.126188 0.130947 0.088857 0.114385 0.003920 0.000000
-0.000078 0.000308 -0.000130 -0.000000 0.000009 0.000000
0.105880 0.179260 0.056961 0.112787 0.000000 0.000000
-0.000222 0.002959 -0.000240 -0.000000 -0.000000 0.000000
0.000619 0.004799 0.000013 0.001432 -0.000000 0.000000
0.000007 0.000019 -0.000107 -0.000000 0.000000 0.000000
-4 130 0 0 618 2 0 10 0
-0.249676 -10 2 0.2 1.5 82.4431 709.405 
-39.739148 -29.197528 -44.725596 -38.403046 0.999867 0.000000
-69.931216 -59.713457 -89.712009 -72.125707 2.463823 0.000000
0.126688 0.131032 0.091686 0.115510 0.005719 0.000000
-0.000074 0.000292 -0.000129 0.000000 0.000007 0.000000
0.107349 0.177701 0.060088 0.114016 0.000000 0.000000
-0.000224 0.002753 -0.000240 0.000000 0.000000 0.000000
0.000577 0.004344 0.000015 0.001307 0.000000 0.000000
0.000006 0.000018 -0.000095 0.000000 0.000000 0.000000
-4 131 0 0 619 2 0 10 0
-0.249671 -10 2 0.2 1.5 82.5123 682.37 
-39.594017 -29.628744 -44.341259 -38.296016 0.999914 0.000000
-70.277383 -60.255971 -89.153269 -72.322413 2.028276 0.000000
0.127137 0.131068 0.094424 0.116581 0.004663 0.000000
-0.000071 0.000276 -0.000127 -0.000000 0.000005 0.000000
0.108739 0.176083 0.063240 0.115191 0.000000 0.000000
-0.000225 0.002553 -0.000240 0.000000 0.000000 0.000000
0.000539 0.003925 0.000017 0.001192 0.000000 0.000000
0.000006 0.000017 -0.000084 0.000000 0.000000 0.000000
-4 132 0 0 620 2 0 10 0
-0.249661 -10 2 0.2 1.5 82.5777 656.26 
-39.457347 -30.062147 -43.962339 -38.196011 0.999946 0.000000
-70.605028 -60.813901 -88.559231 -72.509087 1.770663 0.000000
0.127539 0.131094 0.097045 0.117599 0.003768 0.000000
-0.000068 0.000260 -0.000125 -0.000000 0.000004 0.000000
0.110043 0.174373 0.066395 0.116312 0.000000 0.000000
-0.000227 0.002355 -0.000240 -0.000000 -0.000000 0.000000
0.000506 0.003531 0.000019 0.001087 -0.000000 0.000000
0.000006 0.000016 -0.000074 -0.000000 -0.000000 0.000000
-4 133 0 0 621 2 0 10 0
-0.249644 -10 2 0.2 1.5 82.6387 631.119 
-39.329741 -30.486888 -43.595666 -38.102716 0.999971 0.000000
-70.912144 -61.384595 -87.914112 -72.685229 1.597570 0.000000
0.127894 0.131040 0.099565 0.118565 0.005723 0.000000
-0.000065 0.000244 -0.000122 -0.000000 0.000001 0.000000
0.111260 0.172621 0.069544 0.117378 0.000000 0.000000
-0.000228 0.002166 -0.000240 0.000000 0.000000 0.000000
0.000476 0.003174 0.000021 0.000992 0.000000 0.000000
0.000005 0.000015 -0.000065 -0.000000 0.000000 0.000000
-4 134 0 0 622 2 0 10 0
-0.249618 -10 2 0.2 1.5 82.6952 606.99 
-39.209263 -30.881851 -43.235014 -38.015813 0.999982 0.000000
-71.201619 -61.962231 -87.316826 -72.850605 1.477910 0.000000
0.128212 0.131066 0.101978 0.119477 0.004662 0.000000
-0.000062 0.000229 -0.000119 0.000000 0.000001 0.000000
0.112403 0.170809 0.072717 0.118389 0.000000 0.000000
-0.000229 0.001987 -0.000240 0.000000 0.000000 0.000000
0.000450 0.002844 0.000024 0.000905 -0.000000 0.000000
0.000005 0.000014 -0.000056 -0.000000 0.000000 0.000000
-4 135 0 0 623 2 0 10 0
-0.249577 -10 2 0.2 1.5 82.7464 583.928 
-39.096389 -31.279690 -42.882156 -37.934996 0.999988 0.000000
-71.471481 -62.556091 -86.681682 -73.004550 1.385408 0.000000
0.128493 0.131085 0.104264 0.120338 0.003773 0.000000
-0.000060 0.000214 -0.000116 -0.000000 0.000001 0.000000
0.113470 0.168952 0.075832 0.119346 0.000000 0.000000
-0.000229 0.001813 -0.000240 -0.000000 -0.000000 0.000000
0.000427 0.002544 0.000027 0.000827 0.000000 0.000000
0.000005 0.000013 -0.000049 -0.000000 0.000000 0.000000
-4 136 0 0 624 2 0 10 0
-0.249516 -10 2 0.2 1.5 82.7916 561.988 
-38.990343 -31.666351 -42.538457 -37.859945 0.999990 0.000000
-71.722453 -63.150267 -86.021588 -73.146394 1.312585 0.000000
0.128741 0.131127 0.106446 0.121149 0.006642 0.000000
-0.000057 0.000200 -0.000113 -0.000000 0.000001 0.000000
0.114468 0.166974 0.078984 0.120249 0.000000 0.000000
-0.000230 0.001649 -0.000239 0.000000 0.000000 0.000000
0.000407 0.002271 0.000030 0.000756 0.000000 0.000000
0.000005 0.000012 -0.000042 0.000000 0.000000 0.000000
-4 137 0 0 625 2 0 10 0
-0.249431 -10 2 0.2 1.5 82.8302 541.23 
-38.890897 -32.045539 -42.197710 -37.790365 0.999993 0.000000
-71.952895 -63.760605 -85.362093 -73.275630 1.253189 0.000000
0.128957 0.131115 0.108495 0.121909 0.005481 0.000000
-0.000055 0.000185 -0.000109 -0.000000 0.000001 0.000000
0.115398 0.165063 0.082058 0.121100 0.000000 0.000000
-0.000230 0.001493 -0.000239 -0.000000 -0.000000 0.000000
0.000389 0.002025 0.000034 0.000692 -0.000000 0.000000
0.000005 0.000011 -0.000036 -0.000000 0.000000 0.000000
-4 138 0 0 626 2 0 10 0
-0.249314 -10 2 0.2 1.5 82.8616 521.711 
-38.796981 -32.416079 -41.870092 -37.725962 0.999996 0.000000
-72.163922 -64.363271 -84.665307 -73.391655 1.204696 0.000000
0.129144 0.131098 0.110439 0.122621 0.004512 0.000000
-0.000052 0.000171 -0.000104 -0.000000 0.000001 0.000000
0.116270 0.163034 0.085135 0.121898 0.000000 0.000000
-0.000230 0.001344 -0.000238 -0.000000 0.000000 0.000000
0.000373 0.001805 0.000039 0.000635 0.000000 0.000000
0.000004 0.000010 -0.000031 0.000000 0.000000 0.000000
-4 139 0 0 627 2 0 10 0
-0.249163 -10 2 0.2 1.5 82.8854 503.481 
-38.707439 -32.771454 -41.543706 -37.666460 0.999996 0.000000
-72.356635 -64.974737 -83.992646 -73.494101 1.164905 0.000000
0.129305 0.131102 0.112262 0.123287 0.007659 0.000000
-0.000050 0.000158 -0.000100 -0.000000 0.000001 0.000000
0.117093 0.160958 0.088208 0.122646 0.000000 0.000000
-0.000229 0.001204 -0.000236 0.000000 -0.000000 0.000000
0.000360 0.001606 0.000044 0.000585 -0.000000 0.000000
0.000004 0.000009 -0.000027 0.000000 -0.000000 0.000000
-4 140 0 0 628 2 0 10 0
-0.248975 -10 2 0.2 1.5 82.9013 486.582 
-38.621499 -33.120175 -41.225196 -37.611612 0.999998 0.000000
-72.530971 -65.591905 -83.294793 -73.582926 1.132159 0.000000
0.129439 0.131077 0.113970 0.123906 0.006468 0.000000
-0.000048 0.000145 -0.000095 -0.000000 0.000001 0.000000
0.117873 0.158927 0.091165 0.123344 0.000000 0.000000
-0.000227 0.001076 -0.000234 -0.000000 -0.000000 0.000000
0.000348 0.001430 0.000050 0.000539 0.000000 0.000000
0.000004 0.000008 -0.000023 -0.000000 0.000000 0.000000
-4 141 0 0 629 2 0 10 0
-0.248751 -10 2 0.2 1.5 82.9097 471.038 
-38.537805 -33.460628 -40.913872 -37.561195 0.999999 0.000000
-72.688737 -66.198603 -82.566506 -73.658403 1.105261 0.000000
0.129546 0.131038 0.115569 0.124481 0.005478 0.000000
-0.000045 0.000132 -0.000089 -0.000000 0.000001 0.000000
0.118620 0.156781 0.094147 0.123994 0.000000 0.000000
-0.000224 0.000954 -0.000231 -0.000000 -0.000000 0.000000
0.000338 0.001273 0.000057 0.000499 0.000000 0.000000
0.000004 0.000007 -0.000019 -0.000000 0.000000 0.000000
-4 142 0 0 630 2 0 10 0
-0.248496 -10 2 0.2 1.5 82.9111 456.859 
-38.455088 -33.793138 -40.605976 -37.515019 1.000000 0.000000
-72.831668 -66.809107 -81.877683 -73.721172 1.083182 0.000000
0.129627 0.130981 0.117062 0.125012 0.007972 0.000000
-0.000043 0.000120 -0.000084 -0.000000 0.000001 0.000000
0.119344 0.154674 0.097074 0.124595 0.000000 0.000000
-0.000220 0.000839 -0.000227 0.000000 0.000000 0.000000
0.000329 0.001133 0.000065 0.000464 0.000000 0.000000
0.000004 0.000007 -0.000016 -0.000000 0.000000 0.000000
-4 143 0 0 631 2 0 10 0
-0.248214 -10 2 0.2 1.5 82.9064 444.037 
-38.372252 -34.120470 -40.299712 -37.472929 1.000000 0.000000
-72.961246 -67.424828 -81.164211 -73.772194 1.065075 0.000000
0.129680 0.130904 0.118456 0.125500 0.006935 0.000000
-0.000041 0.000108 -0.000078 -0.000000 -0.000000 0.000000
0.120052 0.152479 0.099936 0.125149 0.000000 0.000000
-0.000215 0.000731 -0.000221 -0.000000 0.000000 0.000000
0.000322 0.001010 0.000075 0.000433 -0.000000 0.000000
0.000004 0.000006 -0.000013 0.000000 0.000000 0.000000
-4 144 0 0 632 2 0 10 0
-0.247914 -10 2 0.2 1.5 82.8965 432.55 
-38.288101 -34.437722 -40.004050 -37.434801 1.000000 0.000000
-73.079484 -68.026462 -80.445598 -73.812664 1.050269 0.000000
0.129703 0.130805 0.119752 0.125946 0.006078 0.000000
-0.000038 0.000096 -0.000072 -0.000000 -0.000001 0.000000
0.120753 0.150308 0.102780 0.125655 0.000000 0.000000
-0.000207 0.000633 -0.000214 -0.000000 -0.000000 0.000000
0.000316 0.000900 0.000086 0.000406 -0.000000 -0.000000
0.000003 0.000005 -0.000011 -0.000000 0.000000 0.000000
-4 145 0 0 633 2 0 10 0
-0.247606 -10 2 0.2 1.5 82.8828 422.366 
-38.201562 -34.753422 -39.705228 -37.400547 1.000000 0.000000
-73.188262 -68.635136 -79.736314 -73.843925 1.038190 0.000000
0.129695 0.130680 0.120952 0.126348 0.007934 0.000000
-0.000035 0.000085 -0.000065 -0.000000 -0.000002 0.000000
0.121454 0.148087 0.105578 0.126113 0.000000 0.000000
-0.000198 0.000540 -0.000204 0.000000 0.000000 0.000000
0.000310 0.000802 0.000098 0.000382 0.000000 -0.000000
0.000003 0.000005 -0.000009 0.000000 0.000000 0.000000
-4 146 0 0 634 2 0 10 0
-0.247299 -10 2 0.2 1.5 82.8666 413.447 
-38.111723 -35.057817 -39.416156 -37.370108 1.000000 0.000000
-73.289191 -69.241377 -79.021592 -73.867381 1.028372 0.000000
0.129654 0.130524 0.122069 0.126708 0.007149 0.000000
-0.000032 0.000074 -0.000059 -0.000000 -0.000002 0.000000
0.122161 0.145836 0.108344 0.126523 0.000000 0.000000
-0.000186 0.000455 -0.000193 -0.000000 -0.000000 0.000000
0.000306 0.000714 0.000112 0.000362 -0.000000 -0.000000
0.000003 0.000004 -0.000007 -0.000000 0.000000 0.000000
-4 147 0 0 635 2 0 10 0
-0.247003 -10 2 0.2 1.5 82.8491 405.751 
-38.017724 -35.362699 -39.124007 -37.343451 1.000000 0.000000
-73.383859 -69.851255 -78.317980 -73.884418 1.020448 0.000000
0.129576 0.130337 0.123100 0.127025 0.006510 0.000000
-0.000029 0.000063 -0.000052 -0.000000 -0.000003 0.000000
0.122878 0.143557 0.111079 0.126885 0.000000 0.000000
-0.000172 0.000376 -0.000178 -0.000000 0.000000 0.000000
0.000302 0.000636 0.000128 0.000344 -0.000000 0.000000
0.000003 0.000003 -0.000006 0.000000 0.000000 0.000000
-4 148 0 0 636 2 0 10 0
-0.246729 -10 2 0.2 1.5 82.8316 399.239 
-37.918855 -35.660444 -38.837791 -37.320563 1.000001 0.000000
-73.473525 -70.460682 -77.619228 -73.896345 1.014123 0.000000
0.129460 0.130113 0.124051 0.127298 0.007463 0.000000
-0.000025 0.000052 -0.000044 -0.000000 -0.000004 0.000000
0.123609 0.141242 0.113776 0.127197 0.000000 0.000000
-0.000155 0.000302 -0.000161 -0.000000 -0.000000 0.000000
0.000299 0.000567 0.000146 0.000330 -0.000000 -0.000000
0.000002 0.000003 -0.000005 -0.000000 -0.000000 0.000000
-4 149 0 0 637 2 0 10 0
-0.246486 -10 2 0.2 1.5 82.8152 393.873 
-37.814442 -35.956960 -38.549733 -37.301447 1.000001 0.000000
-73.559389 -71.073223 -76.925562 -73.904350 1.009159 0.000000
0.129301 0.129842 0.124924 0.127527 0.006982 0.000000
-0.000022 0.000042 -0.000037 0.000000 -0.000005 0.000000
0.124358 0.138921 0.116419 0.127459 0.000000 0.000000
-0.000135 0.000235 -0.000141 0.000000 0.000000 0.000000
0.000297 0.000504 0.000166 0.000318 -0.000000 0.000000
0.000002 0.000002 -0.000004 0.000000 0.000000 0.000000
-4 150 4 20 638 2 0 10 0
-0.24628 -10 2 0.2 1.5 82.8008 389.619 
-37.703973 -36.249221 -38.265019 -37.286116 1.000001 0.000000
-73.642216 -71.692955 -76.241836 -73.909462 1.005375 0.000000
0.129099 0.129524 0.125724 0.127711 0.006614 0.000000
-0.000018 0.000032 -0.000029 0.000000 -0.000006 0.000000
0.125126 0.136539 0.119050 0.127670 0.000000 0.000000
-0.000111 0.000174 -0.000116 0.000000 -0.000000 0.000000
0.000295 0.000448 0.000189 0.000308 0.000000 0.000000
0.000002 0.000002 -0.000003 0.000000 -0.000000 0.000000
-4 151 0 0 639 2 0 10 0
-0.24612 -10 2 0.2 1.5 82.7893 386.451 
-37.586984 -36.540145 -37.978923 -37.274587 1.000001 0.000000
-73.722617 -72.317565 -75.568224 -73.912533 1.002657 0.000000
0.128849 0.129155 0.126455 0.127850 0.007673 0.000000
-0.000013 0.000023 -0.000021 -0.000000 -0.000007 0.000000
0.125916 0.134149 0.121635 0.127829 0.000000 0.000000
-0.000084 0.000118 -0.000089 0.000000 0.000000 0.000000
0.000294 0.000398 0.000215 0.000301 0.000000 -0.000000
0.000001 0.000001 -0.000002 -0.000000 -0.000000 0.000000
-4 152 0 0 640 2 0 10 0
-0.24601 -10 2 0.2 1.5 82.7812 384.348 
-37.463113 -36.829535 -37.693831 -37.266879 1.000002 0.000000
-73.800870 -72.947740 -74.901030 -73.914212 1.000878 0.000000
0.128549 0.128736 0.127118 0.127943 0.007471 0.000000
-0.000008 0.000014 -0.000013 -0.000000 -0.000008 0.000000
0.126728 0.131723 0.124198 0.127935 0.000000 0.000000
-0.000053 0.000067 -0.000057 -0.000000 0.000000 0.000000
0.000294 0.000353 0.000244 0.000297 0.000000 -0.000000
0.000001 0.000001 -0.000001 0.000000 -0.000000 0.000000
-4 153 0 0 641 2 0 10 0
-0.24595 -10 2 0.2 1.5 82.7768 383.216 
-37.307298 -37.169065 -37.355874 -37.262713 1.000000 0.000000
-73.890796 -73.704355 -74.126663 -73.914995 1.000052 0.000000
0.128126 0.128167 0.127818 0.127993 0.007365 0.000000
-0.000002 0.000003 -0.000003 0.000000 0.000000 0.000000
0.127718 0.128808 0.127181 0.127993 0.000000 0.000000
-0.000012 0.000014 -0.000013 0.000000 0.000000 0.000000
0.000294 0.000306 0.000283 0.000294 0.000000 -0.000000
0.000000 0.000000 -0.000000 -0.000000 -0.000000 0.000000
-4 154 0 0 642 2 0 10 0
-0.245947 -10 2 0.2 1.5 82.7766 383.161 
-37.264201 -37.259033 -37.265984 -37.262509 1.000000 0.000000
-73.914106 -73.907178 -73.922883 -73.915031 1.000005 0.000000
0.128001 0.128002 0.127989 0.127996 0.008886 0.000000
-0.000000 0.000000 -0.000000 -0.000000 -0.000000 0.000000
0.127985 0.128026 0.127966 0.127996 0.000000 0.000000
-0.000000 0.000000 -0.000000 -0.000000 0.000000 0.000000
0.000294 0.000294 0.000294 0.000294 -0.000000 0.000000
0.000000 0.000000 -0.000000 -0.000000 -0.000000 0.000000
-4 155 0 0 643 2 0 10 0
-0.245974 -10 2 0.2 1.5 82.7786 383.668 
-37.121060 -36.979731 -37.544504 -37.264378 1.000000 0.000000
-73.989224 -73.280349 -74.558071 -73.914693 1.000418 0.000000
0.127567 0.128495 0.127438 0.127973 0.008942 0.000000
0.000006 0.000009 -0.000009 -0.000000 -0.000000 0.000000
0.128862 0.130441 0.125519 0.127970 0.000000 0.000000
0.000040 0.000043 -0.000038 -0.000000 -0.000000 0.000000
0.000295 0.000332 0.000260 0.000295 0.000000 0.000000
-0.000001 0.000001 -0.000001 -0.000000 0.000000 0.000000
-4 156 0 0 644 2 0 10 0
-0.246056 -10 2 0.2 1.5 82.7846 385.222 
-36.969735 -36.691170 -37.830372 -37.270086 1.000002 0.000000
-74.061889 -72.645759 -75.218186 -73.913550 1.001597 0.000000
0.127073 0.128944 0.126810 0.127904 0.009113 0.000000
0.000012 0.000018 -0.000017 -0.000000 -0.000004 0.000000
0.129763 0.132887 0.122981 0.127891 0.000000 0.000000
0.000084 0.000091 -0.000072 -0.000000 -0.000000 0.000000
0.000297 0.000374 0.000230 0.000299 0.000000 0.000000
-0.000001 0.000001 -0.000001 -0.000000 -0.000000 0.000000
-4 157 0 0 645 2 0 10 0
-0.246191 -10 2 0.2 1.5 82.7944 387.832 
-36.810188 -36.401367 -38.115281 -37.279623 1.000002 0.000000
-74.131263 -72.018503 -75.887937 -73.911274 1.003847 0.000000
0.126517 0.129338 0.126114 0.127789 0.008156 0.000000
0.000019 0.000027 -0.000025 -0.000000 -0.000002 0.000000
0.130687 0.135304 0.120401 0.127759 0.000000 0.000000
0.000133 0.000144 -0.000102 -0.000000 -0.000000 0.000000
0.000300 0.000421 0.000202 0.000304 0.000000 0.000000
-0.000002 0.000002 -0.000002 0.000000 0.000000 0.000000
-4 158 0 0 646 2 0 10 0
-0.246373 -10 2 0.2 1.5 82.8074 391.515 
-36.642173 -36.110500 -38.401437 -37.292971 1.000002 0.000000
-74.196413 -71.395460 -76.569195 -73.907321 1.007073 0.000000
0.125898 0.129680 0.125350 0.127629 0.008534 0.000000
0.000026 0.000037 -0.000033 -0.000000 -0.000001 0.000000
0.131634 0.137687 0.117794 0.127576 0.000000 0.000000
0.000186 0.000203 -0.000128 -0.000000 -0.000000 0.000000
0.000303 0.000474 0.000178 0.000312 0.000000 0.000000
-0.000003 0.000002 -0.000003 -0.000000 -0.000000 0.000000
-4 159 0 0 647 2 0 10 0
-0.246598 -10 2 0.2 1.5 82.8228 396.297 
-36.465446 -35.814995 -38.687962 -37.310113 1.000002 0.000000
-74.256150 -70.782364 -77.253773 -73.900944 1.011413 0.000000
0.125212 0.129974 0.124515 0.127423 0.009038 0.000000
0.000034 0.000047 -0.000041 -0.000000 -0.000001 0.000000
0.132604 0.140034 0.115161 0.127340 0.000000 0.000000
0.000243 0.000266 -0.000151 -0.000000 -0.000000 0.000000
0.000308 0.000533 0.000156 0.000323 -0.000000 -0.000000
-0.000004 0.000003 -0.000004 -0.000000 0.000000 0.000000
-4 160 0 0 648 2 0 10 0
-0.246857 -10 2 0.2 1.5 82.8399 402.207 
-36.279758 -35.517582 -38.975501 -37.331033 1.000002 0.000000
-74.309031 -70.168986 -77.949996 -73.891203 1.016980 0.000000
0.124457 0.130226 0.123605 0.127173 0.008502 0.000000
0.000042 0.000057 -0.000048 -0.000000 -0.000000 0.000000
0.133594 0.142357 0.112486 0.127054 0.000000 0.000000
0.000305 0.000336 -0.000170 0.000000 -0.000000 0.000000
0.000314 0.000599 0.000137 0.000336 0.000000 0.000000
-0.000005 0.000003 -0.000005 -0.000000 0.000000 0.000000
-4 161 0 0 649 2 0 10 0
-0.247143 -10 2 0.2 1.5 82.8576 409.279 
-36.084819 -35.219353 -39.262450 -37.355721 1.000001 0.000000
-74.353448 -69.558884 -78.656070 -73.876990 1.024055 0.000000
0.123629 0.130434 0.122616 0.126879 0.009232 0.000000
0.000051 0.000068 -0.000055 -0.000000 -0.000000 0.000000
0.134606 0.144655 0.109769 0.126718 0.000000 0.000000
0.000371 0.000412 -0.000185 -0.000000 -0.000000 0.000000
0.000321 0.000672 0.000120 0.000352 -0.000000 -0.000000
-0.000006 0.000004 -0.000007 0.000000 0.000000 0.000000
-4 162 0 0 650 2 0 10 0
-0.247445 -10 2 0.2 1.5 82.8746 417.554 
-35.880350 -34.911393 -39.555534 -37.384183 1.000001 0.000000
-74.387527 -68.950936 -79.354787 -73.857055 1.032855 0.000000
0.122725 0.130605 0.121547 0.126541 0.010129 0.000000
0.000060 0.000079 -0.000062 -0.000000 -0.000000 0.000000
0.135636 0.146903 0.107028 0.126333 0.000000 0.000000
0.000443 0.000495 -0.000199 -0.000000 -0.000000 0.000000
0.000330 0.000755 0.000105 0.000371 0.000000 0.000000
-0.000007 0.000004 -0.000008 -0.000000 -0.000000 0.000000
-4 163 0 0 651 2 0 10 0
-0.247754 -10 2 0.2 1.5 82.8898 427.073 
-35.666061 -34.604636 -39.849574 -37.416439 1.000000 0.000000
-74.409224 -68.347845 -80.073045 -73.830045 1.043743 0.000000
0.121742 0.130751 0.120390 0.126161 0.009737 0.000000
0.000070 0.000090 -0.000068 -0.000000 -0.000000 0.000000
0.136685 0.149156 0.104264 0.125900 0.000000 0.000000
0.000518 0.000583 -0.000209 0.000000 -0.000000 0.000000
0.000341 0.000847 0.000092 0.000393 -0.000000 -0.000000
-0.000009 0.000005 -0.000010 -0.000000 0.000000 0.000000
-4 164 0 0 652 2 0 10 0
-0.248059 -10 2 0.2 1.5 82.9018 437.875 
-35.441671 -34.285686 -40.145536 -37.452534 1.000000 0.000000
-74.416355 -67.736030 -80.785249 -73.794557 1.057027 0.000000
0.120674 0.130861 0.119143 0.125738 0.010915 0.000000
0.000080 0.000101 -0.000075 -0.000000 -0.000000 0.000000
0.137748 0.151328 0.101423 0.125419 0.000000 0.000000
0.000599 0.000679 -0.000218 -0.000000 -0.000000 0.000000
0.000354 0.000950 0.000080 0.000418 -0.000000 -0.000000
-0.000010 0.000005 -0.000012 0.000000 -0.000000 0.000000
-4 165 0 0 653 2 0 10 0
-0.248351 -10 2 0.2 1.5 82.9093 449.997 
-35.206927 -33.966575 -40.445767 -37.492543 1.000000 0.000000
-74.406670 -67.128950 -81.507921 -73.749205 1.073270 0.000000
0.119517 0.130947 0.117806 0.125272 0.012326 0.000000
0.000090 0.000113 -0.000081 -0.000000 -0.000000 0.000000
0.138824 0.153546 0.098563 0.124890 0.000000 0.000000
0.000685 0.000782 -0.000224 -0.000000 -0.000000 0.000000
0.000369 0.001067 0.000070 0.000447 -0.000000 -0.000000
-0.000012 0.000006 -0.000015 -0.000000 -0.000000 0.000000
-4 166 0 0 654 2 0 10 0
-0.248621 -10 2 0.2 1.5 82.9113 463.466 
-34.961548 -33.636784 -40.751773 -37.536569 1.000000 0.000000
-74.378161 -66.522228 -82.220180 -73.692704 1.093062 0.000000
0.118268 0.131000 0.116361 0.124764 0.010807 0.000000
0.000102 0.000125 -0.000087 -0.000000 0.000000 0.000000
0.139908 0.155701 0.095670 0.124313 -0.000000 0.000000
0.000776 0.000892 -0.000229 0.000000 0.000000 0.000000
0.000388 0.001198 0.000061 0.000480 -0.000000 0.000000
-0.000014 0.000007 -0.000018 -0.000000 -0.000000 0.000000
-4 167 0 0 655 2 0 10 0
-0.248862 -10 2 0.2 1.5 82.9066 478.297 
-34.705576 -33.298818 -41.062834 -37.584752 1.000000 0.000000
-74.328317 -65.905978 -82.924309 -73.623960 1.117137 0.000000
0.116920 0.131050 0.114820 0.124212 0.012435 0.000000
0.000113 0.000138 -0.000092 0.000000 0.000000 0.000000
0.140996 0.157784 0.092731 0.123689 0.000000 0.000000
0.000872 0.001011 -0.000233 -0.000000 -0.000000 0.000000
0.000409 0.001346 0.000054 0.000518 -0.000000 0.000000
-0.000016 0.000008 -0.000021 0.000000 -0.000000 0.000000
-4 168 0 0 656 2 0 10 0
-0.249069 -10 2 0.2 1.5 82.8947 494.492 
-34.438931 -32.956510 -41.376047 -37.637263 1.000000 0.000000
-74.255501 -65.296134 -83.628214 -73.542157 1.146361 0.000000
0.115470 0.131087 0.113170 0.123616 0.014356 0.000000
0.000126 0.000151 -0.000097 -0.000000 0.000000 0.000000
0.142081 0.159924 0.089735 0.123017 0.000000 0.000000
0.000974 0.001137 -0.000235 -0.000000 -0.000000 0.000000
0.000435 0.001512 0.000047 0.000560 0.000000 0.000000
-0.000019 0.000009 -0.000024 -0.000000 -0.000000 0.000000
-4 169 0 0 657 2 0 10 0
-0.249239 -10 2 0.2 1.5 82.875 512.032 
-34.161741 -32.599941 -41.699612 -37.694310 1.000000 0.000000
-74.158245 -64.681943 -84.324985 -73.446824 1.181775 0.000000
0.113913 0.131102 0.111407 0.122974 0.011476 0.000000
0.000139 0.000164 -0.000102 -0.000000 0.000000 0.000000
0.143156 0.161989 0.086745 0.122295 0.000000 0.000000
0.001081 0.001272 -0.000237 0.000000 0.000000 0.000000
0.000465 0.001699 0.000041 0.000608 0.000000 0.000000
-0.000022 0.000009 -0.000029 -0.000000 -0.000000 0.000000
-4 170 0 0 658 2 0 10 0
-0.249374 -10 2 0.2 1.5 82.8475 530.886 
-33.874274 -32.239295 -42.026496 -37.756128 1.000000 0.000000
-74.035476 -64.078954 -85.004901 -73.337843 1.224711 0.000000
0.112245 0.131111 0.109523 0.122287 0.013448 0.000000
0.000152 0.000178 -0.000106 -0.000000 0.000000 0.000000
0.144213 0.163984 0.083660 0.121523 -0.000000 0.000000
0.001194 0.001415 -0.000238 -0.000000 0.000000 0.000000
0.000500 0.001907 0.000036 0.000662 0.000000 0.000000
-0.000025 0.000010 -0.000034 0.000000 -0.000000 0.000000
-4 171 0 0 659 2 0 10 0
-0.249475 -10 2 0.2 1.5 82.8126 551.006 
-33.576943 -31.869339 -42.359234 -37.822978 1.000000 0.000000
-73.886586 -63.464893 -85.670640 -73.215434 1.276814 0.000000
0.110464 0.131112 0.107528 0.121552 0.015738 0.000000
0.000166 0.000192 -0.000110 -0.000000 -0.000000 0.000000
0.145243 0.166013 0.080610 0.120699 0.000000 0.000000
0.001314 0.001564 -0.000239 -0.000000 0.000000 0.000000
0.000541 0.002139 0.000032 0.000722 0.000000 0.000000
-0.000029 0.000011 -0.000039 -0.000000 -0.000000 0.000000
-4 172 0 0 660 2 0 10 0
-0.249548 -10 2 0.2 1.5 82.7708 572.338 
-33.271074 -31.481400 -42.701224 -37.895139 1.000000 0.000000
-73.709424 -62.863659 -86.333782 -73.080068 1.340077 0.000000
0.108568 0.131086 0.105419 0.120767 0.011229 0.000000
0.000180 0.000207 -0.000114 0.000000 0.000000 0.000000
0.146229 0.167960 0.077481 0.119824 -0.000000 0.000000
0.001439 0.001723 -0.000240 0.000000 0.000000 0.000000
0.000588 0.002398 0.000028 0.000789 0.000000 0.000000
-0.000033 0.000012 -0.000045 -0.000000 0.000000 0.000000
-4 173 0 0 661 2 0 10 0
-0.249598 -10 2 0.2 1.5 82.7226 594.823 
-32.955945 -31.094518 -43.051671 -37.972913 1.000000 0.000000
-73.507565 -62.273471 -86.983175 -72.932324 1.417865 0.000000
0.106557 0.131098 0.103182 0.119933 0.013304 0.000000
0.000195 0.000222 -0.000118 -0.000000 -0.000000 0.000000
0.147174 0.169821 0.074341 0.118895 0.000000 0.000000
0.001570 0.001883 -0.000240 -0.000000 0.000000 0.000000
0.000643 0.002684 0.000025 0.000863 0.000000 0.000000
-0.000039 0.000013 -0.000052 0.000000 0.000000 0.000000
-4 174 0 0 662 2 0 10 0
-0.249631 -10 2 0.2 1.5 82.6688 618.403 
-32.633083 -30.690566 -43.402812 -38.056606 1.000000 0.000000
-73.279498 -61.682951 -87.623349 -72.772843 1.514234 0.000000
0.104430 0.131109 0.100843 0.119047 0.015684 0.000000
0.000210 0.000236 -0.000121 -0.000000 0.000000 0.000000
0.148061 0.171699 0.071195 0.117912 0.000000 0.000000
0.001708 0.002065 -0.000240 0.000000 0.000000 0.000000
0.000705 0.002997 0.000022 0.000946 0.000000 0.000000
-0.000044 0.000014 -0.000060 -0.000000 -0.000000 0.000000
-4 175 0 0 663 2 0 10 0
-0.249652 -10 2 0.2 1.5 82.61 643.021 
-32.303452 -30.278268 -43.769995 -38.146526 1.000000 0.000000
-73.025574 -61.111162 -88.237285 -72.602206 1.636707 0.000000
0.102188 0.131138 0.098376 0.118109 0.010176 0.000000
0.000226 0.000252 -0.000123 -0.000000 -0.000000 0.000000
0.148879 0.173484 0.068032 0.116875 0.000000 0.000000
0.001852 0.002251 -0.000240 -0.000000 0.000000 0.000000
0.000776 0.003342 0.000020 0.001036 0.000000 0.000000
-0.000051 0.000016 -0.000069 0.000000 0.000000 0.000000
-4 176 0 0 664 2 0 10 0
-0.249665 -10 2 0.2 1.5 82.5467 668.632 
-31.968156 -29.859913 -44.142944 -38.242995 1.000000 0.000000
-72.746073 -60.544149 -88.828953 -72.420926 1.792852 0.000000
0.099835 0.131124 0.095806 0.117119 0.012129 0.000000
0.000242 0.000267 -0.000126 -0.000000 0.000000 0.000000
0.149617 0.175182 0.064891 0.115783 -0.000000 0.000000
0.002003 0.002433 -0.000240 0.000000 -0.000000 0.000000
0.000856 0.003717 0.000018 0.001136 0.000000 0.000000
-0.000058 0.000017 -0.000078 -0.000000 0.000000 0.000000
-4 177 0 0 665 2 0 10 0
-0.249673 -10 2 0.2 1.5 82.4795 695.19 
-31.628498 -29.421122 -44.524925 -38.346325 1.000000 0.000000
-72.441364 -59.999506 -89.434939 -72.229422 1.997142 0.000000
0.097372 0.131103 0.093123 0.116075 0.014353 0.000000
0.000258 0.000283 -0.000128 -0.000000 0.000000 0.000000
0.150264 0.176874 0.061729 0.114636 -0.000000 0.000000
0.002160 0.002641 -0.000240 -0.000000 -0.000000 0.000000
0.000948 0.004122 0.000016 0.001246 -0.000000 0.000000
-0.000066 0.000018 -0.000089 -0.000000 0.000000 0.000000
-4 178 0 0 666 2 0 10 0
-0.249677 -10 2 0.2 1.5 82.4088 722.651 
-31.282441 -28.991050 -44.910514 -38.456812 1.000000 0.000000
-72.119799 -59.459449 -90.007021 -72.028082 2.377510 0.000000
0.094809 0.131132 0.090344 0.114978 0.010045 0.000000
0.000274 0.000299 -0.000129 -0.000000 0.000000 0.000000
0.150840 0.178433 0.058587 0.113435 -0.000000 0.000000
0.002322 0.002834 -0.000240 -0.000000 -0.000000 0.000000
0.001049 0.004555 0.000014 0.001366 -0.000000 0.000000
-0.000075 0.000019 -0.000100 -0.000000 0.000000 0.000000
-4 179 0 0 667 2 0 10 0
-0.24968 -10 2 0.2 1.5 82.3349 750.982 
-30.937948 -28.531089 -45.316591 -38.574781 1.000000 0.000000
-71.767131 -58.936927 -90.546093 -71.817256 2.911604 0.000000
0.092143 0.131145 0.087477 0.113829 0.011946 0.000000
0.000291 0.000316 -0.000130 -0.000000 0.000000 0.000000
0.151275 0.179967 0.055482 0.112181 0.000000 0.000000
0.002493 0.003056 -0.000240 0.000000 0.000000 0.000000
0.001165 0.005027 0.000013 0.001496 -0.000000 0.000000
-0.000086 0.000020 -0.000113 0.000000 0.000000 0.000000
-4 180 0 0 668 2 0 10 0
-0.249681 -10 2 0.2 1.5 82.2582 780.143 
-30.593741 -28.072795 -45.724126 -38.700514 1.000000 0.000000
-71.391210 -58.429791 -91.084785 -71.597335 4.032667 0.000000
0.089384 0.131156 0.084514 0.112629 0.014093 0.000000
0.000308 0.000332 -0.000131 -0.000000 0.000000 0.000000
0.151587 0.181418 0.052370 0.110876 0.000000 0.000000
0.002671 0.003282 -0.000240 -0.000000 -0.000000 0.000000
0.001294 0.005525 0.000012 0.001637 0.000000 0.000000
-0.000097 0.000020 -0.000126 -0.000000 -0.000000 0.000000
-4 181 0 0 669 2 0 10 0
-0.249682 -10 2 0.2 1.5 82.1792 810.087 
-30.246763 -27.609497 -46.148312 -38.834276 1.000000 0.000000
-71.003166 -57.941346 -91.614940 -71.368794 -16.164160 0.000000
0.086546 0.131140 0.081482 0.111378 0.010384 0.000000
0.000324 0.000348 -0.000132 -0.000000 0.000000 0.000000
0.151810 0.182747 0.049298 0.109521 0.000000 0.000000
0.002855 0.003483 -0.000240 0.000000 -0.000000 0.000000
0.001436 0.006051 0.000010 0.001789 0.000000 0.000000
-0.000110 0.000021 -0.000141 -0.000000 -0.000000 0.000000
-4 182 0 0 670 2 0 10 0
-0.249683 -10 2 0.2 1.5 82.0984 840.781 
-29.908002 -27.130366 -46.587537 -38.976371 1.000000 0.000000
-70.585176 -57.468578 -92.110808 -71.132109 -1.899965 0.000000
0.083627 0.131115 0.078370 0.110080 0.012265 0.000000
0.000341 0.000365 -0.000132 -0.000000 0.000000 0.000000
0.151853 0.184065 0.046282 0.108120 0.000000 0.000000
0.003047 0.003723 -0.000240 -0.000000 0.000000 0.000000
0.001594 0.006608 0.000010 0.001953 0.000000 0.000000
-0.000123 0.000022 -0.000156 0.000000 -0.000000 0.000000
-4 183 0 0 671 2 0 10 0
-0.249683 -10 2 0.2 1.5 82.0835 846.449 
-29.726342 -27.044092 -46.668485 -39.003175 1.000000 0.000000
-70.748243 -57.383978 -92.195696 -71.088163 -1.161663 0.000000
0.083209 0.131106 0.077799 0.109838 0.012632 0.000000
0.000346 0.000368 -0.000132 -0.000000 0.000000 0.000000
0.152916 0.184299 0.045735 0.107859 -0.000000 0.000000
0.003027 0.003758 -0.000240 -0.000000 0.000000 0.000000
0.001581 0.006712 0.000009 0.001984 -0.000000 0.000000
-0.000124 0.000022 -0.000159 -0.000000 -0.000000 0.000000
-4 -184 0 0 672 2 0 10 0
-0.249685 -10 2 0.2 1.5 82.0017 877.927 
-29.366316 -26.561727 -47.121647 -39.155298 1.000000 0.000000
-70.355328 -56.930883 -92.672480 -70.843153 -0.985060 0.000000
0.080240 0.131162 0.074631 0.108488 0.009633 0.000000
0.000363 0.000384 -0.000133 0.000000 0.000000 0.000000
0.153025 0.185473 0.042732 0.106408 0.000000 0.000000
0.003214 0.003972 -0.000240 0.000000 -0.000000 0.000000
0.001746 0.007300 0.000009 0.002162 -0.000000 0.000000
-0.000139 0.000023 -0.000176 0.000000 -0.000000 0.000000
-4 185 0 0 673 2 0 10 0
-0.249687 -10 2 0.2 1.5 81.8762 927.092 
-28.842805 -25.824763 -47.840727 -39.404313 1.000000 0.000000
-69.699928 -56.267371 -93.334690 -70.457035 1.947230 0.000000
0.075604 0.131144 0.069733 0.106351 0.012316 0.000000
0.000388 0.000408 -0.000133 -0.000000 0.000000 0.000000
0.152806 0.187166 0.038280 0.104121 -0.000000 0.000000
0.003517 0.004342 -0.000240 -0.000000 -0.000000 0.000000
0.002033 0.008249 0.000008 0.002456 -0.000000 0.000000
-0.000163 0.000024 -0.000201 -0.000000 0.000000 0.000000
-4 186 0 0 674 2 0 10 0
-0.249688 -10 2 0.2 1.5 81.795 960.005 
-28.515884 -25.346156 -48.339971 -39.579246 1.000000 0.000000
-69.243713 -55.854159 -93.731601 -70.197034 -19.064607 0.000000
0.072511 0.131116 0.066471 0.104904 0.014313 0.000000
0.000404 0.000425 -0.000133 -0.000000 0.000000 0.000000
0.152434 0.188142 0.035393 0.102579 0.000000 0.000000
0.003727 0.004583 -0.000240 -0.000000 -0.000000 0.000000
0.002243 0.008898 0.000007 0.002663 -0.000000 0.000000
-0.000181 0.000025 -0.000219 -0.000000 -0.000000 0.000000
-4 -187 0 0 675 2 0 10 0
-0.249691 -10 2 0.2 1.5 81.716 993.347 
-28.163589 -24.830782 -48.867534 -39.763705 1.000000 0.000000
-68.839409 -55.457907 -94.144255 -69.933033 0.299859 0.000000
0.069427 0.131058 0.063205 0.103426 0.010381 0.000000
0.000421 0.000440 -0.000133 -0.000000 0.000000 0.000000
0.152223 0.189097 0.032579 0.101009 -0.000000 0.000000
0.003924 0.004801 -0.000240 -0.000000 -0.000000 -0.000000
0.002454 0.009566 0.000007 0.002882 -0.000000 0.000000
-0.000199 0.000025 -0.000237 0.000000 -0.000000 0.000000
-4 -188 0 0 676 2 0 10 0
-0.249692 -10 2 0.2 1.5 81.6403 1026.99 
-27.856639 -24.343499 -49.418428 -39.957928 1.000000 0.000000
-68.369399 -55.075355 -94.497848 -69.666134 0.262592 0.000000
0.066302 0.131101 0.059943 0.101925 0.012054 0.000000
0.000436 0.000456 -0.000133 -0.000000 0.000000 0.000000
0.151592 0.189945 0.029805 0.099419 -0.000000 0.000000
0.004143 0.005041 -0.000240 0.000000 -0.000000 -0.000000
0.002695 0.010259 0.000007 0.003111 -0.000000 0.000000
-0.000219 0.000026 -0.000258 -0.000000 0.000000 0.000000
-4 -189 0 0 677 2 0 10 0
-0.249693 -10 2 0.2 1.5 81.5698 1060.72 
-27.564179 -23.862923 -50.004948 -40.161943 1.000000 0.000000
-67.895773 -54.705713 -94.857929 -69.398458 0.237997 0.000000
0.063185 0.131134 0.056703 0.100409 0.013870 0.000000
0.000452 0.000472 -0.000133 0.000000 0.000000 0.000000
0.150825 0.190705 0.027067 0.097818 0.000000 0.000000
0.004366 0.005267 -0.000240 -0.000000 -0.000000 0.000000
0.002949 0.010970 0.000006 0.003352 -0.000000 -0.000000
-0.000240 0.000027 -0.000278 -0.000000 -0.000000 0.000000
-4 -190 0 0 678 2 0 10 0
-0.249691 -10 2 0.2 1.5 81.5883 1051.48 
-27.579148 -23.966903 -49.838804 -40.105030 1.000000 0.000000
-68.126619 -54.807063 -94.764664 -69.471613 0.235868 0.000000
0.064093 0.131161 0.057589 0.100826 0.009341 0.000000
0.000448 0.000467 -0.000133 -0.000000 0.000000 0.000000
0.151570 0.190523 0.027812 0.098257 0.000000 0.000000
0.004274 0.005195 -0.000240 0.000000 -0.000000 0.000000
0.002850 0.010772 0.000006 0.003285 0.000000 0.000000
-0.000233 0.000027 -0.000271 0.000000 0.000000 0.000000
-4 -191 0 0 679 2 0 10 0
-0.249691 -10 2 0.2 1.5 81.5222 1085.49 
-27.287533 -23.472174 -50.464105 -40.318471 1.000000 0.000000
-67.654635 -54.442057 -95.081387 -69.201939 0.216352 0.000000
0.060964 0.131159 0.054326 0.099290 0.010811 0.000000
0.000463 0.000482 -0.000133 -0.000000 0.000000 0.000000
0.150756 0.191274 0.025066 0.096638 0.000000 0.000000
0.004498 0.005432 -0.000240 -0.000000 0.000000 -0.000000
0.003113 0.011507 0.000006 0.003535 -0.000000 0.000000
-0.000254 0.000028 -0.000292 -0.000000 -0.000000 0.000000
-4 -192 0 0 680 2 0 10 0
-0.24969 -10 2 0.2 1.5 81.4663 1118.77 
-27.013504 -22.991627 -51.140491 -40.539948 1.000000 0.000000
-67.192727 -54.090497 -95.406712 -68.938554 0.201156 0.000000
0.057905 0.131141 0.051149 0.097776 0.012367 0.000000
0.000478 0.000497 -0.000133 -0.000000 0.000000 0.000000
0.149849 0.191936 0.022369 0.095045 0.000000 0.000000
0.004721 0.005650 -0.000240 -0.000000 0.000000 -0.000000
0.003385 0.012257 0.000005 0.003791 -0.000000 0.000000
-0.000276 0.000029 -0.000312 0.000000 -0.000000 0.000000
-4 -193 0 0 681 2 0 10 0
-0.249685 -10 2 0.2 1.5 81.4236 1151.11 
-26.709772 -22.498710 -51.890994 -40.771294 1.000000 0.000000
-66.804971 -53.750236 -95.699078 -68.682949 0.168236 0.000000
0.054949 0.131049 0.048054 0.096291 0.011256 0.000000
0.000493 0.000511 -0.000133 0.000000 0.000000 0.000000
0.149220 0.192549 0.019665 0.093482 0.000000 0.000000
0.004921 0.005862 -0.000239 0.000000 0.000000 -0.000000
0.003643 0.013026 0.000005 0.004054 -0.000000 0.000000
-0.000296 0.000030 -0.000331 -0.000000 0.000000 0.000000
-4 -194 0 0 682 2 0 10 0
-0.249683 -10 2 0.2 1.5 81.4015 1181.57 
-26.457650 -22.041039 -52.740852 -41.011678 1.000000 0.000000
-66.386195 -53.411221 -95.970725 -68.443432 0.153340 0.000000
0.052074 0.130985 0.045066 0.094870 0.012631 0.000000
0.000506 0.000525 -0.000133 -0.000000 0.000000 0.000000
0.148274 0.193079 0.016968 0.091986 -0.000000 0.000000
0.005132 0.006051 -0.000239 -0.000000 -0.000000 -0.000000
0.003918 0.013837 0.000005 0.004321 0.000000 0.000000
-0.000318 0.000033 -0.000349 0.000000 -0.000000 0.000000
-4 -195 0 0 683 2 0 10 0
-0.249682 -10 2 0.2 1.5 81.4112 1208.05 
-26.215588 -21.616842 -53.732681 -41.256806 1.000000 0.000000
-66.019416 -53.080340 -96.207158 -68.235485 0.152653 0.000000
0.049418 0.130922 0.042301 0.093594 0.013889 0.000000
0.000519 0.000537 -0.000133 -0.000000 0.000000 0.000000
0.147442 0.193529 0.014241 0.090634 -0.000000 0.000000
0.005323 0.006216 -0.000239 -0.000000 -0.000000 0.000000
0.004176 0.014677 0.000005 0.004583 0.000000 0.000000
-0.000337 0.000037 -0.000366 -0.000000 -0.000000 0.000000
-4 -196 0 0 684 2 0 10 0
-0.249681 -10 2 0.2 1.5 81.4724 1226.18 
-26.102496 -21.254212 -54.903129 -41.492298 1.000000 0.000000
-65.612490 -52.759705 -96.390338 -68.091856 -0.591755 0.000000
0.047149 0.131050 0.040006 0.092630 0.016439 0.000000
0.000528 0.000547 -0.000135 -0.000000 0.000000 0.000000
0.146073 0.193864 0.011561 0.089593 0.000000 0.000000
0.005521 0.006365 -0.000240 0.000000 -0.000000 0.000000
0.004438 0.015532 0.000004 0.004822 0.000000 0.000000
-0.000356 0.000047 -0.000382 0.000000 -0.000000 0.000000
-4 -197 0 0 685 2 0 10 0
-0.249681 -10 2 0.2 1.5 81.5961 1230.47 
-25.930898 -21.031116 -56.102580 -41.685127 1.000000 0.000000
-65.488475 -52.494681 -96.500669 -68.052002 0.906700 0.000000
0.045815 0.131063 0.038581 0.092198 0.016682 0.000000
0.000535 0.000553 -0.000145 -0.000000 0.000000 0.000000
0.145979 0.194074 0.009353 0.089084 0.000000 0.000000
0.005598 0.006454 -0.000240 -0.000000 -0.000000 0.000000
0.004554 0.016259 0.000004 0.005001 -0.000000 0.000000
-0.000365 0.000059 -0.000392 -0.000000 -0.000000 0.000000
-4 -198 0 0 686 2 0 10 0
-0.24968 -10 2 0.2 1.5 81.7477 1223.97 
-25.853264 -20.932779 -57.048735 -41.822065 1.000000 0.000000
-65.443289 -52.324026 -96.544347 -68.090322 0.143765 0.000000
0.045259 0.131096 0.037985 0.092191 0.016265 0.000000
0.000538 0.000556 -0.000158 -0.000000 0.000000 0.000000
0.145979 0.194167 0.007847 0.089009 0.000000 0.000000
0.005628 0.006496 -0.000264 0.000000 -0.000000 0.000000
0.004601 0.016758 0.000004 0.005118 0.000000 0.000000
-0.000369 0.000074 -0.000396 -0.000000 -0.000000 0.000000
-4 -199 0 0 687 2 0 10 0
-0.249689 -10 2 0.2 1.5 81.899 1213.7 
-26.020300 -20.870489 -57.719393 -41.929767 1.000000 0.000000
-65.195065 -52.223148 -96.602816 -68.153801 -0.013332 0.000000
0.044913 0.130934 0.037756 0.092325 0.024329 0.000000
0.000537 0.000557 -0.000169 -0.000000 0.000000 0.000000
0.144527 0.194168 0.006870 0.089080 0.000000 0.000000
0.005724 0.006476 -0.000330 -0.000000 -0.000000 0.000000
0.004713 0.017081 0.000004 0.005208 -0.000000 0.000000
-0.000374 0.000096 -0.000398 0.000000 0.000000 0.000000
-4 -200 9 21 688 2 0 10 0
-0.249686 -10 2 0.2 1.5 82.0432 1202.54 
-26.077028 -20.863043 -58.297909 -42.027050 1.000001 0.000000
-65.108710 -52.144365 -96.605035 -68.218934 0.023591 0.000000
0.044780 0.130861 0.037664 0.092481 -0.005570 0.000000
0.000537 0.000557 -0.000179 -0.000000 0.000000 0.000000
0.144021 0.194197 0.006248 0.089175 0.000000 0.000000
0.005758 0.006478 -0.000382 -0.000000 -0.000000 0.000000
0.004753 0.017303 0.000004 0.005292 -0.000000 0.000000
-0.000375 0.000105 -0.000399 -0.000000 -0.000000 0.000000
    4   50    4   16    2    1   61    9  248   15    4  1 11
      0.0000000000E+00 -5.8946849043E+01 -5.2207580182E+01  1.0755951631E-01 -3.2044455618E-04  1.1560195527E-02 -6.8917018703E-04
      1.5811809592E-02  1.5856500323E-04
      1.9032464546E-02 -6.1533416347E+01 -5.1737771351E+01  1.0228409838E-01 -3.0999135749E-04  4.8766442525E-03 -1.8895289575E-04
      1.7853219616E-02  8.6543141610E-05
      3.8064929093E-02 -6.2194065241E+01 -5.1595020561E+01  9.7223987185E-02 -2.9534335062E-04  3.3273818618E-03 -3.6461793158E-05
      1.8796088086E-02  3.0201453896E-05
      5.7097393639E-02 -6.2140026509E+01 -5.1567825566E+01  9.2414927743E-02 -2.8031081814E-04  3.0310715193E-03 -9.8716546463E-06
      1.9065268786E-02  6.4058355416E-06
      7.6129858186E-02 -6.1986458545E+01 -5.1561213731E+01  8.7855353552E-02 -2.6554994326E-04  3.0228535303E-03  1.8116096239E-05
      1.9136548039E-02  4.3873912273E-06
      1.2482864637E-01 -6.1232668573E+01 -5.1576539987E+01  7.7251043311E-02 -2.3117806709E-04  3.4430126136E-03  8.2613781794E-06
      1.9109399026E-02 -2.4647588003E-06
      1.7352743455E-01 -6.0450768831E+01 -5.1595595133E+01  6.8036493547E-02 -2.0051721114E-04  3.9746119573E-03  1.7577631139E-05
      1.9044366488E-02 -1.1306238220E-07
      2.2222622274E-01 -5.9576557084E+01 -5.1620178518E+01  6.0054409158E-02 -1.7341797516E-04  4.6697538043E-03  1.5727833955E-05
      1.8971534262E-02 -3.0313910959E-06
      2.7092501092E-01 -5.8636715091E+01 -5.1651576572E+01  5.3173241816E-02 -1.4882522116E-04  5.5331591632E-03  3.0832322104E-05
      1.8869242553E-02  8.3335029068E-07
      2.9705773835E-01 -5.8063522279E+01 -5.1672518802E+01  4.9897061537E-02 -1.3679704870E-04  6.1440430071E-03  2.6464893946E-05
      1.8808927968E-02 -3.8920222566E-06
      3.2319046579E-01 -5.7456111362E+01 -5.1697508142E+01  4.6895183714E-02 -1.2496394875E-04  6.8409891071E-03  3.5290408241E-05
      1.8732513823E-02 -2.4990557608E-06
      3.4932319322E-01 -5.6782952879E+01 -5.1727653178E+01  4.4159215068E-02 -1.1357799012E-04  7.7092854545E-03  4.1077919406E-05
      1.8642315595E-02 -5.1745280986E-06
      3.7545592065E-01 -5.6020094300E+01 -5.1765652662E+01  4.1685763238E-02 -1.0195110960E-04  8.7893789571E-03  5.6148998586E-05
      1.8529531446E-02 -2.7009010536E-06
      3.9084851745E-01 -5.5512616998E+01 -5.1792904639E+01  4.0353509904E-02 -9.5140601719E-05  9.5921255008E-03  6.3966272844E-05
      1.8450663852E-02 -7.1234088617E-06
      4.0624111424E-01 -5.4942787430E+01 -5.1825563691E+01  3.9116909547E-02 -8.7803999765E-05  1.0547499344E-02  7.8530712889E-05
      1.8356896104E-02 -6.5765412954E-06
      4.2163371104E-01 -5.4290054229E+01 -5.1865504291E+01  3.7982514953E-02 -7.9956291897E-05  1.1737199400E-02  9.9023629783E-05
      1.8244979708E-02 -9.8864415260E-06
      4.3702630783E-01 -5.3513781620E+01 -5.1916294885E+01  3.6961450085E-02 -7.0905890455E-05  1.3273221589E-02  1.3074810658E-04
      1.8105442103E-02 -9.1482171218E-06
      4.4619083341E-01 -5.2969913644E+01 -5.1953899755E+01  3.6415288213E-02 -6.4720038497E-05  1.4434083120E-02  1.5909731481E-04
      1.8005608161E-02 -1.4159008180E-05
      4.5535535900E-01 -5.2338884256E+01 -5.1999398024E+01  3.5923053395E-02 -5.7417745491E-05  1.5862359026E-02  1.9852201436E-04
      1.7886735940E-02 -1.5316692444E-05
      4.6451988458E-01 -5.1588644736E+01 -5.2055960564E+01  3.5495646453E-02 -4.8468738215E-05  1.7677922918E-02  2.5712745805E-04
      1.7743869035E-02 -2.0258268363E-05
      4.7368441016E-01 -5.0665928900E+01 -5.2128872158E+01  3.5150480391E-02 -3.6784343874E-05  2.0085086091E-02  3.4779983420E-04
      1.7565577297E-02 -2.2956128106E-05
      4.7993401915E-01 -4.9896498927E+01 -5.2192305020E+01  3.4976556184E-02 -2.6219954424E-05  2.2239290514E-02  4.4250538135E-04
      1.7417053394E-02 -3.0210489073E-05
      4.8618362815E-01 -4.8966278458E+01 -5.2271894661E+01  3.4868812109E-02 -1.2310509580E-05  2.5018585480E-02  5.8073135351E-04
      1.7236635100E-02 -3.5761757901E-05
      4.9243323715E-01 -4.7812093441E+01 -5.2375027625E+01  3.4851220160E-02  7.1378516782E-06  2.8743393021E-02  7.9440517616E-04
      1.7013651692E-02 -4.6002059694E-05
      4.9868284615E-01 -4.6331572892E+01 -5.2514220994E+01  3.4963960496E-02  3.5840035267E-05  3.3971414779E-02  1.1381008927E-03
      1.6728405148E-02 -5.7830217216E-05
      5.0320494498E-01 -4.4974736255E+01 -5.2648874892E+01  3.5163460053E-02  6.6369805039E-05  3.9208050347E-02  1.5254061216E-03
      1.6468057737E-02 -7.3231205215E-05
      5.0772704381E-01 -4.3284694481E+01 -5.2826253287E+01  3.5508225998E-02  1.0996958643E-04  4.6335376975E-02  2.1027442682E-03
      1.6142967116E-02 -9.1477486676E-05
      5.1224914264E-01 -4.1158760801E+01 -5.3066964679E+01  3.6061394240E-02  1.7222464560E-04  5.6253480612E-02  2.9396532491E-03
      1.5729307259E-02 -1.1830816306E-04
      5.1677124147E-01 -3.8503514656E+01 -5.3400448598E+01  3.6906524275E-02  2.5783954043E-04  7.0057668615E-02  4.0649517051E-03
      1.5192439754E-02 -1.5343163525E-04
      5.2109744244E-01 -3.5454637799E+01 -5.3840692020E+01  3.8069003720E-02  3.5534327042E-04  8.7758008145E-02  5.2266488890E-03
      1.4526180630E-02 -1.9885869909E-04
      5.2542364342E-01 -3.2116377780E+01 -5.4428486937E+01  3.9596515198E-02  4.4635109836E-04  1.0917206081E-01  5.9431234935E-03
      1.3675311911E-02 -2.4933246495E-04
      5.2974984439E-01 -2.8904253517E+01 -5.5159823379E+01  4.1421113342E-02  5.0978992537E-04  1.3170296563E-01  5.7834941004E-03
      1.2635366437E-02 -2.9637307092E-04
      5.3407604537E-01 -2.6244960513E+01 -5.5991229742E+01  4.3429066144E-02  5.4262003043E-04  1.5204002547E-01  4.8027114291E-03
      1.1448815502E-02 -3.2374097639E-04
      5.4041445779E-01 -2.3705032571E+01 -5.7230390614E+01  4.6498908531E-02  5.5675255024E-04  1.7339413052E-01  2.9086718881E-03
      9.6292215765E-03 -3.2044792134E-04
      5.4675287021E-01 -2.2474604683E+01 -5.8311838468E+01  4.9593036299E-02  5.5347481502E-04  1.8517952803E-01  1.4138848770E-03
      7.9643623986E-03 -2.7292404181E-04
      5.5309128264E-01 -2.2046997968E+01 -5.9138444941E+01  5.2650711881E-02  5.4483237260E-04  1.9049562762E-01  5.8654593871E-04
      6.6196681706E-03 -2.0942464138E-04
      5.5942969506E-01 -2.2058147378E+01 -5.9711032897E+01  5.5650673897E-02  5.3296928994E-04  1.9255022973E-01  1.9742032076E-04
      5.6250545225E-03 -1.5040478498E-04
      5.7386581070E-01 -2.2711620093E+01 -6.0365634123E+01  6.2229453126E-02  5.0481948088E-04  1.9307268921E-01 -5.5642482118E-05
      4.3633860526E-03 -5.9531041952E-05
      5.8830192634E-01 -2.3655584377E+01 -6.0547966949E+01  6.8439265902E-02  4.7513516631E-04  1.9204591095E-01 -8.6489335228E-05
      3.9023111421E-03 -1.9603482397E-05
      6.0273804199E-01 -2.4613998544E+01 -6.0557327906E+01  7.4276132309E-02  4.4611286905E-04  1.9075270517E-01 -1.1495621482E-04
      3.7667890481E-03 -4.5701091893E-06
      6.1717415763E-01 -2.5547816187E+01 -6.0503304593E+01  7.9747649654E-02  4.1738319868E-04  1.8916307042E-01 -1.2839675954E-04
      3.7541203347E-03  2.4983338145E-06
      6.4502695140E-01 -2.7207742863E+01 -6.0319476890E+01  8.9299383433E-02  3.6432707502E-04  1.8559374611E-01 -1.6106974785E-04
      3.8529570694E-03  5.4824514526E-06
      6.7287974518E-01 -2.8705821500E+01 -6.0086552983E+01  9.7583959338E-02  3.1377400438E-04  1.8135341002E-01 -1.8510039967E-04
      4.0139837045E-03  7.5406264525E-06
      7.0073253896E-01 -3.0068104788E+01 -5.9818901143E+01  1.0466588364E-01  2.6594109126E-04  1.7651621134E-01 -2.1040637075E-04
      4.2105435366E-03  8.5842071970E-06
      7.2858533273E-01 -3.1329323363E+01 -5.9519156097E+01  1.1060812552E-01  2.2048549735E-04  1.7108090129E-01 -2.3323747228E-04
      4.4446132423E-03  1.1044022563E-05
      7.5396748453E-01 -3.2413395876E+01 -5.9219412006E+01  1.1507902281E-01  1.8109985784E-04  1.6560748513E-01 -2.5758909061E-04
      4.6923578670E-03  1.1711368544E-05
      7.7934963633E-01 -3.3458283962E+01 -5.8894230424E+01  1.1868978759E-01  1.4322790875E-04  1.5959984179E-01 -2.8211879406E-04
      4.9769982709E-03  1.3943528521E-05
      8.0473178812E-01 -3.4487280071E+01 -5.8541945562E+01  1.2147082917E-01  1.0653258069E-04  1.5299102841E-01 -3.1215441957E-04
      5.3046321138E-03  1.5592323588E-05
      8.3011393992E-01 -3.5530912440E+01 -5.8157983818E+01  1.2344045412E-01  7.0264586841E-05  1.4563339029E-01 -3.4961290205E-04
      5.6842745155E-03  1.9067806659E-05
      8.4776588542E-01 -3.6289282615E+01 -5.7867614424E+01  1.2433212166E-01  4.4729735480E-05  1.3994112758E-01 -3.8630891989E-04
      5.9876029631E-03  2.0606509839E-05
      8.6541783093E-01 -3.7100450546E+01 -5.7551964982E+01  1.2482152843E-01  1.8169476058E-05  1.3359824443E-01 -4.3538278651E-04
      6.3321858238E-03  2.4086453310E-05
      8.8306977643E-01 -3.8006133136E+01 -5.7201497540E+01  1.2488478316E-01 -1.0530914965E-05  1.2633049321E-01 -5.0798312486E-04
      6.7330912186E-03  2.7975709886E-05
      9.0072172194E-01 -3.9076420440E+01 -5.6799527703E+01  1.2447405785E-01 -4.3346219635E-05  1.1764959937E-01 -6.2058564389E-04
      7.2146551826E-03  3.5002410948E-05
      9.1290678159E-01 -3.9978155855E+01 -5.6478191204E+01  1.2387155398E-01 -7.0027377091E-05  1.1042206040E-01 -7.3811632835E-04
      7.6165521192E-03  4.0818354288E-05
      9.2509184124E-01 -4.1094703311E+01 -5.6104572825E+01  1.2295700436E-01 -1.0201993983E-04  1.0167186702E-01 -9.0787244905E-04
      8.1011119070E-03  5.0454378078E-05
      9.3727690089E-01 -4.2556155824E+01 -5.5657264371E+01  1.2166303829E-01 -1.4128198077E-04  9.0756355904E-02 -1.1447666113E-03
      8.7086460391E-03  6.4120907221E-05
      9.4946196053E-01 -4.4549373173E+01 -5.5109902085E+01  1.1990223263E-01 -1.8960477949E-04  7.6918265048E-02 -1.4553135312E-03
      9.4993085946E-03  8.5317624515E-05
      9.6209647040E-01 -4.7464634224E+01 -5.4410600402E+01  1.1749108477E-01 -2.4525997299E-04  5.8981720756E-02 -1.7459377510E-03
      1.0605614063E-02  1.1670091815E-04
      9.7473098027E-01 -5.1311155872E+01 -5.3605388744E+01  1.1449617435E-01 -2.9223974322E-04  3.9374795070E-02 -1.7301137957E-03
      1.2104919623E-02  1.5273472073E-04
      9.8736549013E-01 -5.5489478795E+01 -5.2819423230E+01  1.1110371715E-01 -3.1605242884E-04  2.2431000704E-02 -1.2795867468E-03
      1.3933711593E-02  1.7285988964E-04
      1.0000000000E+00 -5.8946849043E+01 -5.2207580182E+01  1.0755951631E-01 -3.2044455618E-04  1.1560195527E-02 -6.8917018703E-04
      1.5811809592E-02  1.5856500323E-04
      1.1171432362E-02 -1.2022754251E+01
     -1.2914959049E+00  3.3664026702E-01 -2.4092434106E-03  1.7681465171E-06 -3.5935141724E-03  2.1300746202E-04  1.2983284785E-03
     -3.7231178286E-05
     -4.1218993288E-01  1.1924830290E-01 -2.2512146819E-03  6.7279400798E-06 -9.7964563208E-04  9.1014066396E-05  6.5910348122E-04
     -3.2501976379E-05
     -2.0605014480E-02  3.6264475246E-02 -2.0732039548E-03  5.8624127964E-06 -1.7589922759E-04  1.1990841609E-05  2.3765861147E-04
     -1.5703260214E-05
      6.2207322454E-02  1.7958204513E-02 -1.9031370574E-03  6.4537369576E-06 -2.1645387494E-05  1.0071433160E-05  9.1414882957E-05
     -2.9067631864E-06
      1.0937395080E-01  1.2583465305E-02 -1.7418514505E-03  4.4013361759E-06  7.7844874930E-05 -1.1836746864E-05  5.2156826320E-05
     -4.9677315547E-06
      9.6832189890E-02  1.4095493048E-02 -1.3817770073E-03  4.8604554229E-06  5.4434387779E-05  3.4774520806E-06  4.3621271830E-05
      1.3669780344E-06
      9.5985765895E-02  1.6457040671E-02 -1.0816643268E-03  3.1967854956E-06  7.8991431173E-05 -3.1054263700E-06  5.4081135081E-05
     -1.3645809129E-06
      8.6335264925E-02  1.9371256993E-02 -8.3534657889E-04  3.1551837357E-06  6.8481067870E-05  2.5640296407E-06  6.0692230769E-05
      1.3182880619E-06
      8.0514364364E-02  2.3657173430E-02 -6.3142604600E-04  1.2520368673E-06  1.0017181696E-04 -6.1940196030E-06  7.6296321565E-05
     -3.4287473372E-06
      7.3962376111E-02  2.6036328229E-02 -5.3959373123E-04  2.2172007217E-06  7.8554287330E-05  1.7270304077E-06  8.1445531787E-05
      1.3230975587E-06
      6.6605209506E-02  2.9454789778E-02 -4.5595623749E-04  1.4052514406E-06  8.8254978617E-05 -6.8054217486E-07  9.1583717548E-05
     -8.4920126531E-07
      6.0142919695E-02  3.3367263126E-02 -3.8254914736E-04  1.6789539052E-06  8.1768512354E-05  1.0567419377E-06  1.0281476764E-04
      1.4518131247E-06
      4.7771296776E-02  3.8718786045E-02 -3.1649890073E-04  6.0953442303E-07  8.6031507487E-05 -1.0979020526E-06  1.1826267725E-04
     -2.5725519080E-06
      4.2138679671E-02  4.2410692503E-02 -2.8292378740E-04  1.2821223741E-06  7.3808770707E-05  4.1811615226E-07  1.2819750806E-04
      1.6743216323E-06
      3.1410875078E-02  4.7125692275E-02 -2.5127743115E-04  8.3273595968E-07  6.5116168261E-05  5.4961996968E-08  1.4128303318E-04
     -1.9917478058E-07
      1.8359443323E-02  5.3014532882E-02 -2.2357497395E-04  9.3900876376E-07  4.6803880898E-05 -4.1748057298E-07  1.5658047264E-04
      2.0149505547E-06
     -1.8413436235E-03  6.0853987949E-02 -1.9918168079E-04  3.2482199194E-07  1.4491316964E-05 -1.4096566959E-06  1.7729183599E-04
     -1.2910089494E-06
     -1.8084096587E-02  6.6867072782E-02 -1.8770977457E-04  5.0568175132E-07 -1.8263452588E-05 -2.8045381489E-06  1.9152667647E-04
      2.6210010563E-06
     -4.0565288178E-02  7.4434551643E-02 -1.7819841125E-04  1.3557043368E-07 -6.7960641027E-05 -4.9117126590E-06  2.1001970366E-04
      1.3482139894E-06
     -7.2305444726E-02  8.4287841727E-02 -1.7235533916E-04 -1.8004304540E-07 -1.4676644918E-04 -8.9660626197E-06  2.3240914516E-04
      3.5927955507E-06
     -1.1966951730E-01  9.7755441019E-02 -1.7171097370E-04 -9.8036177364E-07 -2.7975111528E-04 -1.6653353894E-05  2.6251610785E-04
      1.6704210616E-06
     -1.6645838400E-01  1.1017809833E-01 -1.7638107297E-04 -1.6767212424E-06 -4.2569347313E-04 -2.6448696530E-05  2.8784822093E-04
      5.4469053852E-06
     -2.3202213961E-01  1.2666571283E-01 -1.8730699008E-04 -2.9719307991E-06 -6.4951906881E-04 -4.3004906783E-05  3.2082866732E-04
      5.5692856283E-06
     -3.2671036707E-01  1.4950612628E-01 -2.0874187060E-04 -5.1579211025E-06 -1.0100780517E-03 -7.3203099345E-05  3.6323311608E-04
      8.8065437447E-06
     -4.6932721947E-01  1.8289070356E-01 -2.4845374686E-04 -9.1432763641E-06 -1.6229814800E-03 -1.2967104638E-04  4.2145478042E-04
      1.0028006901E-05
     -6.1738471532E-01  2.1766684639E-01 -2.9637064608E-04 -1.4035106594E-05 -2.3368684370E-03 -2.0029159106E-04  4.7701865781E-04
      1.5417325469E-05
     -8.2063306136E-01  2.6671341580E-01 -3.7128711139E-04 -2.1845581707E-05 -3.4411965729E-03 -3.1372771119E-04  5.5056022946E-04
      1.9541578209E-05
     -1.0928878379E+00  3.3796641651E-01 -4.8695817189E-04 -3.3028446068E-05 -5.1250815774E-03 -4.6880464861E-04  6.4851874288E-04
      2.7232565050E-05
     -1.4223526551E+00  4.4164414120E-01 -6.5498136523E-04 -4.5901290372E-05 -7.4795555699E-03 -6.1591801928E-04  7.8044398819E-04
      3.5150889193E-05
     -1.7286594483E+00  5.8044183731E-01 -8.6021332510E-04 -5.1570505321E-05 -1.0101621210E-02 -5.8009816656E-04  9.4412976650E-04
      4.5515426834E-05
     -1.8834024341E+00  7.5575795973E-01 -1.0666571711E-03 -4.4272299972E-05 -1.2022338105E-02 -2.3668297570E-04  1.1400185336E-03
      5.0377991052E-05
     -1.7801666849E+00  9.4747457903E-01 -1.2278533572E-03 -2.6987853775E-05 -1.2220843061E-02  2.9576665320E-04  1.3427867281E-03
      4.7251002342E-05
     -1.4676576555E+00  1.1263330650E+00 -1.3284075462E-03 -1.3427144800E-05 -1.0559589288E-02  6.6545159519E-04  1.5145827174E-03
      3.2364157343E-05
     -9.3440621872E-01  1.3197200881E+00 -1.4075916520E-03 -1.7810273584E-06 -6.8152111558E-03  7.1108432745E-04  1.6453065302E-03
      5.6640452639E-06
     -5.3789662851E-01  1.4300848419E+00 -1.4466666285E-03  2.1338396154E-06 -3.6095186223E-03  4.7535306859E-04  1.6364700815E-03
     -1.5531318719E-05
     -3.0330238962E-01  1.4816330916E+00 -1.4703530791E-03  4.0923853735E-06 -1.6912420423E-03  2.4778511286E-04  1.5425374380E-03
     -2.3240088888E-05
     -1.7109318904E-01  1.5035984184E+00 -1.4864889703E-03  4.5818989355E-06 -7.6554736646E-04  1.1445781278E-04  1.4233444057E-03
     -2.4181652642E-05
     -4.3243713125E-02  1.5180626336E+00 -1.5101040015E-03  5.6478113398E-06 -1.1623594197E-04  1.3369250574E-05  1.2102689329E-03
     -1.2825164138E-05
     -6.0253845743E-03  1.5167962271E+00 -1.5222355416E-03  5.7816214531E-06 -4.0374098853E-05  4.9394938447E-06  1.1058280851E-03
     -5.2710043534E-06
      7.9352383444E-03  1.5091520165E+00 -1.5273986218E-03  5.9928058546E-06  1.0011043504E-05  1.2343974542E-06  1.0697227295E-03
     -1.3127717809E-06
      1.1931600671E-02  1.4950713490E+00 -1.5263615305E-03  5.8882156657E-06  2.7662905551E-05 -2.7081521603E-07  1.0597706733E-03
     -8.6524213842E-07
      9.4327144680E-03  1.4593434267E+00 -1.5115183618E-03  5.9390810275E-06  4.5429508002E-05 -2.0997964925E-06  1.0637668594E-03
      6.8914553946E-07
      2.2349909494E-03  1.4155064916E+00 -1.4826787238E-03  5.6700477113E-06  3.7286049018E-05 -3.2638286051E-06  1.0760580079E-03
      3.8612117453E-07
     -7.9355242448E-03  1.3663647131E+00 -1.4442396117E-03  5.3810739045E-06  9.4527802788E-06 -4.4742339063E-06  1.0898810604E-03
      9.0690157773E-07
     -2.0754288853E-02  1.3128169572E+00 -1.3999749627E-03  4.8214327888E-06 -4.4789583107E-05 -6.1628409531E-06  1.1058027696E-03
      2.0187416397E-07
     -3.6048243527E-02  1.2609744605E+00 -1.3585581749E-03  4.3293907354E-06 -1.2672478622E-04 -8.0184301234E-06  1.1209316609E-03
      1.0460813130E-06
     -5.5209636912E-02  1.2068186860E+00 -1.3196834657E-03  3.5616333313E-06 -2.4997706455E-04 -1.0577885108E-05  1.1375360620E-03
      7.4427282767E-07
     -8.0609028678E-02  1.1508831826E+00 -1.2880858555E-03  2.6456266993E-06 -4.3250168226E-04 -1.4174387931E-05  1.1553550840E-03
      1.2185805728E-06
     -1.1545306015E-01  1.0936966747E+00 -1.2697447988E-03  1.3273179060E-06 -7.0406601918E-04 -1.9634334155E-05  1.1755082405E-03
      6.7437245833E-07
     -1.4909289756E-01  1.0534736832E+00 -1.2695083220E-03  2.0888497182E-07 -9.7274256465E-04 -2.5426201535E-05  1.1913342147E-03
      1.5425986788E-06
     -1.9473643033E-01  1.0131721809E+00 -1.2844120087E-03 -1.3533809682E-06 -1.3417964655E-03 -3.4104623405E-05  1.2101598186E-03
      1.4729793573E-06
     -2.6110249426E-01  9.7323540081E-01 -1.3216550779E-03 -3.4803158782E-06 -1.8687945055E-03 -4.7998450376E-05  1.2335858108E-03
      2.2632937451E-06
     -3.6392109185E-01  9.3455009878E-01 -1.3929988785E-03 -6.6822164138E-06 -2.6596943231E-03 -7.1402802713E-05  1.2656317079E-03
      2.4443408088E-06
     -4.7248043076E-01  9.0928227309E-01 -1.4716507224E-03 -9.7584207767E-06 -3.4465646944E-03 -9.6299961089E-05  1.2958643813E-03
      3.9735304586E-06
     -6.3334096179E-01  8.8613242788E-01 -1.5853013768E-03 -1.4013452713E-05 -4.5436984179E-03 -1.3261710390E-04  1.3374409375E-03
      5.0979922466E-06
     -8.7876156205E-01  8.6554466168E-01 -1.7453814545E-03 -1.9310169039E-05 -6.0441905605E-03 -1.7501809962E-04  1.3961940159E-03
      7.5117495646E-06
     -1.2405516910E+00  8.4421117729E-01 -1.9565653599E-03 -2.4574017981E-05 -7.8954728954E-03 -2.0190048822E-04  1.4784409374E-03
      9.6622844563E-06
     -1.7410510561E+00  8.0788622905E-01 -2.2069537703E-03 -2.4944521864E-05 -9.6130841304E-03 -1.2017604464E-04  1.5883385833E-03
      1.1673967054E-05
     -2.1110685560E+00  7.1684734748E-01 -2.4024903271E-03 -1.6618239521E-05 -9.5383043378E-03  9.4686028972E-05  1.6675197711E-03
      4.6760219836E-06
     -2.0019883413E+00  5.4747545076E-01 -2.4643967800E-03 -3.2498432461E-06 -6.9849466065E-03  2.9820942638E-04  1.6020628936E-03
     -1.3333641096E-05
     -1.2914959049E+00  3.3664026702E-01 -2.4092434106E-03  1.7681465171E-06 -3.5935141724E-03  2.1300746202E-04  1.2983284785E-03
     -3.7231178286E-05
     -8.5231938085E-02 -1.0000000000E+01  2.0000000000E+00  2.0000000000E-01  1.5000000000E+00  0.0000000000E+00  0.0000000000E+00
      0.0000000000E+00  0.0000000000E+00  0.0000000000E+00  8.7783741263E+02  0.0000000000E+00  0.0000000000E+00  0.0000000000E+00
      0.0000000000E+00  0.0000000000E+00  0.0000000000E+00  0.0000000000E+00  0.0000000000E+00  0.0000000000E+00
    4  100    4   17    2    1   61    9  248   15    4  1 11
      0.0000000000E+00 -4.1827580069E+01 -6.5300358905E+01  1.1781404669E-01 -1.0989751830E-04  8.7362507237E-02 -1.9792608707E-04
      1.4206803802E-03  1.3981484021E-05
      1.8623124745E-02 -4.2263952057E+01 -6.4428493656E+01  1.1544795719E-01 -1.1551546308E-04  8.3246935858E-02 -1.9398981682E-04
      1.6839062464E-03  1.2608357925E-05
      3.7246249489E-02 -4.2700791524E+01 -6.3603729562E+01  1.1297744287E-01 -1.2002346582E-04  7.9232348639E-02 -1.8921168820E-04
      1.9753895451E-03  1.5399430733E-05
      5.5869374234E-02 -4.3141229261E+01 -6.2818944784E+01  1.1041511577E-01 -1.2433703634E-04  7.5277440387E-02 -1.8875516338E-04
      2.2987433760E-03  1.5647798496E-05
      7.4492498979E-02 -4.3605958421E+01 -6.2059372650E+01  1.0776554963E-01 -1.2830740554E-04  7.1283300145E-02 -1.9295157815E-04
      2.6575090994E-03  2.0053522228E-05
      8.6425022369E-02 -4.3930733766E+01 -6.1574490884E+01  1.0601970498E-01 -1.3157379595E-04  6.8619316751E-02 -2.0431640475E-04
      2.9129465441E-03  1.9333943810E-05
      9.8357545760E-02 -4.4299847984E+01 -6.1076933787E+01  1.0422810951E-01 -1.3530988744E-04  6.5756941968E-02 -2.2385007378E-04
      3.1945769147E-03  2.2933782425E-05
      1.1029006915E-01 -4.4746358225E+01 -6.0546680384E+01  1.0237666672E-01 -1.4063607605E-04  6.2531488492E-02 -2.5975192607E-04
      3.5174695547E-03  2.5581742116E-05
      1.2222259254E-01 -4.5328102117E+01 -5.9951859851E+01  1.0043896060E-01 -1.4826596935E-04  5.8666697408E-02 -3.2043224373E-04
      3.9051656563E-03  3.3810319802E-05
      1.3472183640E-01 -4.6184902237E+01 -5.9209436928E+01  9.8272061532E-02 -1.6057157367E-04  5.3508546597E-02 -4.2156837202E-04
      4.4317245457E-03  4.3149241896E-05
      1.4722108026E-01 -4.7471864215E+01 -5.8271029138E+01  9.5891962378E-02 -1.7857552206E-04  4.6589627518E-02 -5.6529557527E-04
      5.1753409688E-03  6.4554551173E-05
      1.5972032412E-01 -4.9395990045E+01 -5.7075307731E+01  9.3217062010E-02 -2.0190679514E-04  3.7524573281E-02 -7.1381411902E-04
      6.3004964994E-03  9.7801630356E-05
      1.7221956798E-01 -5.2039974418E+01 -5.5661741033E+01  9.0213201397E-02 -2.2419394915E-04  2.7005635522E-02 -7.5177279513E-04
      8.0078215488E-03  1.4825256271E-04
      1.8950939668E-01 -5.6117265594E+01 -5.3777624522E+01  8.5655347306E-02 -2.4002896825E-04  1.4303929881E-02 -5.1768820552E-04
      1.1417622052E-02  1.8748064948E-04
      2.0679922537E-01 -5.9019977748E+01 -5.2566122413E+01  8.0988063795E-02 -2.3724664593E-04  7.2636833768E-03 -2.1097438086E-04
      1.4806421590E-02  1.5091493772E-04
      2.2408905407E-01 -6.0213229357E+01 -5.2070790655E+01  7.6466991108E-02 -2.2637083747E-04  4.8494189587E-03 -5.7593572646E-05
      1.6970980260E-02  7.0343476866E-05
      2.4137888276E-01 -6.0354706280E+01 -5.1943588634E+01  7.2188475216E-02 -2.1324388700E-04  4.2517803252E-03 -1.3835288767E-05
      1.7717618912E-02  1.7702426971E-05
      2.6485839943E-01 -6.0080064215E+01 -5.1916507727E+01  6.6782279125E-02 -1.9579485925E-04  4.3058842061E-03  1.1714806865E-05
      1.8000844159E-02  3.0824173923E-06
      2.8833791609E-01 -5.9555500164E+01 -5.1954352296E+01  6.1831895586E-02 -1.7886627610E-04  4.6920018465E-03  1.5809050088E-05
      1.7929227724E-02 -7.2280193434E-06
      3.1181743275E-01 -5.8961262906E+01 -5.2007442491E+01  5.7314712164E-02 -1.6303580789E-04  5.2124441732E-03  2.3186060577E-05
      1.7780055997E-02 -4.3278247451E-06
      3.3529694941E-01 -5.8291188680E+01 -5.2077634882E+01  5.3205645718E-02 -1.4791271032E-04  5.8770875767E-03  2.4811002469E-05
      1.7585936391E-02 -1.5629738933E-05
      3.5215746627E-01 -5.7766275881E+01 -5.2137640987E+01  5.0496166017E-02 -1.3756882603E-04  6.4466259549E-03  3.3805310941E-05
      1.7411795039E-02 -7.7369803908E-06
      3.6901798312E-01 -5.7184720911E+01 -5.2210318907E+01  4.7981995376E-02 -1.2733073890E-04  7.1427996914E-03  3.9656802883E-05
      1.7211172879E-02 -1.4129823379E-05
      3.8587849998E-01 -5.6531861934E+01 -5.2299544531E+01  4.5661311502E-02 -1.1714682478E-04  7.9938927789E-03  5.0658827577E-05
      1.6967231393E-02 -1.2242530229E-05
      4.0273901684E-01 -5.5776688241E+01 -5.2412435193E+01  4.3536463497E-02 -1.0662921790E-04  9.0887285175E-03  6.4896335541E-05
      1.6669793610E-02 -2.3938991762E-05
      4.1254122264E-01 -5.5270335849E+01 -5.2494011724E+01  4.2394762612E-02 -1.0021035704E-04  9.8810371747E-03  7.8996988324E-05
      1.6458483611E-02 -1.8736860304E-05
      4.2234342844E-01 -5.4695694564E+01 -5.2591942152E+01  4.1326386394E-02 -9.3296311581E-05  1.0847345743E-02  9.7205498369E-05
      1.6213736641E-02 -2.6359626929E-05
      4.3214563424E-01 -5.4025623154E+01 -5.2713102249E+01  4.0338242195E-02 -8.5597236872E-05  1.2058550175E-02  1.2425586357E-04
      1.5919514843E-02 -2.7703044525E-05
      4.4194784004E-01 -5.3217278272E+01 -5.2868650612E+01  3.9442083866E-02 -7.6524678202E-05  1.3643683654E-02  1.6594991972E-04
      1.5559768301E-02 -4.1873546031E-05
      4.4788685242E-01 -5.2631755744E+01 -5.2987276962E+01  3.8951954645E-02 -6.9911753953E-05  1.4875213283E-02  2.0421583564E-04
      1.5294450222E-02 -4.1214185689E-05
      4.5382586480E-01 -5.1944831361E+01 -5.3132282798E+01  3.8510061954E-02 -6.1969341870E-05  1.6408917337E-02  2.5808383007E-04
      1.4984774881E-02 -5.2269912394E-05
      4.5976487717E-01 -5.1118292615E+01 -5.3314714539E+01  3.8127810802E-02 -5.1893602222E-05  1.8383660216E-02  3.3860751026E-04
      1.4612449710E-02 -6.0010002976E-05
      4.6570388955E-01 -5.0090192281E+01 -5.3552939211E+01  3.7823789629E-02 -3.8339771980E-05  2.1037587056E-02  4.6442866569E-04
      1.4156898543E-02 -8.0148215834E-05
      4.6959144119E-01 -4.9263735214E+01 -5.3753177059E+01  3.7681299003E-02 -2.6294500449E-05  2.3330497138E-02  5.8989341861E-04
      1.3794946356E-02 -8.8298501689E-05
      4.7347899284E-01 -4.8267975904E+01 -5.4004179301E+01  3.7599253601E-02 -1.0333290345E-05  2.6281093366E-02  7.7076219692E-04
      1.3368844622E-02 -1.0753753013E-04
      4.7736654448E-01 -4.7041844659E+01 -5.4328259055E+01  3.7599790519E-02  1.1968073111E-05  3.0206910351E-02  1.0435733900E-03
      1.2856464778E-02 -1.2790206125E-04
      4.8125409612E-01 -4.5492019914E+01 -5.4762000619E+01  3.7718890492E-02  4.4511133071E-05  3.5637137107E-02  1.4685026434E-03
      1.2230967844E-02 -1.6150772828E-04
      4.8453817661E-01 -4.3836697856E+01 -5.5257283012E+01  3.7953459697E-02  8.4947281722E-05  4.2011147948E-02  2.0191382835E-03
      1.1584122252E-02 -1.9152301431E-04
      4.8782225710E-01 -4.1748125708E+01 -5.5932231034E+01  3.8370375195E-02  1.4406299048E-04  5.0920090315E-02  2.8494613556E-03
      1.0797781892E-02 -2.3556671102E-04
      4.9110633759E-01 -3.9108138744E+01 -5.6882624687E+01  3.9049199639E-02  2.2688360639E-04  6.3513994130E-02  4.0063769991E-03
      9.8359883664E-03 -2.8597722624E-04
      4.9439041808E-01 -3.5868260047E+01 -5.8240620472E+01  4.0075425674E-02  3.3159137062E-04  8.0809962628E-02  5.3710787737E-03
      8.6727678975E-03 -3.4501537575E-04
      4.9830713401E-01 -3.1433585410E+01 -6.0608190762E+01  4.1813511618E-02  4.5063203366E-04  1.0744566348E-01  6.4787508158E-03
      7.0333390794E-03 -3.9245958640E-04
      5.0222384994E-01 -2.7194116085E+01 -6.3908400765E+01  4.3984025369E-02  5.2621007597E-04  1.3583832316E-01  6.1814636775E-03
      5.2852796385E-03 -3.9146859615E-04
      5.0614056588E-01 -2.3998051844E+01 -6.7977406852E+01  4.6373405227E-02  5.5200856236E-04  1.5992240614E-01  4.6271448795E-03
      3.6822172262E-03 -3.2895801940E-04
      5.1005728181E-01 -2.2062888654E+01 -7.2419802375E+01  4.8823965462E-02  5.5968645642E-04  1.7634461155E-01  2.8979757902E-03
      2.4179703372E-03 -2.4513813017E-04
      5.1789176452E-01 -2.0816143198E+01 -8.0731684675E+01  5.3704375900E-02  5.4586527301E-04  1.9110805633E-01  7.6861614633E-04
      9.4661814671E-04 -1.0420854684E-04
      5.2572624723E-01 -2.1113161914E+01 -8.7059007168E+01  5.8439439430E-02  5.2717867176E-04  1.9410566031E-01  8.0378691820E-05
      3.5632574115E-04 -3.9411079567E-05
      5.3356072995E-01 -2.1782068357E+01 -9.1218481847E+01  6.2998073484E-02  5.0633309657E-04  1.9404664449E-01 -3.9652074967E-05
      1.3377615434E-04 -1.5435585296E-05
      5.4139521266E-01 -2.2528039341E+01 -9.3807341916E+01  6.7374145672E-02  4.8627930537E-04  1.9354282643E-01 -1.0108557668E-04
      5.0964717503E-05 -2.9005120956E-06
      5.6833870374E-01 -2.4885320936E+01 -9.6637819660E+01  8.1069290495E-02  4.1766842674E-04  1.9029740758E-01 -1.1789483317E-04
      1.5297313435E-06 -4.3811982901E-07
      5.9528219483E-01 -2.6903568783E+01 -9.5726394197E+01  9.2767905208E-02  3.5443930342E-04  1.8626283545E-01 -1.4857004663E-04
      7.3864819527E-06  5.6110378108E-07
      6.2222568591E-01 -2.8628816275E+01 -9.3973960629E+01  1.0261354659E-01  2.9548811177E-04  1.8144590997E-01 -1.6858209305E-04
      5.0650178546E-06 -5.3881699796E-07
      6.4916917699E-01 -3.0154087396E+01 -9.1813270933E+01  1.1074733563E-01  2.4175808407E-04  1.7601605135E-01 -1.9173850492E-04
      1.0906009158E-05  2.1600250943E-06
      6.9943706737E-01 -3.2556861697E+01 -8.7393018240E+01  1.2182173542E-01  1.5239733899E-04  1.6440805046E-01 -2.1736906718E-04
      1.9363801853E-05 -3.2302636656E-07
      7.4970495774E-01 -3.4583862254E+01 -8.2826089332E+01  1.2829088518E-01  7.8651277252E-05  1.5157618140E-01 -2.3446616529E-04
      4.7452515005E-05  1.5454201216E-06
      7.9997284812E-01 -3.6338699217E+01 -7.8462397114E+01  1.3097552638E-01  1.8452833929E-05  1.3809565371E-01 -2.4028292992E-04
      1.0968719394E-04  9.3557527999E-07
      8.5024073849E-01 -3.7906641440E+01 -7.4464681886E+01  1.3062652516E-01 -2.8600213224E-05  1.2454464437E-01 -2.3746136629E-04
      2.3821881319E-04  5.3004550913E-06
      8.8768055387E-01 -3.8971226887E+01 -7.1791157140E+01  1.2880021823E-01 -5.6895875773E-05  1.1464998899E-01 -2.3115673312E-04
      4.0130103549E-04  4.0813460798E-06
      9.2512036924E-01 -3.9974850290E+01 -6.9375750340E+01  1.2591403239E-01 -7.9152020192E-05  1.0510331195E-01 -2.2141938093E-04
      6.4227055913E-04  7.6076181263E-06
      9.6256018462E-01 -4.0920696659E+01 -6.7218660744E+01  1.2218836221E-01 -9.6843373241E-05  9.5988143571E-02 -2.1078398606E-04
      9.7841010011E-04  8.5718389607E-06
      1.0000000000E+00 -4.1827580069E+01 -6.5300358905E+01  1.1781404669E-01 -1.0989751830E-04  8.7362507237E-02 -1.9792608707E-04
      1.4206803802E-03  1.3981484021E-05
      4.4588953118E-05 -1.8360788590E+01
      1.9851228726E-01 -4.0864946128E-01  1.0730400012E-03  2.4653697786E-06  1.8986964722E-03 -3.5547779829E-06 -1.1432472583E-04
      4.0355316361E-06
      1.9713098998E-01 -3.9262992830E-01  1.1589452155E-03  2.0284181763E-06  1.8672199587E-03 -5.5574089252E-06 -1.2901427626E-04
     -1.8340961397E-06
      1.8969913094E-01 -3.7178866312E-01  1.2359959251E-03  1.4429431045E-06  1.7978240193E-03 -7.5694686387E-06 -1.4467277757E-04
      1.2149772619E-06
      1.7157200434E-01 -3.4186281465E-01  1.2999659451E-03  5.9894754674E-07  1.6557185432E-03 -1.2814119414E-05 -1.5593115315E-04
     -1.3883690068E-06
      1.2727464690E-01 -2.9251721364E-01  1.3418622748E-03 -8.6076415335E-07  1.3549630739E-03 -2.3036847747E-05 -1.6038320091E-04
      4.6442567582E-06
      7.1872494498E-02 -2.4181062827E-01  1.3491111272E-03 -2.4054732102E-06  1.0064813197E-03 -3.6175199705E-05 -1.5160538614E-04
      1.8007677710E-07
     -2.3045156581E-02 -1.6499834085E-01  1.3310877193E-03 -4.8128097261E-06  4.3898192975E-04 -5.6945216031E-05 -1.2976383603E-04
      4.2781390790E-06
     -1.8580830093E-01 -4.6369134055E-02  1.2732963182E-03 -8.5707954332E-06 -4.8042013367E-04 -9.0309419333E-05 -7.9851191504E-05
      4.5117018119E-06
     -4.6197696311E-01  1.3719770254E-01  1.1533989599E-03 -1.4388787531E-05 -1.9525268566E-03 -1.4168692858E-04  1.7235038716E-05
      1.3937715184E-05
     -9.4882084642E-01  4.3021317417E-01  9.2848049154E-04 -2.3200551282E-05 -4.3451475937E-03 -2.1392706600E-04  2.1466769376E-04
      1.8950968389E-05
     -1.7459609014E+00  8.5021616078E-01  5.6519294462E-04 -3.3832972509E-05 -7.7293664447E-03 -2.7437475420E-04  5.9367739828E-04
      3.8044754679E-05
     -2.8401711631E+00  1.3444904318E+00  6.8537092318E-05 -4.1616324589E-05 -1.1421524483E-02 -2.4542827344E-04  1.2543433561E-03
      5.9047396605E-05
     -3.9185272165E+00  1.7080417407E+00 -4.5409952887E-04 -3.6559191122E-05 -1.3300107377E-02  2.1559557623E-06  2.2271884444E-03
      8.4329017568E-05
     -3.8440626010E+00  1.4930707121E+00 -9.1344318841E-04 -1.7735289241E-05 -9.8148274326E-03  2.7568748177E-04  3.2668119397E-03
      1.9404963822E-05
     -2.2763256801E+00  7.8954031005E-01 -1.0229352443E-03 -2.5622255790E-06 -4.2732828683E-03  2.4460929218E-04  2.7983418308E-03
     -5.7941921918E-05
     -8.0356321273E-01  2.6927757095E-01 -9.6630999713E-04  6.3000688825E-08 -1.3762656146E-03  5.6243325434E-05  1.3494059398E-03
     -7.3820610685E-05
     -3.8677978651E-01  1.0729391179E-01 -8.6792850847E-04  4.8706115529E-06 -5.9712496089E-04  9.7373018004E-05  5.4782093192E-04
      1.2604904616E-05
      7.4003609464E-03  1.3654674789E-02 -7.1959970816E-04  1.4489329422E-06 -2.4248777464E-05 -1.0020486831E-05  1.1439438689E-04
     -1.9604980368E-05
      3.1052884541E-02  1.0217833463E-03 -5.8436197373E-04  2.8822187395E-06 -2.6106208903E-05  1.8665488495E-05  7.3567975118E-06
      1.3335372598E-05
      6.0078573354E-02 -3.4525695436E-03 -4.6229972015E-04  9.5473998652E-07  7.4177756091E-05 -8.2202778212E-06 -1.1504686800E-06
     -1.1589803861E-05
      5.4911099025E-02 -7.6210235631E-03 -3.5851085217E-04  3.4998716899E-06 -1.6358113417E-05  2.7854604346E-05 -3.0891360202E-05
      3.6511486334E-05
      5.6496518771E-02 -5.9418154695E-03 -2.8863732918E-04  5.7096062583E-07  8.2308998890E-05 -3.8470529928E-06 -1.5870339696E-05
     -1.0270088432E-05
      5.9392769452E-02 -7.7832214399E-03 -2.2903228345E-04  1.5900043625E-06  5.5438151492E-05  4.8147162886E-06 -2.1819356759E-05
      1.2495671851E-05
      5.0980940070E-02 -6.9874069330E-03 -1.7352227217E-04  3.7703254176E-07  7.9409225827E-05 -6.1939512507E-07 -1.8080565123E-05
     -9.7734838004E-06
      5.6073946869E-02 -8.6054200209E-03 -1.2681386738E-04  1.9728861423E-06  5.6816509953E-05  5.5684338534E-06 -2.5319087016E-05
      3.2108856054E-05
      4.6085631947E-02 -7.4843898532E-03 -9.9616984007E-05  3.0683860747E-07  7.7425459737E-05  1.5286853719E-06 -1.7695528056E-05
     -9.3035096578E-06
      4.5251667185E-02 -7.6388037325E-03 -7.6631854139E-05  8.2401071045E-07  7.6500846157E-05  1.5476978377E-06 -2.0647341068E-05
      1.0885781793E-05
      4.0645864228E-02 -7.3259320737E-03 -5.4529598096E-05  2.9724034325E-07  7.6404948012E-05  2.0097190364E-06 -1.5754039842E-05
     -8.5717832172E-06
      3.6191123076E-02 -6.8375313259E-03 -3.5802500235E-05  9.1308103000E-07  7.2534728689E-05  1.8155695125E-06 -2.0601894514E-05
      2.7047002048E-05
      3.1133372592E-02 -6.1111051286E-03 -2.4642248201E-05  2.7434371565E-07  6.6653397728E-05  2.2910610883E-06 -1.1746379531E-05
     -7.6959629593E-06
      2.4620605173E-02 -4.9794917052E-03 -1.5395002668E-05  3.7904380410E-07  5.6769932381E-05  2.1473236899E-06 -1.2063072616E-05
      8.5367769841E-06
      1.5265802148E-02 -3.0743779589E-03 -7.3563469125E-06  1.5759069260E-07  3.7656826796E-05  1.6444800453E-06 -4.6980491070E-06
     -6.4658324330E-06
      3.1707586397E-04  3.1790984834E-04 -1.7916079184E-06  1.2545347631E-07  9.7325181615E-07  7.5467322929E-08 -3.3280485283E-06
      2.0364239684E-05
     -1.4273960469E-02  3.9797331992E-03  2.4937674639E-07 -2.2470790712E-07 -4.0993168878E-05 -2.3675699804E-06  8.1790181382E-06
     -4.9733736804E-06
     -3.5337112913E-02  9.5864750839E-03 -1.1197507570E-07 -5.8070649291E-07 -1.0839180660E-04 -7.0191048243E-06  1.4750851565E-05
      6.6719425471E-06
     -6.6273520528E-02  1.8516069272E-02 -4.0420230439E-06 -1.2860934541E-06 -2.2088424452E-04 -1.6262812749E-05  2.9153106938E-05
     -2.8265691313E-06
     -1.1338289392E-01  3.3363739397E-02 -1.4143072404E-05 -2.5503029477E-06 -4.1621398803E-04 -3.4400220475E-05  4.3525679646E-05
      1.5197946994E-05
     -1.7192706715E-01  5.3959582223E-02 -3.0606391995E-05 -4.4823545779E-06 -6.9245215434E-04 -6.2022265927E-05  6.7835177722E-05
      2.8482916770E-07
     -2.5581728325E-01  8.7449313808E-02 -5.9553409879E-05 -7.6868572376E-06 -1.1486770699E-03 -1.0840065506E-04  9.5316741514E-05
      8.8606083553E-06
     -3.6975107069E-01  1.4283427868E-01 -1.0697926753E-04 -1.1995632311E-05 -1.8635208238E-03 -1.6502532531E-04  1.3490095163E-04
      4.5750501725E-06
     -4.9969315172E-01  2.3054123611E-01 -1.7516515698E-04 -1.5515638807E-05 -2.8162606053E-03 -1.8783689793E-04  1.7963716067E-04
      1.5276157955E-05
     -6.0856912618E-01  3.8594547093E-01 -2.7028018669E-04 -1.3504013279E-05 -3.8677159205E-03 -5.9344448266E-05  2.3640911442E-04
      1.9024370902E-06
     -5.8030643722E-01  5.6885207446E-01 -3.5188886969E-04 -7.1850266649E-06 -4.1048541529E-03  1.6305614573E-04  2.6224751724E-04
     -2.8384277309E-06
     -4.2805009323E-01  7.3036942553E-01 -4.1088725500E-04 -2.2054687148E-06 -3.4366750938E-03  2.9931381605E-04  2.4542241901E-04
     -1.5572861395E-05
     -2.5220505323E-01  8.2713986227E-01 -4.5429496194E-04  1.8203071736E-07 -2.3474940518E-03  2.8861117062E-04  1.9639605715E-04
     -1.0051746839E-05
     -2.1178497469E-02  8.1303927738E-01 -5.2341806157E-04  1.8974999025E-06 -7.3953645840E-04  1.3530041626E-04  1.0141588459E-04
     -1.2343894748E-05
      7.0808767059E-02  6.5366333501E-01 -5.8084699027E-04  2.4795239575E-06 -9.1514943411E-05  3.3015881492E-05  4.3179961466E-05
     -2.7129562424E-06
      1.0408696313E-01  4.7407577450E-01 -6.3109633783E-04  2.9447937830E-06  6.1270214339E-05  8.8069073868E-06  1.8327318478E-05
     -3.6511206786E-06
      1.1511405520E-01  3.2679259864E-01 -6.7528903929E-04  3.1378994437E-06  1.2940717081E-04  8.0872788222E-07  6.3360799201E-06
      4.4977278713E-06
      1.3607471248E-01  2.7011842934E-02 -7.8734451873E-04  4.1129805795E-06  2.2592786860E-04  1.8125052212E-06  1.2769991526E-07
     -1.4982459133E-06
      1.4494927307E-01 -9.9029447652E-02 -8.4300503527E-04  4.7618816949E-06  3.4903397442E-04  1.8885667841E-06 -8.3133709214E-09
      1.8845051045E-06
      1.5342408821E-01 -1.7541303764E-01 -8.4954987461E-04  5.3641093210E-06  4.8679136725E-04  2.0222196482E-06  3.0058685154E-08
     -1.4629593275E-06
      1.5694476668E-01 -2.3833024543E-01 -8.1326937220E-04  5.7027397099E-06  6.4007179840E-04  2.2472979950E-06 -1.0263644443E-06
      4.9592902641E-06
      1.6664132175E-01 -3.3482334243E-01 -6.5443228511E-04  6.1799764125E-06  9.3425777873E-04  1.5965113865E-06 -1.0236588200E-06
     -1.4494203559E-06
      1.7228214331E-01 -4.0549604164E-01 -4.0953811900E-04  6.1338344036E-06  1.2214964098E-03  1.1323126330E-06 -4.0024787331E-06
      1.7843169142E-06
      1.7927489001E-01 -4.4739572473E-01 -1.1392788259E-04  5.8069792138E-06  1.4736258109E-03  2.5423105766E-08 -9.2495042704E-06
     -1.5277062363E-06
      1.8401496430E-01 -4.6390244826E-01  2.0355568316E-04  5.1461150953E-06  1.6771864456E-03 -3.7361013220E-07 -2.2386562127E-05
      4.5890076849E-06
      1.8982218508E-01 -4.6208626769E-01  4.3971310769E-04  4.6105837723E-06  1.7871762545E-03 -1.6941669640E-06 -3.5853500210E-05
     -1.7169769708E-06
      1.9356798538E-01 -4.5130835878E-01  6.6737187276E-04  3.9445699657E-06  1.8639660649E-03 -2.0140300007E-06 -5.6893367836E-05
      1.3235133105E-06
      1.9798437791E-01 -4.3353764801E-01  8.8029989938E-04  3.2632625305E-06  1.9044729038E-03 -3.1107811962E-06 -8.2469341257E-05
     -1.8778688243E-06
      1.9851228726E-01 -4.0864946128E-01  1.0730400012E-03  2.4653697786E-06  1.8986964722E-03 -3.5547779829E-06 -1.1432472583E-04
      4.0355316361E-06
     -2.4965745285E-01 -1.0000000000E+01  2.0000000000E+00  2.0000000000E-01  1.5000000000E+00  0.0000000000E+00  0.0000000000E+00
      0.0000000000E+00  0.0000000000E+00  0.0000000000E+00  1.1258787691E+03  0.0000000000E+00  0.0000000000E+00  0.0000000000E+00
      0.0000000000E+00  0.0000000000E+00  0.0000000000E+00  0.0000000000E+00  0.0000000000E+00  0.0000000000E+00
    4  108    7   18    2    1   61    9  248   15    4  1 11
      0.0000000000E+00 -4.1857059298E+01 -6.5232643558E+01  1.1763964963E-01 -1.1057421384E-04  8.7030768979E-02 -1.9119001726E-04
      1.4397650481E-03  1.5195857368E-05
      2.2233441050E-02 -4.2381983307E+01 -6.4201678630E+01  1.1478806605E-01 -1.1673358358E-04  8.2162344426E-02 -1.9358521488E-04
      1.7599592159E-03  1.2631509214E-05
      4.4466882100E-02 -4.2900969554E+01 -6.3236350484E+01  1.1179375160E-01 -1.2201203953E-04  7.7398000517E-02 -1.8642043504E-04
      2.1209333586E-03  1.6482114954E-05
      6.6700323150E-02 -4.3435840178E+01 -6.2321994455E+01  1.0867510478E-01 -1.2677808412E-04  7.2705746809E-02 -1.8947151592E-04
      2.5293364295E-03  1.6443557712E-05
      8.8933764200E-02 -4.4024314901E+01 -6.1426288844E+01  1.0543150120E-01 -1.3218067698E-04  6.7807341222E-02 -2.0260621454E-04
      2.9961232167E-03  2.3163432588E-05
      1.0337480315E-01 -4.4489915379E+01 -6.0822358065E+01  1.0324227172E-01 -1.3698094104E-04  6.4294721686E-02 -2.3167269826E-04
      3.3512611977E-03  2.2635640626E-05
      1.1781584209E-01 -4.5088006133E+01 -6.0158062188E+01  1.0095606803E-01 -1.4439911041E-04  6.0122391145E-02 -2.8647601021E-04
      3.7733098568E-03  3.0098798730E-05
      1.3225688104E-01 -4.5957220449E+01 -5.9365244490E+01  9.8515360515E-02 -1.5635216507E-04  5.4732327095E-02 -3.8418035210E-04
      4.3260927331E-03  3.9209360260E-05
      1.4669791998E-01 -4.7312101644E+01 -5.8345683967E+01  9.5823937458E-02 -1.7567385158E-04  4.7278056170E-02 -5.4304750748E-04
      5.1240115750E-03  6.2522615839E-05
      1.5897941082E-01 -4.9098911993E+01 -5.7218942329E+01  9.3244985684E-02 -1.9757134963E-04  3.8721688695E-02 -6.8784507491E-04
      6.1608280355E-03  9.1950779934E-05
      1.7126090166E-01 -5.1581868744E+01 -5.5868776471E+01  9.0349231869E-02 -2.2007135523E-04  2.8626094171E-02 -7.4973727683E-04
      7.7469473527E-03  1.3798790335E-04
      1.8354239250E-01 -5.4491141481E+01 -5.4473756472E+01  8.7185127743E-02 -2.3533410616E-04  1.8806344630E-02 -6.4347347079E-04
      9.9513126862E-03  1.7778977761E-04
      1.9582388334E-01 -5.7198264867E+01 -5.3306357187E+01  8.3883368167E-02 -2.3932262954E-04  1.1454506354E-02 -3.9986253670E-04
      1.2556852765E-02  1.9289725015E-04
      2.0901754171E-01 -5.9104615653E+01 -5.2521720515E+01  8.0342609626E-02 -2.3553278801E-04  7.0990218669E-03 -1.9833489165E-04
[truncated: 186,891 more chars]
