# Supplementary material for: Adaptation and Inhibition Control Pathological Synchronization in a Model of Focal Epileptic Seizure
Source: eNeuro. 2018 Oct 5;5(5):ENEURO.0019-18.2018. doi: 10.1523/ENEURO.0019-18.2018 (PMC6173584; doi:10.1523/ENEURO.0019-18.2018)
Supplement: Extended Data 1 — The code is available as Extended Data. Download Extended Data, ZIP file [file sup_enu-eN-NWR-0019-18-s03.zip › Github/Fig_4/gIE/gIE.auto]

5 2 1 0 3 4 0
11 10
14 10
17 10
20 10
23 10
26 10
29 10
32 10
35 10
15 200 50 
-0.02 0.001 0.5 
0 20 0 1000
-0.166892 -61.7281 0.826125 -23.0666 0 2 
289
1 1 9 1 0 1 0 1 0
2 -10 0 0.2 1.5 72.6231 0 
-55.073092 -55.073092 -55.073092 -55.073092 0.000000 0.000000
-47.339884 -47.339884 -47.339884 -47.339884 0.000000 0.000000
0.011156 0.011156 0.011156 0.011156 0.000000 0.000000
0.000000 0.000000 0.000000 0.000000 0.000000 0.000000
0.011156 0.011156 0.011156 0.011156 0.000000 0.000000
-0.000000 -0.000000 -0.000000 -0.000000 0.000000 0.000000
0.038111 0.038111 0.038111 0.038111 0.000000 0.000000
-0.000000 -0.000000 -0.000000 -0.000000 0.000000 0.000000
1 -2 0 0 1 1 0 1 0
2.00919 -10 0 0.2 1.5 72.6616 0 
-55.105973 -55.105973 -55.105973 -55.105973 0.006765 0.000000
-47.360725 -47.360725 -47.360725 -47.360725 0.367825 0.000000
0.011090 0.011090 0.011090 0.011090 0.761657 0.131154
0.000000 0.000000 0.000000 0.000000 0.761657 -0.131154
0.011090 0.011090 0.011090 0.011090 0.790601 0.000000
0.000000 0.000000 0.000000 0.000000 0.975689 0.063946
0.037990 0.037990 0.037990 0.037990 0.975689 -0.063946
-0.000000 -0.000000 -0.000000 -0.000000 0.995942 0.000000
1 -3 0 0 2 1 0 1 0
2.01843 -10 0 0.2 1.5 72.7001 0 
-55.138882 -55.138882 -55.138882 -55.138882 0.006765 0.000000
-47.381502 -47.381502 -47.381502 -47.381502 0.367825 0.000000
0.011024 0.011024 0.011024 0.011024 0.761840 0.130989
-0.000000 -0.000000 -0.000000 -0.000000 0.761840 -0.130989
0.011024 0.011024 0.011024 0.011024 0.790587 0.000000
0.000000 0.000000 0.000000 0.000000 0.975596 0.063976
0.037870 0.037870 0.037870 0.037870 0.975596 -0.063976
-0.000000 -0.000000 -0.000000 -0.000000 0.995950 0.000000
1 -4 0 0 3 1 0 1 0
2.03704 -10 0 0.2 1.5 72.777 0 
-55.204781 -55.204781 -55.204781 -55.204781 0.006765 0.000000
-47.422864 -47.422864 -47.422864 -47.422864 0.367826 0.000000
0.010893 0.010893 0.010893 0.010893 0.762203 0.130659
0.000000 0.000000 0.000000 0.000000 0.762203 -0.130659
0.010893 0.010893 0.010893 0.010893 0.790561 0.000000
0.000000 0.000000 0.000000 0.000000 0.975407 0.064034
0.037632 0.037632 0.037632 0.037632 0.975407 -0.064034
-0.000000 -0.000000 -0.000000 -0.000000 0.995967 0.000000
1 -5 0 0 4 1 0 1 0
2.07484 -10 0 0.2 1.5 72.9307 0 
-55.336900 -55.336900 -55.336900 -55.336900 0.006765 0.000000
-47.504814 -47.504814 -47.504814 -47.504814 0.367828 0.000000
0.010636 0.010636 0.010636 0.010636 0.762925 0.129998
-0.000000 -0.000000 -0.000000 -0.000000 0.762925 -0.129998
0.010636 0.010636 0.010636 0.010636 0.790510 0.000000
0.000000 0.000000 0.000000 0.000000 0.975023 0.064143
0.037162 0.037162 0.037162 0.037162 0.975023 -0.064143
0.000000 0.000000 0.000000 0.000000 0.996000 0.000000
1 -6 0 0 5 1 0 1 0
2.13298 -10 0 0.2 1.5 73.1604 0 
-55.535865 -55.535865 -55.535865 -55.535865 0.006764 0.000000
-47.625777 -47.625777 -47.625777 -47.625777 0.367831 0.000000
0.010258 0.010258 0.010258 0.010258 0.763993 0.129001
-0.000000 -0.000000 -0.000000 -0.000000 0.763993 -0.129001
0.010258 0.010258 0.010258 0.010258 0.790436 0.000000
0.000000 0.000000 0.000000 0.000000 0.974430 0.064294
0.036478 0.036478 0.036478 0.036478 0.974430 -0.064294
0.000000 0.000000 0.000000 0.000000 0.996047 0.000000
1 -7 0 0 6 1 0 1 0
2.22351 -10 0 0.2 1.5 73.5035 0 
-55.836011 -55.836011 -55.836011 -55.836011 0.006763 0.000000
-47.802734 -47.802734 -47.802734 -47.802734 0.367834 0.000000
0.009713 0.009713 0.009713 0.009713 0.765564 0.127495
0.000000 0.000000 0.000000 0.000000 0.765564 -0.127495
0.009713 0.009713 0.009713 0.009713 0.790329 0.000000
0.000000 0.000000 0.000000 0.000000 0.973503 0.064490
0.035493 0.035493 0.035493 0.035493 0.973503 -0.064490
0.000000 0.000000 0.000000 0.000000 0.996114 0.000000
1 -8 0 0 7 1 0 1 0
2.35612 -10 0 0.2 1.5 73.9765 0 
-56.256030 -56.256030 -56.256030 -56.256030 0.006762 0.000000
-48.039368 -48.039368 -48.039368 -48.039368 0.367839 0.000000
0.008996 0.008996 0.008996 0.008996 0.767680 0.125387
0.000000 0.000000 0.000000 0.000000 0.767680 -0.125387
0.008996 0.008996 0.008996 0.008996 0.790189 0.000000
0.000000 0.000000 0.000000 0.000000 0.972144 0.064707
0.034209 0.034209 0.034209 0.034209 0.972144 -0.064707
0.000000 0.000000 0.000000 0.000000 0.996198 0.000000
1 -9 0 0 8 1 0 1 0
2.49708 -10 0 0.2 1.5 74.4451 0 
-56.679310 -56.679310 -56.679310 -56.679310 0.006762 0.000000
-48.265120 -48.265120 -48.265120 -48.265120 0.367843 0.000000
0.008325 0.008325 0.008325 0.008325 0.769712 0.123263
0.000000 0.000000 0.000000 0.000000 0.769712 -0.123263
0.008325 0.008325 0.008325 0.008325 0.790053 0.000000
0.000000 0.000000 0.000000 0.000000 0.970707 0.064864
0.033017 0.033017 0.033017 0.033017 0.970707 -0.064864
-0.000000 -0.000000 -0.000000 -0.000000 0.996274 0.000000
1 -10 0 0 9 1 0 1 0
2.64676 -10 0 0.2 1.5 74.9087 0 
-57.105353 -57.105353 -57.105353 -57.105353 0.006761 0.000000
-48.479784 -48.479784 -48.479784 -48.479784 0.367847 0.000000
0.007697 0.007697 0.007697 0.007697 0.771656 0.121129
0.000000 0.000000 0.000000 0.000000 0.771656 -0.121129
0.007697 0.007697 0.007697 0.007697 0.789917 0.000000
0.000000 0.000000 0.000000 0.000000 0.969198 0.064965
0.031915 0.031915 0.031915 0.031915 0.969198 -0.064965
-0.000000 -0.000000 -0.000000 -0.000000 0.996342 0.000000
1 -11 0 0 10 1 0 1 0
2.80555 -10 0 0.2 1.5 75.3669 0 
-57.533597 -57.533597 -57.533597 -57.533597 0.006760 0.000000
-48.683230 -48.683230 -48.683230 -48.683230 0.367851 0.000000
0.007113 0.007113 0.007113 0.007113 0.773507 0.118988
0.000000 0.000000 0.000000 0.000000 0.773507 -0.118988
0.007113 0.007113 0.007113 0.007113 0.789778 0.000000
0.000000 0.000000 0.000000 0.000000 0.967622 0.065016
0.030897 0.030897 0.030897 0.030897 0.967622 -0.065016
0.000000 0.000000 0.000000 0.000000 0.996403 0.000000
1 -12 0 0 11 1 0 1 0
2.97384 -10 0 0.2 1.5 75.8193 0 
-57.963414 -57.963414 -57.963414 -57.963414 0.006759 0.000000
-48.875412 -48.875412 -48.875412 -48.875412 0.367854 0.000000
0.006569 0.006569 0.006569 0.006569 0.775258 0.116845
-0.000000 -0.000000 -0.000000 -0.000000 0.775258 -0.116845
0.006569 0.006569 0.006569 0.006569 0.789632 0.000000
0.000000 0.000000 0.000000 0.000000 0.965985 0.065019
0.029960 0.029960 0.029960 0.029960 0.965985 -0.065019
0.000000 0.000000 0.000000 0.000000 0.996459 0.000000
1 -13 0 0 12 1 0 1 0
3.15202 -10 0 0.2 1.5 76.2653 0 
-58.394123 -58.394123 -58.394123 -58.394123 0.006759 0.000000
-49.056362 -49.056362 -49.056362 -49.056362 0.367857 0.000000
0.006064 0.006064 0.006064 0.006064 0.776905 0.114702
0.000000 0.000000 0.000000 0.000000 0.776905 -0.114702
0.006064 0.006064 0.006064 0.006064 0.789475 0.000000
0.000000 0.000000 0.000000 0.000000 0.964294 0.064977
0.029098 0.029098 0.029098 0.029098 0.964294 -0.064977
0.000000 0.000000 0.000000 0.000000 0.996508 0.000000
1 -14 0 0 13 1 0 1 0
3.34045 -10 0 0.2 1.5 76.7046 0 
-58.824993 -58.824993 -58.824993 -58.824993 0.006758 0.000000
-49.226198 -49.226198 -49.226198 -49.226198 0.367860 0.000000
0.005597 0.005597 0.005597 0.005597 0.778443 0.112563
-0.000000 -0.000000 -0.000000 -0.000000 0.778443 -0.112563
0.005597 0.005597 0.005597 0.005597 0.789304 0.000000
0.000000 0.000000 0.000000 0.000000 0.962554 0.064893
0.028308 0.028308 0.028308 0.028308 0.962554 -0.064893
-0.000000 -0.000000 -0.000000 -0.000000 0.996552 0.000000
1 -15 0 0 14 1 0 1 0
3.5395 -10 0 0.2 1.5 77.1367 0 
-59.255252 -59.255252 -59.255252 -59.255252 0.006758 0.000000
-49.385111 -49.385111 -49.385111 -49.385111 0.367862 0.000000
0.005166 0.005166 0.005166 0.005166 0.779867 0.110429
0.000000 0.000000 0.000000 0.000000 0.779867 -0.110429
0.005166 0.005166 0.005166 0.005166 0.789115 0.000000
0.000000 0.000000 0.000000 0.000000 0.960773 0.064770
0.027585 0.027585 0.027585 0.027585 0.960773 -0.064770
-0.000000 -0.000000 -0.000000 -0.000000 0.996592 0.000000
1 -16 0 0 15 1 0 1 0
3.74954 -10 0 0.2 1.5 77.5612 0 
-59.684093 -59.684093 -59.684093 -59.684093 0.006757 0.000000
-49.533363 -49.533363 -49.533363 -49.533363 0.367864 0.000000
0.004768 0.004768 0.004768 0.004768 0.781172 0.108300
0.000000 0.000000 0.000000 0.000000 0.781172 -0.108300
0.004768 0.004768 0.004768 0.004768 0.788907 0.000000
0.000000 0.000000 0.000000 0.000000 0.958957 0.064610
0.026924 0.026924 0.026924 0.026924 0.958957 -0.064610
0.000000 0.000000 0.000000 0.000000 0.996627 0.000000
1 -17 0 0 16 1 0 1 0
3.97091 -10 0 0.2 1.5 77.9778 0 
-60.110680 -60.110680 -60.110680 -60.110680 0.006757 0.000000
-49.671276 -49.671276 -49.671276 -49.671276 0.367866 0.000000
0.004402 0.004402 0.004402 0.004402 0.782355 0.106176
-0.000000 -0.000000 -0.000000 -0.000000 0.782355 -0.106176
0.004402 0.004402 0.004402 0.004402 0.788673 0.000000
0.000000 0.000000 0.000000 0.000000 0.957112 0.064415
0.026321 0.026321 0.026321 0.026321 0.957112 -0.064415
0.000000 0.000000 0.000000 0.000000 0.996658 0.000000
1 -18 0 0 17 1 0 1 0
4.20391 -10 0 0.2 1.5 78.3859 0 
-60.534161 -60.534161 -60.534161 -60.534161 0.006756 0.000000
-49.799228 -49.799228 -49.799228 -49.799228 0.367868 0.000000
0.004066 0.004066 0.004066 0.004066 0.783413 0.104056
-0.000000 -0.000000 -0.000000 -0.000000 0.783413 -0.104056
0.004066 0.004066 0.004066 0.004066 0.788412 0.000000
0.000000 0.000000 0.000000 0.000000 0.955246 0.064187
0.025772 0.025772 0.025772 0.025772 0.955246 -0.064187
0.000000 0.000000 0.000000 0.000000 0.996686 0.000000
1 -19 0 0 18 1 0 1 0
4.44885 -10 0 0.2 1.5 78.7853 0 
-60.953668 -60.953668 -60.953668 -60.953668 0.006756 0.000000
-49.917636 -49.917636 -49.917636 -49.917636 0.367869 0.000000
0.003758 0.003758 0.003758 0.003758 0.784343 0.101936
-0.000000 -0.000000 -0.000000 -0.000000 0.784343 -0.101936
0.003758 0.003758 0.003758 0.003758 0.788117 0.000000
0.000000 0.000000 0.000000 0.000000 0.953364 0.063928
0.025272 0.025272 0.025272 0.025272 0.953364 -0.063928
-0.000000 -0.000000 -0.000000 -0.000000 0.996711 0.000000
1 -20 0 0 19 1 0 1 0
4.70596 -10 0 0.2 1.5 79.1756 0 
-61.368328 -61.368328 -61.368328 -61.368328 0.006756 0.000000
-50.026952 -50.026952 -50.026952 -50.026952 0.367870 0.000000
0.003476 0.003476 0.003476 0.003476 0.785143 0.099813
0.000000 0.000000 0.000000 0.000000 0.785143 -0.099813
0.003476 0.003476 0.003476 0.003476 0.787784 0.000000
0.000000 0.000000 0.000000 0.000000 0.951474 0.063639
0.024818 0.024818 0.024818 0.024818 0.951474 -0.063639
-0.000000 -0.000000 -0.000000 -0.000000 0.996732 0.000000
1 -21 0 0 20 1 0 1 0
4.97545 -10 0 0.2 1.5 79.5564 0 
-61.777270 -61.777270 -61.777270 -61.777270 0.006755 0.000000
-50.127649 -50.127649 -50.127649 -50.127649 0.367872 0.000000
0.003218 0.003218 0.003218 0.003218 0.785814 0.097681
-0.000000 -0.000000 -0.000000 -0.000000 0.785814 -0.097681
0.003218 0.003218 0.003218 0.003218 0.787407 0.000000
0.000000 0.000000 0.000000 0.000000 0.949583 0.063322
0.024406 0.024406 0.024406 0.024406 0.949583 -0.063322
-0.000000 -0.000000 -0.000000 -0.000000 0.996752 0.000000
1 -22 0 0 21 1 0 1 0
5.25746 -10 0 0.2 1.5 79.9273 0 
-62.179639 -62.179639 -62.179639 -62.179639 0.006755 0.000000
-50.220217 -50.220217 -50.220217 -50.220217 0.367873 0.000000
0.002983 0.002983 0.002983 0.002983 0.786354 0.095534
-0.000000 -0.000000 -0.000000 -0.000000 0.786354 -0.095534
0.002983 0.002983 0.002983 0.002983 0.786977 0.000000
0.000000 0.000000 0.000000 0.000000 0.947697 0.062979
0.024032 0.024032 0.024032 0.024032 0.947697 -0.062979
-0.000000 -0.000000 -0.000000 -0.000000 0.996768 0.000000
1 -23 0 0 22 1 0 1 0
5.55207 -10 0 0.2 1.5 80.2882 0 
-62.574600 -62.574600 -62.574600 -62.574600 0.006755 0.000000
-50.305152 -50.305152 -50.305152 -50.305152 0.367874 0.000000
0.002769 0.002769 0.002769 0.002769 0.786767 0.093361
0.000000 0.000000 0.000000 0.000000 0.786767 -0.093361
0.002769 0.002769 0.002769 0.002769 0.786487 0.000000
0.000000 0.000000 0.000000 0.000000 0.945823 0.062613
0.023694 0.023694 0.023694 0.023694 0.945823 -0.062613
0.000000 0.000000 0.000000 0.000000 0.996783 0.000000
1 -24 0 0 23 1 0 1 0
5.85926 -10 0 0.2 1.5 80.6385 0 
-62.961355 -62.961355 -62.961355 -62.961355 0.006755 0.000000
-50.382951 -50.382951 -50.382951 -50.382951 0.367874 0.000000
0.002574 0.002574 0.002574 0.002574 0.787056 0.091155
-0.000000 -0.000000 -0.000000 -0.000000 0.787056 -0.091155
0.002574 0.002574 0.002574 0.002574 0.785925 0.000000
0.000000 0.000000 0.000000 0.000000 0.943967 0.062224
0.023387 0.023387 0.023387 0.023387 0.943967 -0.062224
0.000000 0.000000 0.000000 0.000000 0.996796 0.000000
1 -25 0 0 24 1 0 1 0
6.17896 -10 0 0.2 1.5 80.9782 0 
-63.339152 -63.339152 -63.339152 -63.339152 0.006754 0.000000
-50.454107 -50.454107 -50.454107 -50.454107 0.367875 0.000000
0.002396 0.002396 0.002396 0.002396 0.787226 0.088902
-0.000000 -0.000000 -0.000000 -0.000000 0.787226 -0.088902
0.002396 0.002396 0.002396 0.002396 0.785278 0.000000
0.000000 0.000000 0.000000 0.000000 0.942137 0.061815
0.023110 0.023110 0.023110 0.023110 0.942137 -0.061815
0.000000 0.000000 0.000000 0.000000 0.996807 0.000000
1 -26 0 0 25 1 0 1 0
6.51098 -10 0 0.2 1.5 81.3068 0 
-63.707304 -63.707304 -63.707304 -63.707304 0.006754 0.000000
-50.519099 -50.519099 -50.519099 -50.519099 0.367876 0.000000
0.002235 0.002235 0.002235 0.002235 0.787287 0.086589
-0.000000 -0.000000 -0.000000 -0.000000 0.787287 -0.086589
0.002235 0.002235 0.002235 0.002235 0.784530 0.000000
0.000000 0.000000 0.000000 0.000000 0.940339 0.061389
0.022859 0.022859 0.022859 0.022859 0.940339 -0.061389
-0.000000 -0.000000 -0.000000 -0.000000 0.996816 0.000000
1 -27 0 0 26 1 0 1 0
6.85507 -10 0 0.2 1.5 81.6243 0 
-64.065196 -64.065196 -64.065196 -64.065196 0.006754 0.000000
-50.578398 -50.578398 -50.578398 -50.578398 0.367876 0.000000
0.002088 0.002088 0.002088 0.002088 0.787249 0.084203
0.000000 0.000000 0.000000 0.000000 0.787249 -0.084203
0.002088 0.002088 0.002088 0.002088 0.783659 0.000000
0.000000 0.000000 0.000000 0.000000 0.938577 0.060947
0.022632 0.022632 0.022632 0.022632 0.938577 -0.060947
-0.000000 -0.000000 -0.000000 -0.000000 0.996825 0.000000
1 -28 0 0 27 1 0 1 0
7.21088 -10 0 0.2 1.5 81.9304 0 
-64.412298 -64.412298 -64.412298 -64.412298 0.006754 0.000000
-50.632453 -50.632453 -50.632453 -50.632453 0.367877 0.000000
0.001955 0.001955 0.001955 0.001955 0.787129 0.081725
0.000000 0.000000 0.000000 0.000000 0.787129 -0.081725
0.001955 0.001955 0.001955 0.001955 0.782641 0.000000
0.000000 0.000000 0.000000 0.000000 0.936858 0.060492
0.022427 0.022427 0.022427 0.022427 0.936858 -0.060492
0.000000 0.000000 0.000000 0.000000 0.996832 0.000000
1 -29 0 0 28 1 0 1 0
7.57797 -10 0 0.2 1.5 82.2251 0 
-64.748178 -64.748178 -64.748178 -64.748178 0.006754 0.000000
-50.681696 -50.681696 -50.681696 -50.681696 0.367877 0.000000
0.001834 0.001834 0.001834 0.001834 0.786945 0.079139
0.000000 0.000000 0.000000 0.000000 0.786945 -0.079139
0.001834 0.001834 0.001834 0.001834 0.781441 0.000000
0.000000 0.000000 0.000000 0.000000 0.935185 0.060027
0.022241 0.022241 0.022241 0.022241 0.935185 -0.060027
0.000000 0.000000 0.000000 0.000000 0.996838 0.000000
1 -30 0 0 29 1 0 1 0
7.95586 -10 0 0.2 1.5 82.5083 0 
-65.072506 -65.072506 -65.072506 -65.072506 0.006754 0.000000
-50.726537 -50.726537 -50.726537 -50.726537 0.367877 0.000000
0.001725 0.001725 0.001725 0.001725 0.786725 0.076424
-0.000000 -0.000000 -0.000000 -0.000000 0.786725 -0.076424
0.001725 0.001725 0.001725 0.001725 0.780015 0.000000
0.000000 0.000000 0.000000 0.000000 0.933564 0.059555
0.022074 0.022074 0.022074 0.022074 0.933564 -0.059555
-0.000000 -0.000000 -0.000000 -0.000000 0.996843 0.000000
1 -31 0 0 30 1 0 1 0
8.34399 -10 0 0.2 1.5 82.78 0 
-65.385057 -65.385057 -65.385057 -65.385057 0.006753 0.000000
-50.767361 -50.767361 -50.767361 -50.767361 0.367878 0.000000
0.001625 0.001625 0.001625 0.001625 0.786505 0.073562
0.000000 0.000000 0.000000 0.000000 0.786505 -0.073562
0.001625 0.001625 0.001625 0.001625 0.778302 0.000000
0.000000 0.000000 0.000000 0.000000 0.931997 0.059077
0.021922 0.021922 0.021922 0.021922 0.931997 -0.059077
-0.000000 -0.000000 -0.000000 -0.000000 0.996848 0.000000
1 -32 0 0 31 1 0 1 0
8.74177 -10 0 0.2 1.5 83.0404 0 
-65.685711 -65.685711 -65.685711 -65.685711 0.006753 0.000000
-50.804531 -50.804531 -50.804531 -50.804531 0.367878 0.000000
0.001535 0.001535 0.001535 0.001535 0.786330 0.070534
-0.000000 -0.000000 -0.000000 -0.000000 0.786330 -0.070534
0.001535 0.001535 0.001535 0.001535 0.776221 0.000000
0.000000 0.000000 0.000000 0.000000 0.930487 0.058596
0.021785 0.021785 0.021785 0.021785 0.930487 -0.058596
0.000000 0.000000 0.000000 0.000000 0.996852 0.000000
1 -33 0 0 32 1 0 1 0
9.14857 -10 0 0.2 1.5 83.2897 0 
-65.974450 -65.974450 -65.974450 -65.974450 0.006753 0.000000
-50.838385 -50.838385 -50.838385 -50.838385 0.367878 0.000000
0.001453 0.001453 0.001453 0.001453 0.786265 0.067329
-0.000000 -0.000000 -0.000000 -0.000000 0.786265 -0.067329
0.001453 0.001453 0.001453 0.001453 0.773661 0.000000
0.000000 0.000000 0.000000 0.000000 0.929035 0.058115
0.021660 0.021660 0.021660 0.021660 0.929035 -0.058115
-0.000000 -0.000000 -0.000000 -0.000000 0.996856 0.000000
1 -34 0 0 33 1 0 1 0
9.56375 -10 0 0.2 1.5 83.528 0 
-66.251350 -66.251350 -66.251350 -66.251350 0.006753 0.000000
-50.869235 -50.869235 -50.869235 -50.869235 0.367879 0.000000
0.001378 0.001378 0.001378 0.001378 0.786390 0.063951
0.000000 0.000000 0.000000 0.000000 0.786390 -0.063951
0.001378 0.001378 0.001378 0.001378 0.770473 0.000000
0.000000 0.000000 0.000000 0.000000 0.927644 0.057635
0.021547 0.021547 0.021547 0.021547 0.927644 -0.057635
-0.000000 -0.000000 -0.000000 -0.000000 0.996859 0.000000
1 -35 0 0 34 1 0 1 0
9.98668 -10 0 0.2 1.5 83.7556 0 
-66.516570 -66.516570 -66.516570 -66.516570 0.006753 0.000000
-50.897368 -50.897368 -50.897368 -50.897368 0.367879 0.000000
0.001311 0.001311 0.001311 0.001311 0.786807 0.060438
0.000000 0.000000 0.000000 0.000000 0.786807 -0.060438
0.001311 0.001311 0.001311 0.001311 0.926312 0.057160
0.000000 0.000000 0.000000 0.000000 0.926312 -0.057160
0.021445 0.021445 0.021445 0.021445 0.766469 0.000000
0.000000 0.000000 0.000000 0.000000 0.996861 0.000000
1 -36 0 0 35 1 0 1 0
10.4167 -10 0 0.2 1.5 83.9728 0 
-66.770344 -66.770344 -66.770344 -66.770344 0.006753 0.000000
-50.923047 -50.923047 -50.923047 -50.923047 0.367879 0.000000
0.001249 0.001249 0.001249 0.001249 0.787618 0.056885
0.000000 0.000000 0.000000 0.000000 0.787618 -0.056885
0.001249 0.001249 0.001249 0.001249 0.925040 0.056690
0.000000 0.000000 0.000000 0.000000 0.925040 -0.056690
0.021352 0.021352 0.021352 0.021352 0.761462 0.000000
-0.000000 -0.000000 -0.000000 -0.000000 0.996863 0.000000
1 -37 0 0 36 1 0 1 0
10.8533 -10 0 0.2 1.5 84.1801 0 
-67.012966 -67.012966 -67.012966 -67.012966 0.006753 0.000000
-50.946513 -50.946513 -50.946513 -50.946513 0.367879 0.000000
0.001192 0.001192 0.001192 0.001192 0.788881 0.053461
-0.000000 -0.000000 -0.000000 -0.000000 0.788881 -0.053461
0.001192 0.001192 0.001192 0.001192 0.923828 0.056227
0.000000 0.000000 0.000000 0.000000 0.923828 -0.056227
0.021267 0.021267 0.021267 0.021267 0.755354 0.000000
0.000000 0.000000 0.000000 0.000000 0.996865 0.000000
1 -38 0 0 37 1 0 1 0
11.2958 -10 0 0.2 1.5 84.3777 0 
-67.244781 -67.244781 -67.244781 -67.244781 0.006753 0.000000
-50.967984 -50.967984 -50.967984 -50.967984 0.367879 0.000000
0.001141 0.001141 0.001141 0.001141 0.790539 0.050359
0.000000 0.000000 0.000000 0.000000 0.790539 -0.050359
0.001141 0.001141 0.001141 0.001141 0.922673 0.055773
0.000000 0.000000 0.000000 0.000000 0.922673 -0.055773
0.021189 0.021189 0.021189 0.021189 0.748271 0.000000
0.000000 0.000000 0.000000 0.000000 0.996867 0.000000
1 -39 0 0 38 1 0 1 0
11.7437 -10 0 0.2 1.5 84.5661 0 
-67.466170 -67.466170 -67.466170 -67.466170 0.006753 0.000000
-50.987657 -50.987657 -50.987657 -50.987657 0.367879 0.000000
0.001094 0.001094 0.001094 0.001094 0.792432 0.047704
0.000000 0.000000 0.000000 0.000000 0.792432 -0.047704
0.001094 0.001094 0.001094 0.001094 0.921575 0.055328
0.000000 0.000000 0.000000 0.000000 0.921575 -0.055328
0.021119 0.021119 0.021119 0.021119 0.740554 0.000000
0.000000 0.000000 0.000000 0.000000 0.996868 0.000000
1 -40 0 0 39 1 0 1 0
12.1964 -10 0 0.2 1.5 84.7457 0 
-67.677540 -67.677540 -67.677540 -67.677540 0.006753 0.000000
-51.005709 -51.005709 -51.005709 -51.005709 0.367879 0.000000
0.001051 0.001051 0.001051 0.001051 0.732578 0.000000
-0.000000 -0.000000 -0.000000 -0.000000 0.794379 0.045501
0.001051 0.001051 0.001051 0.001051 0.794379 -0.045501
0.000000 0.000000 0.000000 0.000000 0.920532 0.054895
0.021054 0.021054 0.021054 0.021054 0.920532 -0.054895
-0.000000 -0.000000 -0.000000 -0.000000 0.996870 0.000000
1 -41 0 0 40 1 0 1 0
12.6536 -10 0 0.2 1.5 84.9169 0 
-67.879316 -67.879316 -67.879316 -67.879316 0.006753 0.000000
-51.022301 -51.022301 -51.022301 -51.022301 0.367879 0.000000
0.001011 0.001011 0.001011 0.001011 0.724598 0.000000
-0.000000 -0.000000 -0.000000 -0.000000 0.919540 0.054472
0.001011 0.001011 0.001011 0.001011 0.919540 -0.054472
0.000000 0.000000 0.000000 0.000000 0.796260 0.043677
0.020995 0.020995 0.020995 0.020995 0.796260 -0.043677
-0.000000 -0.000000 -0.000000 -0.000000 0.996871 0.000000
1 -42 0 0 41 1 0 1 0
13.1148 -10 0 0.2 1.5 85.0801 0 
-68.071931 -68.071931 -68.071931 -68.071931 0.006753 0.000000
-51.037575 -51.037575 -51.037575 -51.037575 0.367880 0.000000
0.000975 0.000975 0.000975 0.000975 0.716744 0.000000
-0.000000 -0.000000 -0.000000 -0.000000 0.918599 0.054062
0.000975 0.000975 0.000975 0.000975 0.918599 -0.054062
0.000000 0.000000 0.000000 0.000000 0.798017 0.042147
0.020940 0.020940 0.020940 0.020940 0.798017 -0.042147
0.000000 0.000000 0.000000 0.000000 0.996872 0.000000
1 -43 0 0 42 1 0 1 0
13.5795 -10 0 0.2 1.5 85.2357 0 
-68.255821 -68.255821 -68.255821 -68.255821 0.006753 0.000000
-51.051661 -51.051661 -51.051661 -51.051661 0.367880 0.000000
0.000941 0.000941 0.000941 0.000941 0.709059 0.000000
-0.000000 -0.000000 -0.000000 -0.000000 0.799635 0.040838
0.000941 0.000941 0.000941 0.000941 0.799635 -0.040838
0.000000 0.000000 0.000000 0.000000 0.917706 0.053664
0.020890 0.020890 0.020890 0.020890 0.917706 -0.053664
0.000000 0.000000 0.000000 0.000000 0.996873 0.000000
1 -44 0 0 43 1 0 1 0
14.0475 -10 0 0.2 1.5 85.3842 0 
-68.431415 -68.431415 -68.431415 -68.431415 0.006753 0.000000
-51.064672 -51.064672 -51.064672 -51.064672 0.367880 0.000000
0.000910 0.000910 0.000910 0.000910 0.701552 0.000000
-0.000000 -0.000000 -0.000000 -0.000000 0.801116 0.039695
0.000910 0.000910 0.000910 0.000910 0.801116 -0.039695
0.000000 0.000000 0.000000 0.000000 0.916858 0.053278
0.020844 0.020844 0.020844 0.020844 0.916858 -0.053278
0.000000 0.000000 0.000000 0.000000 0.996873 0.000000
1 -45 0 0 44 1 0 1 0
14.5183 -10 0 0.2 1.5 85.5259 0 
-68.599137 -68.599137 -68.599137 -68.599137 0.006753 0.000000
-51.076713 -51.076713 -51.076713 -51.076713 0.367880 0.000000
0.000881 0.000881 0.000881 0.000881 0.694213 0.000000
0.000000 0.000000 0.000000 0.000000 0.802471 0.038680
0.000881 0.000881 0.000881 0.000881 0.802471 -0.038680
0.000000 0.000000 0.000000 0.000000 0.916053 0.052905
0.020801 0.020801 0.020801 0.020801 0.916053 -0.052905
0.000000 0.000000 0.000000 0.000000 0.996874 0.000000
1 -46 0 0 45 1 0 1 0
14.9918 -10 0 0.2 1.5 85.6611 0 
-68.759396 -68.759396 -68.759396 -68.759396 0.006753 0.000000
-51.087874 -51.087874 -51.087874 -51.087874 0.367880 0.000000
0.000855 0.000855 0.000855 0.000855 0.687026 0.000000
0.000000 0.000000 0.000000 0.000000 0.915289 0.052544
0.000855 0.000855 0.000855 0.000855 0.915289 -0.052544
0.000000 0.000000 0.000000 0.000000 0.803712 0.037766
0.020762 0.020762 0.020762 0.020762 0.803712 -0.037766
0.000000 0.000000 0.000000 0.000000 0.996875 0.000000
1 -47 0 0 46 1 0 1 0
15.4677 -10 0 0.2 1.5 85.7903 0 
-68.912589 -68.912589 -68.912589 -68.912589 0.006753 0.000000
-51.098238 -51.098238 -51.098238 -51.098238 0.367880 0.000000
0.000830 0.000830 0.000830 0.000830 0.679978 0.000000
0.000000 0.000000 0.000000 0.000000 0.804853 0.036934
0.000830 0.000830 0.000830 0.000830 0.804853 -0.036934
0.000000 0.000000 0.000000 0.000000 0.914564 0.052196
0.020725 0.020725 0.020725 0.020725 0.914564 -0.052196
-0.000000 -0.000000 -0.000000 -0.000000 0.996875 0.000000
1 -48 0 0 47 1 0 1 0
15.9456 -10 0 0.2 1.5 85.9138 0 
-69.059096 -69.059096 -69.059096 -69.059096 0.006753 0.000000
-51.107878 -51.107878 -51.107878 -51.107878 0.367880 0.000000
0.000807 0.000807 0.000807 0.000807 0.673055 0.000000
0.000000 0.000000 0.000000 0.000000 0.805903 0.036168
0.000807 0.000807 0.000807 0.000807 0.805903 -0.036168
0.000000 0.000000 0.000000 0.000000 0.913875 0.051860
0.020691 0.020691 0.020691 0.020691 0.913875 -0.051860
0.000000 0.000000 0.000000 0.000000 0.996876 0.000000
1 -49 0 0 48 1 0 1 0
16.4255 -10 0 0.2 1.5 86.0318 0 
-69.199280 -69.199280 -69.199280 -69.199280 0.006753 0.000000
-51.116861 -51.116861 -51.116861 -51.116861 0.367880 0.000000
0.000786 0.000786 0.000786 0.000786 0.666246 0.000000
-0.000000 -0.000000 -0.000000 -0.000000 0.806874 0.035459
0.000786 0.000786 0.000786 0.000786 0.806874 -0.035459
0.000000 0.000000 0.000000 0.000000 0.913220 0.051536
0.020660 0.020660 0.020660 0.020660 0.913220 -0.051536
0.000000 0.000000 0.000000 0.000000 0.996876 0.000000
1 -50 4 2 49 1 0 1 0
16.9071 -10 0 0.2 1.5 86.1448 0 
-69.333494 -69.333494 -69.333494 -69.333494 0.006753 0.000000
-51.125245 -51.125245 -51.125245 -51.125245 0.367880 0.000000
0.000766 0.000766 0.000766 0.000766 0.659539 0.000000
-0.000000 -0.000000 -0.000000 -0.000000 0.807774 0.034797
0.000766 0.000766 0.000766 0.000766 0.807774 -0.034797
0.000000 0.000000 0.000000 0.000000 0.912597 0.051224
0.020630 0.020630 0.020630 0.020630 0.912597 -0.051224
0.000000 0.000000 0.000000 0.000000 0.996876 0.000000
1 -51 0 0 50 1 0 1 0
17.3903 -10 0 0.2 1.5 86.2529 0 
-69.462056 -69.462056 -69.462056 -69.462056 0.006753 0.000000
-51.133082 -51.133082 -51.133082 -51.133082 0.367880 0.000000
0.000748 0.000748 0.000748 0.000748 0.652929 0.000000
-0.000000 -0.000000 -0.000000 -0.000000 0.808610 0.034176
0.000748 0.000748 0.000748 0.000748 0.808610 -0.034176
0.000000 0.000000 0.000000 0.000000 0.912005 0.050923
0.020603 0.020603 0.020603 0.020603 0.912005 -0.050923
0.000000 0.000000 0.000000 0.000000 0.996877 0.000000
1 -52 0 0 51 1 0 1 0
17.8748 -10 0 0.2 1.5 86.3565 0 
-69.585274 -69.585274 -69.585274 -69.585274 0.006753 0.000000
-51.140419 -51.140419 -51.140419 -51.140419 0.367880 0.000000
0.000730 0.000730 0.000730 0.000730 0.646407 0.000000
0.000000 0.000000 0.000000 0.000000 0.809389 0.033592
0.000730 0.000730 0.000730 0.000730 0.809389 -0.033592
0.000000 0.000000 0.000000 0.000000 0.911441 0.050633
0.020577 0.020577 0.020577 0.020577 0.911441 -0.050633
0.000000 0.000000 0.000000 0.000000 0.996877 0.000000
1 -53 0 0 52 1 0 1 0
18.3606 -10 0 0.2 1.5 86.4559 0 
-69.703440 -69.703440 -69.703440 -69.703440 0.006753 0.000000
-51.147299 -51.147299 -51.147299 -51.147299 0.367880 0.000000
0.000714 0.000714 0.000714 0.000714 0.639969 0.000000
-0.000000 -0.000000 -0.000000 -0.000000 0.810117 0.033040
0.000714 0.000714 0.000714 0.000714 0.810117 -0.033040
0.000000 0.000000 0.000000 0.000000 0.910905 0.050354
0.020553 0.020553 0.020553 0.020553 0.910905 -0.050354
0.000000 0.000000 0.000000 0.000000 0.996877 0.000000
1 -54 0 0 53 1 0 1 0
18.8476 -10 0 0.2 1.5 86.5511 0 
-69.816830 -69.816830 -69.816830 -69.816830 0.006753 0.000000
-51.153761 -51.153761 -51.153761 -51.153761 0.367880 0.000000
0.000699 0.000699 0.000699 0.000699 0.633610 0.000000
-0.000000 -0.000000 -0.000000 -0.000000 0.810798 0.032516
0.000699 0.000699 0.000699 0.000699 0.810798 -0.032516
0.000000 0.000000 0.000000 0.000000 0.910393 0.050085
0.020530 0.020530 0.020530 0.020530 0.910393 -0.050085
0.000000 0.000000 0.000000 0.000000 0.996877 0.000000
1 -55 0 0 54 1 0 1 0
19.3356 -10 0 0.2 1.5 86.6426 0 
-69.925702 -69.925702 -69.925702 -69.925702 0.006752 0.000000
-51.159838 -51.159838 -51.159838 -51.159838 0.367880 0.000000
0.000684 0.000684 0.000684 0.000684 0.627326 0.000000
0.000000 0.000000 0.000000 0.000000 0.811437 0.032019
0.000684 0.000684 0.000684 0.000684 0.811437 -0.032019
0.000000 0.000000 0.000000 0.000000 0.909905 0.049826
0.020509 0.020509 0.020509 0.020509 0.909905 -0.049826
-0.000000 -0.000000 -0.000000 -0.000000 0.996878 0.000000
1 -56 0 0 55 1 0 1 0
19.8245 -10 0 0.2 1.5 86.7304 0 
-70.030299 -70.030299 -70.030299 -70.030299 0.006752 0.000000
-51.165562 -51.165562 -51.165562 -51.165562 0.367880 0.000000
0.000671 0.000671 0.000671 0.000671 0.621114 0.000000
0.000000 0.000000 0.000000 0.000000 0.812038 0.031544
0.000671 0.000671 0.000671 0.000671 0.812038 -0.031544
0.000000 0.000000 0.000000 0.000000 0.909440 0.049577
0.020489 0.020489 0.020489 0.020489 0.909440 -0.049577
0.000000 0.000000 0.000000 0.000000 0.996878 0.000000
1 -57 9 3 56 1 0 1 0
20.3143 -10 0 0.2 1.5 86.8148 0 
-70.130851 -70.130851 -70.130851 -70.130851 0.006752 0.000000
-51.170959 -51.170959 -51.170959 -51.170959 0.367880 0.000000
0.000658 0.000658 0.000658 0.000658 0.614971 0.000000
-0.000000 -0.000000 -0.000000 -0.000000 0.908995 0.049337
0.000658 0.000658 0.000658 0.000658 0.908995 -0.049337
0.000000 0.000000 0.000000 0.000000 0.812604 0.031091
0.020470 0.020470 0.020470 0.020470 0.812604 -0.031091
0.000000 0.000000 0.000000 0.000000 0.996878 0.000000
1 1 0 0 57 1 0 1 0
2 -10 0 0.2 1.5 72.6231 0 
-55.073092 -55.073092 -55.073092 -55.073092 0.006752 0.000000
-47.339884 -47.339884 -47.339884 -47.339884 0.367880 0.000000
0.011156 0.011156 0.011156 0.011156 0.614971 0.000000
0.000000 0.000000 0.000000 0.000000 0.908995 0.049337
0.011156 0.011156 0.011156 0.011156 0.908995 -0.049337
-0.000000 -0.000000 -0.000000 -0.000000 0.812604 0.031091
0.038111 0.038111 0.038111 0.038111 0.812604 -0.031091
-0.000000 -0.000000 -0.000000 -0.000000 0.996878 0.000000
1 -2 0 0 58 1 0 1 0
1.99086 -10 0 0.2 1.5 72.5845 0 
-55.040238 -55.040238 -55.040238 -55.040238 0.006765 0.000000
-47.318980 -47.318980 -47.318980 -47.318980 0.367824 0.000000
0.011223 0.011223 0.011223 0.011223 0.761291 0.131482
0.000000 0.000000 0.000000 0.000000 0.761291 -0.131482
0.011223 0.011223 0.011223 0.011223 0.790627 0.000000
0.000000 0.000000 0.000000 0.000000 0.975875 0.063886
0.038233 0.038233 0.038233 0.038233 0.975875 -0.063886
-0.000000 -0.000000 -0.000000 -0.000000 0.995924 0.000000
1 -3 0 0 59 1 0 1 0
1.98176 -10 0 0.2 1.5 72.546 0 
-55.007412 -55.007412 -55.007412 -55.007412 0.006765 0.000000
-47.298012 -47.298012 -47.298012 -47.298012 0.367823 0.000000
0.011289 0.011289 0.011289 0.011289 0.761107 0.131646
-0.000000 -0.000000 -0.000000 -0.000000 0.761107 -0.131646
0.011289 0.011289 0.011289 0.011289 0.790641 0.000000
0.000000 0.000000 0.000000 0.000000 0.975966 0.063855
0.038355 0.038355 0.038355 0.038355 0.975966 -0.063855
-0.000000 -0.000000 -0.000000 -0.000000 0.995916 0.000000
1 -4 0 0 60 1 0 1 0
1.9637 -10 0 0.2 1.5 72.4688 0 
-54.941843 -54.941843 -54.941843 -54.941843 0.006766 0.000000
-47.255887 -47.255887 -47.255887 -47.255887 0.367822 0.000000
0.011424 0.011424 0.011424 0.011424 0.760739 0.131973
0.000000 0.000000 0.000000 0.000000 0.760739 -0.131973
0.011424 0.011424 0.011424 0.011424 0.790669 0.000000
0.000000 0.000000 0.000000 0.000000 0.976148 0.063791
0.038601 0.038601 0.038601 0.038601 0.976148 -0.063791
-0.000000 -0.000000 -0.000000 -0.000000 0.995898 0.000000
1 -5 0 0 61 1 0 1 0
1.92813 -10 0 0.2 1.5 72.3142 0 
-54.811041 -54.811041 -54.811041 -54.811041 0.006766 0.000000
-47.170885 -47.170885 -47.170885 -47.170885 0.367821 0.000000
0.011697 0.011697 0.011697 0.011697 0.759996 0.132626
0.000000 0.000000 0.000000 0.000000 0.759996 -0.132626
0.011697 0.011697 0.011697 0.011697 0.790725 0.000000
0.000000 0.000000 0.000000 0.000000 0.976504 0.063658
0.039102 0.039102 0.039102 0.039102 0.976504 -0.063658
-0.000000 -0.000000 -0.000000 -0.000000 0.995861 0.000000
1 -6 0 0 62 1 0 1 0
1.87612 -10 0 0.2 1.5 72.0818 0 
-54.615692 -54.615692 -54.615692 -54.615692 0.006767 0.000000
-47.041531 -47.041531 -47.041531 -47.041531 0.367818 0.000000
0.012116 0.012116 0.012116 0.012116 0.758870 0.133598
0.000000 0.000000 0.000000 0.000000 0.758870 -0.133598
0.012116 0.012116 0.012116 0.012116 0.790814 0.000000
0.000000 0.000000 0.000000 0.000000 0.977020 0.063443
0.039873 0.039873 0.039873 0.039873 0.977020 -0.063443
0.000000 0.000000 0.000000 0.000000 0.995804 0.000000
1 -7 0 0 63 1 0 1 0
1.80103 -10 0 0.2 1.5 71.732 0 
-54.324631 -54.324631 -54.324631 -54.324631 0.006768 0.000000
-46.843431 -46.843431 -46.843431 -46.843431 0.367813 0.000000
0.012766 0.012766 0.012766 0.012766 0.757155 0.135040
0.000000 0.000000 0.000000 0.000000 0.757155 -0.135040
0.012766 0.012766 0.012766 0.012766 0.790957 0.000000
0.000000 0.000000 0.000000 0.000000 0.977753 0.063084
0.041076 0.041076 0.041076 0.041076 0.977753 -0.063084
-0.000000 -0.000000 -0.000000 -0.000000 0.995712 0.000000
1 -8 0 0 64 1 0 1 0
1.70235 -10 0 0.2 1.5 71.2441 0 
-53.924382 -53.924382 -53.924382 -53.924382 0.006769 0.000000
-46.560486 -46.560486 -46.560486 -46.560486 0.367806 0.000000
0.013714 0.013714 0.013714 0.013714 0.754722 0.137010
0.000000 0.000000 0.000000 0.000000 0.754722 -0.137010
0.013714 0.013714 0.013714 0.013714 0.791179 0.000000
0.000000 0.000000 0.000000 0.000000 0.978686 0.062506
0.042838 0.042838 0.042838 0.042838 0.978686 -0.062506
0.000000 0.000000 0.000000 0.000000 0.995571 0.000000
1 -9 0 0 65 1 0 1 0
1.60987 -10 0 0.2 1.5 70.7542 0 
-53.528880 -53.528880 -53.528880 -53.528880 0.006770 0.000000
-46.268904 -46.268904 -46.268904 -46.268904 0.367799 0.000000
0.014713 0.014713 0.014713 0.014713 0.752235 0.138936
0.000000 0.000000 0.000000 0.000000 0.752235 -0.138936
0.014713 0.014713 0.014713 0.014713 0.791434 0.000000
0.000000 0.000000 0.000000 0.000000 0.979518 0.061828
0.044709 0.044709 0.044709 0.044709 0.979518 -0.061828
0.000000 0.000000 0.000000 0.000000 0.995412 0.000000
1 -10 0 0 66 1 0 1 0
1.52323 -10 0 0.2 1.5 70.2626 0 
-53.138173 -53.138173 -53.138173 -53.138173 0.006772 0.000000
-45.969180 -45.969180 -45.969180 -45.969180 0.367791 0.000000
0.015766 0.015766 0.015766 0.015766 0.749697 0.140814
0.000000 0.000000 0.000000 0.000000 0.749697 -0.140814
0.015766 0.015766 0.015766 0.015766 0.791725 0.000000
0.000000 0.000000 0.000000 0.000000 0.980248 0.061040
0.046689 0.046689 0.046689 0.046689 0.980248 -0.061040
0.000000 0.000000 0.000000 0.000000 0.995232 0.000000
1 -11 0 0 67 1 0 1 0
1.44208 -10 0 0.2 1.5 69.7697 0 
-52.752254 -52.752254 -52.752254 -52.752254 0.006773 0.000000
-45.661811 -45.661811 -45.661811 -45.661811 0.367782 0.000000
0.016874 0.016874 0.016874 0.016874 0.747113 0.142639
-0.000000 -0.000000 -0.000000 -0.000000 0.747113 -0.142639
0.016874 0.016874 0.016874 0.016874 0.792059 0.000000
0.000000 0.000000 0.000000 0.000000 0.980873 0.060129
0.048780 0.048780 0.048780 0.048780 0.980873 -0.060129
0.000000 0.000000 0.000000 0.000000 0.995027 0.000000
1 -12 0 0 68 1 0 1 0
1.36609 -10 0 0.2 1.5 69.2756 0 
-52.371077 -52.371077 -52.371077 -52.371077 0.006775 0.000000
-45.347293 -45.347293 -45.347293 -45.347293 0.367773 0.000000
0.018036 0.018036 0.018036 0.018036 0.744487 0.144407
0.000000 0.000000 0.000000 0.000000 0.744487 -0.144407
0.018036 0.018036 0.018036 0.018036 0.792441 0.000000
0.000000 0.000000 0.000000 0.000000 0.981393 0.059083
0.050980 0.050980 0.050980 0.050980 0.981393 -0.059083
-0.000000 -0.000000 -0.000000 -0.000000 0.994792 0.000000
1 -13 0 0 69 1 0 1 0
1.29493 -10 0 0.2 1.5 68.7807 0 
-51.994556 -51.994556 -51.994556 -51.994556 0.006777 0.000000
-45.026108 -45.026108 -45.026108 -45.026108 0.367763 0.000000
0.019255 0.019255 0.019255 0.019255 0.741823 0.146114
-0.000000 -0.000000 -0.000000 -0.000000 0.741823 -0.146114
0.019255 0.019255 0.019255 0.019255 0.792876 0.000000
0.000000 0.000000 0.000000 0.000000 0.981810 0.057884
0.053291 0.053291 0.053291 0.053291 0.981810 -0.057884
0.000000 0.000000 0.000000 0.000000 0.994519 0.000000
1 -14 0 0 70 1 0 1 0
1.2283 -10 0 0.2 1.5 68.2852 0 
-51.622574 -51.622574 -51.622574 -51.622574 0.006779 0.000000
-44.698723 -44.698723 -44.698723 -44.698723 0.367753 0.000000
0.020531 0.020531 0.020531 0.020531 0.739122 0.147756
-0.000000 -0.000000 -0.000000 -0.000000 0.739122 -0.147756
0.020531 0.020531 0.020531 0.020531 0.793369 0.000000
0.000000 0.000000 0.000000 0.000000 0.982125 0.056514
0.055709 0.055709 0.055709 0.055709 0.982125 -0.056514
-0.000000 -0.000000 -0.000000 -0.000000 0.994199 0.000000
1 -15 0 0 71 1 0 1 0
1.1659 -10 0 0.2 1.5 67.7893 0 
-51.254993 -51.254993 -51.254993 -51.254993 0.006781 0.000000
-44.365585 -44.365585 -44.365585 -44.365585 0.367742 0.000000
0.021864 0.021864 0.021864 0.021864 0.736390 0.149330
-0.000000 -0.000000 -0.000000 -0.000000 0.736390 -0.149330
0.021864 0.021864 0.021864 0.021864 0.793925 0.000000
0.000000 0.000000 0.000000 0.000000 0.982343 0.054951
0.058233 0.058233 0.058233 0.058233 0.982343 -0.054951
0.000000 0.000000 0.000000 0.000000 0.993820 0.000000
1 -16 0 0 72 1 0 1 0
1.10745 -10 0 0.2 1.5 67.293 0 
-50.891656 -50.891656 -50.891656 -50.891656 0.006783 0.000000
-44.027120 -44.027120 -44.027120 -44.027120 0.367730 0.000000
0.023257 0.023257 0.023257 0.023257 0.733628 0.150833
-0.000000 -0.000000 -0.000000 -0.000000 0.733628 -0.150833
0.023257 0.023257 0.023257 0.023257 0.794550 0.000000
0.000000 0.000000 0.000000 0.000000 0.982471 0.053168
0.060860 0.060860 0.060860 0.060860 0.982471 -0.053168
-0.000000 -0.000000 -0.000000 -0.000000 0.993362 0.000000
1 -17 0 0 73 1 0 1 0
1.05267 -10 0 0.2 1.5 66.7967 0 
-50.532392 -50.532392 -50.532392 -50.532392 0.006785 0.000000
-43.683729 -43.683729 -43.683729 -43.683729 0.367718 0.000000
0.024708 0.024708 0.024708 0.024708 0.730840 0.152260
0.000000 0.000000 0.000000 0.000000 0.730840 -0.152260
0.024708 0.024708 0.024708 0.024708 0.795247 0.000000
0.000000 0.000000 0.000000 0.000000 0.982522 0.051130
0.063586 0.063586 0.063586 0.063586 0.982522 -0.051130
-0.000000 -0.000000 -0.000000 -0.000000 0.992801 0.000000
1 -18 0 0 74 1 0 1 0
1.00132 -10 0 0.2 1.5 66.3003 0 
-50.177024 -50.177024 -50.177024 -50.177024 0.006788 0.000000
-43.335787 -43.335787 -43.335787 -43.335787 0.367705 0.000000
0.026220 0.026220 0.026220 0.026220 0.728029 0.153610
0.000000 0.000000 0.000000 0.000000 0.728029 -0.153610
0.026220 0.026220 0.026220 0.026220 0.796020 0.000000
0.000000 0.000000 0.000000 0.000000 0.982513 0.048793
0.066407 0.066407 0.066407 0.066407 0.982513 -0.048793
-0.000000 -0.000000 -0.000000 -0.000000 0.992094 0.000000
1 -19 0 0 75 1 0 1 0
0.95314 -10 0 0.2 1.5 65.804 0 
-49.825366 -49.825366 -49.825366 -49.825366 0.006790 0.000000
-42.983647 -42.983647 -42.983647 -42.983647 0.367691 0.000000
0.027792 0.027792 0.027792 0.027792 0.725198 0.154880
0.000000 0.000000 0.000000 0.000000 0.725198 -0.154880
0.027792 0.027792 0.027792 0.027792 0.796875 0.000000
0.000000 0.000000 0.000000 0.000000 0.982479 0.046098
0.069317 0.069317 0.069317 0.069317 0.982479 -0.046098
-0.000000 -0.000000 -0.000000 -0.000000 0.991175 0.000000
1 -20 0 0 76 1 0 1 0
0.907914 -10 0 0.2 1.5 65.3079 0 
-49.477234 -49.477234 -49.477234 -49.477234 0.006793 0.000000
-42.627635 -42.627635 -42.627635 -42.627635 0.367677 0.000000
0.029426 0.029426 0.029426 0.029426 0.722351 0.156066
0.000000 0.000000 0.000000 0.000000 0.722351 -0.156066
0.029426 0.029426 0.029426 0.029426 0.797815 0.000000
0.000000 0.000000 0.000000 0.000000 0.982476 0.042963
0.072311 0.072311 0.072311 0.072311 0.982476 -0.042963
-0.000000 -0.000000 -0.000000 -0.000000 0.989927 0.000000
1 -21 0 0 77 1 0 1 0
0.865421 -10 0 0.2 1.5 64.812 0 
-49.132439 -49.132439 -49.132439 -49.132439 0.006796 0.000000
-42.268058 -42.268058 -42.268058 -42.268058 0.367662 0.000000
0.031121 0.031121 0.031121 0.031121 0.719490 0.157167
-0.000000 -0.000000 -0.000000 -0.000000 0.719490 -0.157167
0.031121 0.031121 0.031121 0.031121 0.798843 0.000000
0.000000 0.000000 0.000000 0.000000 0.982621 0.039268
0.075382 0.075382 0.075382 0.075382 0.982621 -0.039268
-0.000000 -0.000000 -0.000000 -0.000000 0.988116 0.000000
1 -22 0 0 78 1 0 1 0
0.825456 -10 0 0.2 1.5 64.3164 0 
-48.790797 -48.790797 -48.790797 -48.790797 0.006798 0.000000
-41.905198 -41.905198 -41.905198 -41.905198 0.367647 0.000000
0.032879 0.032879 0.032879 0.032879 0.716619 0.158181
0.000000 0.000000 0.000000 0.000000 0.716619 -0.158181
0.032879 0.032879 0.032879 0.032879 0.799962 0.000000
0.000000 0.000000 0.000000 0.000000 0.983181 0.034849
0.078522 0.078522 0.078522 0.078522 0.983181 -0.034849
-0.000000 -0.000000 -0.000000 -0.000000 0.985209 0.000000
1 -23 0 0 79 1 0 1 0
0.787827 -10 0 0.2 1.5 63.8211 0 
-48.452124 -48.452124 -48.452124 -48.452124 0.006801 0.000000
-41.539318 -41.539318 -41.539318 -41.539318 0.367630 0.000000
0.034699 0.034699 0.034699 0.034699 0.713742 0.159106
-0.000000 -0.000000 -0.000000 -0.000000 0.713742 -0.159106
0.034699 0.034699 0.034699 0.034699 0.801177 0.000000
0.000000 0.000000 0.000000 0.000000 0.984860 0.029643
0.081722 0.081722 0.081722 0.081722 0.984860 -0.029643
-0.000000 -0.000000 -0.000000 -0.000000 0.979795 0.000000
1 -24 0 0 80 1 0 1 0
0.752349 -10 0 0.2 1.5 63.3262 0 
-48.116238 -48.116238 -48.116238 -48.116238 0.006804 0.000000
-41.170666 -41.170666 -41.170666 -41.170666 0.367613 0.000000
0.036581 0.036581 0.036581 0.036581 0.710862 0.159939
0.000000 0.000000 0.000000 0.000000 0.710862 -0.159939
0.036581 0.036581 0.036581 0.036581 0.802490 0.000000
0.000000 0.000000 0.000000 0.000000 0.988694 0.024932
0.084975 0.084975 0.084975 0.084975 0.988694 -0.024932
0.000000 0.000000 0.000000 0.000000 0.969803 0.000000
1 -25 0 0 81 1 0 1 0
0.718853 -10 0 0.2 1.5 62.8317 0 
-47.782961 -47.782961 -47.782961 -47.782961 0.006807 0.000000
-40.799471 -40.799471 -40.799471 -40.799471 0.367595 0.000000
0.038526 0.038526 0.038526 0.038526 0.707983 0.160680
-0.000000 -0.000000 -0.000000 -0.000000 0.707983 -0.160680
0.038526 0.038526 0.038526 0.038526 0.803906 0.000000
0.000000 0.000000 0.000000 0.000000 0.958619 0.000000
0.088271 0.088271 0.088271 0.088271 0.992989 0.022448
-0.000000 -0.000000 -0.000000 -0.000000 0.992989 -0.022448
1 -26 0 0 82 1 0 1 0
0.687175 -10 0 0.2 1.5 62.3376 0 
-47.452114 -47.452114 -47.452114 -47.452114 0.006811 0.000000
-40.425951 -40.425951 -40.425951 -40.425951 0.367577 0.000000
0.040534 0.040534 0.040534 0.040534 0.705109 0.161327
-0.000000 -0.000000 -0.000000 -0.000000 0.705109 -0.161327
0.040534 0.040534 0.040534 0.040534 0.805427 0.000000
0.000000 0.000000 0.000000 0.000000 0.948988 0.000000
0.091600 0.091600 0.091600 0.091600 0.996372 0.020995
-0.000000 -0.000000 -0.000000 -0.000000 0.996372 -0.020995
1 -27 0 0 83 1 0 1 0
0.657162 -10 0 0.2 1.5 61.8439 0 
-47.123522 -47.123522 -47.123522 -47.123522 0.006814 0.000000
-40.050309 -40.050309 -40.050309 -40.050309 0.367558 0.000000
0.042604 0.042604 0.042604 0.042604 0.702245 0.161879
-0.000000 -0.000000 -0.000000 -0.000000 0.702245 -0.161879
0.042604 0.042604 0.042604 0.042604 0.807060 0.000000
0.000000 0.000000 0.000000 0.000000 0.940474 0.000000
0.094951 0.094951 0.094951 0.094951 0.999061 0.019824
0.000000 0.000000 0.000000 0.000000 0.999061 -0.019824
1 -28 3 4 84 1 0 1 0
0.647954 -10 0 0.2 1.5 61.6872 322.639 
-47.019598 -47.019598 -47.019598 -47.019598 0.006815 0.000000
-39.930586 -39.930586 -39.930586 -39.930586 0.367552 0.000000
0.043275 0.043275 0.043275 0.043275 0.701338 0.162034
-0.000000 -0.000000 -0.000000 -0.000000 0.701338 -0.162034
0.043275 0.043275 0.043275 0.043275 0.807602 0.000000
0.000000 0.000000 0.000000 0.000000 0.937923 0.000000
0.096019 0.096019 0.096019 0.096019 0.999810 0.019473
0.000000 0.000000 0.000000 0.000000 0.999810 -0.019473
1 29 0 0 85 1 0 1 0
0.619915 -10 0 0.2 1.5 61.1941 0 
-46.693707 -46.693707 -46.693707 -46.693707 0.006818 0.000000
-39.552448 -39.552448 -39.552448 -39.552448 0.367532 0.000000
0.045427 0.045427 0.045427 0.045427 0.698492 0.162458
-0.000000 -0.000000 -0.000000 -0.000000 0.698492 -0.162458
0.045427 0.045427 0.045427 0.045427 0.809391 0.000000
0.000000 0.000000 0.000000 0.000000 0.930211 0.000000
0.099385 0.099385 0.099385 0.099385 1.001915 0.018392
-0.000000 -0.000000 -0.000000 -0.000000 1.001915 -0.018392
1 30 0 0 86 1 0 1 0
0.593217 -10 0 0.2 1.5 60.7014 0 
-46.369662 -46.369662 -46.369662 -46.369662 0.006822 0.000000
-39.172631 -39.172631 -39.172631 -39.172631 0.367511 0.000000
0.047640 0.047640 0.047640 0.047640 0.695667 0.162785
0.000000 0.000000 0.000000 0.000000 0.695667 -0.162785
0.047640 0.047640 0.047640 0.047640 0.811310 0.000000
0.000000 0.000000 0.000000 0.000000 0.922831 0.000000
0.102749 0.102749 0.102749 0.102749 1.003711 0.017321
0.000000 0.000000 0.000000 0.000000 1.003711 -0.017321
1 31 0 0 87 1 0 1 0
0.567732 -10 0 0.2 1.5 60.2091 0 
-46.047283 -46.047283 -46.047283 -46.047283 0.006825 0.000000
-38.791317 -38.791317 -38.791317 -38.791317 0.367490 0.000000
0.049914 0.049914 0.049914 0.049914 0.692866 0.163015
-0.000000 -0.000000 -0.000000 -0.000000 0.692866 -0.163015
0.049914 0.049914 0.049914 0.049914 0.813372 0.000000
0.000000 0.000000 0.000000 0.000000 0.915641 0.000000
0.106102 0.106102 0.106102 0.106102 1.005264 0.016248
-0.000000 -0.000000 -0.000000 -0.000000 1.005264 -0.016248
1 32 0 0 88 1 0 1 0
0.54334 -10 0 0.2 1.5 59.7172 0 
-45.726386 -45.726386 -45.726386 -45.726386 0.006829 0.000000
-38.408684 -38.408684 -38.408684 -38.408684 0.367468 0.000000
0.052249 0.052249 0.052249 0.052249 0.690094 0.163145
0.000000 0.000000 0.000000 0.000000 0.690094 -0.163145
0.052249 0.052249 0.052249 0.052249 0.815598 0.000000
0.000000 0.000000 0.000000 0.000000 0.908542 0.000000
0.109432 0.109432 0.109432 0.109432 1.006614 0.015172
0.000000 0.000000 0.000000 0.000000 1.006614 -0.015172
1 33 0 0 89 1 0 1 0
0.519925 -10 0 0.2 1.5 59.2257 0 
-45.406782 -45.406782 -45.406782 -45.406782 0.006832 0.000000
-38.024909 -38.024909 -38.024909 -38.024909 0.367446 0.000000
0.054642 0.054642 0.054642 0.054642 0.687356 0.163176
0.000000 0.000000 0.000000 0.000000 0.687356 -0.163176
0.054642 0.054642 0.054642 0.054642 0.818021 0.000000
0.000000 0.000000 0.000000 0.000000 0.901448 0.000000
0.112729 0.112729 0.112729 0.112729 1.007787 0.014098
-0.000000 -0.000000 -0.000000 -0.000000 1.007787 -0.014098
1 34 0 0 90 1 0 1 0
0.497377 -10 0 0.2 1.5 58.7346 0 
-45.088277 -45.088277 -45.088277 -45.088277 0.006836 0.000000
-37.640171 -37.640171 -37.640171 -37.640171 0.367424 0.000000
0.057095 0.057095 0.057095 0.057095 0.684657 0.163107
0.000000 0.000000 0.000000 0.000000 0.684657 -0.163107
0.057095 0.057095 0.057095 0.057095 0.820692 0.000000
0.000000 0.000000 0.000000 0.000000 0.894272 0.000000
0.115984 0.115984 0.115984 0.115984 1.008803 0.013034
-0.000000 -0.000000 -0.000000 -0.000000 1.008803 -0.013034
1 35 0 0 91 1 0 1 0
0.475591 -10 0 0.2 1.5 58.2438 0 
-44.770669 -44.770669 -44.770669 -44.770669 0.006839 0.000000
-37.254648 -37.254648 -37.254648 -37.254648 0.367401 0.000000
0.059604 0.059604 0.059604 0.059604 0.682002 0.162939
-0.000000 -0.000000 -0.000000 -0.000000 0.682002 -0.162939
0.059604 0.059604 0.059604 0.059604 0.823700 0.000000
0.000000 0.000000 0.000000 0.000000 0.886899 0.000000
0.119187 0.119187 0.119187 0.119187 1.009674 0.011993
-0.000000 -0.000000 -0.000000 -0.000000 1.009674 -0.011993
1 36 0 0 92 1 0 1 0
0.454468 -10 0 0.2 1.5 57.7533 0 
-44.453746 -44.453746 -44.453746 -44.453746 0.006843 0.000000
-36.868525 -36.868525 -36.868525 -36.868525 0.367377 0.000000
0.062170 0.062170 0.062170 0.062170 0.679396 0.162669
0.000000 0.000000 0.000000 0.000000 0.679396 -0.162669
0.062170 0.062170 0.062170 0.062170 0.827218 0.000000
0.000000 0.000000 0.000000 0.000000 0.879137 0.000000
0.122329 0.122329 0.122329 0.122329 1.010411 0.010992
0.000000 0.000000 0.000000 0.000000 1.010411 -0.010992
1 37 0 0 93 1 0 1 0
0.43391 -10 0 0.2 1.5 57.2631 0 
-44.137288 -44.137288 -44.137288 -44.137288 0.006846 0.000000
-36.481991 -36.481991 -36.481991 -36.481991 0.367353 0.000000
0.064791 0.064791 0.064791 0.064791 0.676844 0.162298
-0.000000 -0.000000 -0.000000 -0.000000 0.676844 -0.162298
0.064791 0.064791 0.064791 0.064791 0.831647 0.000000
0.000000 0.000000 0.000000 0.000000 0.870572 0.000000
0.125403 0.125403 0.125403 0.125403 1.011021 0.010053
-0.000000 -0.000000 -0.000000 -0.000000 1.011021 -0.010053
1 38 0 0 94 1 0 1 0
0.413824 -10 0 0.2 1.5 56.773 0 
-43.821064 -43.821064 -43.821064 -43.821064 0.006850 0.000000
-36.095241 -36.095241 -36.095241 -36.095241 0.367329 0.000000
0.067467 0.067467 0.067467 0.067467 0.674350 0.161824
0.000000 0.000000 0.000000 0.000000 0.674350 -0.161824
0.067467 0.067467 0.067467 0.067467 0.838488 0.000000
0.000000 0.000000 0.000000 0.000000 0.859691 0.000000
0.128400 0.128400 0.128400 0.128400 1.011508 0.009204
0.000000 0.000000 0.000000 0.000000 1.011508 -0.009204
1 39 0 0 95 1 0 1 0
0.394123 -10 0 0.2 1.5 56.2831 0 
-43.504830 -43.504830 -43.504830 -43.504830 0.006853 0.000000
-35.708479 -35.708479 -35.708479 -35.708479 0.367305 0.000000
0.070195 0.070195 0.070195 0.070195 0.671920 0.161248
-0.000000 -0.000000 -0.000000 -0.000000 0.671920 -0.161248
0.070195 0.070195 0.070195 0.070195 0.847113 0.011226
0.000000 0.000000 0.000000 0.000000 0.847113 -0.011226
0.131315 0.131315 0.131315 0.131315 1.011878 0.008480
0.000000 0.000000 0.000000 0.000000 1.011878 -0.008480
1 40 0 0 96 1 0 1 0
0.374718 -10 0 0.2 1.5 55.7934 0 
-43.188332 -43.188332 -43.188332 -43.188332 0.006857 0.000000
-35.321919 -35.321919 -35.321919 -35.321919 0.367281 0.000000
0.072974 0.072974 0.072974 0.072974 0.669558 0.160568
0.000000 0.000000 0.000000 0.000000 0.669558 -0.160568
0.072974 0.072974 0.072974 0.072974 0.845178 0.018362
0.000000 0.000000 0.000000 0.000000 0.845178 -0.018362
0.134141 0.134141 0.134141 0.134141 1.012132 0.007921
-0.000000 -0.000000 -0.000000 -0.000000 1.012132 -0.007921
1 41 0 0 97 1 0 1 0
0.355527 -10 0 0.2 1.5 55.3036 0 
-42.871303 -42.871303 -42.871303 -42.871303 0.006860 0.000000
-34.935783 -34.935783 -34.935783 -34.935783 0.367256 0.000000
0.075804 0.075804 0.075804 0.075804 0.667270 0.159783
-0.000000 -0.000000 -0.000000 -0.000000 0.667270 -0.159783
0.075804 0.075804 0.075804 0.075804 0.843280 0.022846
0.000000 0.000000 0.000000 0.000000 0.843280 -0.022846
0.136874 0.136874 0.136874 0.136874 1.012274 0.007564
-0.000000 -0.000000 -0.000000 -0.000000 1.012274 -0.007564
1 42 0 0 98 1 0 1 0
0.336467 -10 0 0.2 1.5 54.8138 0 
-42.553461 -42.553461 -42.553461 -42.553461 0.006863 0.000000
-34.550308 -34.550308 -34.550308 -34.550308 0.367232 0.000000
0.078682 0.078682 0.078682 0.078682 0.665059 0.158891
-0.000000 -0.000000 -0.000000 -0.000000 0.665059 -0.158891
0.078682 0.078682 0.078682 0.078682 0.841417 0.026099
0.000000 0.000000 0.000000 0.000000 0.841417 -0.026099
0.139509 0.139509 0.139509 0.139509 1.012306 0.007439
-0.000000 -0.000000 -0.000000 -0.000000 1.012306 -0.007439
1 43 0 0 99 1 0 1 0
0.317461 -10 0 0.2 1.5 54.3239 0 
-42.234514 -42.234514 -42.234514 -42.234514 0.006867 0.000000
-34.165744 -34.165744 -34.165744 -34.165744 0.367208 0.000000
0.081607 0.081607 0.081607 0.081607 0.662932 0.157890
-0.000000 -0.000000 -0.000000 -0.000000 0.662932 -0.157890
0.081607 0.081607 0.081607 0.081607 0.839587 0.028564
0.000000 0.000000 0.000000 0.000000 0.839587 -0.028564
0.142043 0.142043 0.142043 0.142043 1.012228 0.007554
-0.000000 -0.000000 -0.000000 -0.000000 1.012228 -0.007554
1 44 0 0 100 1 0 1 0
0.29843 -10 0 0.2 1.5 53.8338 0 
-41.914155 -41.914155 -41.914155 -41.914155 0.006870 0.000000
-33.782354 -33.782354 -33.782354 -33.782354 0.367184 0.000000
0.084578 0.084578 0.084578 0.084578 0.660892 0.156780
-0.000000 -0.000000 -0.000000 -0.000000 0.660892 -0.156780
0.084578 0.084578 0.084578 0.084578 0.837788 0.030450
0.000000 0.000000 0.000000 0.000000 0.837788 -0.030450
0.144473 0.144473 0.144473 0.144473 1.012042 0.007889
-0.000000 -0.000000 -0.000000 -0.000000 1.012042 -0.007889
1 45 0 0 101 1 0 1 0
0.2793 -10 0 0.2 1.5 53.3435 0 
-41.592065 -41.592065 -41.592065 -41.592065 0.006873 0.000000
-33.400419 -33.400419 -33.400419 -33.400419 0.367161 0.000000
0.087593 0.087593 0.087593 0.087593 0.658944 0.155557
-0.000000 -0.000000 -0.000000 -0.000000 0.658944 -0.155557
0.087593 0.087593 0.087593 0.087593 0.836019 0.031877
0.000000 0.000000 0.000000 0.000000 0.836019 -0.031877
0.146799 0.146799 0.146799 0.146799 1.011748 0.008409
-0.000000 -0.000000 -0.000000 -0.000000 1.011748 -0.008409
1 46 0 0 102 1 0 1 0
0.259997 -10 0 0.2 1.5 52.8528 0 
-41.267919 -41.267919 -41.267919 -41.267919 0.006876 0.000000
-33.020244 -33.020244 -33.020244 -33.020244 0.367138 0.000000
0.090649 0.090649 0.090649 0.090649 0.657094 0.154219
0.000000 0.000000 0.000000 0.000000 0.657094 -0.154219
0.090649 0.090649 0.090649 0.090649 0.834278 0.032925
0.000000 0.000000 0.000000 0.000000 0.834278 -0.032925
0.149018 0.149018 0.149018 0.149018 1.011348 0.009068
0.000000 0.000000 0.000000 0.000000 1.011348 -0.009068
1 47 0 0 103 1 0 1 0
0.24045 -10 0 0.2 1.5 52.3617 0 
-40.941371 -40.941371 -40.941371 -40.941371 0.006879 0.000000
-32.642142 -32.642142 -32.642142 -32.642142 0.367116 0.000000
0.093745 0.093745 0.093745 0.093745 0.655345 0.152762
0.000000 0.000000 0.000000 0.000000 0.655345 -0.152762
0.093745 0.093745 0.093745 0.093745 0.832563 0.033648
0.000000 0.000000 0.000000 0.000000 0.832563 -0.033648
0.151132 0.151132 0.151132 0.151132 1.010841 0.009825
-0.000000 -0.000000 -0.000000 -0.000000 1.010841 -0.009825
1 48 0 0 104 1 0 1 0
0.22059 -10 0 0.2 1.5 51.8701 0 
-40.612070 -40.612070 -40.612070 -40.612070 0.006881 0.000000
-32.266453 -32.266453 -32.266453 -32.266453 0.367095 0.000000
0.096879 0.096879 0.096879 0.096879 0.653704 0.151185
0.000000 0.000000 0.000000 0.000000 0.653704 -0.151185
0.096879 0.096879 0.096879 0.096879 0.830875 0.034085
0.000000 0.000000 0.000000 0.000000 0.830875 -0.034085
0.153139 0.153139 0.153139 0.153139 1.010228 0.010641
0.000000 0.000000 0.000000 0.000000 1.010228 -0.010641
1 49 0 0 105 1 0 1 0
0.200348 -10 0 0.2 1.5 51.3779 0 
-40.279656 -40.279656 -40.279656 -40.279656 0.006884 0.000000
-31.893535 -31.893535 -31.893535 -31.893535 0.367075 0.000000
0.100048 0.100048 0.100048 0.100048 0.652174 0.149483
0.000000 0.000000 0.000000 0.000000 0.652174 -0.149483
0.100048 0.100048 0.100048 0.100048 0.829212 0.034269
0.000000 0.000000 0.000000 0.000000 0.829212 -0.034269
0.155042 0.155042 0.155042 0.155042 1.009509 0.011486
-0.000000 -0.000000 -0.000000 -0.000000 1.009509 -0.011486
1 50 4 5 106 1 0 1 0
0.179659 -10 0 0.2 1.5 50.8851 0 
-39.943761 -39.943761 -39.943761 -39.943761 0.006886 0.000000
-31.523774 -31.523774 -31.523774 -31.523774 0.367056 0.000000
0.103248 0.103248 0.103248 0.103248 0.650761 0.147652
0.000000 0.000000 0.000000 0.000000 0.650761 -0.147652
0.103248 0.103248 0.103248 0.103248 0.827574 0.034223
0.000000 0.000000 0.000000 0.000000 0.827574 -0.034223
0.156841 0.156841 0.156841 0.156841 1.008685 0.012334
0.000000 0.000000 0.000000 0.000000 1.008685 -0.012334
1 51 0 0 107 1 0 1 0
0.158461 -10 0 0.2 1.5 50.3917 0 
-39.604016 -39.604016 -39.604016 -39.604016 0.006889 0.000000
-31.157578 -31.157578 -31.157578 -31.157578 0.367038 0.000000
0.106478 0.106478 0.106478 0.106478 0.649471 0.145688
0.000000 0.000000 0.000000 0.000000 0.649471 -0.145688
0.106478 0.106478 0.106478 0.106478 0.825959 0.033968
0.000000 0.000000 0.000000 0.000000 0.825959 -0.033968
0.158540 0.158540 0.158540 0.158540 1.007755 0.013165
-0.000000 -0.000000 -0.000000 -0.000000 1.007755 -0.013165
1 52 0 0 108 1 0 1 0
0.136693 -10 0 0.2 1.5 49.8975 0 
-39.260046 -39.260046 -39.260046 -39.260046 0.006891 0.000000
-30.795380 -30.795380 -30.795380 -30.795380 0.367022 0.000000
0.109733 0.109733 0.109733 0.109733 0.648308 0.143587
0.000000 0.000000 0.000000 0.000000 0.648308 -0.143587
0.109733 0.109733 0.109733 0.109733 0.824368 0.033520
0.000000 0.000000 0.000000 0.000000 0.824368 -0.033520
0.160139 0.160139 0.160139 0.160139 1.006720 0.013958
0.000000 0.000000 0.000000 0.000000 1.006720 -0.013958
1 53 0 0 109 1 0 1 0
0.1143 -10 0 0.2 1.5 49.4025 0 
-38.911483 -38.911483 -38.911483 -38.911483 0.006893 0.000000
-30.437639 -30.437639 -30.437639 -30.437639 0.367008 0.000000
0.113009 0.113009 0.113009 0.113009 0.647278 0.141344
0.000000 0.000000 0.000000 0.000000 0.647278 -0.141344
0.113009 0.113009 0.113009 0.113009 0.822802 0.032893
0.000000 0.000000 0.000000 0.000000 0.822802 -0.032893
0.161643 0.161643 0.161643 0.161643 1.005580 0.014698
-0.000000 -0.000000 -0.000000 -0.000000 1.005580 -0.014698
1 54 0 0 110 1 0 1 0
0.0912274 -10 0 0.2 1.5 48.9067 0 
-38.557961 -38.557961 -38.557961 -38.557961 0.006895 0.000000
-30.084841 -30.084841 -30.084841 -30.084841 0.366996 0.000000
0.116301 0.116301 0.116301 0.116301 0.646385 0.138955
-0.000000 -0.000000 -0.000000 -0.000000 0.646385 -0.138955
0.116301 0.116301 0.116301 0.116301 0.821260 0.032101
0.000000 0.000000 0.000000 0.000000 0.821260 -0.032101
0.163053 0.163053 0.163053 0.163053 1.004336 0.015367
0.000000 0.000000 0.000000 0.000000 1.004336 -0.015367
1 55 0 0 111 1 0 1 0
0.0674291 -10 0 0.2 1.5 48.4102 0 
-38.199126 -38.199126 -38.199126 -38.199126 0.006897 0.000000
-29.737497 -29.737497 -29.737497 -29.737497 0.366985 0.000000
0.119604 0.119604 0.119604 0.119604 0.645636 0.136413
-0.000000 -0.000000 -0.000000 -0.000000 0.645636 -0.136413
0.119604 0.119604 0.119604 0.119604 0.819744 0.031154
0.000000 0.000000 0.000000 0.000000 0.819744 -0.031154
0.164374 0.164374 0.164374 0.164374 1.002990 0.015949
-0.000000 -0.000000 -0.000000 -0.000000 1.002990 -0.015949
1 56 0 0 112 1 0 1 0
0.0428628 -10 0 0.2 1.5 47.913 0 
-37.834643 -37.834643 -37.834643 -37.834643 0.006899 0.000000
-29.396140 -29.396140 -29.396140 -29.396140 0.366978 0.000000
0.122913 0.122913 0.122913 0.122913 0.645034 0.133714
-0.000000 -0.000000 -0.000000 -0.000000 0.645034 -0.133714
0.122913 0.122913 0.122913 0.122913 0.818254 0.030062
0.000000 0.000000 0.000000 0.000000 0.818254 -0.030062
0.165607 0.165607 0.165607 0.165607 1.001541 0.016427
-0.000000 -0.000000 -0.000000 -0.000000 1.001541 -0.016427
1 57 0 0 113 1 0 1 0
0.017493 -10 0 0.2 1.5 47.415 0 
-37.464194 -37.464194 -37.464194 -37.464194 0.006901 0.000000
-29.061325 -29.061325 -29.061325 -29.061325 0.366973 0.000000
0.126221 0.126221 0.126221 0.126221 0.644585 0.130853
-0.000000 -0.000000 -0.000000 -0.000000 0.644585 -0.130853
0.126221 0.126221 0.126221 0.126221 0.816792 0.028837
0.000000 0.000000 0.000000 0.000000 0.816792 -0.028837
0.166758 0.166758 0.166758 0.166758 0.999992 0.016783
-0.000000 -0.000000 -0.000000 -0.000000 0.999992 -0.016783
1 -58 3 6 114 1 0 1 0
0.0153463 -10 0 0.2 1.5 47.3736 373.839 
-37.433127 -37.433127 -37.433127 -37.433127 0.006901 0.000000
-29.033809 -29.033809 -29.033809 -29.033809 0.366973 0.000000
0.126496 0.126496 0.126496 0.126496 0.644555 0.130608
0.000000 0.000000 0.000000 0.000000 0.644555 -0.130608
0.126496 0.126496 0.126496 0.126496 0.816672 0.028729
0.000000 0.000000 0.000000 0.000000 0.816672 -0.028729
0.166850 0.166850 0.166850 0.166850 0.999859 0.016806
0.000000 0.000000 0.000000 0.000000 0.999859 -0.016806
1 -59 9 7 115 1 0 1 0
-0.0109239 -10 0 0.2 1.5 46.8751 0 
-37.055896 -37.055896 -37.055896 -37.055896 0.006902 0.000000
-28.706725 -28.706725 -28.706725 -28.706725 0.366971 0.000000
0.129794 0.129794 0.129794 0.129794 0.644276 0.127566
-0.000000 -0.000000 -0.000000 -0.000000 0.644276 -0.127566
0.129794 0.129794 0.129794 0.129794 0.815244 0.027370
0.000000 0.000000 0.000000 0.000000 0.815244 -0.027370
0.167915 0.167915 0.167915 0.167915 0.998204 0.017006
-0.000000 -0.000000 -0.000000 -0.000000 0.998204 -0.017006
-6 1 0 0 116 2 0 10 0
0.0153472 -10 0 0.2 1.5 47.3736 373.839 
-37.433127 -37.433127 -37.433127 -37.433127 0.006902 0.000000
-29.033809 -29.033809 -29.033809 -29.033809 0.366971 0.000000
0.126496 0.126496 0.126496 0.126496 0.644276 0.127566
0.000000 0.000000 0.000000 0.000000 0.644276 -0.127566
0.126496 0.126496 0.126496 0.126496 0.815244 0.027370
0.000000 0.000000 0.000000 0.000000 0.815244 -0.027370
0.166850 0.166850 0.166850 0.166850 0.998204 0.017006
0.000000 0.000000 0.000000 0.000000 0.998204 -0.017006
-6 -2 0 0 117 2 0 10 0
0.0153486 -10 0 0.2 1.5 47.3737 373.842 
-37.448128 -37.411936 -37.454354 -37.433156 0.999988 0.000000
-29.044073 -29.015179 -29.052505 -29.033845 0.999883 0.000000
0.126517 0.126534 0.126456 0.126495 0.007934 0.000000
-0.000001 0.000001 -0.000001 -0.000000 -0.000004 0.000000
0.126386 0.126682 0.126309 0.126495 0.000000 0.000000
-0.000003 0.000003 -0.000003 0.000000 0.000000 0.000000
0.166822 0.166912 0.166788 0.166850 -0.000000 0.000000
-0.000001 0.000001 -0.000001 -0.000000 0.000000 0.000000
-6 -3 0 0 118 2 0 10 0
0.0153491 -10 0 0.2 1.5 47.3739 373.862 
-37.477900 -37.369489 -37.496793 -37.433241 0.999981 0.000000
-29.064478 -28.977988 -29.089999 -29.034002 0.999661 0.000000
0.126560 0.126611 0.126377 0.126494 0.007935 0.000000
-0.000002 0.000002 -0.000002 -0.000000 0.000002 0.000000
0.126169 0.127054 0.125935 0.126494 0.000000 0.000000
-0.000008 0.000010 -0.000009 -0.000000 0.000000 0.000000
0.166767 0.167034 0.166663 0.166849 -0.000000 0.000000
-0.000003 0.000003 -0.000003 0.000000 0.000000 0.000000
-6 -4 0 0 119 2 0 10 0
0.0153517 -10 0 0.2 1.5 47.3749 373.959 
-37.536695 -37.284490 -37.581645 -37.433668 1.000000 0.000000
-29.104950 -28.904092 -29.165598 -29.034785 0.999854 0.000000
0.126642 0.126761 0.126214 0.126489 0.007655 0.000000
-0.000004 0.000005 -0.000005 0.000000 0.000000 0.000000
0.125738 0.127796 0.125185 0.126488 0.000000 0.000000
-0.000018 0.000023 -0.000021 -0.000000 -0.000000 0.000000
0.166657 0.167276 0.166409 0.166844 -0.000000 0.000000
-0.000006 0.000007 -0.000007 -0.000000 0.000000 0.000000
-6 -5 0 0 120 2 0 10 0
0.0153593 -10 0 0.2 1.5 47.3778 374.251 
-37.623033 -37.157191 -37.708783 -37.434948 1.000000 0.000000
-29.164827 -28.794626 -29.280019 -29.037133 0.999493 0.000000
0.126757 0.126976 0.125960 0.126474 0.007684 0.000000
-0.000007 0.000009 -0.000008 -0.000000 0.000000 0.000000
0.125104 0.128904 0.124053 0.126471 0.000000 0.000000
-0.000032 0.000043 -0.000039 -0.000000 0.000000 0.000000
0.166492 0.167629 0.166018 0.166831 -0.000000 0.000000
-0.000012 0.000014 -0.000013 0.000000 -0.000000 0.000000
-6 -6 0 0 121 2 0 10 0
0.0153793 -10 0 0.2 1.5 47.3856 375.018 
-37.748523 -36.965832 -37.900211 -37.438305 1.000000 0.000000
-29.252900 -28.632413 -29.454134 -29.043290 0.998525 0.000000
0.126912 0.127278 0.125556 0.126434 0.007761 0.000000
-0.000011 0.000015 -0.000014 0.000000 0.000000 0.000000
0.124176 0.130550 0.122344 0.126425 0.000000 0.000000
-0.000053 0.000075 -0.000063 -0.000000 0.000000 0.000000
0.166247 0.168140 0.165412 0.166797 -0.000000 0.000000
-0.000020 0.000025 -0.000021 -0.000000 -0.000000 0.000000
-6 -7 0 0 122 2 0 10 0
0.0154283 -10 0 0.2 1.5 47.4046 376.911 
-37.928215 -36.677938 -38.186529 -37.446556 1.000000 0.000000
-29.381480 -28.395419 -29.722099 -29.058417 0.996019 0.000000
0.127105 0.127684 0.124897 0.126336 0.006985 0.000000
-0.000018 0.000024 -0.000022 -0.000000 0.000000 0.000000
0.122832 0.132986 0.119749 0.126313 0.000000 0.000000
-0.000082 0.000128 -0.000096 -0.000000 -0.000000 0.000000
0.165880 0.168865 0.164445 0.166712 -0.000000 0.000000
-0.000031 0.000043 -0.000032 -0.000000 0.000000 0.000000
-6 -8 0 0 123 2 0 10 0
0.0155423 -10 0 0.2 1.5 47.4497 381.427 
-38.180196 -36.245106 -38.617803 -37.466065 1.000000 0.000000
-29.567634 -28.053350 -30.138515 -29.094154 0.989419 0.000000
0.127309 0.128196 0.123788 0.126106 0.007406 0.000000
-0.000026 0.000039 -0.000035 0.000000 0.000002 0.000000
0.120913 0.136573 0.115796 0.126047 0.000000 0.000000
-0.000122 0.000216 -0.000138 -0.000000 -0.000000 0.000000
0.165328 0.169864 0.162870 0.166510 0.000000 0.000000
-0.000047 0.000073 -0.000047 -0.000000 0.000000 0.000000
-6 -9 0 0 124 2 0 10 0
0.0157432 -10 0 0.2 1.5 47.5316 389.791 
-38.465498 -35.708148 -39.151364 -37.501565 0.999999 0.000000
-29.788498 -27.652520 -30.675888 -29.159068 0.975875 0.000000
0.127423 0.128678 0.122215 0.125687 0.008226 0.000000
-0.000036 0.000057 -0.000049 -0.000000 0.000005 0.000000
0.118678 0.140863 0.110830 0.125567 0.000000 0.000000
-0.000162 0.000341 -0.000179 -0.000000 -0.000000 0.000000
0.164638 0.170969 0.160690 0.166140 0.000000 0.000000
-0.000064 0.000117 -0.000064 0.000000 0.000000 0.000000
-6 -10 0 0 125 2 0 10 0
0.0159961 -10 0 0.2 1.5 47.6406 401.205 
-38.726090 -35.169092 -39.686986 -37.548845 1.000000 0.000000
-30.001531 -27.276223 -31.237306 -29.245304 0.959054 0.000000
0.127397 0.129018 0.120421 0.125134 0.007785 0.000000
-0.000044 0.000076 -0.000062 -0.000000 -0.000000 0.000000
0.116568 0.144968 0.105799 0.124931 -0.000000 0.000000
-0.000193 0.000485 -0.000209 -0.000000 0.000000 0.000000
0.163935 0.171947 0.158234 0.165640 0.000000 0.000000
-0.000079 0.000169 -0.000079 -0.000000 0.000000 0.000000
-6 -11 0 0 126 2 0 10 0
0.0162806 -10 0 0.2 1.5 47.7742 415.579 
-38.966244 -34.628440 -40.223981 -37.606799 0.999996 0.000000
-30.208797 -26.924567 -31.820875 -29.350682 0.928750 0.000000
0.127250 0.129238 0.118414 0.124460 0.009206 0.000000
-0.000051 0.000096 -0.000074 0.000000 0.000008 0.000000
0.114556 0.148938 0.100709 0.124158 0.000000 0.000000
-0.000217 0.000646 -0.000230 0.000000 -0.000000 0.000000
0.163212 0.172805 0.155476 0.165015 -0.000000 0.000000
-0.000091 0.000231 -0.000094 0.000000 0.000000 0.000000
-6 -12 0 0 127 2 0 10 0
0.0165733 -10 0 0.2 1.5 47.9296 432.762 
-39.190555 -34.085475 -40.763306 -37.674303 0.999993 0.000000
-30.412541 -26.596292 -32.425829 -29.472976 0.889847 0.000000
0.127000 0.129380 0.116200 0.123683 0.011091 0.000000
-0.000058 0.000116 -0.000086 -0.000000 0.000006 0.000000
0.112618 0.152693 0.095587 0.123268 0.000000 0.000000
-0.000233 0.000825 -0.000244 -0.000000 -0.000000 0.000000
0.162465 0.173557 0.152389 0.164272 0.000000 0.000000
-0.000101 0.000303 -0.000109 -0.000000 -0.000000 0.000000
-6 -13 0 0 128 2 0 10 0
0.0168507 -10 0 0.2 1.5 48.1046 452.518 
-39.403569 -33.542190 -41.303971 -37.750317 0.999994 0.000000
-30.615083 -26.292272 -33.049585 -29.610081 0.837618 0.000000
0.126663 0.129456 0.113789 0.122819 0.009421 0.000000
-0.000063 0.000136 -0.000096 -0.000000 0.000003 0.000000
0.110725 0.156261 0.090431 0.122278 0.000000 0.000000
-0.000245 0.001018 -0.000253 0.000000 -0.000000 0.000000
0.161688 0.174232 0.148953 0.163415 -0.000000 0.000000
-0.000110 0.000387 -0.000125 -0.000000 0.000000 0.000000
-6 -14 0 0 129 2 0 10 0
0.0170934 -10 0 0.2 1.5 48.297 474.521 
-39.609584 -32.994111 -41.851347 -37.834010 0.999993 0.000000
-30.818771 -26.007831 -33.691624 -29.760195 0.770915 0.000000
0.126255 0.129484 0.111200 0.121880 0.011698 0.000000
-0.000069 0.000157 -0.000106 0.000000 0.000002 0.000000
0.108853 0.159644 0.085294 0.121203 0.000000 0.000000
-0.000252 0.001228 -0.000258 -0.000000 0.000000 0.000000
0.160874 0.174821 0.145155 0.162447 0.000000 0.000000
-0.000117 0.000482 -0.000142 0.000000 0.000000 0.000000
-6 -15 0 0 130 2 0 10 0
0.0172898 -10 0 0.2 1.5 48.5054 498.379 
-39.812430 -32.441809 -42.405851 -37.924817 0.999993 0.000000
-31.025867 -25.745860 -34.356298 -29.921887 0.689956 0.000000
0.125785 0.129485 0.108433 0.120879 0.014476 0.000000
-0.000073 0.000178 -0.000115 -0.000000 0.000001 0.000000
0.106978 0.162834 0.080188 0.120059 0.000000 0.000000
-0.000257 0.001453 -0.000261 -0.000000 -0.000000 0.000000
0.160014 0.175333 0.140957 0.161370 -0.000000 0.000000
-0.000123 0.000591 -0.000159 -0.000000 -0.000000 0.000000
-6 -16 0 0 131 2 0 10 0
0.0174373 -10 0 0.2 1.5 48.7288 523.666 
-40.015119 -31.890858 -42.964183 -38.022427 0.999997 0.000000
-31.238220 -25.507534 -35.033346 -30.094056 0.596965 0.000000
0.125259 0.129509 0.105525 0.119823 0.008668 0.000000
-0.000078 0.000199 -0.000123 -0.000000 0.000000 0.000000
0.105081 0.165867 0.075121 0.118854 0.000000 0.000000
-0.000260 0.001703 -0.000263 -0.000000 -0.000000 0.000000
0.159101 0.175802 0.136357 0.160185 0.000000 0.000000
-0.000130 0.000713 -0.000177 -0.000000 -0.000000 0.000000
-6 -17 0 0 132 2 0 10 0
0.0175407 -10 0 0.2 1.5 48.9664 549.958 
-40.219603 -31.341099 -43.532478 -38.126709 0.999998 0.000000
-31.456949 -25.286008 -35.723780 -30.275821 0.496368 0.000000
0.124680 0.129500 0.102493 0.118720 0.010878 0.000000
-0.000083 0.000220 -0.000130 0.000000 0.000000 0.000000
0.103153 0.168647 0.070166 0.117597 0.000000 0.000000
-0.000261 0.001956 -0.000264 0.000000 -0.000000 0.000000
0.158130 0.176207 0.131380 0.158894 -0.000000 0.000000
-0.000136 0.000849 -0.000195 0.000000 0.000000 0.000000
-6 -18 0 0 133 2 0 10 0
0.0176092 -10 0 0.2 1.5 49.2175 576.867 
-40.426881 -30.790108 -44.106921 -38.237609 0.999998 0.000000
-31.682488 -25.080037 -36.428545 -30.466383 0.393977 0.000000
0.124052 0.129485 0.099350 0.117577 0.013434 0.000000
-0.000087 0.000241 -0.000137 -0.000000 0.000000 0.000000
0.101189 0.171181 0.065216 0.116296 0.000000 0.000000
-0.000262 0.002220 -0.000265 -0.000000 0.000000 0.000000
0.157096 0.176557 0.126065 0.157499 0.000000 0.000000
-0.000142 0.001000 -0.000214 -0.000000 -0.000000 0.000000
-6 -19 0 0 134 2 0 10 0
0.017653 -10 0 0.2 1.5 49.4815 604.052 
-40.636936 -30.234595 -44.688969 -38.355076 0.999993 0.000000
-31.914451 -24.899673 -37.142031 -30.664936 0.296923 0.000000
0.123377 0.129466 0.096131 0.116400 0.006645 0.000000
-0.000092 0.000261 -0.000143 -0.000000 0.000001 0.000000
0.099194 0.173639 0.060417 0.114961 0.000000 0.000000
-0.000262 0.002494 -0.000265 0.000000 0.000000 0.000000
0.155999 0.176879 0.120348 0.156005 0.000000 0.000000
-0.000148 0.001165 -0.000233 0.000000 0.000000 0.000000
-6 -20 0 0 135 2 0 10 0
0.0176796 -10 0 0.2 1.5 49.7577 631.226 
-40.849359 -29.703733 -45.288787 -38.479003 0.999994 0.000000
-32.151939 -24.728471 -37.857106 -30.870610 0.209022 0.000000
0.122659 0.129441 0.092862 0.115197 0.008247 0.000000
-0.000096 0.000282 -0.000148 -0.000000 0.000001 0.000000
0.097176 0.175800 0.055736 0.113598 0.000000 0.000000
-0.000262 0.002772 -0.000265 -0.000000 -0.000000 0.000000
0.154840 0.177146 0.114417 0.154418 0.000000 0.000000
-0.000154 0.001340 -0.000252 -0.000000 0.000000 0.000000
-6 -21 0 0 136 2 0 10 0
0.0176959 -10 0 0.2 1.5 50.0453 658.138 
-41.062989 -29.149317 -45.895163 -38.609232 0.999995 0.000000
-32.393450 -24.576879 -38.592722 -31.082467 0.134499 0.000000
0.121902 0.129409 0.089570 0.113975 0.010036 0.000000
-0.000100 0.000301 -0.000153 -0.000000 0.000001 0.000000
0.095149 0.177829 0.051240 0.112218 0.000000 0.000000
-0.000262 0.003053 -0.000265 -0.000000 0.000000 0.000000
0.153626 0.177398 0.108120 0.152746 0.000000 0.000000
-0.000160 0.001530 -0.000272 -0.000000 0.000000 0.000000
-6 -22 0 0 137 2 0 10 0
0.0177064 -10 0 0.2 1.5 50.3434 684.568 
-41.276334 -28.616736 -46.512575 -38.745538 0.999986 0.000000
-32.637260 -24.442280 -39.327089 -31.299481 0.064655 0.000000
0.121114 0.129349 0.086260 0.112745 0.005347 0.000000
-0.000104 0.000320 -0.000157 -0.000000 0.000023 0.000000
0.093127 0.179665 0.046796 0.110831 0.000000 0.000000
-0.000261 0.003334 -0.000265 -0.000000 0.000000 0.000000
0.152362 0.177606 0.101686 0.151000 0.000000 0.000000
-0.000167 0.001734 -0.000291 0.000000 -0.000000 0.000000
-6 -23 0 0 138 2 0 10 0
0.0177124 -10 0 0.2 1.5 50.6509 710.307 
-41.487678 -28.107546 -47.155222 -38.887617 0.999988 0.000000
-32.880728 -24.316112 -40.064407 -31.520525 -0.024857 0.000000
0.120304 0.129299 0.082979 0.111516 0.006464 0.000000
-0.000108 0.000339 -0.000161 -0.000000 -0.000059 0.000000
0.091132 0.181309 0.042560 0.109447 0.000000 0.000000
-0.000261 0.003612 -0.000265 -0.000000 0.000000 0.000000
0.151063 0.177796 0.095109 0.149194 0.000000 0.000000
-0.000173 0.001939 -0.000310 -0.000000 -0.000000 0.000000
-6 -24 0 0 139 2 0 10 0
0.0177165 -10 0 0.2 1.5 50.9668 735.147 
-41.694824 -27.582666 -47.818164 -39.035107 0.999990 0.000000
-33.121196 -24.208022 -40.816828 -31.744348 -0.130319 0.000000
0.119485 0.129255 0.079752 0.110300 0.007666 0.000000
-0.000112 0.000357 -0.000165 -0.000000 -0.000012 0.000000
0.089185 0.182786 0.038499 0.108079 0.000000 0.000000
-0.000260 0.003885 -0.000265 -0.000000 -0.000000 0.000000
0.149742 0.177957 0.088415 0.147344 0.000000 0.000000
-0.000180 0.002151 -0.000330 -0.000000 0.000000 0.000000
-6 -25 0 0 140 2 0 10 0
0.0177203 -10 0 0.2 1.5 51.2897 758.857 
-41.895613 -27.094664 -48.496081 -39.187548 0.999987 0.000000
-33.355997 -24.107672 -41.572780 -31.969505 -0.298882 0.000000
0.118666 0.129380 0.076605 0.109107 0.005108 0.000000
-0.000115 0.000374 -0.000169 0.000000 -0.000017 0.000000
0.087305 0.184140 0.034587 0.106739 0.000000 0.000000
-0.000260 0.004169 -0.000266 0.000000 -0.000000 0.000000
0.148417 0.178099 0.081764 0.145467 -0.000000 0.000000
-0.000187 0.002382 -0.000351 0.000000 -0.000000 0.000000
-6 -26 0 0 141 2 0 10 0
0.0177227 -10 0 0.2 1.5 51.6181 781.171 
-42.085748 -26.608934 -49.208995 -39.344310 0.999989 0.000000
-33.579412 -24.022310 -42.334418 -32.194246 -0.451745 0.000000
0.117873 0.129343 0.073572 0.107953 0.005940 0.000000
-0.000118 0.000390 -0.000173 -0.000000 -0.000010 0.000000
0.085537 0.185318 0.030857 0.105443 0.000000 0.000000
-0.000260 0.004432 -0.000266 -0.000000 0.000000 0.000000
0.147123 0.178227 0.075143 0.143587 0.000000 0.000000
-0.000193 0.002605 -0.000374 -0.000000 0.000000 0.000000
-6 -27 0 0 142 2 0 10 0
0.0177249 -10 0 0.2 1.5 51.9498 801.753 
-42.261358 -26.156449 -49.960092 -39.504535 0.999993 0.000000
-33.786642 -23.947735 -43.103486 -32.416345 -0.537024 0.000000
0.117125 0.129305 0.070685 0.106856 0.006777 0.000000
-0.000121 0.000404 -0.000177 -0.000000 -0.000005 0.000000
0.083913 0.186417 0.027313 0.104209 0.000000 0.000000
-0.000259 0.004682 -0.000266 -0.000000 0.000000 0.000000
0.145895 0.178332 0.068638 0.141728 -0.000000 0.000000
-0.000199 0.002825 -0.000401 -0.000000 -0.000000 0.000000
-6 -28 0 0 143 2 0 10 0
0.0177272 -10 0 0.2 1.5 52.2821 820.163 
-42.417092 -25.728649 -50.755289 -39.666968 0.999994 0.000000
-33.971137 -23.879086 -43.866551 -32.632849 -0.597091 0.000000
0.116451 0.129217 0.067975 0.105838 0.004179 0.000000
-0.000123 0.000418 -0.000181 0.000000 -0.000007 0.000000
0.082480 0.187330 0.023943 0.103059 0.000000 0.000000
-0.000259 0.004906 -0.000269 0.000000 0.000000 0.000000
0.144779 0.178400 0.062365 0.139924 -0.000000 0.000000
-0.000205 0.003024 -0.000432 0.000000 0.000000 0.000000
-6 -29 0 0 144 2 0 10 0
0.01773 -10 0 0.2 1.5 52.6108 835.814 
-42.544207 -25.351281 -51.578958 -39.829697 0.999997 0.000000
-34.121805 -23.820905 -44.642222 -32.839719 -0.432814 0.000000
0.115896 0.129186 0.065530 0.104926 0.004631 0.000000
-0.000125 0.000431 -0.000186 -0.000000 0.000002 0.000000
0.081319 0.188089 0.020793 0.102021 0.000000 0.000000
-0.000259 0.005114 -0.000284 -0.000000 -0.000000 0.000000
0.143852 0.178488 0.056397 0.138213 0.000000 0.000000
-0.000210 0.003220 -0.000470 -0.000000 0.000000 -0.000000
-6 -30 0 0 145 2 0 10 0
0.0177341 -10 0 0.2 1.5 52.93 847.942 
-42.633093 -25.014469 -52.459432 -39.989817 0.999999 0.000000
-34.226959 -23.775229 -45.394857 -33.031556 -0.224832 0.000000
0.115509 0.129170 0.063413 0.104156 0.005003 0.000000
-0.000127 0.000442 -0.000192 -0.000000 0.000010 0.000000
0.080514 0.188696 0.017897 0.101133 0.000000 0.000000
-0.000259 0.005297 -0.000308 -0.000000 -0.000000 0.000000
0.143197 0.178556 0.050917 0.136642 0.000000 0.000000
-0.000213 0.003399 -0.000520 -0.000000 0.000000 -0.000000
-6 -31 0 0 146 2 0 10 0
0.0177384 -10 0 0.2 1.5 53.2317 855.733 
-42.675624 -24.756182 -53.331354 -40.143331 0.999999 0.000000
-34.275851 -23.744143 -46.106962 -33.202126 -0.017690 0.000000
0.115334 0.129484 0.061706 0.103564 0.006124 0.000000
-0.000127 0.000450 -0.000200 -0.000000 0.000601 0.000000
0.080139 0.189203 0.015356 0.100431 0.000000 0.000000
-0.000259 0.005448 -0.000343 0.000000 -0.000000 0.000000
0.142894 0.178550 0.046007 0.135260 -0.000000 0.000000
-0.000216 0.003540 -0.000585 0.000000 0.000000 0.000000
-6 -32 0 0 147 2 0 10 0
0.0177512 -10 0 0.2 1.5 53.5089 858.695 
-42.660479 -24.555245 -54.220541 -40.286349 0.999998 0.000000
-34.255759 -23.719972 -46.743797 -33.347113 0.025442 0.000000
0.115423 0.129474 0.060456 0.103166 0.006237 0.000000
-0.000127 0.000456 -0.000208 0.000000 -0.000201 0.000000
0.080288 0.189552 0.013116 0.099929 0.000000 0.000000
-0.000261 0.005547 -0.000392 -0.000000 -0.000000 0.000000
0.143026 0.178583 0.041902 0.134091 0.000000 0.000000
-0.000216 0.003637 -0.000674 -0.000000 0.000000 0.000000
-6 -33 0 0 148 2 0 10 0
0.0177767 -10 0 0.2 1.5 53.7588 857.193 
-42.595500 -24.431834 -55.015235 -40.416906 1.000001 0.000000
-34.174889 -23.703471 -47.263025 -33.467376 0.029331 0.000000
0.115748 0.129454 0.059642 0.102938 0.006180 0.000000
-0.000126 0.000460 -0.000218 -0.000000 -0.000066 0.000000
0.080900 0.189759 0.011369 0.099605 0.000000 0.000000
-0.000263 0.005598 -0.000446 -0.000000 -0.000000 0.000000
0.143542 0.178595 0.038692 0.133114 0.000000 0.000000
-0.000215 0.003714 -0.000765 -0.000000 0.000000 0.000000
-6 -34 0 0 149 2 0 10 0
0.0178259 -10 0 0.2 1.5 53.9853 852.367 
-42.496818 -24.394744 -55.703645 -40.536326 1.000000 0.000000
-34.050839 -23.691054 -47.692219 -33.569320 0.011482 0.000000
0.116246 0.129252 0.059156 0.102822 0.004739 0.000000
-0.000125 0.000462 -0.000228 -0.000000 -0.000143 0.000000
0.081846 0.189903 0.010042 0.099397 0.000000 0.000000
-0.000267 0.005633 -0.000517 -0.000000 -0.000000 0.000000
0.144327 0.178677 0.036269 0.132270 -0.000000 0.000000
-0.000215 0.003758 -0.000882 -0.000000 -0.000000 0.000000
-6 -35 0 0 150 2 0 10 0
0.0179184 -10 0 0.2 1.5 54.1955 845.42 
-42.382744 -24.351620 -56.264207 -40.647909 1.000000 0.000000
-33.906384 -23.687047 -48.015916 -33.660915 0.011071 0.000000
0.116834 0.129230 0.058883 0.102756 0.004031 0.000000
-0.000123 0.000464 -0.000237 -0.000000 -0.000092 0.000000
0.082948 0.189984 0.009058 0.099241 0.000000 0.000000
-0.000272 0.005667 -0.000581 -0.000000 0.000000 0.000000
0.145233 0.178682 0.034512 0.131491 -0.000000 0.000000
-0.000214 0.003792 -0.000974 -0.000000 -0.000000 0.000000
-6 -36 0 0 151 2 0 10 0
0.0180857 -10 0 0.2 1.5 54.3957 837.216 
-42.268931 -24.301245 -56.733561 -40.754773 1.000001 0.000000
-33.758091 -23.687501 -48.278438 -33.748139 0.010597 0.000000
0.117454 0.129293 0.058730 0.102698 0.003306 0.000000
-0.000122 0.000465 -0.000246 -0.000000 -0.000062 0.000000
0.084081 0.190015 0.008339 0.099094 0.000000 0.000000
-0.000280 0.005710 -0.000647 -0.000000 0.000000 0.000000
0.146159 0.178681 0.033166 0.130733 -0.000000 0.000000
-0.000215 0.003801 -0.001089 -0.000000 -0.000000 -0.000000
-6 -37 0 0 152 2 0 10 0
0.0183777 -10 0 0.2 1.5 54.5908 828.215 
-42.168248 -24.295486 -57.116833 -40.859613 0.999997 0.000000
-33.619857 -23.696021 -48.473560 -33.834996 0.015588 0.000000
0.118062 0.129381 0.058625 0.102621 -0.001144 0.000000
-0.000121 0.000464 -0.000253 -0.000000 -0.000050 0.000000
0.085135 0.189983 0.007753 0.098928 0.000000 0.000000
-0.000293 0.005675 -0.000713 0.000000 -0.000000 0.000000
0.147025 0.178670 0.032176 0.129971 -0.000000 0.000000
-0.000216 0.003802 -0.001192 -0.000000 0.000000 0.000000
-6 -38 0 0 153 2 0 10 0
0.0188565 -10 0 0.2 1.5 54.7837 818.653 
-42.088859 -24.344135 -57.485152 -40.964256 0.999991 0.000000
-33.499496 -23.697739 -48.631414 -33.923826 0.014855 0.000000
0.118634 0.129368 0.058564 0.102508 -0.000825 0.000000
-0.000121 0.000465 -0.000261 0.000000 -0.000044 0.000000
0.086043 0.189837 0.007264 0.098725 0.000000 0.000000
-0.000310 0.005705 -0.000778 -0.000000 -0.000000 0.000000
0.147792 0.178667 0.031307 0.129193 0.000000 0.000000
-0.000222 0.003816 -0.001270 -0.000000 0.000000 0.000000
-6 -39 0 0 154 2 0 10 0
0.0196143 -10 0 0.2 1.5 54.9771 808.616 
-42.040855 -24.376235 -57.723413 -41.070586 0.999984 0.000000
-33.407145 -23.692957 -48.757903 -34.016417 0.014103 0.000000
0.119138 0.129310 0.058521 0.102346 -0.000399 0.000000
-0.000121 0.000465 -0.000267 -0.000000 -0.000042 0.000000
0.086719 0.189842 0.006922 0.098473 0.000000 0.000000
-0.000331 0.005719 -0.000833 -0.000000 0.000000 0.000000
0.148410 0.178656 0.030734 0.128389 -0.000000 0.000000
-0.000232 0.003798 -0.001349 -0.000000 0.000000 0.000000
-6 -40 0 0 155 2 0 10 0
0.0207623 -10 0 0.2 1.5 55.1728 798.146 
-42.034350 -24.287785 -58.005258 -41.180197 0.999993 0.000000
-33.353117 -23.673847 -48.861103 -34.114000 0.018689 0.000000
0.119542 0.129129 0.058460 0.102125 -0.000336 0.000000
-0.000122 0.000465 -0.000273 -0.000000 -0.000002 0.000000
0.087074 0.190066 0.006597 0.098162 0.000000 0.000000
-0.000360 0.005653 -0.000884 0.000000 0.000000 0.000000
0.148828 0.178648 0.030153 0.127556 -0.000000 0.000000
-0.000249 0.003811 -0.001435 -0.000000 -0.000000 0.000000
-6 -41 0 0 156 2 0 10 0
0.0224146 -10 0 0.2 1.5 55.3723 787.27 
-42.074740 -24.307297 -58.178015 -41.294462 0.999949 0.000000
-33.341066 -23.675923 -48.954409 -34.217432 0.017694 0.000000
0.119835 0.128954 0.058411 0.101836 -0.000149 0.000000
-0.000124 0.000465 -0.000278 0.000000 -0.000005 0.000000
0.087079 0.190072 0.006401 0.097784 0.000000 0.000000
-0.000396 0.005705 -0.000943 -0.000000 -0.000000 0.000000
0.149036 0.178625 0.029783 0.126694 -0.000000 0.000000
-0.000268 0.003803 -0.001495 0.000000 -0.000000 0.000000
-6 -42 0 0 157 2 0 10 0
0.0246902 -10 0 0.2 1.5 55.5761 776.038 
-42.171217 -24.363070 -58.378171 -41.414414 0.999990 0.000000
-33.380002 -23.684359 -49.014148 -34.327125 0.016696 0.000000
0.119989 0.128774 0.058343 0.101473 -0.000054 0.000000
-0.000127 0.000465 -0.000282 -0.000000 -0.000010 0.000000
0.086656 0.190009 0.006154 0.097333 0.000000 0.000000
-0.000440 0.005679 -0.000985 -0.000000 0.000000 0.000000
0.148989 0.178628 0.029403 0.125802 -0.000000 0.000000
-0.000291 0.003780 -0.001574 0.000000 -0.000000 0.000000
-6 -43 0 0 158 2 0 10 0
0.0276953 -10 0 0.2 1.5 55.7851 764.494 
-42.336219 -24.417671 -58.516878 -41.540988 0.999999 0.000000
-33.481250 -23.721685 -49.072142 -34.443360 0.020914 0.000000
0.119976 0.128471 0.058256 0.101032 -0.000038 0.000000
-0.000132 0.000465 -0.000285 -0.000000 0.000004 0.000000
0.085713 0.189688 0.005995 0.096807 0.000000 0.000000
-0.000493 0.005683 -0.001031 0.000000 -0.000000 0.000000
0.148630 0.178686 0.029139 0.124883 0.000000 0.000000
-0.000325 0.003769 -0.001633 0.000000 0.000000 0.000000
-6 -44 0 0 159 2 0 10 0
0.0315134 -10 0 0.2 1.5 55.9994 752.699 
-42.565420 -24.461665 -58.642246 -41.674748 0.999998 0.000000
-33.639810 -23.741409 -49.134044 -34.566101 0.019690 0.000000
0.119809 0.128074 0.058151 0.100512 -0.000013 0.000000
-0.000138 0.000464 -0.000289 0.000000 0.000007 0.000000
0.084299 0.189357 0.005869 0.096205 0.000000 0.000000
-0.000557 0.005627 -0.001065 -0.000000 -0.000000 0.000000
0.147983 0.178653 0.028885 0.123938 0.000000 0.000000
-0.000373 0.003768 -0.001674 -0.000000 -0.000000 0.000000
-6 -45 0 0 160 2 0 10 0
0.036193 -10 0 0.2 1.5 56.2184 740.742 
-42.870115 -24.550249 -58.713387 -41.815646 0.999995 0.000000
-33.865744 -23.734439 -49.172851 -34.694832 0.018487 0.000000
0.119469 0.127644 0.058033 0.099913 0.000012 0.000000
-0.000145 0.000464 -0.000291 -0.000000 -0.000004 0.000000
0.082343 0.189117 0.005774 0.095530 0.000000 0.000000
-0.000632 0.005608 -0.001107 -0.000000 0.000000 0.000000
0.146986 0.178601 0.028745 0.122973 -0.000000 0.000000
-0.000430 0.003768 -0.001709 -0.000000 -0.000000 0.000000
-6 -46 0 0 161 2 0 10 0
0.0417624 -10 0 0.2 1.5 56.4418 728.688 
-43.266307 -24.678210 -58.814931 -41.963613 1.000000 0.000000
-34.172615 -23.725252 -49.203339 -34.829131 0.028015 0.000000
0.118941 0.127119 0.057890 0.099239 0.000000 0.000000
-0.000155 0.000464 -0.000293 -0.000000 0.000000 -0.000000
0.079766 0.189478 0.005693 0.094784 0.000000 0.000000
-0.000717 0.005589 -0.001145 0.000000 -0.000000 0.000000
0.145548 0.178578 0.028627 0.121991 0.000000 0.000000
-0.000480 0.003713 -0.001770 -0.000000 0.000000 0.000000
-6 -47 0 0 162 2 0 10 0
0.0482434 -10 0 0.2 1.5 56.6693 716.581 
-43.745781 -24.872164 -58.895614 -42.118638 1.000001 0.000000
-34.552506 -23.758383 -49.214740 -34.968704 0.026380 0.000000
0.118247 0.126465 0.057713 0.098493 -0.000004 0.000000
-0.000165 0.000464 -0.000294 -0.000000 0.000000 0.000000
0.076641 0.189136 0.005591 0.093972 0.000000 0.000000
-0.000814 0.005446 -0.001171 0.000000 0.000000 0.000000
0.143688 0.178569 0.028436 0.120993 0.000000 0.000000
-0.000553 0.003727 -0.001808 -0.000000 0.000000 0.000000
-6 -48 0 0 163 2 0 10 0
0.0556206 -10 0 0.2 1.5 56.9002 704.491 
-44.321428 -25.001061 -58.926124 -42.280083 1.000000 0.000000
-35.016414 -23.780909 -49.250432 -35.112817 0.024792 0.000000
0.117380 0.125717 0.057520 0.097680 -0.000001 0.000000
-0.000177 0.000464 -0.000295 -0.000000 0.000000 0.000000
0.072927 0.188606 0.005545 0.093100 0.000000 0.000000
-0.000918 0.005439 -0.001207 -0.000000 0.000000 0.000000
0.141312 0.178549 0.028337 0.119984 0.000000 0.000000
-0.000648 0.003684 -0.001835 -0.000000 -0.000000 0.000000
-6 -49 0 0 164 2 0 10 0
0.0638834 -10 0 0.2 1.5 57.1339 692.453 
-45.008573 -25.064865 -58.977724 -42.447570 0.999936 0.000000
-35.577609 -23.776964 -49.264651 -35.261041 0.018319 0.000000
0.116334 0.124873 0.057305 0.096804 0.000006 0.000000
-0.000191 0.000463 -0.000295 0.000000 0.000000 0.000000
0.068584 0.188706 0.005528 0.092171 -0.000000 0.000000
-0.001027 0.005488 -0.001229 -0.000000 -0.000000 0.000000
0.138306 0.178540 0.028299 0.118965 0.000000 0.000000
-0.000823 0.003663 -0.001859 0.000000 0.000000 0.000000
-6 -50 4 8 165 2 0 10 0
0.0730168 -10 0 0.2 1.5 57.3701 680.494 
-45.787779 -25.193177 -58.976895 -42.620699 0.999938 0.000000
-36.218819 -23.810439 -49.271693 -35.413018 0.017082 0.000000
0.115141 0.123956 0.057066 0.095869 0.000004 0.000000
-0.000205 0.000462 -0.000295 0.000000 0.000000 0.000000
0.063795 0.188344 0.005500 0.091190 -0.000000 0.000000
-0.001133 0.005402 -0.001264 -0.000000 -0.000000 0.000000
0.134680 0.178505 0.028298 0.117938 0.000000 0.000000
-0.000978 0.003639 -0.001918 0.000000 0.000000 0.000000
-6 -51 0 0 166 2 0 10 0
0.0829851 -10 0 0.2 1.5 57.6078 668.654 
-46.667870 -25.374384 -59.030158 -42.798722 0.999983 0.000000
-36.948962 -23.830371 -49.267646 -35.568113 0.015900 0.000000
0.113798 0.122976 0.056811 0.094880 0.000005 0.000000
-0.000219 0.000461 -0.000295 -0.000000 -0.000000 0.000000
0.058576 0.187854 0.005457 0.090162 0.000000 0.000000
-0.001227 0.005366 -0.001288 -0.000000 0.000000 0.000000
0.130318 0.178464 0.028226 0.116906 0.000000 0.000000
-0.001155 0.003626 -0.001918 -0.000000 0.000000 0.000000
-6 -52 0 0 167 2 0 10 0
0.0937716 -10 0 0.2 1.5 57.8467 656.944 
-47.645977 -25.555523 -59.031159 -42.981262 0.999970 0.000000
-37.767314 -23.883682 -49.286595 -35.726069 0.019158 0.000000
0.112309 0.121941 0.056540 0.093839 0.000005 0.000000
-0.000233 0.000460 -0.000294 -0.000000 0.000000 0.000000
0.053017 0.187091 0.005466 0.089091 -0.000000 0.000000
-0.001299 0.005317 -0.001308 0.000000 0.000000 0.000000
0.125139 0.178444 0.028196 0.115870 0.000000 0.000000
-0.001352 0.003582 -0.001968 -0.000000 0.000000 0.000000
-6 -53 0 0 168 2 0 10 0
0.105347 -10 0 0.2 1.5 58.0864 645.381 
-48.689802 -25.780192 -58.998858 -43.167748 0.999980 0.000000
-38.648339 -23.892853 -49.284209 -35.886492 0.017854 0.000000
0.110706 0.120784 0.056223 0.092751 0.000003 0.000000
-0.000246 0.000460 -0.000293 -0.000000 0.000000 0.000000
0.047373 0.186847 0.005480 0.087979 0.000000 0.000000
-0.001338 0.005235 -0.001338 -0.000000 0.000000 0.000000
0.119232 0.178346 0.028231 0.114832 0.000000 0.000000
-0.001564 0.003510 -0.001982 -0.000000 -0.000000 0.000000
-6 -54 0 0 169 2 0 10 0
0.117684 -10 0 0.2 1.5 58.3262 633.978 
-49.778530 -25.984521 -59.019772 -43.357633 0.999976 0.000000
-39.577847 -23.908710 -49.272774 -36.049030 0.016613 0.000000
0.108997 0.119550 0.055894 0.091618 0.000002 0.000000
-0.000257 0.000459 -0.000291 -0.000000 0.000000 0.000000
0.041798 0.186646 0.005463 0.086831 0.000000 0.000000
-0.001337 0.005162 -0.001352 -0.000000 -0.000000 0.000000
0.112640 0.178271 0.028266 0.113792 -0.000000 0.000000
-0.001762 0.003505 -0.002010 -0.000000 0.000000 0.000000
-6 -55 0 0 170 2 0 10 0
0.130754 -10 0 0.2 1.5 58.5657 622.746 
-50.906276 -26.242990 -58.999388 -43.550369 0.999984 0.000000
-40.556185 -23.967710 -49.270973 -36.213355 0.022478 0.000000
0.107174 0.118269 0.055554 0.090444 0.000009 0.000000
-0.000265 0.000458 -0.000289 -0.000000 0.000000 0.000000
0.036345 0.186206 0.005490 0.085649 -0.000000 0.000000
-0.001295 0.005083 -0.001380 0.000000 0.000000 0.000000
0.105316 0.178263 0.028251 0.112753 0.000000 0.000000
-0.001925 0.003464 -0.002025 0.000000 -0.000000 0.000000
-6 -56 0 0 171 2 0 10 0
0.144554 -10 0 0.2 1.5 58.8048 611.675 
-51.984215 -26.580987 -58.949706 -43.745754 1.000005 0.000000
-41.508659 -24.011187 -49.263624 -36.379435 0.020993 0.000000
0.105305 0.116885 0.055184 0.089228 -0.000003 0.000000
-0.000271 0.000456 -0.000287 0.000000 0.000000 0.000000
0.031438 0.185337 0.005539 0.084435 -0.000000 0.000000
-0.001218 0.005018 -0.001401 -0.000000 -0.000000 0.000000
0.097850 0.178211 0.028298 0.111714 -0.000000 0.000000
-0.002029 0.003400 -0.002029 -0.000000 -0.000000 0.000000
-6 -57 0 0 172 2 0 10 0
0.159034 -10 0 0.2 1.5 59.0426 600.792 
-53.000600 -26.762291 -58.942347 -43.942915 0.999988 0.000000
-42.428784 -24.046314 -49.247710 -36.546687 0.019580 0.000000
0.103384 0.115428 0.054801 0.087975 0.000006 0.000000
-0.000275 0.000455 -0.000284 -0.000000 0.000000 0.000000
0.027070 0.184880 0.005557 0.083192 -0.000000 0.000000
-0.001114 0.004838 -0.001414 -0.000000 0.000000 0.000000
0.090354 0.178140 0.028379 0.110679 0.000000 0.000000
-0.002069 0.003346 -0.002069 -0.000000 -0.000000 0.000000
-6 -58 0 0 173 2 0 10 0
0.174186 -10 0 0.2 1.5 59.279 590.088 
-53.914228 -26.998881 -58.893231 -44.141582 0.999944 0.000000
-43.280689 -24.103787 -49.233710 -36.715042 0.014510 0.000000
0.101439 0.113876 0.054404 0.086687 -0.000001 0.000000
-0.000276 0.000452 -0.000281 -0.000000 0.000000 0.000000
0.023344 0.184302 0.005611 0.081922 -0.000000 0.000000
-0.000998 0.004823 -0.001443 0.000000 0.000000 0.000000
0.083202 0.178084 0.028440 0.109646 0.000000 0.000000
-0.002058 0.003301 -0.002074 -0.000000 -0.000000 0.000000
-6 -59 0 0 174 2 0 10 0
0.189992 -10 0 0.2 1.5 59.5135 579.567 
-54.735421 -27.268438 -58.856247 -44.341312 0.999895 0.000000
-44.074389 -24.147519 -49.209819 -36.884290 0.013442 0.000000
0.099451 0.112271 0.053974 0.085363 -0.000004 0.000000
-0.000276 0.000451 -0.000278 0.000000 0.000000 0.000000
0.020146 0.183427 0.005643 0.080625 -0.000000 0.000000
-0.000876 0.004727 -0.001457 -0.000000 0.000000 0.000000
0.076377 0.177976 0.028556 0.108618 0.000000 0.000000
-0.001988 0.003242 -0.002114 0.000000 -0.000000 0.000000
-6 -60 0 0 175 2 0 10 0
0.206421 -10 0 0.2 1.5 59.7457 569.239 
-55.440718 -27.608400 -58.795929 -44.541509 0.999887 0.000000
-44.785917 -24.206925 -49.185820 -37.054092 0.012436 0.000000
0.097444 0.110617 0.053531 0.084008 -0.000005 0.000000
-0.000274 0.000447 -0.000274 -0.000000 0.000000 0.000000
0.017499 0.182729 0.005700 0.079306 -0.000000 0.000000
-0.000759 0.004576 -0.001477 -0.000000 -0.000000 0.000000
0.070147 0.177825 0.028653 0.107595 0.000000 0.000000
-0.001881 0.003170 -0.002110 -0.000000 0.000000 0.000000
-6 -61 0 0 176 2 0 10 0
0.223456 -10 0 0.2 1.5 59.9751 559.108 
-56.038900 -27.927342 -58.730945 -44.741733 0.999966 0.000000
-45.421199 -24.296401 -49.153220 -37.224235 0.013808 0.000000
0.095409 0.108933 0.053089 0.082620 0.000005 0.000000
-0.000271 0.000446 -0.000271 0.000000 -0.000000 0.000000
0.015312 0.181782 0.005766 0.077964 -0.000000 0.000000
-0.000649 0.004511 -0.001492 0.000000 0.000000 0.000000
0.064499 0.177766 0.028764 0.106580 -0.000000 0.000000
-0.001747 0.003116 -0.002142 0.000000 -0.000000 0.000000
-6 -62 0 0 177 2 0 10 0
0.241078 -10 0 0.2 1.5 60.2013 549.178 
-56.516161 -28.293009 -58.664699 -44.941533 0.999988 0.000000
-45.960381 -24.358372 -49.135667 -37.394503 0.012784 0.000000
0.093380 0.107142 0.052602 0.081202 0.000002 0.000000
-0.000267 0.000442 -0.000267 -0.000000 -0.000000 0.000000
0.013585 0.180506 0.005843 0.076602 0.000000 0.000000
-0.000552 0.004380 -0.001515 -0.000000 0.000000 0.000000
0.059647 0.177674 0.028873 0.105574 0.000000 0.000000
-0.001605 0.003024 -0.002145 -0.000000 -0.000000 0.000000
-6 -63 0 0 178 2 0 10 0
0.259256 -10 0 0.2 1.5 60.4238 539.464 
-56.892593 -28.558141 -58.579193 -45.140294 0.999972 0.000000
-46.418741 -24.429763 -49.110717 -37.564530 0.011824 0.000000
0.091346 0.105287 0.052100 0.079756 0.000003 0.000000
-0.000262 0.000440 -0.000262 -0.000000 -0.000000 0.000000
0.012211 0.179674 0.005939 0.075221 0.000000 0.000000
-0.000469 0.004249 -0.001530 -0.000000 0.000000 0.000000
0.055469 0.177549 0.029016 0.104579 -0.000000 0.000000
-0.001460 0.002972 -0.002165 -0.000000 -0.000000 0.000000
-6 -64 0 0 179 2 0 10 0
0.277978 -10 0 0.2 1.5 60.6422 529.971 
-57.178601 -28.917294 -58.503058 -45.337621 0.999972 0.000000
-46.802025 -24.521638 -49.061549 -37.734131 0.013093 0.000000
0.089312 0.103386 0.051594 0.078283 0.000002 0.000000
-0.000257 0.000435 -0.000258 0.000000 -0.000000 0.000000
0.011134 0.178568 0.006032 0.073822 -0.000000 0.000000
-0.000398 0.004108 -0.001552 0.000000 0.000000 0.000000
0.051924 0.177412 0.029202 0.103596 -0.000000 0.000000
-0.001317 0.002888 -0.002182 0.000000 -0.000000 0.000000
-6 -65 0 0 180 2 0 10 0
0.297211 -10 0 0.2 1.5 60.8557 520.72 
-57.387956 -29.270721 -58.407755 -45.532879 0.999967 0.000000
-47.120019 -24.640695 -49.032673 -37.902905 0.012127 0.000000
0.087277 0.101411 0.051056 0.076782 -0.000007 0.000000
-0.000251 0.000431 -0.000253 -0.000000 0.000000 0.000000
0.010291 0.177104 0.006140 0.072408 -0.000000 0.000000
-0.000338 0.003976 -0.001560 -0.000000 0.000000 0.000000
0.048933 0.177227 0.029367 0.102628 0.000000 0.000000
-0.001184 0.002790 -0.002174 -0.000000 -0.000000 0.000000
-6 -66 0 0 181 2 0 10 0
0.31693 -10 0 0.2 1.5 61.0638 511.728 
-57.531177 -29.659201 -58.296417 -45.725503 0.999978 0.000000
-47.380302 -24.728508 -48.995919 -38.070503 0.011227 0.000000
0.085241 0.099377 0.050506 0.075257 -0.000005 0.000000
-0.000246 0.000427 -0.000248 -0.000000 0.000000 0.000000
0.009640 0.175542 0.006267 0.070980 -0.000000 0.000000
-0.000288 0.003804 -0.001586 -0.000000 0.000000 0.000000
0.046429 0.177073 0.029565 0.101678 0.000000 0.000000
-0.001061 0.002717 -0.002210 -0.000000 -0.000000 0.000000
-6 -67 0 0 182 2 0 10 0
0.337098 -10 0 0.2 1.5 61.2658 503.026 
-57.619033 -30.068396 -58.198934 -45.914778 0.999968 0.000000
-47.591718 -24.862887 -48.944557 -38.236429 0.014847 0.000000
0.083203 0.097378 0.049946 0.073709 -0.000003 0.000000
-0.000240 0.000421 -0.000243 0.000000 0.000000 0.000000
0.009141 0.174140 0.006373 0.069540 0.000000 0.000000
-0.000246 0.003665 -0.001600 -0.000000 0.000000 0.000000
0.044336 0.176867 0.029852 0.100751 -0.000000 0.000000
-0.000949 0.002612 -0.002205 -0.000000 -0.000000 0.000000
-6 -68 0 0 183 2 0 10 0
0.357698 -10 0 0.2 1.5 61.4609 494.635 
-57.657894 -30.484272 -58.073529 -46.100186 0.999969 0.000000
-47.758221 -24.989824 -48.897853 -38.400350 0.013828 0.000000
0.081168 0.095267 0.049368 0.072138 -0.000002 0.000000
-0.000233 0.000415 -0.000237 0.000000 0.000001 0.000000
0.008774 0.172176 0.006513 0.068089 -0.000000 0.000000
-0.000211 0.003464 -0.001616 0.000000 0.000000 0.000000
0.042621 0.176624 0.030049 0.099849 0.000000 0.000000
-0.000850 0.002524 -0.002232 0.000000 0.000000 0.000000
-6 -69 0 0 184 2 0 10 0
0.378685 -10 0 0.2 1.5 61.6482 486.598 
-57.655297 -30.948724 -57.939381 -46.280859 0.999963 0.000000
-47.886220 -25.152652 -48.849826 -38.561616 0.012888 0.000000
0.079137 0.093104 0.048768 0.070546 0.000002 0.000000
-0.000227 0.000407 -0.000232 -0.000000 -0.000002 0.000000
0.008513 0.170334 0.006673 0.066629 0.000000 0.000000
-0.000182 0.003305 -0.001631 -0.000000 0.000000 0.000000
0.041227 0.176297 0.030286 0.098979 0.000000 0.000000
-0.000764 0.002402 -0.002233 -0.000000 -0.000000 0.000000
-6 -70 0 0 185 2 0 10 0
0.400002 -10 0 0.2 1.5 61.8263 478.962 
-57.616501 -31.410202 -57.828168 -46.455813 0.999971 0.000000
-47.979666 -25.325193 -48.792695 -38.719470 0.010476 0.000000
0.077113 0.090891 0.048154 0.068934 0.000006 0.000000
-0.000220 0.000400 -0.000226 0.000000 -0.000001 0.000000
0.008344 0.168069 0.006847 0.065162 -0.000000 0.000000
-0.000158 0.003110 -0.001647 0.000000 0.000000 0.000000
0.040122 0.175975 0.030565 0.098147 -0.000000 0.000000
-0.000688 0.002302 -0.002230 -0.000000 -0.000000 0.000000
-6 -71 0 0 186 2 0 10 0
0.421586 -10 0 0.2 1.5 61.9937 471.782 
-57.547031 -31.891162 -57.692933 -46.623911 0.999946 0.000000
-48.044414 -25.527077 -48.726461 -38.873033 0.009777 0.000000
0.075092 0.088651 0.047528 0.067305 0.000010 0.000000
-0.000214 0.000391 -0.000220 -0.000000 -0.000002 0.000000
0.008250 0.165391 0.007010 0.063692 -0.000000 0.000000
-0.000137 0.002917 -0.001665 -0.000000 0.000000 0.000000
0.039251 0.175644 0.030895 0.097362 -0.000000 0.000000
-0.000624 0.002183 -0.002257 0.000000 -0.000000 0.000000
-6 -72 0 0 187 2 0 10 0
0.443329 -10 0 0.2 1.5 62.1485 465.12 
-57.449416 -32.446197 -57.540448 -46.783583 0.999917 0.000000
-48.082176 -25.769300 -48.652241 -39.021067 0.009153 0.000000
0.073077 0.086376 0.046892 0.065661 0.000018 0.000000
-0.000207 0.000380 -0.000214 0.000000 -0.000005 0.000000
0.008224 0.162657 0.007200 0.062222 0.000000 0.000000
-0.000120 0.002708 -0.001672 -0.000000 0.000000 0.000000
0.038601 0.175203 0.031266 0.096636 0.000000 0.000000
-0.000570 0.002058 -0.002260 -0.000000 -0.000000 0.000000
-6 -73 0 0 188 2 0 10 0
0.46507 -10 0 0.2 1.5 62.2879 459.04 
-57.325633 -33.020504 -57.372704 -46.932771 0.999844 0.000000
-48.094590 -26.028382 -48.576911 -39.161966 0.010616 0.000000
0.071072 0.084063 0.046255 0.064008 0.000035 0.000000
-0.000200 0.000368 -0.000207 0.000000 -0.000016 0.000000
0.008262 0.159307 0.007417 0.060759 -0.000000 0.000000
-0.000106 0.002492 -0.001683 -0.000000 0.000000 0.000000
0.038155 0.174651 0.031658 0.095985 -0.000000 0.000000
-0.000522 0.001929 -0.002267 -0.000000 0.000000 0.000000
-6 -74 0 0 189 2 0 10 0
0.486561 -10 0 0.2 1.5 62.4083 453.593 
-57.176227 -33.584987 -57.186916 -47.068722 0.999746 0.000000
-48.081704 -26.357528 -48.499446 -39.293598 0.010055 0.000000
0.069082 0.081706 0.045608 0.062355 0.000063 0.000000
-0.000194 0.000355 -0.000201 -0.000000 -0.000030 0.000000
0.008364 0.155532 0.007664 0.059311 -0.000000 0.000000
-0.000095 0.002256 -0.001695 0.000000 0.000000 0.000000
0.037913 0.173949 0.032068 0.095427 -0.000000 0.000000
-0.000485 0.001794 -0.002252 0.000000 0.000000 0.000000
-6 -75 0 0 190 2 0 10 0
0.507427 -10 0 0.2 1.5 62.5055 448.792 
-57.000855 -34.251429 -57.000855 -47.187892 0.999612 0.000000
-48.042377 -26.714610 -48.409012 -39.413261 0.009575 0.000000
0.067119 0.079322 0.044972 0.060716 0.000113 0.000000
-0.000187 0.000339 -0.000194 -0.000000 -0.000053 0.000000
0.008532 0.151294 0.007948 0.057892 -0.000000 0.000000
-0.000086 0.002035 -0.001692 -0.000000 0.000000 0.000000
0.037882 0.173155 0.032534 0.094984 0.000000 0.000000
-0.000456 0.001653 -0.002245 0.000000 -0.000000 0.000000
-6 -76 0 0 191 2 0 10 0
0.527145 -10 0 0.2 1.5 62.5749 444.565 
-56.798233 -34.943188 -56.798233 -47.286222 0.999473 0.000000
-47.973857 -27.141298 -48.301859 -39.517906 0.009954 0.000000
0.065201 0.076926 0.044373 0.059115 0.000191 0.000000
-0.000180 0.000321 -0.000187 0.000000 -0.000067 0.000000
0.008775 0.146397 0.008260 0.056523 -0.000000 0.000000
-0.000080 0.001798 -0.001683 -0.000000 0.000000 0.000000
0.038087 0.172123 0.033110 0.094678 0.000000 0.000000
-0.000436 0.001516 -0.002243 -0.000000 0.000000 0.000000
-6 -77 0 0 192 2 0 10 0
0.545115 -10 0 0.2 1.5 62.6131 440.709 
-56.566595 -35.627177 -56.566595 -47.360116 0.999453 0.000000
-47.872297 -27.642435 -48.180648 -39.604938 0.009563 0.000000
0.063353 0.074541 0.043810 0.057580 0.000321 0.000000
-0.000173 0.000302 -0.000180 0.000000 -0.000086 0.000000
0.009104 0.140968 0.008629 0.055229 -0.000000 0.000000
-0.000077 0.001586 -0.001660 0.000000 0.000000 0.000000
0.038562 0.170827 0.033749 0.094522 0.000000 0.000000
-0.000426 0.001384 -0.002211 0.000000 -0.000000 0.000000
-6 -78 0 0 193 2 0 10 0
0.56082 -10 0 0.2 1.5 62.6197 436.88 
-56.304273 -36.375631 -56.304273 -47.407977 0.999606 0.000000
-47.733501 -28.178636 -48.039541 -39.673372 0.009183 0.000000
0.061602 0.072195 0.043314 0.056142 0.000531 0.000000
-0.000166 0.000280 -0.000172 -0.000000 -0.000083 0.000000
0.009533 0.135167 0.009055 0.054030 0.000000 0.000000
-0.000079 0.001385 -0.001625 -0.000000 -0.000000 0.000000
0.039345 0.169316 0.034508 0.094510 -0.000000 0.000000
-0.000429 0.001263 -0.002165 -0.000000 0.000000 0.000000
-6 -79 0 0 194 2 0 10 0
0.574046 -10 0 0.2 1.5 62.5983 432.672 
-56.009487 -37.086510 -56.009487 -47.431375 0.999790 0.000000
-47.553842 -28.768227 -47.872236 -39.724718 0.008662 0.000000
0.059962 0.069910 0.042907 0.054817 0.000938 0.000000
-0.000159 0.000260 -0.000165 0.000000 -0.000061 0.000000
0.010076 0.128979 0.009535 0.052936 0.000000 0.000000
-0.000084 0.001209 -0.001573 0.000000 0.000000 0.000000
0.040469 0.167502 0.035414 0.094612 -0.000000 0.000000
-0.000444 0.001157 -0.002112 0.000000 0.000000 0.000000
-6 -80 0 0 195 2 0 10 0
0.584939 -10 0 0.2 1.5 62.5552 427.744 
-55.680134 -37.786361 -55.680134 -47.434502 0.999856 0.000000
-47.330462 -29.391539 -47.680773 -39.762446 0.008202 0.000000
0.058435 0.067696 0.042544 0.053605 0.001879 0.000000
-0.000153 0.000239 -0.000157 -0.000000 -0.000038 0.000000
0.010748 0.122941 0.010106 0.051942 0.000000 0.000000
-0.000094 0.001059 -0.001506 -0.000000 -0.000000 0.000000
0.041958 0.165403 0.036439 0.094790 -0.000000 0.000000
-0.000470 0.001069 -0.002036 -0.000000 -0.000000 0.000000
-6 -81 0 0 196 2 0 10 0
0.593877 -10 0 0.2 1.5 62.4975 421.917 
-55.313851 -38.450082 -55.327151 -47.422530 0.999866 0.000000
-47.061487 -30.034088 -47.472155 -39.790575 0.004100 0.000000
0.057009 0.065556 0.042257 0.052493 0.007676 0.000000
-0.000146 0.000219 -0.000150 0.000000 -0.000031 0.000000
0.011568 0.116825 0.010773 0.051031 0.000000 0.000000
-0.000109 0.000934 -0.001427 -0.000000 -0.000000 0.000000
0.043827 0.163007 0.037636 0.094999 0.000000 0.000000
-0.000505 0.000996 -0.001947 -0.000000 -0.000000 0.000000
-6 -82 0 0 197 2 0 10 0
0.601293 -10 0 0.2 1.5 62.4312 415.181 
-54.909160 -39.088389 -54.954270 -47.400232 0.999944 0.000000
-46.746687 -30.660235 -47.236372 -39.812527 0.008913 0.000000
0.055672 0.063501 0.042016 0.051467 0.008028 0.000000
-0.000140 0.000200 -0.000142 0.000000 -0.000044 0.000000
0.012551 0.110851 0.011561 0.050188 0.000000 0.000000
-0.000127 0.000833 -0.001341 0.000000 -0.000000 0.000000
0.046074 0.160480 0.039053 0.095210 0.000000 0.000000
-0.000546 0.000935 -0.001848 -0.000000 -0.000000 0.000000
-6 -83 0 0 198 2 0 10 0
0.607574 -10 0 0.2 1.5 62.3607 407.662 
-54.466330 -39.694529 -54.545768 -47.371412 0.999966 0.000000
-46.387529 -31.291542 -46.964267 -39.830704 0.018936 0.000000
0.054413 0.061520 0.041815 0.050513 0.007345 0.000000
-0.000133 0.000182 -0.000134 0.000000 -0.000020 0.000000
0.013708 0.105114 0.012428 0.049400 0.000000 0.000000
-0.000148 0.000748 -0.001248 0.000000 0.000000 0.000000
0.048688 0.157682 0.040726 0.095400 0.000000 -0.000000
-0.000590 0.000882 -0.001739 0.000000 -0.000000 0.000000
-6 -84 0 0 199 2 0 10 0
0.613017 -10 0 0.2 1.5 62.2892 399.568 
-53.988271 -40.269366 -54.102972 -47.338875 0.999983 0.000000
-45.988517 -31.916399 -46.659762 -39.846553 0.037606 0.000000
0.053227 0.059626 0.041653 0.049623 0.006651 0.000000
-0.000125 0.000166 -0.000126 -0.000000 -0.000007 0.000000
0.015046 0.099678 0.013412 0.048661 0.000000 0.000000
-0.000171 0.000678 -0.001152 -0.000000 0.000000 0.000000
0.051632 0.154674 0.042630 0.095559 0.000000 -0.000000
-0.000632 0.000838 -0.001622 -0.000000 -0.000000 0.000000
-6 -85 0 0 200 2 0 10 0
0.617837 -10 0 0.2 1.5 62.2187 391.14 
-53.480571 -40.816390 -53.653821 -47.304598 0.999993 0.000000
-45.556689 -32.537840 -46.337052 -39.860797 0.068860 0.000000
0.052109 0.057827 0.041499 0.048791 0.006228 0.000000
-0.000118 0.000151 -0.000118 -0.000000 -0.000003 0.000000
0.016559 0.094566 0.014549 0.047965 0.000000 0.000000
-0.000194 0.000618 -0.001057 -0.000000 0.000000 0.000000
0.054847 0.151439 0.044609 0.095683 0.000000 0.000000
-0.000666 0.000797 -0.001504 0.000000 0.000000 0.000000
-6 -86 0 0 201 2 0 10 0
0.622176 -10 0 0.2 1.5 62.1504 382.623 
-52.950779 -41.339163 -53.185603 -47.269944 1.000002 0.000000
-45.100580 -33.140245 -45.978683 -39.873686 0.116075 0.000000
0.051058 0.056126 0.041384 0.048015 0.005564 0.000000
-0.000110 0.000136 -0.000110 -0.000000 0.000001 0.000000
0.018235 0.089658 0.015809 0.047313 0.000000 0.000000
-0.000215 0.000567 -0.000961 -0.000000 0.000000 0.000000
0.058262 0.148070 0.046998 0.095774 0.000000 0.000000
-0.000690 0.000758 -0.001381 0.000000 0.000000 0.000000
-6 -87 0 0 202 2 0 10 0
0.62612 -10 0 0.2 1.5 62.0852 374.239 
-52.407800 -41.841671 -52.692730 -47.235858 1.000005 0.000000
-44.629916 -33.724114 -45.583510 -39.885222 0.180756 0.000000
0.050071 0.054529 0.041300 0.047295 0.004954 0.000000
-0.000102 0.000123 -0.000102 -0.000000 0.000002 0.000000
0.020050 0.084996 0.017191 0.046704 0.000000 0.000000
-0.000233 0.000520 -0.000867 -0.000000 0.000000 0.000000
0.061795 0.144552 0.049655 0.095837 0.000000 0.000000
-0.000699 0.000719 -0.001262 -0.000000 0.000000 0.000000
-6 -88 0 0 203 2 0 10 0
0.629717 -10 0 0.2 1.5 62.0236 366.18 
-51.860548 -42.321445 -52.201440 -47.203011 1.000006 0.000000
-44.153970 -34.294641 -45.176264 -39.895312 0.261812 0.000000
0.049150 0.053034 0.041230 0.046632 0.004692 0.000000
-0.000093 0.000111 -0.000094 0.000000 0.000001 0.000000
0.021977 0.080542 0.018732 0.046141 0.000000 0.000000
-0.000245 0.000478 -0.000776 -0.000000 -0.000000 0.000000
0.065367 0.140955 0.052520 0.095880 -0.000000 -0.000000
-0.000692 0.000680 -0.001142 0.000000 -0.000000 0.000000
-6 -89 0 0 204 2 0 10 0
0.63299 -10 0 0.2 1.5 61.966 358.596 
-51.317123 -42.792430 -51.697099 -47.171911 1.000008 0.000000
-43.680925 -34.858861 -44.745466 -39.903884 0.355721 0.000000
0.048294 0.051652 0.041202 0.046026 0.004190 0.000000
-0.000085 0.000099 -0.000085 -0.000000 0.000001 0.000000
0.023985 0.076326 0.020439 0.045626 0.000000 0.000000
-0.000251 0.000438 -0.000687 0.000000 -0.000000 0.000000
0.068907 0.137166 0.055720 0.095909 0.000000 0.000000
-0.000669 0.000637 -0.001021 -0.000000 -0.000000 0.000000
-6 -90 0 0 205 2 0 10 0
0.635945 -10 0 0.2 1.5 61.9129 351.601 
-50.784047 -43.243124 -51.192738 -47.142970 1.000008 0.000000
-43.217066 -35.406685 -44.286115 -39.910939 0.457243 0.000000
0.047502 0.050375 0.041213 0.045480 0.003758 0.000000
-0.000076 0.000087 -0.000077 -0.000000 0.000001 0.000000
0.026046 0.072282 0.022259 0.045160 0.000000 0.000000
-0.000250 0.000398 -0.000602 -0.000000 -0.000000 0.000000
0.072361 0.133246 0.059198 0.095929 -0.000000 0.000000
-0.000631 0.000593 -0.000902 -0.000000 -0.000000 0.000000
-6 -91 0 0 206 2 0 10 0
0.638585 -10 0 0.2 1.5 61.8645 345.278 
-50.266192 -43.690290 -50.683889 -47.116533 1.000011 0.000000
-42.766924 -35.952772 -43.811764 -39.916565 0.560546 0.000000
0.046774 0.049200 0.041263 0.044992 0.003903 0.000000
-0.000067 0.000076 -0.000069 -0.000000 0.000001 0.000000
0.028133 0.068406 0.024256 0.044743 -0.000000 0.000000
-0.000241 0.000358 -0.000519 -0.000000 0.000000 0.000000
0.075689 0.129263 0.062896 0.095945 0.000000 0.000000
-0.000579 0.000542 -0.000783 -0.000000 0.000000 0.000000
-6 -92 0 0 207 2 0 10 0
0.640905 -10 0 0.2 1.5 61.8213 339.683 
-49.766597 -44.128883 -50.176083 -47.092896 1.000010 0.000000
-42.332998 -36.488917 -43.317357 -39.920919 0.660208 0.000000
0.046110 0.048125 0.041360 0.044565 0.003563 0.000000
-0.000058 0.000065 -0.000060 0.000000 0.000001 0.000000
0.030227 0.064682 0.026362 0.044378 -0.000000 0.000000
-0.000225 0.000318 -0.000440 0.000000 0.000000 0.000000
0.078872 0.125117 0.066863 0.095960 -0.000000 0.000000
-0.000517 0.000488 -0.000669 -0.000000 -0.000000 0.000000
-6 -93 0 0 208 2 0 10 0
0.642901 -10 0 0.2 1.5 61.7837 334.853 
-49.287084 -44.567461 -49.668164 -47.072300 1.000016 0.000000
-41.916643 -37.020750 -42.810925 -39.924194 0.751658 0.000000
0.045508 0.047144 0.041504 0.044199 0.003285 0.000000
-0.000048 0.000055 -0.000051 -0.000000 0.000001 0.000000
0.032313 0.061077 0.028628 0.044065 -0.000000 0.000000
-0.000203 0.000275 -0.000363 -0.000000 0.000000 0.000000
0.081901 0.120867 0.070995 0.095973 -0.000000 0.000000
-0.000446 0.000428 -0.000557 -0.000000 -0.000000 0.000000
-6 -94 0 0 209 2 0 10 0
0.64457 -10 0 0.2 1.5 61.752 330.811 
-48.828322 -45.006725 -49.172409 -47.054935 1.000014 0.000000
-41.518020 -37.554616 -42.293306 -39.926591 0.831488 0.000000
0.044967 0.046255 0.041696 0.043893 0.003385 0.000000
-0.000039 0.000045 -0.000042 -0.000000 0.000001 0.000000
0.034380 0.057604 0.031032 0.043803 -0.000000 0.000000
-0.000175 0.000231 -0.000290 -0.000000 0.000000 0.000000
0.084775 0.116538 0.075369 0.095986 0.000000 0.000000
-0.000368 0.000361 -0.000448 -0.000000 0.000000 0.000000
-6 -95 0 0 210 2 0 10 0
0.645909 -10 0 0.2 1.5 61.7264 327.572 
-48.390239 -45.447953 -48.677114 -47.040939 1.000002 0.000000
-41.136593 -38.083382 -41.774283 -39.928290 0.897310 0.000000
0.044487 0.045451 0.041943 0.043648 0.003200 0.000000
-0.000030 0.000034 -0.000033 -0.000000 0.000001 0.000000
0.036422 0.054227 0.033575 0.043594 -0.000000 0.000000
-0.000142 0.000184 -0.000220 -0.000000 0.000000 0.000000
0.087503 0.112077 0.079831 0.095998 -0.000000 0.000000
-0.000287 0.000290 -0.000342 -0.000000 -0.000000 0.000000
-6 -96 0 0 211 2 0 10 0
0.646913 -10 0 0.2 1.5 61.7071 325.143 
-47.972244 -45.894000 -48.190886 -47.030407 1.000003 0.000000
-40.771354 -38.613980 -41.247165 -39.929439 0.947562 0.000000
0.044066 0.044729 0.042248 0.043464 0.003066 0.000000
-0.000021 0.000024 -0.000024 -0.000000 0.000001 0.000000
0.038434 0.050946 0.036233 0.043437 -0.000000 0.000000
-0.000104 0.000134 -0.000153 -0.000000 0.000000 0.000000
0.090098 0.107527 0.084423 0.096008 -0.000000 0.000000
-0.000204 0.000212 -0.000239 -0.000000 -0.000000 0.000000
-6 -97 0 0 212 2 0 10 0
0.647581 -10 0 0.2 1.5 61.6942 323.529 
-47.573489 -46.344427 -47.711494 -47.023394 1.000009 0.000000
-40.421133 -39.145976 -40.714604 -39.930145 0.981324 0.000000
0.043704 0.044086 0.042615 0.043342 0.003519 0.000000
-0.000013 0.000014 -0.000014 0.000000 0.000002 0.000000
0.040416 0.047770 0.038995 0.043333 -0.000000 0.000000
-0.000064 0.000082 -0.000089 -0.000000 0.000000 0.000000
0.092571 0.102913 0.089093 0.096016 0.000000 0.000000
-0.000121 0.000130 -0.000139 -0.000000 0.000000 0.000000
-6 -98 0 0 213 2 0 10 0
0.647911 -10 0 0.2 1.5 61.6878 322.733 
-47.192999 -46.801351 -47.239372 -47.019932 1.000021 0.000000
-40.084738 -39.678993 -40.182204 -39.930477 0.998060 0.000000
0.043399 0.043518 0.043048 0.043282 0.003470 0.000000
-0.000004 0.000005 -0.000005 -0.000000 0.000005 0.000000
0.042366 0.044695 0.041879 0.043281 -0.000000 0.000000
-0.000021 0.000027 -0.000028 -0.000000 0.000000 0.000000
0.094937 0.098238 0.093798 0.096019 -0.000000 0.000000
-0.000038 0.000043 -0.000044 -0.000000 -0.000000 0.000000
-6 -99 0 0 214 2 0 10 0
0.647933 -10 0 0.2 1.5 61.6874 322.679 
-46.905375 -46.879773 -47.159827 -47.019697 0.999995 0.000000
-39.825573 -39.769746 -40.091447 -39.930499 0.999154 0.000000
0.043211 0.043429 0.043128 0.043278 0.003467 0.000000
0.000003 0.000003 -0.000003 0.000000 -0.000001 0.000000
0.043895 0.044180 0.042381 0.043278 -0.000000 0.000000
0.000013 0.000017 -0.000018 -0.000000 0.000000 0.000000
0.096777 0.097438 0.094600 0.096020 -0.000000 0.000000
0.000023 0.000027 -0.000028 -0.000000 -0.000000 0.000000
-6 -100 4 9 215 2 0 10 0
0.647661 -10 0 0.2 1.5 61.6926 323.336 
-46.537727 -46.421738 -47.630375 -47.022553 0.999992 0.000000
-39.485854 -39.237277 -40.624154 -39.930226 0.985354 0.000000
0.043032 0.043984 0.042684 0.043328 0.003655 0.000000
0.000011 0.000013 -0.000013 -0.000000 -0.000002 0.000000
0.045932 0.047242 0.039478 0.043320 -0.000000 0.000000
0.000056 0.000073 -0.000078 -0.000000 0.000000 0.000000
0.099225 0.102121 0.089897 0.096016 -0.000000 0.000000
0.000098 0.000115 -0.000123 -0.000000 -0.000000 0.000000
-6 -101 0 0 216 2 0 10 0
0.647051 -10 0 0.2 1.5 61.7044 324.81 
-46.185921 -45.969560 -48.108982 -47.028962 0.999993 0.000000
-39.158137 -38.704764 -41.156698 -39.929588 0.954499 0.000000
0.042905 0.044614 0.042306 0.043439 0.003749 0.000000
0.000020 0.000023 -0.000022 -0.000000 -0.000001 0.000000
0.047939 0.050392 0.036689 0.043415 -0.000000 0.000000
0.000100 0.000126 -0.000142 -0.000000 0.000000 0.000000
0.101581 0.106752 0.085230 0.096010 -0.000000 0.000000
0.000170 0.000199 -0.000222 -0.000000 0.000000 0.000000
-6 -102 0 0 217 2 0 10 0
0.646104 -10 0 0.2 1.5 61.7226 327.1 
-45.849360 -45.523576 -48.594037 -47.038897 0.999997 0.000000
-38.842199 -38.173425 -41.685799 -39.928521 0.906999 0.000000
0.042828 0.045322 0.041989 0.043612 0.003898 0.000000
0.000028 0.000033 -0.000031 -0.000000 -0.000001 0.000000
0.049914 0.053656 0.034017 0.043563 -0.000000 0.000000
0.000145 0.000176 -0.000208 -0.000000 0.000000 0.000000
0.103848 0.111301 0.080607 0.096000 -0.000000 0.000000
0.000238 0.000277 -0.000324 -0.000000 0.000000 0.000000
-6 -103 0 0 218 2 0 10 0
0.644822 -10 0 0.2 1.5 61.7472 330.202 
-45.527465 -45.081954 -49.087491 -47.052307 0.999999 0.000000
-38.538003 -37.642734 -42.207924 -39.926925 0.843742 0.000000
0.042799 0.046111 0.041731 0.043847 0.003773 0.000000
0.000036 0.000043 -0.000040 -0.000000 -0.000000 0.000000
0.051851 0.057013 0.031453 0.043764 -0.000000 0.000000
0.000190 0.000223 -0.000278 -0.000000 0.000000 0.000000
0.106024 0.115764 0.076096 0.095988 -0.000000 0.000000
0.000302 0.000350 -0.000430 -0.000000 -0.000000 0.000000
-6 -104 0 0 219 2 0 10 0
0.643209 -10 0 0.2 1.5 61.7779 334.108 
-45.219718 -44.642309 -49.583894 -47.069105 1.000000 0.000000
-38.245697 -37.112835 -42.726882 -39.924659 0.766156 0.000000
0.042813 0.046986 0.041528 0.044142 0.004027 0.000000
0.000043 0.000053 -0.000049 -0.000000 0.000000 0.000000
0.053748 0.060482 0.029036 0.044017 -0.000000 0.000000
0.000235 0.000267 -0.000351 -0.000000 0.000000 0.000000
0.108108 0.120144 0.071753 0.095975 0.000000 0.000000
0.000362 0.000417 -0.000539 -0.000000 -0.000000 0.000000
-6 -105 0 0 220 2 0 10 0
0.641268 -10 0 0.2 1.5 61.8145 338.804 
-44.925699 -44.204912 -50.090239 -47.089160 1.000001 0.000000
-37.965663 -36.581331 -43.233677 -39.921548 0.676472 0.000000
0.042868 0.047951 0.041379 0.044498 0.004346 0.000000
0.000051 0.000064 -0.000058 -0.000000 0.000000 0.000000
0.055597 0.064057 0.026740 0.044321 -0.000000 0.000000
0.000280 0.000310 -0.000426 -0.000000 0.000000 0.000000
0.110094 0.124418 0.067533 0.095962 -0.000000 0.000000
0.000417 0.000478 -0.000650 -0.000000 -0.000000 0.000000
-6 -106 0 0 221 2 0 10 0
0.639004 -10 0 0.2 1.5 61.8568 344.27 
-44.645023 -43.762503 -50.594303 -47.112293 1.000003 0.000000
-37.698414 -36.041228 -43.728701 -39.917393 0.577925 0.000000
0.042958 0.049011 0.041278 0.044915 0.004125 0.000000
0.000058 0.000074 -0.000067 -0.000000 0.000001 0.000000
0.057392 0.067752 0.024605 0.044678 -0.000000 0.000000
0.000325 0.000352 -0.000505 0.000000 0.000000 0.000000
0.111975 0.128543 0.063563 0.095948 -0.000000 0.000000
0.000469 0.000534 -0.000764 -0.000000 0.000000 0.000000
-6 -107 0 0 222 2 0 10 0
0.636419 -10 0 0.2 1.5 61.9042 350.472 
-44.377410 -43.317040 -51.105629 -47.138268 1.000004 0.000000
-37.444691 -35.500811 -44.206161 -39.911998 0.474877 0.000000
0.043081 0.050169 0.041224 0.045392 0.004546 0.000000
0.000065 0.000085 -0.000076 -0.000000 0.000001 0.000000
0.059125 0.071611 0.022589 0.045085 -0.000000 0.000000
0.000369 0.000391 -0.000587 -0.000000 0.000000 0.000000
0.113742 0.132598 0.059781 0.095932 0.000000 0.000000
0.000517 0.000584 -0.000880 0.000000 -0.000000 0.000000
-6 -108 0 0 223 2 0 10 0
0.633517 -10 0 0.2 1.5 61.9566 357.356 
-44.122532 -42.866518 -51.611833 -47.166801 1.000006 0.000000
-37.205263 -34.951809 -44.663451 -39.905196 0.372656 0.000000
0.043229 0.051428 0.041205 0.045929 0.005042 0.000000
0.000071 0.000097 -0.000084 -0.000000 0.000001 0.000000
0.060789 0.075620 0.020722 0.045543 0.000000 0.000000
0.000415 0.000431 -0.000672 -0.000000 -0.000000 0.000000
0.115386 0.136525 0.056297 0.095913 0.000000 0.000000
0.000563 0.000630 -0.000999 -0.000000 -0.000000 0.000000
-6 -109 0 0 224 2 0 10 0
0.630299 -10 0 0.2 1.5 62.0135 364.845 
-43.880037 -42.405714 -52.111754 -47.197555 1.000004 0.000000
-36.980982 -34.389995 -45.108662 -39.896887 0.277073 0.000000
0.043399 0.052794 0.041222 0.046524 0.005028 0.000000
0.000077 0.000108 -0.000092 -0.000000 0.000002 0.000000
0.062374 0.079815 0.019028 0.046050 0.000000 0.000000
0.000461 0.000471 -0.000761 -0.000000 -0.000000 0.000000
0.116897 0.140301 0.053071 0.095886 -0.000000 0.000000
0.000607 0.000673 -0.001121 0.000000 -0.000000 0.000000
-6 -110 0 0 225 2 0 10 0
0.62676 -10 0 0.2 1.5 62.0744 372.832 
-43.649557 -41.923228 -52.615235 -47.230132 1.000004 0.000000
-36.772837 -33.822113 -45.522251 -39.887054 0.193529 0.000000
0.043583 0.054266 0.041279 0.047177 0.005631 0.000000
0.000083 0.000121 -0.000101 -0.000000 0.000002 0.000000
0.063871 0.084221 0.017444 0.046604 0.000000 0.000000
0.000508 0.000514 -0.000852 0.000000 -0.000000 0.000000
0.118261 0.143985 0.050084 0.095846 -0.000000 0.000000
0.000650 0.000713 -0.001241 -0.000000 0.000000 0.000000
-6 -111 0 0 226 2 0 10 0
0.622878 -10 0 0.2 1.5 62.139 381.171 
-43.430456 -41.424825 -53.099261 -47.264044 1.000004 0.000000
-36.581668 -33.236274 -45.914432 -39.875761 0.125935 0.000000
0.043776 0.055843 0.041371 0.047887 0.006305 0.000000
0.000089 0.000134 -0.000109 -0.000000 0.000001 0.000000
0.065274 0.088844 0.016037 0.047205 0.000000 0.000000
0.000557 0.000558 -0.000945 -0.000000 -0.000000 0.000000
0.119468 0.147526 0.047437 0.095786 -0.000000 0.000000
0.000693 0.000750 -0.001363 -0.000000 -0.000000 0.000000
-6 -112 0 0 227 2 0 10 0
0.618612 -10 0 0.2 1.5 62.2068 389.68 
-43.221726 -40.915893 -53.569368 -47.298653 1.000001 0.000000
-36.408116 -32.639668 -46.272548 -39.863100 0.075813 0.000000
0.043973 0.057522 0.041487 0.048654 0.006496 0.000000
0.000095 0.000148 -0.000117 -0.000000 0.000001 0.000000
0.066575 0.093727 0.014742 0.047850 0.000000 0.000000
0.000610 0.000610 -0.001039 -0.000000 -0.000000 0.000000
0.120507 0.150861 0.045001 0.095700 0.000000 0.000000
0.000738 0.000789 -0.001484 0.000000 -0.000000 0.000000
-6 -113 0 0 228 2 0 10 0
0.613884 -10 0 0.2 1.5 62.277 398.138 
-43.021757 -40.372648 -54.035632 -47.333072 1.000000 0.000000
-36.252436 -32.029840 -46.610505 -39.849100 0.042035 0.000000
0.044172 0.059307 0.041618 0.049476 0.007228 0.000000
0.000100 0.000163 -0.000125 -0.000000 0.000000 0.000000
0.067773 0.098863 0.013608 0.048538 0.000000 0.000000
0.000666 0.000666 -0.001136 -0.000000 -0.000000 0.000000
0.121370 0.154085 0.042912 0.095582 -0.000000 0.000000
0.000786 0.000831 -0.001605 -0.000000 -0.000000 0.000000
-6 -114 0 0 229 2 0 10 0
0.608562 -10 0 0.2 1.5 62.3484 406.305 
-42.827688 -39.803961 -54.470441 -47.366020 0.999996 0.000000
-36.113830 -31.405932 -46.916991 -39.833566 0.021487 0.000000
0.044372 0.061186 0.041783 0.050356 0.007980 0.000000
0.000105 0.000179 -0.000133 -0.000000 -0.000001 0.000000
0.068873 0.104264 0.012596 0.049270 0.000000 0.000000
0.000729 0.000735 -0.001233 -0.000000 0.000000 0.000000
0.122055 0.157130 0.040970 0.095430 0.000000 -0.000000
0.000838 0.000874 -0.001721 -0.000000 -0.000000 0.000000
-6 -115 0 0 230 2 0 10 0
0.602447 -10 0 0.2 1.5 62.4193 413.936 
-42.635075 -39.203419 -54.879060 -47.395639 0.999989 0.000000
-35.990241 -30.770696 -47.192072 -39.815878 0.010207 0.000000
0.044577 0.063149 0.041989 0.051298 0.008196 0.000000
0.000110 0.000197 -0.000141 0.000000 -0.000003 0.000000
0.069892 0.109917 0.011696 0.050048 0.000000 0.000000
0.000799 0.000816 -0.001323 -0.000000 -0.000000 0.000000
0.122567 0.160007 0.039312 0.095245 0.000000 0.000000
0.000897 0.000924 -0.001828 -0.000000 -0.000000 0.000000
-6 -116 0 0 231 2 0 10 0
0.595259 -10 0 0.2 1.5 62.4865 420.813 
-42.435366 -38.579634 -55.269761 -47.419286 0.999971 0.000000
-35.875439 -30.130317 -47.435181 -39.794740 0.008864 0.000000
0.044800 0.065197 0.042222 0.052310 0.004608 0.000000
0.000116 0.000215 -0.000148 -0.000000 -0.000004 0.000000
0.070877 0.115770 0.010898 0.050880 0.000000 0.000000
0.000879 0.000914 -0.001411 -0.000000 0.000000 0.000000
0.122941 0.162643 0.037863 0.095037 0.000000 0.000000
0.000964 0.000985 -0.001931 0.000000 -0.000000 0.000000
-6 -117 0 0 232 2 0 10 0
0.586631 -10 0 0.2 1.5 62.546 426.792 
-42.216399 -37.902911 -55.632270 -47.433353 0.999940 0.000000
-35.759886 -29.497657 -47.647520 -39.767948 0.009469 0.000000
0.045058 0.067319 0.042489 0.053404 0.002042 0.000000
0.000121 0.000235 -0.000156 0.000000 -0.000007 0.000000
0.071904 0.121706 0.010217 0.051777 0.000000 0.000000
0.000974 0.001035 -0.001492 -0.000000 -0.000000 0.000000
0.123235 0.165018 0.036631 0.094825 0.000000 0.000000
0.001042 0.001055 -0.002022 -0.000000 0.000000 -0.000000
-6 -118 0 0 233 2 0 10 0
0.57614 -10 0 0.2 1.5 62.592 431.857 
-41.959479 -37.203043 -55.960406 -47.433263 0.999864 0.000000
-35.627059 -28.880303 -47.841217 -39.732288 0.009496 0.000000
0.045378 0.069502 0.042826 0.054594 0.000988 0.000000
0.000128 0.000256 -0.000164 -0.000000 -0.000004 0.000000
0.073101 0.127913 0.009631 0.052753 0.000000 0.000000
0.001088 0.001178 -0.001563 -0.000000 -0.000000 0.000000
0.123556 0.167141 0.035604 0.094640 0.000000 0.000000
0.001133 0.001134 -0.002092 0.000000 0.000000 0.000000
-6 -119 0 0 234 2 0 10 0
0.563393 -10 0 0.2 1.5 62.6178 436.159 
-41.641045 -36.497197 -56.256895 -47.413919 0.999819 0.000000
-35.455026 -28.288270 -48.009526 -39.683830 0.009941 0.000000
0.045786 0.071771 0.043245 0.055894 0.000505 0.000000
0.000137 0.000277 -0.000171 0.000000 -0.000004 0.000000
0.074641 0.134116 0.009129 0.053825 -0.000000 0.000000
0.001227 0.001350 -0.001618 0.000000 0.000000 0.000000
0.124052 0.168984 0.034674 0.094521 -0.000000 0.000000
0.001238 0.001238 -0.002154 -0.000000 0.000000 0.000000
-6 -120 0 0 235 2 0 10 0
0.548179 -10 0 0.2 1.5 62.6167 440.016 
-41.233546 -35.761554 -56.524402 -47.370850 0.999747 0.000000
-35.215976 -27.730601 -48.154133 -39.618882 0.010350 0.000000
0.046312 0.074104 0.043720 0.057308 0.000282 0.000000
0.000148 0.000298 -0.000179 -0.000000 -0.000004 0.000000
0.076748 0.139835 0.008693 0.055001 0.000000 0.000000
0.001397 0.001548 -0.001658 0.000000 -0.000000 0.000000
0.124916 0.170591 0.033892 0.094510 0.000000 0.000000
0.001356 0.001356 -0.002197 -0.000000 -0.000000 0.000000
-6 -121 0 0 236 2 0 10 0
0.530616 -10 0 0.2 1.5 62.5844 443.833 
-40.713005 -35.049120 -56.748669 -47.301808 0.999557 0.000000
-34.884250 -27.239697 -48.278355 -39.535381 0.010203 0.000000
0.046969 0.076474 0.044273 0.058825 0.000165 0.000000
0.000163 0.000318 -0.000186 -0.000000 -0.000002 0.000000
0.079638 0.145490 0.008311 0.056278 -0.000000 0.000000
0.001601 0.001763 -0.001682 0.000000 0.000000 0.000000
0.126322 0.171865 0.033219 0.094638 0.000000 0.000000
0.001487 0.001487 -0.002232 -0.000000 -0.000000 0.000000
-6 -122 0 0 237 2 0 10 0
0.511161 -10 0 0.2 1.5 62.5205 447.974 
-40.065239 -34.357890 -56.970703 -47.207685 0.999496 0.000000
-34.440951 -26.789137 -48.390028 -39.433747 0.010642 0.000000
0.047760 0.078871 0.044865 0.060418 0.000100 0.000000
0.000182 0.000336 -0.000193 -0.000000 -0.000002 0.000000
0.083494 0.150238 0.007991 0.057636 -0.000000 0.000000
0.001840 0.001990 -0.001690 0.000000 0.000000 0.000000
0.128397 0.172981 0.032629 0.094917 0.000000 0.000000
0.001619 0.001619 -0.002257 0.000000 -0.000000 0.000000
-6 -123 0 0 238 2 0 10 0
0.490427 -10 0 0.2 1.5 62.4279 452.67 
-39.287564 -33.717719 -57.171477 -47.091826 0.999547 0.000000
-33.879281 -26.411738 -48.487764 -39.316406 0.011153 0.000000
0.048676 0.081260 0.045490 0.062054 0.000059 0.000000
0.000205 0.000352 -0.000200 -0.000000 -0.000001 0.000000
0.088415 0.154866 0.007718 0.059049 -0.000000 0.000000
0.002107 0.002217 -0.001696 -0.000000 0.000000 0.000000
0.131165 0.173822 0.032117 0.095337 -0.000000 0.000000
0.001744 0.001752 -0.002265 -0.000000 -0.000000 0.000000
-6 -124 0 0 239 2 0 10 0
0.468977 -10 0 0.2 1.5 62.3111 458.009 
-38.382864 -33.103745 -57.342528 -46.958384 0.999689 0.000000
-33.198246 -26.097828 -48.556506 -39.186484 0.012509 0.000000
0.049708 0.083634 0.046136 0.063710 0.000042 0.000000
0.000232 0.000366 -0.000206 -0.000000 -0.000001 0.000000
0.094462 0.158719 0.007461 0.060496 0.000000 0.000000
0.002387 0.002448 -0.001689 -0.000000 0.000000 0.000000
0.134589 0.174510 0.031724 0.095877 0.000000 0.000000
0.001853 0.001907 -0.002259 0.000000 -0.000000 0.000000
-6 -125 0 0 240 2 0 10 0
0.447223 -10 0 0.2 1.5 62.1747 463.988 
-37.373702 -32.523825 -57.512924 -46.811106 0.999815 0.000000
-32.415259 -25.804654 -48.640790 -39.046846 0.013232 0.000000
0.050844 0.085971 0.046779 0.065366 0.000023 0.000000
0.000263 0.000378 -0.000213 0.000000 -0.000001 0.000000
0.101549 0.161991 0.007250 0.061960 -0.000000 0.000000
0.002658 0.002658 -0.001675 0.000000 0.000000 0.000000
0.138520 0.175114 0.031375 0.096514 0.000000 0.000000
0.001924 0.002033 -0.002263 -0.000000 0.000000 0.000000
-6 -126 0 0 241 2 0 10 0
0.42544 -10 0 0.2 1.5 62.0222 470.559 
-36.280455 -31.981592 -57.665869 -46.652943 0.999899 0.000000
-31.545715 -25.565104 -48.716207 -38.899775 0.014052 0.000000
0.052078 0.088266 0.047418 0.067014 0.000012 0.000000
0.000295 0.000390 -0.000219 -0.000000 -0.000000 0.000000
0.109586 0.165020 0.007070 0.063431 0.000000 0.000000
0.002884 0.002884 -0.001668 -0.000000 0.000000 0.000000
0.142822 0.175551 0.030996 0.097228 -0.000000 0.000000
0.001946 0.002155 -0.002242 -0.000000 -0.000000 0.000000
-6 -127 0 0 242 2 0 10 0
0.403799 -10 0 0.2 1.5 61.8567 477.658 
-35.139106 -31.493770 -57.798221 -46.486057 0.999951 0.000000
-30.620472 -25.366526 -48.776447 -38.746951 0.012601 0.000000
0.053399 0.090503 0.048050 0.068647 0.000006 0.000000
0.000327 0.000399 -0.000225 0.000000 -0.000000 0.000000
0.118315 0.167653 0.006873 0.064903 0.000000 0.000000
0.003031 0.003083 -0.001653 0.000000 0.000000 0.000000
0.147289 0.175957 0.030676 0.098004 0.000000 0.000000
0.001918 0.002271 -0.002235 0.000000 -0.000000 0.000000
-6 -128 0 0 243 2 0 10 0
0.382416 -10 0 0.2 1.5 61.6802 485.223 
-33.985525 -31.011035 -57.910871 -46.312107 0.999965 0.000000
-29.668676 -25.175504 -48.838979 -38.589679 0.013485 0.000000
0.054801 0.092699 0.048663 0.070263 0.000003 0.000000
0.000356 0.000406 -0.000231 -0.000000 -0.000000 0.000000
0.127478 0.169824 0.006731 0.066371 0.000000 0.000000
0.003062 0.003266 -0.001633 -0.000000 0.000000 0.000000
0.151765 0.176281 0.030357 0.098829 0.000000 0.000000
0.001827 0.002397 -0.002242 -0.000000 -0.000000 0.000000
-6 -129 0 0 244 2 0 10 0
0.361358 -10 0 0.2 1.5 61.4944 493.196 
-32.865301 -30.561195 -58.039812 -46.132295 0.999975 0.000000
-28.732051 -25.017935 -48.894223 -38.428893 0.014453 0.000000
0.056269 0.094879 0.049260 0.071860 0.000001 0.000000
0.000381 0.000414 -0.000236 -0.000000 -0.000000 0.000000
0.136658 0.172004 0.006570 0.067833 -0.000000 0.000000
0.002962 0.003462 -0.001622 -0.000000 0.000000 0.000000
0.156051 0.176587 0.030073 0.099694 -0.000000 0.000000
0.001686 0.002494 -0.002216 -0.000000 0.000000 0.000000
-6 -130 0 0 245 2 0 10 0
0.340679 -10 0 0.2 1.5 61.3005 501.531 
-31.811641 -30.139275 -58.147568 -45.947587 0.999964 0.000000
-27.840565 -24.882699 -48.945117 -38.265329 0.014386 0.000000
0.057796 0.097009 0.049840 0.073435 0.000000 0.000000
0.000402 0.000420 -0.000242 -0.000000 -0.000000 0.000000
0.145537 0.173804 0.006438 0.069286 0.000000 0.000000
0.002733 0.003631 -0.001601 -0.000000 0.000000 0.000000
0.160044 0.176830 0.029839 0.100591 0.000000 0.000000
0.001509 0.002595 -0.002211 -0.000000 -0.000000 0.000000
-6 -131 0 0 246 2 0 10 0
0.320418 -10 0 0.2 1.5 61.0995 510.188 
-30.868961 -29.720393 -58.275370 -45.758793 0.999978 0.000000
-27.041983 -24.746685 -48.991022 -38.099591 0.015454 0.000000
0.059344 0.099072 0.050408 0.074989 -0.000000 0.000000
0.000418 0.000425 -0.000247 0.000000 0.000000 0.000000
0.153601 0.175472 0.006289 0.070730 -0.000000 0.000000
0.002412 0.003757 -0.001588 -0.000000 0.000000 0.000000
0.163557 0.177032 0.029602 0.101515 -0.000000 0.000000
0.001315 0.002681 -0.002214 0.000000 -0.000000 0.000000
-6 -132 0 0 247 2 0 10 0
0.300613 -10 0 0.2 1.5 60.8924 519.134 
-30.047537 -29.341554 -58.389023 -45.566652 0.999964 0.000000
-26.347844 -24.639776 -49.029799 -37.932206 0.016601 0.000000
0.060909 0.101080 0.050961 0.076518 -0.000001 0.000000
0.000428 0.000431 -0.000252 0.000000 0.000000 0.000000
0.160698 0.176882 0.006158 0.072160 0.000000 0.000000
0.002035 0.003952 -0.001568 -0.000000 0.000000 0.000000
0.166593 0.177226 0.029396 0.102461 0.000000 0.000000
0.001114 0.002787 -0.002177 -0.000000 -0.000000 0.000000
-6 -133 0 0 248 2 0 10 0
0.281294 -10 0 0.2 1.5 60.6797 528.341 
-29.352423 -28.976116 -58.463447 -45.371818 0.999970 0.000000
-25.763978 -24.536735 -49.069379 -37.763617 0.014375 0.000000
0.062487 0.103041 0.051497 0.078023 -0.000002 0.000000
0.000435 0.000435 -0.000257 0.000000 0.000000 0.000000
0.166755 0.178329 0.006064 0.073577 0.000000 0.000000
0.001638 0.004070 -0.001546 0.000000 0.000000 0.000000
0.169169 0.177365 0.029212 0.103426 -0.000000 0.000000
0.000900 0.002862 -0.002184 0.000000 -0.000000 0.000000
-6 -134 0 0 249 2 0 10 0
0.262483 -10 0 0.2 1.5 60.4622 537.792 
-28.778586 -28.604580 -58.566143 -45.174829 0.999987 0.000000
-25.293907 -24.442720 -49.099935 -37.594151 0.015482 0.000000
0.064046 0.104967 0.052010 0.079501 -0.000001 0.000000
0.000439 0.000439 -0.000261 -0.000000 0.000000 0.000000
0.171670 0.179416 0.005954 0.074978 0.000000 0.000000
0.001268 0.004239 -0.001537 -0.000000 0.000000 0.000000
0.171264 0.177509 0.029053 0.104406 -0.000000 0.000000
0.000725 0.002955 -0.002135 -0.000000 -0.000000 0.000000
-6 -135 0 0 250 2 0 10 0
0.244208 -10 0 0.2 1.5 60.2404 547.468 
-28.311585 -28.307595 -58.652642 -44.976271 0.999977 0.000000
-24.923207 -24.367238 -49.122383 -37.424170 0.016660 0.000000
0.065590 0.106830 0.052508 0.080952 -0.000002 0.000000
0.000440 0.000442 -0.000266 -0.000000 0.000000 0.000000
0.175581 0.180665 0.005863 0.076362 0.000000 0.000000
0.000940 0.004323 -0.001508 -0.000000 0.000000 0.000000
0.172957 0.177671 0.028927 0.105400 -0.000000 0.000000
0.000576 0.003002 -0.002156 0.000000 0.000000 0.000000
-6 -136 0 0 251 2 0 10 0
0.226488 -10 0 0.2 1.5 60.0148 557.361 
-27.935724 -27.935724 -58.703714 -44.776628 0.999960 0.000000
-24.636945 -24.284192 -49.156769 -37.253934 0.016028 0.000000
0.067119 0.108602 0.052990 0.082375 -0.000003 0.000000
0.000439 0.000445 -0.000270 -0.000000 0.000000 0.000000
0.178625 0.181621 0.005799 0.077728 0.000000 0.000000
0.000663 0.004492 -0.001495 0.000000 0.000000 0.000000
0.174309 0.177788 0.028844 0.106404 -0.000000 0.000000
0.000450 0.003103 -0.002139 -0.000000 0.000000 0.000000
-6 -137 0 0 252 2 0 10 0
0.209351 -10 0 0.2 1.5 59.7859 567.457 
-27.635809 -27.635809 -58.752185 -44.576456 0.999963 0.000000
-24.421783 -24.224142 -49.186843 -37.083760 0.017245 0.000000
0.068620 0.110347 0.053459 0.083768 -0.000002 0.000000
0.000438 0.000448 -0.000273 -0.000000 0.000000 0.000000
0.180935 0.182548 0.005761 0.079073 0.000000 -0.000000
0.000442 0.004574 -0.001482 -0.000000 0.000000 0.000000
0.175366 0.177879 0.028688 0.107418 -0.000000 0.000000
0.000349 0.003157 -0.002097 0.000000 -0.000000 0.000000
-6 -138 0 0 253 2 0 10 0
0.192816 -10 0 0.2 1.5 59.5542 577.75 
-27.397074 -27.319736 -58.834103 -44.376243 0.999956 0.000000
-24.262390 -24.155863 -49.210180 -36.913902 0.018533 0.000000
0.070096 0.112024 0.053915 0.085129 -0.000000 0.000000
0.000435 0.000450 -0.000277 -0.000000 0.000000 0.000000
0.182663 0.183450 0.005680 0.080396 0.000000 0.000000
0.000271 0.004712 -0.001463 -0.000000 0.000000 0.000000
0.176187 0.177987 0.028557 0.108439 -0.000000 0.000000
0.000267 0.003219 -0.002112 -0.000000 0.000000 0.000000
-6 -139 0 0 254 2 0 10 0
0.1769 -10 0 0.2 1.5 59.3201 588.238 
-27.205506 -27.041135 -58.892431 -44.176400 0.999978 0.000000
-24.147643 -24.120302 -49.214154 -36.744541 0.014915 0.000000
0.071518 0.113625 0.054333 0.086458 0.000000 0.000000
0.000432 0.000452 -0.000281 -0.000000 -0.000000 0.000000
0.183934 0.183934 0.005598 0.081697 -0.000000 0.000000
0.000145 0.004789 -0.001446 0.000000 0.000000 0.000000
0.176807 0.178041 0.028445 0.109466 -0.000000 0.000000
0.000196 0.003267 -0.002091 -0.000000 -0.000000 0.000000
-6 -140 0 0 255 2 0 10 0
0.161627 -10 0 0.2 1.5 59.0839 598.913 
-27.053707 -26.776107 -58.916972 -43.977446 0.999932 0.000000
-24.063559 -24.063559 -49.241349 -36.575955 0.016070 0.000000
0.072936 0.115166 0.054739 0.087753 0.000001 0.000000
0.000429 0.000454 -0.000283 0.000000 -0.000000 0.000000
0.184871 0.184871 0.005577 0.082972 0.000000 0.000000
0.000051 0.004915 -0.001411 -0.000000 0.000000 0.000000
0.177289 0.178124 0.028406 0.110498 0.000000 0.000000
0.000146 0.003350 -0.002065 0.000000 -0.000000 0.000000
-6 -141 0 0 256 2 0 10 0
0.147025 -10 0 0.2 1.5 58.8462 609.769 
-26.933152 -26.501041 -58.964560 -43.779939 0.999953 0.000000
-24.003735 -24.003735 -49.262319 -36.408452 0.017291 0.000000
0.074325 0.116636 0.055120 0.089013 0.000000 0.000000
0.000425 0.000455 -0.000286 -0.000000 -0.000000 0.000000
0.185550 0.185550 0.005569 0.084221 -0.000000 0.000000
-0.000016 0.004954 -0.001407 -0.000000 0.000000 0.000000
0.177653 0.178222 0.028410 0.111534 -0.000000 0.000000
0.000105 0.003377 -0.002062 -0.000000 0.000000 0.000000
-6 -142 0 0 257 2 0 10 0
0.133107 -10 0 0.2 1.5 58.6074 620.806 
-26.841718 -26.278446 -58.966708 -43.584236 0.999925 0.000000
-23.961995 -23.961995 -49.276005 -36.242172 0.015908 0.000000
0.075708 0.117990 0.055487 0.090235 0.000000 0.000000
0.000420 0.000457 -0.000288 0.000000 -0.000000 0.000000
0.186034 0.186034 0.005516 0.085440 0.000000 0.000000
-0.000063 0.005095 -0.001386 -0.000000 0.000000 0.000000
0.177930 0.178293 0.028316 0.112572 0.000000 0.000000
0.000072 0.003453 -0.002034 0.000000 -0.000000 0.000000
-6 -143 0 0 258 2 0 10 0
0.119903 -10 0 0.2 1.5 58.3678 632.014 
-26.768004 -26.028803 -59.012291 -43.390932 0.999962 0.000000
-23.933148 -23.927547 -49.282866 -36.077464 0.017113 0.000000
0.077039 0.119316 0.055837 0.091417 -0.000000 0.000000
0.000416 0.000459 -0.000291 -0.000000 0.000000 0.000000
0.186376 0.186645 0.005468 0.086628 0.000000 0.000000
-0.000094 0.005117 -0.001347 0.000000 0.000000 0.000000
0.178130 0.178330 0.028233 0.113612 0.000000 0.000000
0.000048 0.003483 -0.002000 -0.000000 -0.000000 0.000000
-6 -144 0 0 259 2 0 10 0
0.107436 -10 0 0.2 1.5 58.128 643.388 
-26.712335 -25.798785 -59.034105 -43.200503 0.999932 0.000000
-23.913713 -23.888085 -49.278493 -35.914585 0.018383 0.000000
0.078339 0.120563 0.056172 0.092557 -0.000000 0.000000
0.000412 0.000460 -0.000292 -0.000000 -0.000000 0.000000
0.186613 0.187096 0.005440 0.087783 0.000000 0.000000
-0.000115 0.005245 -0.001342 -0.000000 0.000000 -0.000000
0.178277 0.178354 0.028181 0.114651 -0.000000 0.000000
0.000031 0.003537 -0.001988 -0.000000 0.000000 0.000000
-6 -145 0 0 260 2 0 10 0
0.0957187 -10 0 0.2 1.5 57.8882 654.932 
-26.679979 -25.615118 -58.990347 -43.013263 0.999885 0.000000
-23.902161 -23.861337 -49.263978 -35.753665 0.016599 0.000000
0.079652 0.121734 0.056472 0.093654 -0.000000 0.000000
0.000407 0.000461 -0.000293 -0.000000 0.000000 0.000000
0.186757 0.187487 0.005470 0.088901 0.000000 -0.000000
-0.000129 0.005272 -0.001313 0.000000 -0.000000 0.000000
0.178384 0.178384 0.028212 0.115691 0.000000 0.000000
0.000016 0.003572 -0.001942 -0.000000 0.000000 0.000000
-6 -146 0 0 261 2 0 10 0
0.0847893 -10 0 0.2 1.5 57.649 666.623 
-26.656331 -25.426578 -59.010368 -42.829920 0.999951 0.000000
-23.895039 -23.832537 -49.271882 -35.595185 0.017830 0.000000
0.080896 0.122818 0.056758 0.094703 -0.000000 0.000000
0.000403 0.000461 -0.000295 0.000000 0.000000 0.000000
0.186849 0.187959 0.005520 0.089981 0.000000 -0.000000
-0.000137 0.005374 -0.001290 -0.000000 0.000000 0.000000
0.178458 0.178458 0.028280 0.116727 0.000000 0.000000
0.000010 0.003601 -0.001925 0.000000 -0.000000 0.000000
-6 -147 0 0 262 2 0 10 0
0.0746786 -10 0 0.2 1.5 57.411 678.441 
-26.645979 -25.221685 -59.022631 -42.651094 0.999892 0.000000
-23.891811 -23.804038 -49.270228 -35.439580 0.019119 0.000000
0.082102 0.123818 0.057028 0.095702 -0.000000 0.000000
0.000398 0.000462 -0.000295 -0.000000 0.000000 0.000000
0.186893 0.188277 0.005512 0.091016 0.000000 -0.000000
-0.000142 0.005396 -0.001257 -0.000000 0.000000 0.000000
0.178508 0.178508 0.028307 0.117760 -0.000000 0.000000
0.000007 0.003643 -0.001905 -0.000000 0.000000 0.000000
-6 -148 0 0 263 2 0 10 0
0.0654374 -10 0 0.2 1.5 57.1755 690.329 
-26.650642 -25.059667 -58.987742 -42.477821 0.999971 0.000000
-23.892119 -23.783631 -49.260359 -35.287687 0.018270 0.000000
0.083279 0.124779 0.057265 0.096643 -0.000000 0.000000
0.000393 0.000462 -0.000295 0.000000 0.000000 0.000000
0.186893 0.188539 0.005490 0.092001 0.000000 0.000000
-0.000146 0.005481 -0.001241 0.000000 -0.000000 0.000000
0.178545 0.178545 0.028270 0.118783 0.000000 0.000000
-0.000016 0.003657 -0.001915 -0.000000 0.000000 0.000000
-6 -149 0 0 264 2 0 10 0
0.0570297 -10 0 0.2 1.5 56.9417 702.34 
-26.670552 -24.922240 -58.908414 -42.309517 0.999947 0.000000
-23.895358 -23.771353 -49.244904 -35.138954 0.019558 0.000000
0.084436 0.125616 0.057494 0.097528 -0.000000 0.000000
0.000389 0.000463 -0.000294 -0.000000 0.000000 0.000000
0.186849 0.188846 0.005536 0.092938 0.000000 0.000000
-0.000147 0.005475 -0.001210 -0.000000 -0.000000 0.000000
0.178565 0.178565 0.028377 0.119803 0.000000 0.000000
-0.000020 0.003700 -0.001808 0.000000 0.000000 0.000000
-6 -150 4 10 265 2 0 10 0
0.0495034 -10 0 0.2 1.5 56.7106 714.406 
-26.704268 -24.793730 -58.890662 -42.147187 0.999946 0.000000
-23.901173 -23.745948 -49.236376 -34.994279 0.020896 0.000000
0.085562 0.126361 0.057683 0.098352 -0.000000 0.000000
0.000384 0.000463 -0.000295 -0.000000 0.000000 0.000000
0.186770 0.189158 0.005634 0.093820 0.000000 0.000000
-0.000148 0.005559 -0.001170 -0.000000 -0.000000 0.000000
0.178573 0.178587 0.028471 0.120812 0.000000 0.000000
-0.000019 0.003684 -0.001795 -0.000000 0.000000 0.000000
-6 -151 0 0 266 2 0 10 0
0.0428463 -10 0 0.2 1.5 56.4819 726.541 
-26.733682 -24.669691 -58.844622 -41.990631 0.999852 0.000000
-23.906751 -23.734617 -49.203182 -34.853538 0.026338 0.000000
0.086551 0.126976 0.057853 0.099112 -0.000000 0.000000
0.000380 0.000464 -0.000293 -0.000000 0.000000 0.000000
0.186697 0.189358 0.005652 0.094645 -0.000000 0.000000
-0.000149 0.005592 -0.001145 -0.000000 0.000000 0.000000
0.178580 0.178607 0.028538 0.121815 0.000000 0.000000
-0.000037 0.003718 -0.001760 -0.000000 -0.000000 0.000000
-6 -152 0 0 267 2 0 10 0
0.0370905 -10 0 0.2 1.5 56.2567 738.663 
-26.790233 -24.592570 -58.747098 -41.840714 0.999687 0.000000
-23.916529 -23.715042 -49.176491 -34.717660 0.027951 0.000000
0.087587 0.127568 0.058006 0.099802 -0.000000 0.000000
0.000375 0.000464 -0.000291 0.000000 -0.000000 0.000000
0.186560 0.189556 0.005747 0.095406 0.000000 0.000000
-0.000149 0.005617 -0.001111 0.000000 0.000000 0.000000
0.178574 0.178626 0.028737 0.122805 0.000000 0.000000
-0.000035 0.003744 -0.001733 0.000000 0.000000 0.000000
-6 -153 0 0 268 2 0 10 0
0.03226 -10 0 0.2 1.5 56.037 750.637 
-26.857682 -24.477230 -58.646235 -41.698633 0.999819 0.000000
-23.928186 -23.704895 -49.146510 -34.587978 0.029585 0.000000
0.088571 0.128060 0.058145 0.100413 -0.000000 0.000000
0.000371 0.000464 -0.000289 -0.000000 -0.000000 0.000000
0.186397 0.189650 0.005860 0.096093 -0.000000 0.000000
-0.000149 0.005537 -0.001078 -0.000000 0.000000 0.000000
0.178563 0.178635 0.028870 0.123773 -0.000000 0.000000
-0.000028 0.003782 -0.001673 -0.000000 0.000000 0.000000
-6 -154 0 0 269 2 0 10 0
0.0283022 -10 0 0.2 1.5 55.8223 762.445 
-26.931347 -24.406130 -58.506391 -41.563871 0.999676 0.000000
-23.941063 -23.698006 -49.096622 -34.464381 0.025423 0.000000
0.089483 0.128442 0.058246 0.100947 -0.000000 0.000000
0.000367 0.000464 -0.000286 -0.000000 -0.000000 0.000000
0.186216 0.189730 0.006010 0.096707 -0.000000 0.000000
-0.000150 0.005659 -0.001040 0.000000 0.000000 0.000000
0.178547 0.178637 0.029151 0.124719 0.000000 0.000000
-0.000021 0.003770 -0.001610 -0.000000 -0.000000 0.000000
-6 -155 0 0 270 2 0 10 0
0.0251614 -10 0 0.2 1.5 55.6124 774.034 
-27.018233 -24.360951 -58.403898 -41.436117 0.999522 0.000000
-23.956169 -23.698104 -49.044659 -34.347042 0.026853 0.000000
0.090371 0.128724 0.058333 0.101402 -0.000000 0.000000
0.000362 0.000465 -0.000282 0.000000 -0.000000 0.000000
0.186003 0.189706 0.006124 0.097246 0.000000 0.000000
-0.000151 0.005693 -0.000985 0.000000 0.000000 0.000000
0.178528 0.178658 0.029365 0.125643 0.000000 0.000000
-0.000014 0.003771 -0.001583 0.000000 -0.000000 0.000000
-6 -156 0 0 271 2 0 10 0
0.0227664 -10 0 0.2 1.5 55.4078 785.316 
-27.112883 -24.350947 -58.219768 -41.315145 0.999491 0.000000
-23.972771 -23.702353 -48.952136 -34.236290 0.028279 0.000000
0.091211 0.128933 0.058395 0.101778 -0.000000 0.000000
0.000358 0.000465 -0.000278 -0.000000 -0.000000 0.000000
0.185768 0.189844 0.006297 0.097710 -0.000000 0.000000
-0.000152 0.005643 -0.000947 -0.000000 0.000000 0.000000
0.178507 0.178672 0.029650 0.126539 -0.000000 0.000000
-0.000010 0.003808 -0.001507 -0.000000 0.000000 0.000000
-6 -157 0 0 272 2 0 10 0
0.021015 -10 0 0.2 1.5 55.2078 796.249 
-27.219021 -24.285282 -58.020806 -41.200060 0.999124 0.000000
-23.992059 -23.690257 -48.881982 -34.131875 0.019031 0.000000
0.092036 0.129102 0.058464 0.102079 -0.000002 0.000000
0.000354 0.000465 -0.000273 -0.000000 -0.000000 0.000000
0.185497 0.189809 0.006612 0.098100 0.000000 0.000000
-0.000152 0.005665 -0.000900 -0.000000 -0.000000 0.000000
0.178482 0.178671 0.030177 0.127406 0.000000 0.000000
-0.000016 0.003814 -0.001440 -0.000000 0.000000 0.000000
-6 -158 0 0 273 2 0 10 0
0.0197899 -10 0 0.2 1.5 55.0117 806.784 
-27.323087 -24.286182 -57.810821 -41.089823 0.998727 0.000000
-24.010784 -23.696923 -48.777112 -34.033394 0.020036 0.000000
0.092786 0.129218 0.058513 0.102311 -0.000005 0.000000
0.000350 0.000465 -0.000268 -0.000000 -0.000000 0.000000
0.185232 0.189813 0.006839 0.098422 0.000000 0.000000
-0.000154 0.005683 -0.000836 -0.000000 0.000000 0.000000
0.178456 0.178676 0.030571 0.128243 -0.000000 0.000000
-0.000012 0.003799 -0.001374 0.000000 0.000000 0.000000
-6 -159 0 0 274 2 0 10 0
0.0189727 -10 0 0.2 1.5 54.8183 816.885 
-27.427957 -24.279766 -57.501873 -40.983186 0.997964 0.000000
-24.029963 -23.698275 -48.656414 -33.940137 0.021024 0.000000
0.093489 0.129342 0.058555 0.102483 -0.000012 0.000000
0.000346 0.000465 -0.000262 -0.000000 -0.000000 0.000000
0.184960 0.189958 0.007225 0.098684 0.000000 0.000000
-0.000155 0.005718 -0.000787 -0.000000 -0.000000 0.000000
0.178430 0.178674 0.031233 0.129050 0.000000 0.000000
-0.000010 0.003775 -0.001271 -0.000000 0.000000 0.000000
-6 -160 0 0 275 2 0 10 0
0.0184547 -10 0 0.2 1.5 54.6261 826.505 
-27.534447 -24.267336 -57.215865 -40.878724 0.998098 0.000000
-24.050326 -23.697345 -48.508977 -33.851047 0.014283 0.000000
0.094161 0.129387 0.058616 0.102603 -0.000053 0.000000
0.000342 0.000465 -0.000255 -0.000000 -0.000000 0.000000
0.184675 0.189755 0.007641 0.098894 0.000000 0.000000
-0.000155 0.005718 -0.000720 -0.000000 0.000000 0.000000
0.178403 0.178669 0.031959 0.129831 0.000000 0.000000
-0.000017 0.003783 -0.001194 -0.000000 0.000000 0.000000
-6 -161 0 0 276 2 0 10 0
0.0181372 -10 0 0.2 1.5 54.4323 835.593 
-27.638858 -24.298099 -56.791907 -40.774411 0.999408 0.000000
-24.070064 -23.706932 -48.308334 -33.764263 0.014955 0.000000
0.094798 0.129373 0.058700 0.102685 -0.000145 0.000000
0.000338 0.000464 -0.000247 0.000000 -0.000000 0.000000
0.184396 0.189883 0.008207 0.099065 0.000000 0.000000
-0.000157 0.005696 -0.000661 0.000000 0.000000 0.000000
0.178376 0.178663 0.032958 0.130592 0.000000 0.000000
-0.000016 0.003801 -0.001102 0.000000 -0.000000 0.000000
-6 -162 0 0 277 2 0 10 0
0.017952 -10 0 0.2 1.5 54.2339 843.948 
-27.741214 -24.294160 -56.372997 -40.668405 0.999301 0.000000
-24.089777 -23.698831 -48.072559 -33.677602 0.015585 0.000000
0.095406 0.129381 0.058843 0.102745 -0.000413 0.000000
0.000335 0.000463 -0.000239 0.000000 -0.000000 0.000000
0.184118 0.189935 0.008892 0.099213 0.000000 0.000000
-0.000159 0.005635 -0.000596 -0.000000 -0.000000 0.000000
0.178348 0.178653 0.034195 0.131347 0.000000 0.000000
-0.000016 0.003791 -0.001008 -0.000000 -0.000000 0.000000
-6 -163 0 0 278 2 0 10 0
0.0178486 -10 0 0.2 1.5 54.0266 851.164 
-27.843424 -24.328222 -55.806073 -40.558246 0.999741 0.000000
-24.110006 -23.703679 -47.769252 -33.587480 0.010223 0.000000
0.096001 0.129434 0.059091 0.102806 -0.001362 0.000000
0.000331 0.000462 -0.000229 -0.000000 -0.000000 0.000000
0.183833 0.189870 0.009872 0.099364 0.000000 0.000000
-0.000160 0.005684 -0.000526 -0.000000 0.000000 0.000000
0.178320 0.178641 0.035910 0.132117 0.000000 0.000000
-0.000019 0.003775 -0.000898 -0.000000 -0.000000 0.000000
-6 -164 0 0 279 2 0 10 0
0.0177931 -10 0 0.2 1.5 53.8035 856.491 
-27.948229 -24.389923 -55.133392 -40.440413 0.999991 0.000000
-24.130966 -23.706992 -47.360005 -33.487924 0.010515 0.000000
0.096604 0.129466 0.059525 0.102909 -0.004015 0.000000
0.000328 0.000460 -0.000220 -0.000000 0.000000 0.000000
0.183538 0.189793 0.011114 0.099558 -0.000000 0.000000
-0.000161 0.005638 -0.000462 -0.000000 0.000000 0.000000
0.178291 0.178640 0.038235 0.132946 0.000000 0.000000
-0.000019 0.003738 -0.000794 -0.000000 0.000000 0.000000
-6 -165 0 0 280 2 0 10 0
0.0177643 -10 0 0.2 1.5 53.5574 858.725 
-28.059842 -24.506374 -54.372908 -40.311587 1.000003 0.000000
-24.153755 -23.719405 -46.839898 -33.371196 -0.011331 0.000000
0.097240 0.129483 0.060268 0.103112 0.010638 0.000000
0.000324 0.000456 -0.000210 -0.000000 0.000000 0.000000
0.183218 0.189608 0.012752 0.099857 0.000000 0.000000
-0.000163 0.005558 -0.000400 -0.000000 -0.000000 0.000000
0.178259 0.178628 0.041237 0.133897 -0.000000 0.000000
-0.000019 0.003669 -0.000685 -0.000000 0.000000 0.000000
-6 -166 0 0 281 2 0 10 0
0.0177488 -10 0 0.2 1.5 53.2835 856.622 
-28.187964 -24.692196 -53.505115 -40.169954 1.000000 0.000000
-24.180553 -23.744451 -46.229193 -33.230143 -0.031894 0.000000
0.097967 0.129470 0.061446 0.103478 0.006655 0.000000
0.000319 0.000451 -0.000201 -0.000000 0.000000 0.000000
0.182843 0.189275 0.014901 0.100325 0.000000 0.000000
-0.000165 0.005477 -0.000350 0.000000 -0.000000 0.000000
0.178221 0.178596 0.045228 0.135034 -0.000000 -0.000000
-0.000018 0.003570 -0.000598 -0.000000 -0.000000 0.000000
-6 -167 0 0 282 2 0 10 0
0.0177405 -10 0 0.2 1.5 52.9834 849.618 
-28.329362 -24.955590 -52.612610 -40.016894 1.000000 0.000000
-24.210842 -23.781924 -45.511804 -33.062630 -0.068094 0.000000
0.098763 0.129476 0.063086 0.104040 0.006384 0.000000
0.000314 0.000443 -0.000193 -0.000000 0.000000 0.000000
0.182419 0.188786 0.017413 0.100998 0.000000 -0.000000
-0.000167 0.005338 -0.000312 -0.000000 0.000000 0.000000
0.178178 0.178545 0.050029 0.136390 0.000000 -0.000000
-0.000019 0.003434 -0.000533 -0.000000 0.000000 0.000000
-6 -168 0 0 283 2 0 10 0
0.0177353 -10 0 0.2 1.5 52.665 838.113 
-28.488004 -25.290952 -51.719596 -39.856765 1.000000 0.000000
-24.245781 -23.834254 -44.771819 -32.872994 -0.114584 0.000000
0.099653 0.129476 0.065150 0.104786 0.005958 0.000000
0.000309 0.000432 -0.000187 -0.000000 0.000000 0.000000
0.181932 0.188118 0.020328 0.101861 0.000000 0.000000
-0.000169 0.005159 -0.000287 -0.000000 0.000000 0.000000
0.178128 0.178477 0.055459 0.137939 0.000000 -0.000000
-0.000019 0.003264 -0.000480 -0.000000 -0.000000 0.000000
-6 -169 0 0 284 2 0 10 0
0.017733 -10 0 0.2 1.5 52.3365 822.936 
-28.668989 -25.675799 -50.885194 -39.693790 1.000000 0.000000
-24.286406 -23.867712 -44.002051 -32.667647 0.019948 0.000000
0.100664 0.129457 0.067556 0.105679 0.004702 0.000000
0.000303 0.000421 -0.000182 -0.000000 -0.000000 0.000000
0.181366 0.187458 0.023426 0.102879 0.000000 0.000000
-0.000173 0.004953 -0.000271 -0.000000 -0.000000 0.000000
0.178069 0.178431 0.061342 0.139635 0.000000 0.000000
-0.000019 0.003068 -0.000438 -0.000000 0.000000 0.000000
-6 -170 0 0 285 2 0 10 0
0.0177297 -10 0 0.2 1.5 52.0037 804.888 
-28.858379 -26.083791 -50.083775 -39.530752 1.000000 0.000000
-24.331015 -23.936002 -43.225390 -32.451874 0.137599 0.000000
0.101711 0.129468 0.070222 0.106685 0.004169 0.000000
0.000296 0.000407 -0.000177 0.000000 -0.000000 0.000000
0.180749 0.186574 0.026747 0.104016 0.000000 0.000000
-0.000175 0.004721 -0.000265 0.000000 -0.000000 0.000000
0.178003 0.178326 0.067608 0.141432 0.000000 0.000000
-0.000019 0.002857 -0.000405 0.000000 -0.000000 0.000000
-6 -171 0 0 286 2 0 10 0
0.0177267 -10 0 0.2 1.5 51.6713 784.608 
-29.061056 -26.535887 -49.331698 -39.369924 1.000000 0.000000
-24.380587 -24.020020 -42.453570 -32.230254 0.168612 0.000000
0.102821 0.129480 0.073088 0.107772 0.003618 0.000000
0.000289 0.000391 -0.000173 -0.000000 -0.000000 0.000000
0.180066 0.185507 0.030270 0.105240 0.000000 0.000000
-0.000178 0.004473 -0.000265 -0.000000 -0.000000 0.000000
0.177929 0.178227 0.074094 0.143286 0.000000 0.000000
-0.000020 0.002637 -0.000378 -0.000000 -0.000000 0.000000
-6 -172 0 0 287 2 0 10 0
0.0177222 -10 0 0.2 1.5 51.3421 762.548 
-29.282942 -27.008888 -48.608990 -39.212473 1.000000 0.000000
-24.437099 -24.102409 -41.690805 -32.005695 -0.176986 0.000000
0.104023 0.129428 0.076107 0.108919 0.002876 0.000000
0.000281 0.000376 -0.000169 0.000000 -0.000000 0.000000
0.179293 0.184352 0.033972 0.106528 0.000000 0.000000
-0.000180 0.004203 -0.000265 0.000000 0.000000 0.000000
0.177842 0.178112 0.080676 0.145165 0.000000 0.000000
-0.000019 0.002420 -0.000355 0.000000 0.000000 0.000000
-6 -173 0 0 288 2 0 10 0
0.0177183 -10 0 0.2 1.5 51.0179 739.021 
-29.510307 -27.508752 -47.916688 -39.059139 1.000000 0.000000
-24.497935 -24.198029 -40.935969 -31.780252 -0.159303 0.000000
0.105237 0.129409 0.079245 0.110107 0.002387 0.000000
0.000273 0.000359 -0.000166 -0.000000 -0.000000 0.000000
0.178466 0.182928 0.037852 0.107863 0.000000 0.000000
-0.000182 0.003932 -0.000265 -0.000000 -0.000000 0.000000
0.177746 0.177982 0.087367 0.147046 0.000000 0.000000
-0.000019 0.002198 -0.000334 -0.000000 0.000000 0.000000
-6 -174 9 11 289 2 0 10 0
0.0177134 -10 0 0.2 1.5 50.7008 714.347 
-29.749688 -28.014234 -47.255844 -38.910796 1.000000 0.000000
-24.565494 -24.297783 -40.189061 -31.556078 -0.126003 0.000000
0.106491 0.129388 0.082463 0.111321 0.001938 0.000000
0.000264 0.000342 -0.000162 -0.000000 -0.000000 0.000000
0.177556 0.181480 0.041903 0.109228 0.000000 0.000000
-0.000183 0.003654 -0.000265 0.000000 -0.000000 0.000000
0.177635 0.177821 0.094039 0.148902 0.000000 0.000000
-0.000019 0.001979 -0.000314 0.000000 0.000000 0.000000
    6   50    4    8    2    1   61    9  248   15    4  1 11
      0.0000000000E+00 -4.5787778507E+01 -3.6218818529E+01  1.1514132401E-01 -2.0492449784E-04  6.3795191025E-02 -1.1327296321E-03
      1.3467974202E-01 -9.7816994554E-04
      1.1311675047E-02 -4.7265538533E+01 -3.7539097557E+01  1.1346707569E-01 -2.3007943439E-04  5.4678697176E-02 -1.2289223633E-03
      1.2621019776E-01 -1.2392880827E-03
      2.2623350094E-02 -4.8991565028E+01 -3.9068201514E+01  1.1160300877E-01 -2.5378656672E-04  4.5034664062E-02 -1.2639781126E-03
      1.1548516113E-01 -1.5465754225E-03
      3.3935025141E-02 -5.0908481330E+01 -4.0764174383E+01  1.0957088634E-01 -2.7334700560E-04  3.5470127592E-02 -1.2045914833E-03
      1.0255923366E-01 -1.7966046112E-03
      4.5246700188E-02 -5.2892600648E+01 -4.2536960959E+01  1.0741081846E-01 -2.8669266755E-04  2.6761889187E-02 -1.0399587511E-03
      8.8157962039E-02 -1.9184754860E-03
      5.7446955954E-02 -5.4883854770E+01 -4.4370462098E+01  1.0499515285E-01 -2.9405181902E-04  1.9124253630E-02 -7.9429193415E-04
      7.2571150404E-02 -1.7988085701E-03
      6.9647211719E-02 -5.6520310595E+01 -4.5958713545E+01  1.0254486418E-01 -2.9539494430E-04  1.3582683744E-02 -5.4400457490E-04
      5.8795011367E-02 -1.4979271622E-03
      8.1847467485E-02 -5.7703683307E+01 -4.7204619163E+01  1.0010083907E-01 -2.9285259306E-04  9.9481879590E-03 -3.4050551641E-04
      4.7948363038E-02 -1.1125421257E-03
      9.4047723251E-02 -5.8444723624E+01 -4.8087209364E+01  9.7688538651E-02 -2.8801021682E-04  7.7514331728E-03 -1.9992020987E-04
      4.0181253750E-02 -7.7931930163E-04
      1.1479839392E-01 -5.8976895001E+01 -4.8923454522E+01  9.3695321612E-02 -2.7726541319E-04  5.9870996354E-03 -6.7035905764E-05
      3.2575311544E-02 -3.4642732112E-04
      1.3554906458E-01 -5.8968671284E+01 -4.9230464094E+01  8.9863969161E-02 -2.6526451052E-04  5.4996951244E-03 -1.1154074233E-05
      2.9366798580E-02 -1.3547303201E-04
      1.5629973525E-01 -5.8705382957E+01 -4.9271692913E+01  8.6204460982E-02 -2.5303495753E-04  5.5410185061E-03  1.3394906696E-05
      2.8326668256E-02 -2.6657284681E-05
      1.7705040591E-01 -5.8326978008E+01 -4.9196842046E+01  8.2717551734E-02 -2.4085590077E-04  5.8325710110E-03  2.7468188340E-05
      2.8297546188E-02  1.2008159145E-05
      2.0231683217E-01 -5.7761558800E+01 -4.9014524243E+01  7.8701661622E-02 -2.2631516564E-04  6.3941426596E-03  3.7850225672E-05
      2.8890920578E-02  5.0252404129E-05
      2.2758325843E-01 -5.7117401335E+01 -4.8768493576E+01  7.4934094691E-02 -2.1195632772E-04  7.1375058847E-03  4.8884033879E-05
      2.9909632412E-02  6.6917176892E-05
      2.5284968470E-01 -5.6387818379E+01 -4.8459760354E+01  7.1412398673E-02 -1.9767631234E-04  8.0873733915E-03  6.2323796420E-05
      3.1271155892E-02  9.1713852161E-05
      2.7811611096E-01 -5.5551294841E+01 -4.8071887453E+01  6.8138108050E-02 -1.8311444709E-04  9.3151458622E-03  8.1846170875E-05
      3.3056466029E-02  1.1394980379E-04
      2.9293247108E-01 -5.4994974935E+01 -4.7796315155E+01  6.6336182219E-02 -1.7426420360E-04  1.0217588325E-02  9.7856836421E-05
      3.4363658185E-02  1.4294662395E-04
      3.0774883119E-01 -5.4374046773E+01 -4.7472958478E+01  6.4625673983E-02 -1.6493566173E-04  1.1306930127E-02  1.1944055278E-04
      3.5934976046E-02  1.6984895810E-04
      3.2256519131E-01 -5.3668489228E+01 -4.7087034354E+01  6.3012733381E-02 -1.5484454679E-04  1.2654861849E-02  1.4985673031E-04
      3.7858612754E-02  2.1374937026E-04
      3.3738155142E-01 -5.2846708553E+01 -4.6615211225E+01  6.1507484058E-02 -1.4348690979E-04  1.4375710051E-02  1.9430343068E-04
      4.0278122157E-02  2.6653690529E-04
      3.4716108478E-01 -5.2218346359E+01 -4.6240212474E+01  6.0580693737E-02 -1.3487091436E-04  1.5803333422E-02  2.3665608145E-04
      4.2249344731E-02  3.2534102207E-04
      3.5694061814E-01 -5.1497746052E+01 -4.5797099674E+01  5.9715340538E-02 -1.2490410713E-04  1.7560255193E-02  2.9484799690E-04
      4.4631685563E-02  3.9402075923E-04
      3.6672015150E-01 -5.0654351282E+01 -4.5263282498E+01  5.8922757617E-02 -1.1284085268E-04  1.9782966198E-02  3.7878906407E-04
      4.7570864462E-02  4.9478272045E-04
      3.7649968485E-01 -4.9640741548E+01 -4.4603753506E+01  5.8220683441E-02 -9.7501799178E-05  2.2693780862E-02  5.0436195273E-04
      5.1296261327E-02  6.3056266191E-04
      3.8241854719E-01 -4.8916452298E+01 -4.4122497547E+01  5.7850990591E-02 -8.5708718662E-05  2.4934874007E-02  6.1334813232E-04
      5.4073157755E-02  7.5063822758E-04
      3.8833740952E-01 -4.8082055965E+01 -4.3559525041E+01  5.7533917733E-02 -7.1171170341E-05  2.7684403715E-02  7.5970421164E-04
      5.7379241479E-02  8.9721166346E-04
      3.9425627185E-01 -4.7107458283E+01 -4.2891952029E+01  5.7282932712E-02 -5.2639488803E-05  3.1127230149E-02  9.6127915679E-04
      6.1368786888E-02  1.0925308863E-03
      4.0017513418E-01 -4.5951492465E+01 -4.2088087329E+01  5.7117616645E-02 -2.8327762144E-05  3.5536925446E-02  1.2442744017E-03
      6.6256874706E-02  1.3445416858E-03
      4.0481186183E-01 -4.4885565113E+01 -4.1336430094E+01  5.7065857996E-02 -3.4841230993E-06  3.9919207836E-02  1.5477860125E-03
      7.0893214518E-02  1.6024018979E-03
      4.0944858949E-01 -4.3644069754E+01 -4.0449319462E+01  5.7103024912E-02  2.8386232111E-05  4.5409169702E-02  1.9507167127E-03
      7.6428007380E-02  1.9157539771E-03
      4.1408531714E-01 -4.2191879104E+01 -3.9395890168E+01  5.7254582931E-02  6.9359152320E-05  5.2361819976E-02  2.4783524442E-03
      8.3053424447E-02  2.2933427971E-03
      4.1872204480E-01 -4.0496525197E+01 -3.8143706031E+01  5.7552343023E-02  1.2138091066E-04  6.1197004402E-02  3.1465048135E-03
      9.0954752927E-02  2.7220600147E-03
      4.2397452855E-01 -3.8262497621E+01 -3.6453338091E+01  5.8111457229E-02  1.9375359660E-04  7.4009967344E-02  4.0408661321E-03
      1.0157764402E-01  3.2128453682E-03
      4.2922701229E-01 -3.5744520463E+01 -3.4480518100E+01  5.8946501043E-02  2.7370445458E-04  9.0030893871E-02  4.8917625121E-03
      1.1376015418E-01  3.5690232603E-03
      4.3447949604E-01 -3.3107655766E+01 -3.2318638024E+01  6.0062399394E-02  3.4866731979E-04  1.0857000828E-01  5.4018806890E-03
      1.2674374035E-01  3.6388573858E-03
      4.3973197978E-01 -3.0625052425E+01 -3.0159947766E+01  6.1416055118E-02  4.0433745729E-04  1.2790718237E-01  5.2919972134E-03
      1.3929307087E-01  3.3072956217E-03
      4.4763417067E-01 -2.7735678881E+01 -2.7406428785E+01  6.3729049682E-02  4.4893791228E-04  1.5347960950E-01  4.0891425478E-03
      1.5482996273E-01  2.4294312992E-03
      4.5553636156E-01 -2.6055125032E+01 -2.5557470236E+01  6.6187900996E-02  4.6171371807E-04  1.7125994223E-01  2.5189761902E-03
      1.6536498161E-01  1.5067840463E-03
      4.6343855244E-01 -2.5336976278E+01 -2.4536812863E+01  6.8672646555E-02  4.6064390771E-04  1.8132640005E-01  1.2921154119E-03
      1.7164828572E-01  8.6938842801E-04
      4.7134074333E-01 -2.5193177059E+01 -2.4053952427E+01  7.1130279238E-02  4.5265199914E-04  1.8607944105E-01  5.6164741768E-04
      1.7511684240E-01  4.4265309220E-04
      4.8384656274E-01 -2.5493681731E+01 -2.3810439106E+01  7.4916420148E-02  4.3644777792E-04  1.8834384871E-01  5.4852692173E-05
      1.7757461837E-01  1.6343257422E-04
      4.9635238216E-01 -2.6027242719E+01 -2.3816557820E+01  7.8551571312E-02  4.1763062398E-04  1.8801455674E-01 -9.2887923878E-05
      1.7833597258E-01  3.6282738465E-05
      5.0885820157E-01 -2.6599318410E+01 -2.3885876821E+01  8.2025590748E-02  3.9879329670E-04  1.8698057411E-01 -1.3859228723E-04
      1.7850529987E-01  1.0482532932E-05
      5.2136402099E-01 -2.7163490551E+01 -2.3974871242E+01  8.5339249571E-02  3.7990776655E-04  1.8570974393E-01 -1.5923638496E-04
      1.7848156778E-01 -2.9032280280E-05
      5.7559327718E-01 -2.9396572111E+01 -2.4452098019E+01  9.7909994616E-02  3.0242633434E-04  1.7904222503E-01 -1.9989315827E-04
      1.7784211847E-01 -1.6857500621E-05
      6.2982253337E-01 -3.1329029209E+01 -2.5048721090E+01  1.0773818413E-01  2.3128074515E-04  1.7105877072E-01 -2.3192703166E-04
      1.7690109223E-01 -3.5620931560E-05
      6.8405178957E-01 -3.3053072449E+01 -2.5766599171E+01  1.1505910142E-01  1.6647664617E-04  1.6192162892E-01 -2.6289394757E-04
      1.7564425894E-01 -3.4498989290E-05
      7.3828104576E-01 -3.4641057052E+01 -2.6616748806E+01  1.2009385748E-01  1.0724029696E-04  1.5168791342E-01 -2.9093587737E-04
      1.7394096488E-01 -7.0625023171E-05
      7.6948194961E-01 -3.5522216531E+01 -2.7172818037E+01  1.2203168916E-01  7.5505530764E-05  1.4530512782E-01 -3.1013743843E-04
      1.7269425199E-01 -5.9315635297E-05
      8.0068285347E-01 -3.6395085407E+01 -2.7787103244E+01  1.2330851661E-01  4.4935430039E-05  1.3850887131E-01 -3.3064904142E-04
      1.7118910236E-01 -8.4641902257E-05
      8.3188375732E-01 -3.7282465953E+01 -2.8472160670E+01  1.2394667585E-01  1.5245520328E-05  1.3122249476E-01 -3.5703772119E-04
      1.6933354102E-01 -9.2574133573E-05
      8.6308466118E-01 -3.8211920248E+01 -2.9250116938E+01  1.2395587081E-01 -1.4469635200E-05  1.2327606302E-01 -3.9352373884E-04
      1.6700366281E-01 -1.4014976098E-04
      8.8363058419E-01 -3.8872085251E+01 -2.9831963852E+01  1.2361461951E-01 -3.4490434592E-05  1.1754767684E-01 -4.2762171591E-04
      1.6508857993E-01 -1.4563978911E-04
      9.0417650721E-01 -3.9593928059E+01 -3.0489893356E+01  1.2298606929E-01 -5.5684425682E-05  1.1125765509E-01 -4.7497111556E-04
      1.6275931674E-01 -1.9130111296E-04
      9.2472243022E-01 -4.0417065929E+01 -3.1256092138E+01  1.2204901420E-01 -7.8808141372E-05  1.0417518544E-01 -5.4259294514E-04
      1.5981026281E-01 -2.3561904346E-04
      9.4526835323E-01 -4.1400735416E+01 -3.2180807462E+01  1.2076657261E-01 -1.0534741162E-04  9.5934097028E-02 -6.4282889493E-04
      1.5592509588E-01 -3.3594531932E-04
      9.5895126492E-01 -4.2194371630E+01 -3.2924905447E+01  1.1969339173E-01 -1.2564171790E-04  8.9547900715E-02 -7.3330690609E-04
      1.5253254532E-01 -4.0581131865E-04
      9.7263417662E-01 -4.3147789640E+01 -3.3812234282E+01  1.1841750562E-01 -1.4892889733E-04  8.2198292291E-02 -8.4923725036E-04
      1.4818567237E-01 -5.3684431275E-04
      9.8631708831E-01 -4.4322775790E+01 -3.4892046656E+01  1.1690985232E-01 -1.7542533343E-04  7.3662028953E-02 -9.8677644221E-04
      1.4243717284E-01 -7.0973985749E-04
      1.0000000000E+00 -4.5787778507E+01 -3.6218818529E+01  1.1514132401E-01 -2.0492449784E-04  6.3795191025E-02 -1.1327296321E-03
      1.3467974202E-01 -9.7816994554E-04
     -1.8942873090E-02  2.3597813166E+01
      1.6493213546E+00  1.3629866255E+00  2.5205696927E-03  2.8497849991E-05  9.9743052130E-03  2.0205511113E-04  7.9129261672E-03
      3.3031279949E-04
      1.9744379283E+00  1.6389697228E+00  2.6852990349E-03  2.8829052762E-05  1.1045953447E-02  1.4861399967E-04  1.0492594209E-02
      4.0608717764E-04
      2.2621408838E+00  1.8902726944E+00  2.8325906817E-03  2.5676439771E-05  1.1472571777E-02  4.2185965045E-05  1.3308027108E-02
      4.0711184998E-04
      2.4219740035E+00  2.0498800309E+00  2.9361811001E-03  1.9167059367E-05  1.0932693906E-02 -9.6890216460E-05  1.5675900185E-02
      3.0391749258E-04
      2.3674641158E+00  2.0528536436E+00  2.9786816478E-03  1.1314564667E-05  9.4033386574E-03 -2.1292529719E-04  1.6671717052E-02
      5.7251557235E-05
      2.0458595379E+00  1.8545259197E+00  2.9551644988E-03  3.6171250511E-06  7.0967350311E-03 -2.6299674290E-04  1.5573355742E-02
     -1.8710770621E-04
      1.5537772291E+00  1.5047588113E+00  2.8768469526E-03 -1.6258695164E-06  4.7917648995E-03 -2.3647053132E-04  1.2786710721E-02
     -3.5042590203E-04
      1.0348789512E+00  1.0994033077E+00  2.7648772093E-03 -4.6298568829E-06  2.9580107143E-03 -1.7225892007E-04  9.3930348632E-03
     -3.6000758692E-04
      6.0978851735E-01  7.3465989588E-01  2.6354887926E-03 -6.2346040730E-06  1.7142525934E-03 -1.1361842035E-04  6.3306048742E-03
     -3.1491424040E-04
      1.5693435389E-01  3.0684348088E-01  2.4020389140E-03 -7.0203957943E-06  5.7893707410E-04 -4.6901358708E-05  2.8176112689E-03
     -1.6195035878E-04
     -4.5840225175E-02  9.0927045873E-02  2.1699861812E-03 -6.9249310891E-06  1.3032609474E-04 -1.9004210086E-05  1.0508305269E-03
     -8.1319067707E-05
     -1.2217067478E-01  1.9422268198E-03  1.9481339342E-03 -6.4858943427E-06 -5.0780089532E-05 -8.8026778740E-06  2.7493563378E-04
     -3.0039808829E-05
     -1.5419194831E-01 -3.8691810623E-02  1.7393644978E-03 -5.9589732176E-06 -1.2967140259E-04 -3.7686895478E-06 -4.0562580787E-05
     -2.4513386791E-05
     -1.5837109830E-01 -5.5756074905E-02  1.5032413967E-03 -5.3079106108E-06 -1.6982408481E-04 -3.0463613185E-06 -2.0803572481E-04
     -4.6648005713E-06
     -1.5321461566E-01 -6.2475712117E-02  1.2868017732E-03 -4.6770611793E-06 -1.8968842893E-04 -2.3336823514E-06 -2.6517107998E-04
     -7.5717431750E-06
     -1.4119964399E-01 -6.4740113336E-02  1.0892897690E-03 -4.0982306929E-06 -1.9897109578E-04 -2.6084243871E-06 -2.9478894040E-04
     -2.1522079924E-06
     -1.2415083820E-01 -6.3396339485E-02  9.1006348384E-04 -3.5424506287E-06 -2.0164675702E-04 -2.4144389426E-06 -3.0245446116E-04
     -1.1160636353E-05
     -1.1071999680E-01 -6.0831764378E-02  8.1337834890E-04 -3.2379529226E-06 -1.9643749232E-04 -2.6705848948E-06 -3.0128040763E-04
     -2.2791526797E-06
     -9.3731109206E-02 -5.5969893830E-02  7.2302297586E-04 -2.9154685547E-06 -1.8500984901E-04 -2.4849478026E-06 -2.8753314171E-04
     -6.3582936097E-06
     -7.1473954544E-02 -4.7801466474E-02  6.3939259299E-04 -2.5700109487E-06 -1.6105051939E-04 -1.9255419356E-06 -2.5911250331E-04
     -1.5926586170E-06
     -4.0405458507E-02 -3.3971898280E-02  5.6332788709E-04 -2.1455412965E-06 -1.1447036800E-04 -4.6863606569E-07 -1.9993665842E-04
     -7.3943868445E-06
     -1.2408572283E-02 -1.9925907477E-02  5.1807855363E-04 -1.7803901915E-06 -6.1587072412E-05  1.6330139262E-06 -1.3660952660E-04
      2.2608519597E-06
      2.4981577388E-02  3.6094285082E-04  4.7777462535E-04 -1.2807341489E-06  2.1244555256E-05  5.3805793694E-06 -3.6540190287E-05
      2.8959033427E-06
      7.6680034376E-02  3.0288038513E-02  4.4407180196E-04 -5.2593229353E-07  1.5520312268E-04  1.2557343087E-05  1.1833121704E-04
      1.3441053881E-05
      1.5164668355E-01  7.6103899775E-02  4.2000607127E-04  7.1143935038E-07  3.8094856714E-04  2.6340365321E-05  3.6947737321E-04
      2.1131154696E-05
      2.1411409607E-01  1.1567868405E-01  4.1232498500E-04  1.9053884705E-06  5.9234713872E-04  4.0989139611E-05  5.9286660623E-04
      4.0020630025E-05
      2.9560714924E-01  1.6857560110E-01  4.1227104728E-04  3.6505628480E-06  8.9488101390E-04  6.3692964442E-05  9.0149616042E-04
      5.7213252773E-05
      4.0358678646E-01  2.4031123432E-01  4.2322185745E-04  6.3077212059E-06  1.3375787550E-03  9.9780447237E-05  1.3295681369E-03
      8.8364049246E-05
      5.4901462613E-01  3.3918306797E-01  4.5059946188E-04  1.0426023888E-05  1.9998514869E-03  1.5748211435E-04  1.9327789864E-03
      1.2744494738E-04
      6.9804633341E-01  4.4274907366E-01  4.8882512775E-04  1.5231069575E-05  2.7493346582E-03  2.2558516128E-04  2.5720257029E-03
      1.7645976233E-04
      8.8701692396E-01  5.7699028197E-01  5.4832188841E-04  2.2026382387E-05  3.7960550626E-03  3.2203591823E-04  3.4072986095E-03
      2.3256913950E-04
      1.1230172629E+00  7.4928342002E-01  6.3695546452E-04  3.1203947837E-05  5.2469640082E-03  4.4879412455E-04  4.4743613019E-03
      2.9785308865E-04
      1.4060857270E+00  9.6361192804E-01  7.6316174140E-04  4.2593710195E-05  7.1953458050E-03  5.9381188319E-04  5.7792600749E-03
      3.5154668809E-04
      1.7635036350E+00  1.2500049081E+00  9.5893030060E-04  5.5529637871E-05  1.0021785667E-02  7.1799009081E-04  7.4491049210E-03
      3.5685392842E-04
      2.0832745985E+00  1.5361985275E+00  1.1999436470E-03  6.1582395902E-05  1.3086279358E-02  6.4619300390E-04  8.9578321729E-03
      2.2896530232E-04
      2.2453261469E+00  1.7323125450E+00  1.4509844965E-03  5.5479850213E-05  1.5456660138E-02  2.8142462473E-04  9.7749946366E-03
     -3.6911953691E-05
      2.1616550369E+00  1.7507862782E+00  1.6706519216E-03  3.9965658707E-05  1.6180021080E-02 -2.7093535066E-04  9.5413109951E-03
     -3.3095851469E-04
      1.6514116293E+00  1.4265881404E+00  1.9000392284E-03  1.7161585353E-05  1.3735024184E-02 -8.6332702144E-04  7.5853881288E-03
     -5.3929229339E-04
      1.0407508831E+00  9.3809562922E-01  2.0375628768E-03  3.6573247931E-06  9.3639322410E-03 -9.2079269988E-04  5.1173089549E-03
     -4.8413265167E-04
      5.8664533048E-01  5.3160027383E-01  2.1250666872E-03 -2.3361304148E-06  5.4042434769E-03 -6.5502445595E-04  3.1403651287E-03
     -3.2812200952E-04
      3.0384724968E-01  2.7109083079E-01  2.1886324045E-03 -5.7561023907E-06  2.8471066831E-03 -3.8504839820E-04  1.8316095586E-03
     -2.2478345006E-04
      9.9740001081E-02  8.1293192645E-02  2.2618919939E-03 -7.6951975219E-06  8.7853108774E-04 -1.3082329970E-04  7.1118661578E-04
     -8.3381330485E-05
      2.6854551675E-02  2.0334814008E-02  2.3177661844E-03 -8.6698288190E-06  2.3912594020E-04 -3.5935363402E-05  2.5943304599E-04
     -3.8790032877E-05
      1.1367168315E-03  2.6797685626E-03  2.3626388024E-03 -9.0460976179E-06  4.0852253930E-05 -9.4840394587E-06  8.5134780153E-05
     -8.4334784663E-06
     -1.1658653089E-02 -3.6404540138E-03  2.3992592662E-03 -9.4009567222E-06 -4.4485051707E-05  7.8475988074E-07  2.3784064204E-05
     -1.5861752436E-05
     -3.1359376119E-02 -1.2742412230E-02  2.4777235830E-03 -9.9113542680E-06 -1.5968565869E-04  4.7282884526E-06 -2.6550138547E-05
      4.2595615185E-06
     -3.4303910667E-02 -1.8981826921E-02  2.4503538192E-03 -9.9533611057E-06 -2.2889322855E-04  6.4560332999E-06 -3.3292599117E-05
     -4.2442609451E-06
     -2.5823483987E-02 -2.2366437062E-02  2.3459292144E-03 -9.3708002596E-06 -2.4806480802E-04  9.8642207028E-06 -5.3407970195E-05
      4.5782937929E-06
     -3.0232367218E-03 -1.7056015233E-02  2.1937376427E-03 -8.2656359521E-06 -1.6013586655E-04  1.4127711669E-05 -4.8274532835E-05
     -9.8253587449E-06
      1.8235981518E-02 -7.6515117224E-03  2.0968526094E-03 -7.1804394019E-06 -3.5126908134E-05  1.8464552814E-05 -4.2233908378E-05
      6.4495506317E-06
      4.8724450852E-02  1.0086383271E-02  2.0019115952E-03 -5.8750236508E-06  1.7287682409E-04  2.3615282561E-05 -7.2583880189E-06
      8.9933947743E-07
      9.2466008444E-02  4.0104238310E-02  1.9174940309E-03 -4.0741356723E-06  4.9902007735E-04  3.1437672225E-05  6.4066631199E-05
      1.1296905983E-05
      1.5761376867E-01  9.0214583759E-02  1.8554121202E-03 -1.7072436391E-06  1.0062732631E-03  4.2999900539E-05  2.1355755937E-04
      3.2141087516E-06
      2.1915047361E-01  1.4050791429E-01  1.8344088768E-03  4.5696624738E-07  1.4869862089E-03  5.4747749773E-05  3.8139436842E-04
      2.3352479757E-05
      3.0399233786E-01  2.1211248439E-01  1.8371784574E-03  3.1801398586E-06  2.1422062073E-03  7.1187555520E-05  6.5293222022E-04
      2.7094318188E-05
      4.2553301311E-01  3.1657572829E-01  1.8733976448E-03  6.8268935599E-06  3.0478722456E-03  9.4988541120E-05  1.0957408391E-03
      5.1808307478E-05
      6.0492030096E-01  4.7181144731E-01  1.9567935124E-03  1.1689753776E-05  4.3158866901E-03  1.2929735955E-04  1.8475518875E-03
      7.0711209581E-05
      7.7365180118E-01  6.1740890848E-01  2.0467835381E-03  1.5759023725E-05  5.4253422186E-03  1.5769449603E-04  2.6310512438E-03
      1.1856632377E-04
      9.9741344913E-01  8.0945824257E-01  2.1706819453E-03  2.0405049677E-05  6.7847013549E-03  1.8845523837E-04  3.7896174257E-03
      1.6504122704E-04
      1.2893734565E+00  1.0581530806E+00  2.3307647720E-03  2.5101343902E-05  8.3620516836E-03  2.1060425404E-04  5.4881344495E-03
      2.4546725464E-04
      1.6493213546E+00  1.3629866255E+00  2.5205696927E-03  2.8497849991E-05  9.9743052130E-03  2.0205511113E-04  7.9129261672E-03
      3.3031279949E-04
      7.3016817248E-02 -1.0000000000E+01  0.0000000000E+00  2.0000000000E-01  1.5000000000E+00  0.0000000000E+00  0.0000000000E+00
      0.0000000000E+00  0.0000000000E+00  0.0000000000E+00  6.8049375313E+02  0.0000000000E+00  0.0000000000E+00  0.0000000000E+00
      0.0000000000E+00  0.0000000000E+00  0.0000000000E+00  0.0000000000E+00  0.0000000000E+00  0.0000000000E+00
    6  100    4    9    2    1   61    9  248   15    4  1 11
      0.0000000000E+00 -4.6537726667E+01 -3.9485854169E+01  4.3031804450E-02  1.1158033398E-05  4.5931735636E-02  5.6010147848E-05
      9.9225085417E-02  9.8426062232E-05
      1.7335175450E-02 -4.6502758678E+01 -3.9431821080E+01  4.3096082806E-02  1.1755695856E-05  4.6230676777E-02  5.0543355662E-05
      9.9757931347E-02  9.1524365569E-05
      3.4670350899E-02 -4.6473586250E+01 -3.9383325329E+01  4.3163333656E-02  1.2217436222E-05  4.6497103931E-02  4.4418068195E-05
      1.0024914684E-01  8.3583829339E-05
      5.2005526349E-02 -4.6450577958E+01 -3.9340946492E+01  4.3232774192E-02  1.2535928170E-05  4.6727485817E-02  3.7692172319E-05
      1.0069311532E-01  7.4678976621E-05
      6.9340701798E-02 -4.6434044143E+01 -3.9305207156E+01  4.3303584958E-02  1.2705420456E-05  4.6918642823E-02  3.0433262792E-05
      1.0108466571E-01  6.4894241417E-05
      8.9000669080E-02 -4.6423439930E+01 -3.9273288597E+01  4.3384478181E-02  1.2712381691E-05  4.7084477161E-02  2.1654480038E-05
      1.0145940167E-01  5.2850120601E-05
      1.0866063636E-01 -4.6421738208E+01 -3.9251061364E+01  4.3464781123E-02  1.2519739564E-05  4.7192976350E-02  1.2417597311E-05
      1.0175475025E-01  3.9944030859E-05
      1.2832060364E-01 -4.6429075628E+01 -3.9238959332E+01  4.3543225387E-02  1.2127960429E-05  4.7241674047E-02  2.8639974726E-06
      1.0196574704E-01  2.6339396508E-05
      1.4798057092E-01 -4.6445460341E+01 -3.9237277450E+01  4.3618556517E-02  1.1540963056E-05  4.7229041247E-02 -6.8527920249E-06
      1.0208851380E-01  1.2214532485E-05
      1.6482781249E-01 -4.6466607977E+01 -3.9244242738E+01  4.3679707268E-02  1.0888194293E-05  4.7168992521E-02 -1.5185531336E-05
      1.0212142686E-01 -1.6053480712E-07
      1.8167505406E-01 -4.6494147968E+01 -3.9258970909E+01  4.3736941122E-02  1.0104283033E-05  4.7063794907E-02 -2.3411199213E-05
      1.0208655530E-01 -1.2650793301E-05
      1.9852229562E-01 -4.6527841492E+01 -3.9281373441E+01  4.3789566826E-02  9.1978902420E-06  4.6914328397E-02 -3.1420807357E-05
      1.0198363120E-01 -2.5123638810E-05
      2.1536953719E-01 -4.6567372045E+01 -3.9311270899E+01  4.3836945216E-02  8.1794788039E-06  4.6722067806E-02 -3.9104951933E-05
      1.0181312582E-01 -3.7440286626E-05
      2.3084351791E-01 -4.6608486115E+01 -3.9345103065E+01  4.3875341622E-02  7.1557535035E-06  4.6509536196E-02 -4.5783901880E-05
      1.0159802206E-01 -4.8493216014E-05
      2.4631749863E-01 -4.6653829945E+01 -3.9384749324E+01  4.3908426848E-02  6.0583089394E-06  4.6264671500E-02 -5.2016926244E-05
      1.0132848398E-01 -5.9180733335E-05
      2.6179147935E-01 -4.6702989081E+01 -3.9429864104E+01  4.3935860600E-02  4.8986350605E-06  4.5989896578E-02 -5.7727886116E-05
      1.0100662454E-01 -6.9389073532E-05
      2.7726546007E-01 -4.6755500523E+01 -3.9480038535E+01  4.3957362154E-02  3.6890536563E-06  4.5688001678E-02 -6.2846061515E-05
      1.0063512484E-01 -7.9004889418E-05
      2.9246945666E-01 -4.6809868164E+01 -3.9533810416E+01  4.3972499609E-02  2.4644949042E-06  4.5367988002E-02 -6.7236230262E-05
      1.0022489828E-01 -8.7767587338E-05
      3.0767345325E-01 -4.6866460489E+01 -3.9591513316E+01  4.3981555440E-02  1.2169918477E-06  4.5028060314E-02 -7.0940459448E-05
      9.9773476708E-02 -9.5748276159E-05
      3.2287744983E-01 -4.6924725316E+01 -3.9652599161E+01  4.3984448667E-02 -4.0503656939E-08  4.4671699274E-02 -7.3915494567E-05
      9.9284943848E-02 -1.0285030660E-04
      3.3808144642E-01 -4.6984085186E+01 -3.9716477245E+01  4.3981162191E-02 -1.2949558298E-06  4.4302574396E-02 -7.6127757148E-05
      9.8763839422E-02 -1.0898482080E-04
      3.5322312891E-01 -4.7043697467E+01 -3.9782245497E+01  4.3971793754E-02 -2.5284334547E-06  4.3926060503E-02 -7.7550158275E-05
      9.8217419904E-02 -1.1405316397E-04
      3.6836481140E-01 -4.7103203124E+01 -3.9849511655E+01  4.3956450752E-02 -3.7336189611E-06  4.3544518856E-02 -7.8181354879E-05
      9.7648872178E-02 -1.1801514706E-04
      3.8350649389E-01 -4.7161999182E+01 -3.9917606943E+01  4.3935301166E-02 -4.8985325916E-06  4.3161827927E-02 -7.8020392071E-05
      9.7063749628E-02 -1.2081625547E-04
      3.9864817638E-01 -4.7219487894E+01 -3.9985850644E+01  4.3908570126E-02 -6.0118100362E-06  4.2781844425E-02 -7.7077114213E-05
      9.6467837182E-02 -1.2241641552E-04
      4.1412418712E-01 -4.7276286146E+01 -4.0055041952E+01  4.3875772146E-02 -7.0852623335E-06  4.2400209947E-02 -7.5325619651E-05
      9.5853809605E-02 -1.2278561825E-04
      4.2960019786E-01 -4.7330506374E+01 -4.0122948770E+01  4.3837787421E-02 -8.0833058747E-06  4.2029268643E-02 -7.2810019010E-05
      9.5241161752E-02 -1.2186645563E-04
      4.4507620861E-01 -4.7381579961E+01 -4.0188863915E+01  4.3795016869E-02 -8.9966275810E-06  4.1672742470E-02 -6.9571729464E-05
      9.4636319150E-02 -1.1966914899E-04
      4.6055221935E-01 -4.7428977665E+01 -4.0252106019E+01  4.3747905111E-02 -9.8170731091E-06  4.1334124781E-02 -6.5660701873E-05
      9.4045612196E-02 -1.1622149844E-04
      4.7765123734E-01 -4.7476492739E+01 -4.0318095342E+01  4.3691386814E-02 -1.0607194103E-05  4.0984695931E-02 -6.0625530362E-05
      9.3416788302E-02 -1.1101431661E-04
      4.9475025533E-01 -4.7518357164E+01 -4.0379222947E+01  4.3630855432E-02 -1.1267801602E-05  4.0664991783E-02 -5.4922782273E-05
      9.2820631596E-02 -1.0442176598E-04
      5.1184927332E-01 -4.7554082756E+01 -4.0434756043E+01  4.3567043610E-02 -1.1793064980E-05  4.0378456163E-02 -4.8642177803E-05
      9.2264511778E-02 -9.6550285956E-05
      5.2894829131E-01 -4.7583272340E+01 -4.0484047105E+01  4.3500711166E-02 -1.2178984793E-05  4.0128026376E-02 -4.1877228766E-05
      9.1755161600E-02 -8.7523851006E-05
      5.4840130786E-01 -4.7608154234E+01 -4.0531833542E+01  4.3423171422E-02 -1.2445735951E-05  3.9890076634E-02 -3.3711881711E-05
      9.1240168230E-02 -7.6028517569E-05
      5.6785432442E-01 -4.7623898788E+01 -4.0570167124E+01  4.3344533371E-02 -1.2528486624E-05  3.9704708375E-02 -2.5180197155E-05
      9.0801034356E-02 -6.3441386230E-05
      5.8730734097E-01 -4.7630374706E+01 -4.0598558831E+01  4.3265949423E-02 -1.2429030481E-05  3.9573802183E-02 -1.6416331465E-05
      9.0443896211E-02 -4.9995336960E-05
      6.0676035753E-01 -4.7627604050E+01 -4.0616690050E+01  4.3188553202E-02 -1.2151547465E-05  3.9498412824E-02 -7.5487148671E-06
      9.0173410806E-02 -3.5927842359E-05
      6.2451868853E-01 -4.7617142771E+01 -4.0624153644E+01  4.3119871215E-02 -1.1748117240E-05  3.9478303210E-02  5.3418122189E-07
      9.0004856904E-02 -2.2744040395E-05
      6.4227701953E-01 -4.7599343021E+01 -4.0622945403E+01  4.3053902161E-02 -1.1207813757E-05  3.9504353371E-02  8.5159665442E-06
      8.9912498035E-02 -9.4161393960E-06
      6.6003535054E-01 -4.7574517787E+01 -4.0613177402E+01  4.2991410905E-02 -1.0538074012E-05  3.9575749197E-02  1.6315836604E-05
      8.9896673740E-02  3.8866102494E-06
      6.7779368154E-01 -4.7543058112E+01 -4.0595062958E+01  4.2933116436E-02 -9.7474402797E-06  3.9691228936E-02  2.3858674065E-05
      8.9956772243E-02  1.7002100229E-05
      6.9402759239E-01 -4.7508884590E+01 -4.0571460994E+01  4.2884066196E-02 -8.9270311549E-06  3.9833943547E-02  3.0469172464E-05
      9.0076862601E-02  2.8698347196E-05
      7.1026150324E-01 -4.7469947329E+01 -4.0541438944E+01  4.2839549288E-02 -8.0215504837E-06  4.0010528172E-02  3.6756108688E-05
      9.0257359046E-02  4.0001264880E-05
      7.2649541409E-01 -4.7426679154E+01 -4.0505350566E+01  4.2799989893E-02 -7.0395672841E-06  4.0219160166E-02  4.2672435115E-05
      9.0495928069E-02  5.0809065176E-05
      7.4272932493E-01 -4.7379545037E+01 -4.0463600416E+01  4.2765765863E-02 -5.9901642028E-06  4.0457778215E-02  4.8174259465E-05
      9.0789720548E-02  6.1027074178E-05
      7.5892545066E-01 -4.7329157615E+01 -4.0416753761E+01  4.2737265851E-02 -4.8855898114E-06  4.0723445826E-02  5.3208837124E-05
      9.1134545501E-02  7.0546956885E-05
      7.7512157638E-01 -4.7275921697E+01 -4.0365207573E+01  4.2714679379E-02 -3.7334274569E-06  4.1014205319E-02  5.7751160820E-05
      9.1527285265E-02  7.9314425033E-05
      7.9131770211E-01 -4.7220364196E+01 -4.0309484787E+01  4.2698228574E-02 -2.5440512843E-06  4.1327383937E-02  6.1765238950E-05
      9.1963811067E-02  8.7258199940E-05
      8.0751382783E-01 -4.7163025388E+01 -4.0250139603E+01  4.2688080371E-02 -1.3281656007E-06  4.1660127676E-02  6.5217842385E-05
      9.2439640865E-02  9.4314643300E-05
      8.2362801821E-01 -4.7104752781E+01 -4.0188075013E+01  4.2684347557E-02 -1.0305123523E-07  4.2007610738E-02  6.8065309349E-05
      9.2947316642E-02  1.0039949057E-04
      8.3974220858E-01 -4.7045806286E+01 -4.0123593103E+01  4.2687013897E-02  1.1263091040E-06  4.2368342694E-02  7.0299464837E-05
      9.3484158681E-02  1.0550364248E-04
      8.5585639895E-01 -4.6986732715E+01 -4.0057304266E+01  4.2696072190E-02  2.3486501727E-06  4.2739064652E-02  7.1896328673E-05
      9.4044953094E-02  1.0958787168E-04
      8.7197058933E-01 -4.6928076780E+01 -3.9989831780E+01  4.2711456290E-02  3.5526102768E-06  4.3116402098E-02  7.2835499383E-05
      9.4624302458E-02  1.1262095588E-04
      8.8790679075E-01 -4.6871007698E+01 -3.9922559575E+01  4.2732769090E-02  4.7140227916E-06  4.3492675996E-02  7.3101341472E-05
      9.5210072281E-02  1.1456461009E-04
      9.0384299217E-01 -4.6815387113E+01 -3.9855362796E+01  4.2759967701E-02  5.8353384245E-06  4.3868594240E-02  7.2696246184E-05
      9.5803117991E-02  1.1544400689E-04
      9.1977919359E-01 -4.6761715770E+01 -3.9788855885E+01  4.2792817571E-02  6.9057340382E-06  4.4240680673E-02  7.1613317754E-05
      9.6397939308E-02  1.1525351808E-04
      9.3571539502E-01 -4.6710479357E+01 -3.9723648667E+01  4.2831028979E-02  7.9146181334E-06  4.4605436460E-02  6.9850651055E-05
      9.6989027259E-02  1.1399539711E-04
      9.5178654626E-01 -4.6661750239E+01 -3.9659816197E+01  4.2874644775E-02  8.8593442669E-06  4.4962306475E-02  6.7388561509E-05
      9.7575776524E-02  1.1165663313E-04
      9.6785769751E-01 -4.6616431398E+01 -3.9598520232E+01  4.2922958075E-02  9.7210232293E-06  4.5304615251E-02  6.4248952816E-05
      9.8147618328E-02  1.0826230481E-04
      9.8392884875E-01 -4.6574955576E+01 -3.9540345579E+01  4.2975512557E-02  1.0490183940E-05  4.5628883562E-02  6.0448401560E-05
      9.8699137916E-02  1.0384023478E-04
      1.0000000000E+00 -4.6537726667E+01 -3.9485854169E+01  4.3031804450E-02  1.1158033398E-05  4.5931735636E-02  5.6010147848E-05
      9.9225085417E-02  9.8426062232E-05
      8.8433308272E-04 -2.1316817823E+00
     -7.1901976800E-01 -6.6712196567E-01  3.0473730635E-04 -1.6896286366E-05 -4.0434806420E-03 -8.7611658390E-05 -4.8015503061E-03
     -1.4729621946E-04
     -7.7316241988E-01 -7.4964733793E-01  2.0672884984E-04 -1.7891635133E-05 -4.5157830855E-03 -8.0021714072E-05 -5.6041897500E-03
     -1.3759400947E-04
     -8.1912030419E-01 -8.2438982053E-01  1.0367882128E-04 -1.8685736388E-05 -4.9421762674E-03 -7.1316505990E-05 -6.3479700870E-03
     -1.2640595949E-04
     -8.5629016409E-01 -8.9045763437E-01 -3.2375338912E-06 -1.9263778607E-05 -5.3165478501E-03 -6.1555653323E-05 -7.0247592624E-03
     -1.1381625954E-04
     -8.8412966611E-01 -9.4701795552E-01 -1.1276769151E-04 -1.9613084837E-05 -5.6331747473E-03 -5.0817602061E-05 -7.6269290974E-03
     -9.9919463001E-05
     -9.0381146192E-01 -9.9869152404E-01 -2.3848235973E-04 -1.9719880630E-05 -5.9157993695E-03 -3.7583937935E-05 -8.2106291452E-03
     -8.2705334918E-05
     -9.1030897965E-01 -1.0361574964E+00 -3.6386656882E-04 -1.9509516631E-05 -6.1107872381E-03 -2.3398442096E-05 -8.6798833490E-03
     -6.4106333353E-05
     -9.0319972494E-01 -1.0585741695E+00 -4.8687970620E-04 -1.8977484178E-05 -6.2127317001E-03 -8.4718956802E-06 -9.0264237613E-03
     -4.4303654384E-05
     -8.8223477177E-01 -1.0652780098E+00 -6.0547166022E-04 -1.8125274294E-05 -6.2176749352E-03  6.9525849533E-06 -9.2432241120E-03
     -2.3504515362E-05
     -8.5319428890E-01 -1.0581621798E+00 -7.0204447560E-04 -1.7146139653E-05 -6.1429244244E-03  2.0359821532E-05 -9.3214516505E-03
     -5.0558962345E-06
     -8.1402245899E-01 -1.0390027151E+00 -7.9265195077E-04 -1.5946629898E-05 -5.9948123908E-03  3.3745411505E-05 -9.2975584683E-03
      1.3796478495E-05
     -7.6493659719E-01 -1.0077756276E+00 -8.7612277907E-04 -1.4539466016E-05 -5.7739999997E-03  4.6911291369E-05 -9.1698169526E-03
      3.2876563050E-05
     -7.0628840176E-01 -9.6460272858E-01 -9.5136525769E-04 -1.2941027881E-05 -5.4822522950E-03  5.9651669796E-05 -8.9375258559E-03
      5.1985354968E-05
     -6.4441722241E-01 -9.1465956370E-01 -1.0123708600E-03 -1.1321308719E-05 -5.1542501705E-03  7.0800411816E-05 -8.6324003565E-03
      6.9377225516E-05
     -5.7538643867E-01 -8.5520938669E-01 -1.0649122025E-03 -9.5748291272E-06 -4.7719292465E-03  8.1253898503E-05 -8.2406754165E-03
      8.6426641299E-05
     -4.9979347344E-01 -7.8671166539E-01 -1.1084021535E-03 -7.7214842352E-06 -4.3391728154E-03  9.0857509229E-05 -7.7645639647E-03
      1.0293847094E-04
     -4.1833738876E-01 -7.0974729034E-01 -1.1423581541E-03 -5.7830236961E-06 -3.8606195657E-03  9.9464872136E-05 -7.2072855001E-03
      1.1870697810E-04
     -3.3336656084E-01 -6.2656019401E-01 -1.1660766442E-03 -3.8178279071E-06 -3.3509826314E-03  1.0682367275E-04 -6.5848072894E-03
      1.3326864136E-04
     -2.4435288512E-01 -5.3665659566E-01 -1.1799938763E-03 -1.8157166365E-06 -2.8079508143E-03  1.1298241357E-04 -5.8931658129E-03
      1.4670065483E-04
     -1.5221792497E-01 -4.4091835472E-01 -1.1839852415E-03  1.9994308747E-07 -2.2376735021E-03  1.1785080205E-04 -5.1384429730E-03
      1.5879984205E-04
     -5.7946262079E-02 -3.4032061723E-01 -1.1780417926E-03  2.2056342361E-06 -1.6466923133E-03  1.2136006351E-04 -4.3276988300E-03
      1.6937265278E-04
      3.7033091712E-02 -2.3635669359E-01 -1.1623542753E-03  4.1702707784E-06 -1.0443337039E-03  1.2346080011E-04 -3.4725296469E-03
      1.7820474065E-04
      1.3204598563E-01 -1.2973605950E-01 -1.1371347292E-03  6.0799899868E-06 -4.3511057849E-04  1.2415175585E-04 -2.5784512022E-03
      1.8518564453E-04
      2.2602166742E-01 -2.1619187088E-02 -1.1027045040E-03  7.9139488753E-06  1.7406279175E-04  1.2344080867E-04 -1.6548918208E-03
      1.9018413257E-04
      3.1789371596E-01  8.6803603258E-02 -1.0594836446E-03  9.6528260395E-06  7.7637322703E-04  1.2136131909E-04 -7.1184620413E-04
      1.9310068942E-04
      4.0853353360E-01  1.9668545046E-01 -1.0067572211E-03  1.1313633034E-05  1.3780230686E-03  1.1788139943E-04  2.6132403308E-04
      1.9386507329E-04
      4.9481659923E-01  3.0436043956E-01 -9.4601545776E-04  1.2840416468E-05  1.9589311735E-03  1.1311651927E-04  1.2326332274E-03
      1.9236330329E-04
      5.7574337627E-01  4.0859490922E-01 -8.7796722374E-04  1.4219202011E-05  2.5129005121E-03  1.0717115713E-04  2.1907395814E-03
      1.8861538830E-04
      6.5039795847E-01  5.0821174027E-01 -8.0338510453E-04  1.5438612656E-05  3.0343007870E-03  1.0016674745E-04  3.1245052233E-03
      1.8268257589E-04
      7.2461141983E-01  6.1158523958E-01 -7.1437713983E-04  1.6589939555E-05  3.5665175015E-03  9.1355416861E-05  4.1149964905E-03
      1.7371598290E-04
      7.8923806108E-01  7.0663379147E-01 -6.1956569413E-04  1.7527584625E-05  4.0471304045E-03  8.1601867730E-05  5.0491077987E-03
      1.6240482754E-04
      8.4352454620E-01  7.9217807772E-01 -5.2015139491E-04  1.8246651275E-05  4.4714356389E-03  7.1096925173E-05  5.9144851488E-03
      1.4898985998E-04
      8.8690421043E-01  8.6721892175E-01 -4.1735290051E-04  1.8745578350E-05  4.8357814542E-03  6.0029154279E-05  6.7001992648E-03
      1.3374420486E-04
      9.2252845441E-01  9.3880328912E-01 -2.9783916817E-04  1.9047110371E-05  5.1740726521E-03  4.6978549515E-05  7.4853962027E-03
      1.1455551110E-04
      9.4330397729E-01  9.9488204579E-01 -1.7729886710E-04  1.9071171997E-05  5.4290109236E-03  3.3671219251E-05  8.1443663971E-03
      9.3842489885E-05
      9.4926662861E-01  1.0349038826E+00 -5.7457193910E-05  1.8826817489E-05  5.5996477193E-03  2.0320105861E-05  8.6689170741E-03
      7.2060004765E-05
      9.4071530784E-01  1.0586236818E+00  6.0026449818E-05  1.8325874338E-05  5.6862855192E-03  7.1083288503E-06  9.0536738450E-03
      4.9646261911E-05
      9.2068824645E-01  1.0660756216E+00  1.6387607369E-04  1.7656282569E-05  5.6931873494E-03 -4.7006317293E-06  9.2805272644E-03
      2.8978482133E-05
      8.8956328383E-01  1.0601950385E+00  2.6331014392E-04  1.6796168597E-05  5.6329183236E-03 -1.6168924690E-05  9.3883640494E-03
      8.4077838483E-06
      8.4800631006E-01  1.0413577334E+00  3.5726545638E-04  1.5758061188E-05  5.5076740605E-03 -2.7216337680E-05  9.3784664825E-03
     -1.1814936748E-05
      7.9677836666E-01  1.0100776492E+00  4.4475287359E-04  1.4555124966E-05  5.3200728581E-03 -3.7776884841E-05  9.2534924268E-03
     -3.1463624731E-05
      7.4219518515E-01  9.7113217284E-01  5.1829505613E-04  1.3322973478E-05  5.0965436015E-03 -4.6956005286E-05  9.0418465173E-03
     -4.8757803601E-05
      6.8090750125E-01  9.2287304012E-01  5.8503203462E-04  1.1975424204E-05  4.8258860948E-03 -5.5642952684E-05  8.7410096846E-03
     -6.5276549630E-05
      6.1362415706E-01  8.6591583438E-01  6.4438472882E-04  1.0523721529E-05  4.5107893540E-03 -6.3802266059E-05  8.3553731493E-03
     -8.0904568491E-05
      5.4107689840E-01  8.0092749009E-01  6.9583414947E-04  8.9794009030E-06  4.1541246504E-03 -7.1400561793E-05  7.8899052797E-03
     -9.5538542275E-05
      4.6419530732E-01  7.2879378144E-01  7.3883302004E-04  7.3583639226E-06  3.7599038957E-03 -7.8387805913E-05  7.3514310130E-03
     -1.0905712176E-04
      3.8356648873E-01  6.5011326007E-01  7.7312045932E-04  5.6694025572E-06  3.3305527307E-03 -8.4748150014E-05  6.7448548596E-03
     -1.2141482208E-04
      2.9994411989E-01  5.6565633353E-01  7.9837283663E-04  3.9253701249E-06  2.8694668675E-03 -9.0445113910E-05  6.0764754222E-03
     -1.3253901212E-04
      2.1408369825E-01  4.7621977198E-01  8.1433542075E-04  2.1395880205E-06  2.3802380331E-03 -9.5440772934E-05  5.3529536956E-03
     -1.4236480867E-04
      1.2718190615E-01  3.8310412112E-01  8.2081619695E-04  3.3521211951E-07  1.8693156025E-03 -9.9675270355E-05  4.5852893651E-03
     -1.5079519239E-04
      3.9546584369E-02  2.8669245412E-01  8.1781236229E-04 -1.4824884602E-06  1.3382424379E-03 -1.0313538507E-04  3.7771146891E-03
     -1.5783408441E-04
     -4.8092159654E-02  1.8782232228E-01  8.0529297578E-04 -3.2987129475E-06  7.9118202089E-04 -1.0577998306E-04  2.9358256256E-03
     -1.6343940763E-04
     -1.3501210923E-01  8.7342829804E-02  7.8330587728E-04 -5.0981707564E-06  2.3251199445E-04 -1.0756828354E-04  2.0690185929E-03
     -1.6757675493E-04
     -2.1956755053E-01 -1.2769907089E-02  7.5237634373E-04 -6.8458163473E-06 -3.2691039490E-04 -1.0845614319E-04  1.1942871315E-03
     -1.7020066837E-04
     -3.0204609676E-01 -1.1278477503E-01  7.1251823072E-04 -8.5460421478E-06 -8.8857112917E-04 -1.0843271840E-04  3.0978745369E-04
     -1.7134859736E-04
     -3.8178296911E-01 -2.1186704779E-01  6.6401825650E-04 -1.0182985788E-05 -1.4476697505E-03 -1.0746666537E-04 -5.7682223381E-04
     -1.7101487331E-04
     -4.5812815706E-01 -3.0918427004E-01  6.0724562701E-04 -1.1740633734E-05 -1.9992566072E-03 -1.0553147709E-04 -1.4578753887E-03
     -1.6920195143E-04
     -5.3104111811E-01 -4.0469824787E-01  5.4207344787E-04 -1.3214939838E-05 -2.5427565704E-03 -1.0257862428E-04 -2.3330169972E-03
     -1.6589068633E-04
     -5.9922909205E-01 -4.9673816731E-01  4.6949637528E-04 -1.4576102941E-05 -3.0681731193E-03 -9.8607832410E-05 -3.1870266019E-03
     -1.6111200658E-04
     -6.6208300886E-01 -5.8448062976E-01  3.9014658242E-04 -1.5808306087E-05 -3.5701842455E-03 -9.3616402164E-05 -4.0123298759E-03
     -1.5489996235E-04
     -7.1901976800E-01 -6.6712196567E-01  3.0473730635E-04 -1.6896286366E-05 -4.0434806420E-03 -8.7611658390E-05 -4.8015503061E-03
     -1.4729621946E-04
      6.4766113617E-01 -1.0000000000E+01  0.0000000000E+00  2.0000000000E-01  1.5000000000E+00  0.0000000000E+00  0.0000000000E+00
      0.0000000000E+00  0.0000000000E+00  0.0000000000E+00  3.2333569544E+02  0.0000000000E+00  0.0000000000E+00  0.0000000000E+00
      0.0000000000E+00  0.0000000000E+00  0.0000000000E+00  0.0000000000E+00  0.0000000000E+00  0.0000000000E+00
    6  150    4   10    2    1   61    9  248   15    4  1 11
      0.0000000000E+00 -2.6704268490E+01 -2.3901173383E+01  8.5561567744E-02  3.8405178237E-04  1.8676997053E-01 -1.4820358220E-04
      1.7857314322E-01 -1.8907567791E-05
      4.3094873985E-02 -2.8596616412E+01 -2.4262905530E+01  9.6385895674E-02  3.1987028156E-04  1.8167018746E-01 -1.8109400334E-04
      1.7811422269E-01 -1.6200687353E-05
      8.6189747971E-02 -3.0256659028E+01 -2.4700228827E+01  1.0530439763E-01  2.6025628294E-04  1.7569609120E-01 -2.0618601472E-04
      1.7745288187E-01 -2.7294116455E-05
      1.2928462196E-01 -3.1739629189E+01 -2.5211243935E+01  1.1245879240E-01  2.0525225579E-04  1.6897493230E-01 -2.2993657553E-04
      1.7662443590E-01 -2.7558464056E-05
      1.7237949594E-01 -3.3089959560E+01 -2.5797350647E+01  1.1798744206E-01  1.5459766964E-04  1.6157634207E-01 -2.4963178577E-04
      1.7557141341E-01 -4.7650715663E-05
      2.0695738595E-01 -3.4102277498E+01 -2.6322641994E+01  1.2133709340E-01  1.1702151657E-04  1.5520666914E-01 -2.6557533739E-04
      1.7453913169E-01 -4.2984119978E-05
      2.4153527597E-01 -3.5067565488E+01 -2.6899717843E+01  1.2378920850E-01  8.1900807562E-05  1.4846818683E-01 -2.7992544893E-04
      1.7329631815E-01 -5.8806111406E-05
      2.7611316598E-01 -3.6002801912E+01 -2.7532553182E+01  1.2540230866E-01  4.9041327453E-05  1.4136763986E-01 -2.9517027490E-04
      1.7179182647E-01 -6.4268284065E-05
      3.1069105599E-01 -3.6925010837E+01 -2.8228901147E+01  1.2622734422E-01  1.8024321377E-05  1.3387010621E-01 -3.1219512496E-04
      1.6995999481E-01 -9.1394263485E-05
      3.3316933825E-01 -3.7529429984E+01 -2.8721978328E+01  1.2636058294E-01 -1.3597117200E-06  1.2874780984E-01 -3.2615625205E-04
      1.6853825310E-01 -9.2375376738E-05
      3.5564762052E-01 -3.8147084001E+01 -2.9253897323E+01  1.2618532809E-01 -2.0443686704E-05  1.2337629633E-01 -3.4363637714E-04
      1.6689199068E-01 -1.1415772904E-04
      3.7812590278E-01 -3.8792353297E+01 -2.9835118613E+01  1.2570418079E-01 -3.9529335826E-05  1.1767993745E-01 -3.6716056885E-04
      1.6494855576E-01 -1.2962386230E-04
      4.0060418504E-01 -3.9485080065E+01 -3.0481880497E+01  1.2491274112E-01 -5.9186859873E-05  1.1153041122E-01 -4.0076643518E-04
      1.6261240932E-01 -1.6874169823E-04
      4.1794294625E-01 -4.0072924132E+01 -3.1042496492E+01  1.2408151794E-01 -7.5198844242E-05  1.0635176062E-01 -4.3734721662E-04
      1.6043290484E-01 -1.8990543470E-04
      4.3528170745E-01 -4.0731986151E+01 -3.1677589767E+01  1.2304405750E-01 -9.2609853459E-05  1.0063551120E-01 -4.8860550864E-04
      1.5780178282E-01 -2.3841441700E-04
      4.5262046865E-01 -4.1500717892E+01 -3.2418637281E+01  1.2177849106E-01 -1.1219230210E-04  9.4161787088E-02 -5.6101514217E-04
      1.5450839988E-01 -2.9841065661E-04
      4.6995922986E-01 -4.2436616788E+01 -3.3312948538E+01  1.2025081183E-01 -1.3513358898E-04  8.6609220088E-02 -6.6448930716E-04
      1.5022497040E-01 -4.0466600006E-04
      4.8708898672E-01 -4.3613629416E+01 -3.4418006479E+01  1.1843728417E-01 -1.6220401299E-04  7.7680829840E-02 -8.0335433772E-04
      1.4447285532E-01 -5.5302819729E-04
      5.0421874359E-01 -4.5174727957E+01 -3.5848621983E+01  1.1625806033E-01 -1.9468867754E-04  6.6793400671E-02 -9.7752376046E-04
      1.3624965410E-01 -8.0873927234E-04
      5.2134850045E-01 -4.7264519484E+01 -3.7718160286E+01  1.1365388771E-01 -2.3096092941E-04  5.3766529018E-02 -1.1391921938E-03
      1.2423144726E-01 -1.1721146849E-03
      5.3847825732E-01 -4.9939420802E+01 -4.0070912373E+01  1.1061637873E-01 -2.6433450908E-04  3.9434012037E-02 -1.1704135367E-03
      1.0717756201E-01 -1.6292339159E-03
      5.5810657502E-01 -5.3372267618E+01 -4.3113544770E+01  1.0671516318E-01 -2.8857027743E-04  2.4372494761E-02 -9.3299096288E-04
      8.2526736814E-02 -1.7948810720E-03
      5.7773489273E-01 -5.6294568511E+01 -4.5847714322E+01  1.0260798842E-01 -2.9474928518E-04  1.3936178522E-02 -5.4878595545E-04
      5.9179895958E-02 -1.4717219392E-03
      5.9736321044E-01 -5.8101622170E+01 -4.7763374492E+01  9.8504562174E-02 -2.8920742858E-04  8.5633177077E-03 -2.3784368356E-04
      4.2852931375E-02 -8.5595207431E-04
      6.1699152814E-01 -5.8763937324E+01 -4.8719004040E+01  9.4516002887E-02 -2.7967030321E-04  6.4173103274E-03 -1.0457483186E-04
      3.4020540765E-02 -4.9891153929E-04
      6.3819014582E-01 -5.8890662178E+01 -4.9154933149E+01  9.0381059112E-02 -2.6653795107E-04  5.6335707404E-03 -1.5470674528E-05
      2.9927523458E-02 -1.3244888165E-04
      6.5938876350E-01 -5.8637610982E+01 -4.9236375594E+01  8.6441737310E-02 -2.5369413359E-04  5.6357256922E-03  9.5495468122E-06
      2.8571149783E-02 -7.0851369817E-05
      6.8058738118E-01 -5.8229772290E+01 -4.9156293618E+01  8.2700461016E-02 -2.4042265521E-04  5.9341980089E-03  2.8051308980E-05
      2.8471301718E-02  4.2790079749E-05
      7.0178599886E-01 -5.7735457379E+01 -4.9002511265E+01  7.9156114704E-02 -2.2790708610E-04  6.4382949298E-03  3.5146523319E-05
      2.8992915058E-02 -3.6834298310E-05
      7.2171073067E-01 -5.7202787254E+01 -4.8802295125E+01  7.6000825511E-02 -2.1560687953E-04  7.0323803244E-03  4.7449871527E-05
      2.9767495464E-02  8.8396969359E-05
      7.4163546249E-01 -5.6612459848E+01 -4.8559302877E+01  7.3015789165E-02 -2.0382512746E-04  7.7812077778E-03  5.7928012144E-05
      3.0833872050E-02  5.4359561930E-05
      7.6156019430E-01 -5.5949923443E+01 -4.8264131173E+01  7.0200679010E-02 -1.9168148284E-04  8.7039727479E-03  7.2484918816E-05
      3.2154264940E-02  1.2604612529E-04
      7.8148492612E-01 -5.5198221035E+01 -4.7903549494E+01  6.7559429506E-02 -1.7945758448E-04  9.8707668674E-03  9.2367792254E-05
      3.3858167110E-02  6.1966709169E-05
      7.9439477388E-01 -5.4646838926E+01 -4.7623381184E+01  6.5944003158E-02 -1.7085663092E-04  1.0803175052E-02  1.1058232264E-04
      3.5182391781E-02  1.7827559690E-04
      8.0730462164E-01 -5.4030624293E+01 -4.7295627684E+01  6.4408866636E-02 -1.6193591188E-04  1.1929146595E-02  1.3492399131E-04
      3.6799584128E-02  1.6776539788E-04
      8.2021446940E-01 -5.3328483151E+01 -4.6905166603E+01  6.2960066562E-02 -1.5205474336E-04  1.3321035268E-02  1.6904340501E-04
      3.8755536351E-02  2.5416412451E-04
      8.3312431716E-01 -5.2508892888E+01 -4.6428902754E+01  6.1608057136E-02 -1.4089801638E-04  1.5095265412E-02  2.1884675144E-04
      4.1230385339E-02  2.4287668921E-04
      8.4179505437E-01 -5.1869522770E+01 -4.6044128449E+01  6.0762100334E-02 -1.3206891867E-04  1.6592981478E-02  2.6693137311E-04
      4.3252555634E-02  3.7499146121E-04
      8.5046579158E-01 -5.1133984628E+01 -4.5589196617E+01  5.9974802644E-02 -1.2181036716E-04  1.8439180740E-02  3.3313358227E-04
      4.5718365691E-02  4.2015395369E-04
      8.5913652879E-01 -5.0270559239E+01 -4.5040979396E+01  5.9257750835E-02 -1.0920860876E-04  2.0778514610E-02  4.2857105750E-04
      4.8745113116E-02  5.5996977972E-04
      8.6780726600E-01 -4.9230325045E+01 -4.4363732509E+01  5.8629220560E-02 -9.3017751339E-05  2.3845612874E-02  5.7117750505E-04
      5.2593857893E-02  6.5924999226E-04
      8.7346861605E-01 -4.8422861762E+01 -4.3827640335E+01  5.8279724532E-02 -7.9343528039E-05  2.6415007466E-02  7.0582364954E-04
      5.5686833503E-02  8.4978071006E-04
      8.7912996611E-01 -4.7480793757E+01 -4.3192692634E+01  5.7992206609E-02 -6.2085834575E-05  2.9621992859E-02  8.9053928175E-04
      5.9431816081E-02  1.0066266742E-03
      8.8479131616E-01 -4.6365043571E+01 -4.2429318997E+01  5.7784567247E-02 -3.9486529242E-05  3.3717936855E-02  1.1506213105E-03
      6.4005590318E-02  1.2644702818E-03
      8.9045266622E-01 -4.5021814267E+01 -4.1496055941E+01  5.7683374962E-02 -9.0174143025E-06  3.9080620087E-02  1.5232837428E-03
      6.9702723292E-02  1.5468723098E-03
      8.9534522168E-01 -4.3626599433E+01 -4.0511535486E+01  5.7710950641E-02  2.6535166102E-05  4.5151856853E-02  1.9760280729E-03
      7.5783258576E-02  1.9317038097E-03
      9.0023777713E-01 -4.1958326536E+01 -3.9314755510E+01  5.7882843527E-02  7.3987632838E-05  5.3090709944E-02  2.5951597332E-03
      8.3257895148E-02  2.3549353596E-03
      9.0513033259E-01 -3.9968843091E+01 -3.7858107813E+01  5.8245236118E-02  1.3569898768E-04  6.3515461140E-02  3.3950146940E-03
      9.2376699058E-02  2.8662532048E-03
      9.1002288805E-01 -3.7645403130E+01 -3.6110921003E+01  5.8847658274E-02  2.1122559478E-04  7.6972084422E-02  4.3198823579E-03
      1.0325875710E-01  3.3410245839E-03
      9.1484154600E-01 -3.5090099717E+01 -3.4120516424E+01  5.9712730268E-02  2.9101365558E-04  9.3348443916E-02  5.1473468927E-03
      1.1543870471E-01  3.6817142748E-03
      9.1966020394E-01 -3.2461161071E+01 -3.1974381685E+01  6.0840924418E-02  3.6211795633E-04  1.1192309135E-01  5.5586724209E-03
      1.2821466521E-01  3.6841011957E-03
      9.2447886189E-01 -3.0028258938E+01 -2.9867254894E+01  6.2181531694E-02  4.1340754032E-04  1.3085575965E-01  5.3437519161E-03
      1.4038440859E-01  3.3371412750E-03
      9.2929751984E-01 -2.8029590200E+01 -2.8007269378E+01  6.3662916299E-02  4.4385540291E-04  1.4806665317E-01  4.5735319294E-03
      1.5090319700E-01  2.7433778288E-03
      9.3634648820E-01 -2.6083272046E+01 -2.5992206582E+01  6.5952414235E-02  4.6178393489E-04  1.6725878311E-01  3.0490671044E-03
      1.6235380848E-01  1.8261126222E-03
      9.4339545656E-01 -2.5116687210E+01 -2.4782104637E+01  6.8286689435E-02  4.6331812000E-04  1.7909830129E-01  1.7048202143E-03
      1.6961894799E-01  1.0958913689E-03
      9.5044442493E-01 -2.4793729867E+01 -2.4154881105E+01  7.0608942269E-02  4.5806824342E-04  1.8529082075E-01  8.2373770105E-04
      1.7387449673E-01  6.2895009892E-04
      9.5749339329E-01 -2.4833439909E+01 -2.3872268963E+01  7.2894372023E-02  4.4913252536E-04  1.8806768925E-01  3.3167086549E-04
      1.7623920144E-01  3.2636158741E-04
      9.6812004497E-01 -2.5191487356E+01 -2.3745947905E+01  7.6247506872E-02  4.3386618795E-04  1.8915794434E-01  7.1902685419E-06
      1.7788906023E-01  1.2791981840E-04
      9.7874669664E-01 -2.5684151773E+01 -2.3765937561E+01  7.9478631810E-02  4.1723425093E-04  1.8872857719E-01 -9.5705828797E-05
      1.7844795173E-01  3.3568327229E-05
      9.8937334832E-01 -2.6197983913E+01 -2.3826652439E+01  8.2583066913E-02  4.0060984333E-04  1.8783625966E-01 -1.3162489349E-04
      1.7858676052E-01  8.3992292534E-06
      1.0000000000E+00 -2.6704268490E+01 -2.3901173383E+01  8.5561567744E-02  3.8405178237E-04  1.8676997053E-01 -1.4820358220E-04
      1.7857314322E-01 -1.8907567791E-05
      1.4029499973E-02 -2.3941180475E+01
      7.4601210860E-02  1.3033069904E-02 -2.1629655981E-03  9.0649275384E-06  1.7796870629E-04  1.5297954456E-06 -7.9847868178E-06
     -6.2102696917E-06
      9.3397845459E-02  2.4071659118E-02 -2.2335800657E-03  9.8298232733E-06  3.2542590348E-04 -2.0676053199E-06  3.8779719539E-05
      2.5654556702E-06
      1.0108121857E-01  3.4542679006E-02 -2.2235689909E-03  1.0174879294E-05  4.5142447269E-04 -2.5740183450E-06  5.5301590770E-05
     -3.4536117277E-06
      1.0278581145E-01  4.5485096169E-02 -2.1485686338E-03  1.0214768224E-05  5.7015743975E-04 -4.3978959918E-06  8.2677556824E-05
      2.6098808357E-06
      9.7926646148E-02  5.4727334119E-02 -2.0234435383E-03  9.8776373689E-06  6.5490610382E-04 -5.9137275520E-06  1.1026938520E-04
     -9.6842205748E-06
      8.9655746659E-02  6.0127608908E-02 -1.8972719935E-03  9.3797970848E-06  6.8849356629E-04 -8.5199974559E-06  1.3387969767E-04
      2.1307467950E-06
      7.6011441578E-02  6.1770464675E-02 -1.7566751064E-03  8.6103787944E-06  6.7290956745E-04 -1.1123126228E-05  1.5567737665E-04
     -4.6062541269E-06
      5.5580592580E-02  5.7759761648E-02 -1.6102923662E-03  7.5631020029E-06  5.9073597011E-04 -1.4992381074E-05  1.6646614470E-04
      5.4598059656E-07
      2.5090213920E-02  4.4564726412E-02 -1.4677979175E-03  6.1399373134E-06  4.1131942168E-04 -2.0043077034E-05  1.5998376339E-04
     -1.2655688352E-05
     -2.6159464431E-03  2.8533799688E-02 -1.3827569075E-03  4.9661544044E-06  2.2233732541E-04 -2.5004377148E-05  1.3035461456E-04
     -3.1658299768E-06
     -3.9513031609E-02  3.8088725877E-03 -1.3084214446E-03  3.5038581925E-06 -4.7707110535E-05 -3.1392411054E-05  7.4728962368E-05
     -1.1642856159E-05
     -8.9955785028E-02 -3.3627718850E-02 -1.2502276927E-03  1.6554408747E-06 -4.2945937806E-04 -4.0493078917E-05 -3.2582115369E-05
     -1.0878150145E-05
     -1.6098936925E-01 -9.0073676837E-02 -1.2156576586E-03 -7.6550117377E-07 -9.7304511113E-04 -5.3666467644E-05 -2.1987841248E-04
     -2.8501113595E-05
     -2.3746963408E-01 -1.5322523065E-01 -1.2116656603E-03 -3.1858497936E-06 -1.5497972428E-03 -6.8273214046E-05 -4.6302601168E-04
     -2.8341738766E-05
     -3.4244468569E-01 -2.4168068709E-01 -1.2348571700E-03 -6.3085396752E-06 -2.3230808544E-03 -8.8628045471E-05 -8.3753691272E-04
     -4.8352596681E-05
     -4.9101071806E-01 -3.6797870679E-01 -1.2946089768E-03 -1.0365061790E-05 -3.3686730777E-03 -1.1665170946E-04 -1.4379071284E-03
     -6.9128701818E-05
     -7.0498526958E-01 -5.4994484812E-01 -1.4030108180E-03 -1.5627662794E-05 -4.7822362195E-03 -1.5418379286E-04 -2.4095157787E-03
     -1.1892445683E-04
     -1.0117850406E+00 -8.0913394273E-01 -1.5706436061E-03 -2.1910978478E-05 -6.6209600361E-03 -1.9573491736E-04 -3.9768412378E-03
     -1.8175155141E-04
     -1.4478499804E+00 -1.1731194138E+00 -1.8053370281E-03 -2.8087539700E-05 -8.8315331222E-03 -2.1772400186E-04 -6.5947482193E-03
     -2.9425806740E-04
     -1.9844517462E+00 -1.6194157127E+00 -2.0856373080E-03 -3.0987262631E-05 -1.0878734294E-02 -1.7101096045E-04 -1.0465889982E-02
     -3.9576289808E-04
     -2.4700627765E+00 -2.0356739759E+00 -2.3400173267E-03 -2.5317536294E-05 -1.1545570264E-02  1.2254460005E-05 -1.4943610699E-02
     -4.0767954018E-04
     -2.4632354297E+00 -2.1135169230E+00 -2.4768237633E-03 -1.2346687547E-05 -9.2439286916E-03  2.1852835191E-04 -1.7112181745E-02
     -8.5047819814E-06
     -1.7863055136E+00 -1.6599589123E+00 -2.4261570143E-03 -7.2728905345E-07 -5.3853547371E-03  2.5590410600E-04 -1.3928557773E-02
      3.2292581914E-04
     -8.9959473138E-01 -9.6663484198E-01 -2.2650421608E-03  3.4523359624E-06 -2.4105978744E-03  1.3669206945E-04 -8.2160910249E-03
      3.7024066271E-04
     -3.6388808860E-01 -4.7192576555E-01 -2.0648520134E-03  6.6148311667E-06 -1.0008233648E-03  8.8652793501E-05 -3.9258450702E-03
      1.6394000095E-04
     -4.0859337807E-02 -1.6396017192E-01 -1.8408407209E-03  5.3072659194E-06 -2.6141959516E-04  2.1735202149E-05 -1.5846191474E-03
      1.1046431250E-04
      7.4989704711E-02 -3.0477429887E-02 -1.6260635668E-03  5.6749201908E-06 -3.0680393914E-05  1.3902317425E-05 -4.9265935076E-04
      3.0733633891E-05
      1.1392169987E-01  1.6938903137E-02 -1.4229456870E-03  4.6264242572E-06  8.7020895052E-05  4.1868779849E-06 -6.4295565577E-05
      2.6861123240E-05
      1.3154584683E-01  4.2942631004E-02 -1.2353942118E-03  5.0418687530E-06  1.1687686028E-04  6.4038503399E-06  1.1930232177E-04
     -2.1559685157E-05
      1.2583444282E-01  4.7826537136E-02 -1.0702402064E-03  3.7163008162E-06  1.5078150641E-04  2.3415451477E-06  1.8900921549E-04
      1.4217699343E-05
      1.2037097729E-01  5.1637417464E-02 -9.1854372902E-04  3.6095943744E-06  1.5792699234E-04  2.5381989601E-06  2.2343921269E-04
     -6.7523403572E-06
      1.0767621566E-01  5.1148958289E-02 -7.7813572585E-04  2.8912007945E-06  1.6178372212E-04  2.3529722703E-06  2.3393386708E-04
      1.2172236432E-05
      9.2616595757E-02  4.8493035373E-02 -6.5033076964E-04  2.9223082253E-06  1.5461893221E-04  2.2826411022E-06  2.3662988195E-04
     -2.4189559508E-05
      7.7822471611E-02  4.3988116046E-02 -5.7320292252E-04  2.2413545241E-06  1.4456951790E-04  2.2209992117E-06  2.1825989348E-04
      1.1085281209E-05
      6.0194825333E-02  3.7376390183E-02 -5.0191600821E-04  2.0875549831E-06  1.2532563802E-04  1.7135209898E-06  1.9685310005E-04
     -6.5133790825E-06
      3.6797330551E-02  2.7033665401E-02 -4.3614578898E-04  1.6422729050E-06  9.0946952552E-05  8.0570235543E-07  1.4969499890E-04
      8.4907794983E-06
      4.2053294043E-03  1.0565447532E-02 -3.7738614261E-04  1.3619383169E-06  3.0378973615E-05 -1.3367032035E-06  7.8781556230E-05
     -2.3044063979E-05
     -2.5719171179E-02 -5.9032531536E-03 -3.4237050889E-04  8.2695657954E-07 -3.6100528685E-05 -4.1275676487E-06 -8.7897641921E-06
      2.0081628210E-06
     -6.5670560921E-02 -2.9163155350E-02 -3.1240636733E-04  3.0043543660E-07 -1.3700546517E-04 -9.0019500112E-06 -1.2725569082E-04
     -1.6071074565E-05
     -1.2077900048E-01 -6.2806729112E-02 -2.8905892389E-04 -5.9198110574E-07 -2.9592867458E-04 -1.8003215125E-05 -3.1281989468E-04
     -1.3259863119E-05
     -2.0026793490E-01 -1.1329180354E-01 -2.7570261564E-04 -1.9877054869E-06 -5.5727524916E-04 -3.4834160417E-05 -5.9435855604E-04
     -4.9659218215E-05
     -2.7202547046E-01 -1.6017158504E-01 -2.7496017676E-04 -3.5154232333E-06 -8.2039722843E-04 -5.3993846524E-05 -8.7207026819E-04
     -4.7052256846E-05
     -3.6703794616E-01 -2.2349675109E-01 -2.8375047797E-04 -5.7617601629E-06 -1.2023622874E-03 -8.4223280098E-05 -1.2489095722E-03
     -8.0323005244E-05
     -4.9470488940E-01 -3.1034624635E-01 -3.0662754589E-04 -9.2645433340E-06 -1.7705869625E-03 -1.3290878911E-04 -1.7804669729E-03
     -1.0984944924E-04
     -6.6859252236E-01 -4.3125206411E-01 -3.5102991837E-04 -1.4768699129E-05 -2.6341085835E-03 -2.1115077004E-04 -2.5268438872E-03
     -1.7553282437E-04
     -8.6810251492E-01 -5.7337485655E-01 -4.1524634347E-04 -2.1953690029E-05 -3.7404217700E-03 -3.1299462236E-04 -3.4161802912E-03
     -2.2526447081E-04
     -1.1241825331E+00 -7.6125513578E-01 -5.1475845333E-04 -3.2116614607E-05 -5.3389763256E-03 -4.5357724992E-04 -4.5840917449E-03
     -2.9970893268E-04
     -1.4364681556E+00 -1.0001880144E+00 -6.6078750351E-04 -4.4572524004E-05 -7.5523993344E-03 -6.0822145241E-04 -6.0357355663E-03
     -3.4885492248E-04
     -1.7715581330E+00 -1.2747162763E+00 -8.5742314342E-04 -5.5861333746E-05 -1.0313537070E-02 -6.9439548333E-04 -7.6202004875E-03
     -3.3592171708E-04
     -2.0464156298E+00 -1.5316337601E+00 -1.0875131815E-03 -5.8891170176E-05 -1.3122495781E-02 -5.6516745474E-04 -8.9520654390E-03
     -1.7674182180E-04
     -2.1499769817E+00 -1.6847239846E+00 -1.3165209372E-03 -5.0636902472E-05 -1.5063370021E-02 -1.6778772845E-04 -9.5477096964E-03
      8.9257940622E-05
     -2.0162602029E+00 -1.6622573588E+00 -1.5091185943E-03 -3.4662459054E-05 -1.5358168606E-02  3.6536306020E-04 -9.1419216002E-03
      3.7135108750E-04
     -1.6915077254E+00 -1.4667465921E+00 -1.6511783260E-03 -2.0127707927E-05 -1.3897768787E-02  7.7341206156E-04 -7.9273308319E-03
      4.9734402043E-04
     -1.1113516157E+00 -1.0263947981E+00 -1.7890892532E-03 -5.8020165965E-06 -1.0060454266E-02  9.2521196567E-04 -5.6606744613E-03
      5.1229374298E-04
     -6.3054458843E-01 -6.1414596941E-01 -1.8769443032E-03  1.0648486737E-06 -6.1866049866E-03  7.3515794485E-04 -3.6421333450E-03
      3.7389318635E-04
     -3.1818057039E-01 -3.2974817934E-01 -1.9394204822E-03  4.5865938164E-06 -3.3665152782E-03  4.6537360457E-04 -2.2071144301E-03
      2.5387160134E-04
     -1.3552193718E-01 -1.6232515679E-01 -1.9880836784E-03  6.2828158959E-06 -1.6858053195E-03  2.5975300833E-04 -1.2845771824E-03
      1.4116877103E-04
     -5.1792363488E-03 -4.5300361590E-02 -2.0462455426E-03  7.7856341787E-06 -4.7575828441E-04  9.1814418514E-05 -5.3221226008E-04
      7.2380267988E-05
      4.4257132809E-02 -5.6294792659E-03 -2.0926936211E-03  8.4100401740E-06 -5.1060461346E-05  2.8770134567E-05 -2.0182365609E-04
      2.4170241780E-05
      6.4188093887E-02  7.5116361252E-03 -2.1311836933E-03  8.8226247403E-06  1.0331572085E-04  8.8270108078E-06 -6.7017783227E-05
      1.4510552880E-05
      7.4601210860E-02  1.3033069904E-02 -2.1629655981E-03  9.0649275384E-06  1.7796870629E-04  1.5297954456E-06 -7.9847868178E-06
     -6.2102696917E-06
      4.9503354335E-02 -1.0000000000E+01  0.0000000000E+00  2.0000000000E-01  1.5000000000E+00  0.0000000000E+00  0.0000000000E+00
      0.0000000000E+00  0.0000000000E+00  0.0000000000E+00  7.1440631115E+02  0.0000000000E+00  0.0000000000E+00  0.0000000000E+00
      0.0000000000E+00  0.0000000000E+00  0.0000000000E+00  0.0000000000E+00  0.0000000000E+00  0.0000000000E+00
    6  174    9   11    2    1   61    9  248   15    4  1 11
      0.0000000000E+00 -2.9749688310E+01 -2.4565494036E+01  1.0649111160E-01  2.6416893978E-04  1.7755611830E-01 -1.8262431875E-04
      1.7763480396E-01 -1.8586776762E-05
      6.2860913446E-02 -3.1813037189E+01 -2.5252530954E+01  1.1660941957E-01  1.8808615286E-04  1.6848013110E-01 -2.1778105454E-04
      1.7654326206E-01 -2.9369601253E-05
      1.2572182689E-01 -3.3606617467E+01 -2.6076096563E+01  1.2352428600E-01  1.2143722481E-04  1.5822400002E-01 -2.3727935391E-04
      1.7501302023E-01 -3.8935301237E-05
      1.8858274034E-01 -3.5201844149E+01 -2.7018190287E+01  1.2765224681E-01  6.3879790024E-05  1.4720059477E-01 -2.5255832897E-04
      1.7298719650E-01 -5.1803455381E-05
      2.5144365379E-01 -3.6654308663E+01 -2.8072138302E+01  1.2938816247E-01  1.4790809570E-05  1.3566013982E-01 -2.5942291869E-04
      1.7031160665E-01 -6.7788226657E-05
      3.0251475435E-01 -3.7761676792E+01 -2.9003526834E+01  1.2928815546E-01 -1.9454617466E-05  1.2607703556E-01 -2.6471921416E-04
      1.6754789976E-01 -8.4226439234E-05
      3.5358585491E-01 -3.8819957609E+01 -2.9998471482E+01  1.2802528929E-01 -4.9040530705E-05  1.1640097086E-01 -2.6522845656E-04
      1.6412703379E-01 -1.0387522786E-04
      4.0465695548E-01 -3.9847564814E+01 -3.1051733450E+01  1.2576049950E-01 -7.4455958386E-05  1.0672663898E-01 -2.6482666191E-04
      1.5992525609E-01 -1.2710913969E-04
      4.5572805604E-01 -4.0856720366E+01 -3.2159915356E+01  1.2263829376E-01 -9.6112462979E-05  9.7104419631E-02 -2.6206711903E-04
      1.5480295169E-01 -1.5442321360E-04
      4.8661230820E-01 -4.1466761372E+01 -3.2855795159E+01  1.2038904835E-01 -1.0759356373E-04  9.1336882960E-02 -2.6065080630E-04
      1.5119800076E-01 -1.7267017945E-04
      5.1749656035E-01 -4.2078344539E+01 -3.3570701856E+01  1.1789905988E-01 -1.1795382598E-04  8.5607759317E-02 -2.5864624920E-04
      1.4717246742E-01 -1.9249790518E-04
      5.4838081250E-01 -4.2697623781E+01 -3.4305356817E+01  1.1519191394E-01 -1.2729537763E-04  7.9925968075E-02 -2.5642327907E-04
      1.4269501948E-01 -2.1360966769E-04
      5.7926506465E-01 -4.3326925075E+01 -3.5059994803E+01  1.1228910921E-01 -1.3570527932E-04  7.4292047741E-02 -2.5437181779E-04
      1.3773804151E-01 -2.3596525409E-04
      6.0207606723E-01 -4.3802058043E+01 -3.5631115550E+01  1.1003129021E-01 -1.4134034369E-04  7.0166100913E-02 -2.5215283580E-04
      1.3375590136E-01 -2.5290010931E-04
      6.2488706980E-01 -4.4285815387E+01 -3.6213581910E+01  1.0768533651E-01 -1.4651508039E-04  6.6074867897E-02 -2.4988063546E-04
      1.2949515575E-01 -2.7000140099E-04
      6.4769807238E-01 -4.4779184385E+01 -3.6806906827E+01  1.0525912066E-01 -1.5118359684E-04  6.2030671944E-02 -2.4624139325E-04
      1.2496088897E-01 -2.8632073040E-04
      6.7050907495E-01 -4.5279257518E+01 -3.7408444555E+01  1.0276128807E-01 -1.5529692777E-04  5.8059352106E-02 -2.4089004050E-04
      1.2017291193E-01 -3.0099898594E-04
      6.9027561218E-01 -4.5713348689E+01 -3.7932021371E+01  1.0054684727E-01 -1.5826585961E-04  5.4710615416E-02 -2.3294874357E-04
      1.1585622349E-01 -3.0991252241E-04
      7.1004214941E-01 -4.6138738335E+01 -3.8450390459E+01  9.8295073301E-02 -1.6053819024E-04  5.1500246819E-02 -2.2086264307E-04
      1.1144531036E-01 -3.1363841406E-04
      7.2980868663E-01 -4.6539653192E+01 -3.8951099061E+01  9.6017763828E-02 -1.6182756982E-04  4.8504863446E-02 -2.0202955139E-04
      1.0704337190E-01 -3.0794209010E-04
      7.4957522386E-01 -4.6890506545E+01 -3.9414398471E+01  9.3731391014E-02 -1.6175824468E-04  4.5840763933E-02 -1.7343111121E-04
      1.0281284845E-01 -2.8866714327E-04
      7.6139312209E-01 -4.7060550500E+01 -3.9661426779E+01  9.2369198432E-02 -1.6083332398E-04  4.4471926958E-02 -1.4993147435E-04
      1.0046079814E-01 -2.6733153827E-04
      7.7321102032E-01 -4.7187339017E+01 -3.9875649192E+01  9.1018231717E-02 -1.5906167757E-04  4.3327141502E-02 -1.2005747738E-04
      9.8323899867E-02 -2.3721796150E-04
      7.8502891856E-01 -4.7255844439E+01 -4.0045653706E+01  8.9686570093E-02 -1.5621552893E-04  4.2467564093E-02 -8.1974251632E-05
      9.6488378413E-02 -1.9547259607E-04
      7.9684681679E-01 -4.7246690307E+01 -4.0156675593E+01  8.8384534398E-02 -1.5199159799E-04  4.1974055742E-02 -3.2848505982E-05
      9.5063769469E-02 -1.3942671128E-04
      8.0498808161E-01 -4.7182324261E+01 -4.0189060753E+01  8.7511612158E-02 -1.4804893797E-04  4.1902883206E-02  9.7081052518E-06
      9.4392416436E-02 -8.9919852315E-05
      8.1312934643E-01 -4.7058571315E+01 -4.0176349403E+01  8.6664588438E-02 -1.4303636885E-04  4.2105410561E-02  6.1826407056E-05
      9.4038539615E-02 -2.9740073519E-05
      8.2127061126E-01 -4.6861943844E+01 -4.0108304481E+01  8.5850528651E-02 -1.3665273795E-04  4.2646738294E-02  1.2691786810E-04
      9.4073030755E-02  4.4188452221E-05
      8.2941187608E-01 -4.6574870430E+01 -3.9971591869E+01  8.5078591389E-02 -1.2847935759E-04  4.3616293841E-02  2.0993699617E-04
      9.4585957297E-02  1.3538437080E-04
      8.3560204669E-01 -4.6282299462E+01 -3.9811194850E+01  8.4527139426E-02 -1.2068379556E-04  4.4715020626E-02  2.8973790985E-04
      9.5365901966E-02  2.1971422538E-04
      8.4179221730E-01 -4.5911425778E+01 -3.9591255247E+01  8.4013894358E-02 -1.1110867274E-04  4.6207501436E-02  3.8916957165E-04
      9.6552547286E-02  3.1998742891E-04
      8.4798238790E-01 -4.5445932165E+01 -3.9299193522E+01  8.3547909200E-02 -9.9199528626E-05  4.8195541312E-02  5.1526491179E-04
      9.8225060730E-02  4.4018489310E-04
      8.5417255851E-01 -4.4864930717E+01 -3.8918770176E+01  8.3141129412E-02 -8.4202597345E-05  5.0817822378E-02  6.7767018328E-04
      1.0048162567E-01  5.8492643351E-04
      8.5885197697E-01 -4.4333551642E+01 -3.8560262494E+01  8.2882379813E-02 -7.0176802949E-05  5.3333255163E-02  8.3260786637E-04
      1.0264674300E-01  7.1354303987E-04
      8.6353139542E-01 -4.3707933744E+01 -3.8128708016E+01  8.2675258893E-02 -5.3191829051E-05  5.6424030972E-02  1.0233131007E-03
      1.0527301539E-01  8.6098850620E-04
      8.6821081388E-01 -4.2972754625E+01 -3.7611323704E+01  8.2530863807E-02 -3.2516506322E-05  6.0223814876E-02  1.2582445562E-03
      1.0842490645E-01  1.0280472085E-03
      8.7289023234E-01 -4.2111377764E+01 -3.6993609649E+01  8.2462910407E-02 -7.3151991979E-06  6.4894900061E-02  1.5460721593E-03
      1.1216726647E-01  1.2141661182E-03
      8.7602266727E-01 -4.1456156075E+01 -3.6516455257E+01  8.2468234992E-02  1.2498459431E-05  6.8601567194E-02  1.7715485800E-03
      1.1503107995E-01  1.3464986985E-03
      8.7915510221E-01 -4.0733021151E+01 -3.5983090516E+01  8.2520790371E-02  3.4914690218E-05  7.2843094499E-02  2.0237006458E-03
      1.1819585992E-01  1.4823047657E-03
      8.8228753715E-01 -3.9939510807E+01 -3.5389931123E+01  8.2626506752E-02  6.0011413980E-05  7.7676412073E-02  2.2996618977E-03
      1.2166361000E-01  1.6163106154E-03
      8.8541997209E-01 -3.9075814260E+01 -3.4734951714E+01  8.2791285057E-02  8.7684537130E-05  8.3147347299E-02  2.5923752257E-03
      1.2542315211E-01  1.7420081993E-03
      8.8839917609E-01 -3.8192770059E+01 -3.4054966492E+01  8.3007757581E-02  1.1604673998E-04  8.8965355479E-02  2.8747310123E-03
      1.2924424546E-01  1.8456459698E-03
      8.9137838010E-01 -3.7257559354E+01 -3.3322793167E+01  8.3286195235E-02  1.4577225755E-04  9.5373997372E-02  3.1439345435E-03
      1.3326181205E-01  1.9252243321E-03
      8.9435758410E-01 -3.6282990350E+01 -3.2545673183E+01  8.3628578434E-02  1.7597460722E-04  1.0232300731E-01  3.3788026350E-03
      1.3741553706E-01  1.9722775713E-03
      8.9733678811E-01 -3.5287174482E+01 -3.1735216183E+01  8.4034766538E-02  2.0554697099E-04  1.0971424876E-01  3.5555309614E-03
      1.4162817744E-01  1.9793628137E-03
      9.0046741921E-01 -3.4242492211E+01 -3.0864928294E+01  8.4527540613E-02  2.3470209796E-04  1.1779533358E-01  3.6544280197E-03
      1.4602054052E-01  1.9404369918E-03
      9.0359805032E-01 -3.3228493449E+01 -2.9997542954E+01  8.5082202206E-02  2.6076173130E-04  1.2598008580E-01  3.6473313622E-03
      1.5027191586E-01  1.8543279307E-03
      9.0672868142E-01 -3.2273801280E+01 -2.9156705673E+01  8.5690930532E-02  2.8296805240E-04  1.3402497469E-01  3.5298020735E-03
      1.5428373012E-01  1.7276529040E-03
      9.0985931253E-01 -3.1402893534E+01 -2.8364679439E+01  8.6344743256E-02  3.0104009239E-04  1.4169258126E-01  3.3117448433E-03
      1.5797697664E-01  1.5712933606E-03
      9.1368525080E-01 -3.0477726441E+01 -2.7489490899E+01  8.7191563537E-02  3.1769928864E-04  1.5025780373E-01  2.9408836521E-03
      1.6198217055E-01  1.3575268960E-03
      9.1751118907E-01 -2.9719004270E+01 -2.6735423330E+01  8.8076566812E-02  3.2914400559E-04  1.5770819500E-01  2.5043383434E-03
      1.6539363937E-01  1.1395177792E-03
      9.2133712734E-01 -2.9125690297E+01 -2.6109777363E+01  8.8986831592E-02  3.3634757062E-04  1.6393351477E-01  2.0518404857E-03
      1.6822211968E-01  9.3311039393E-04
      9.2516306562E-01 -2.8684275597E+01 -2.5607994572E+01  8.9912098095E-02  3.4028445133E-04  1.6894560115E-01  1.6229935397E-03
      1.7051450922E-01  7.4892253695E-04
      9.3117661504E-01 -2.8247667004E+01 -2.5038175790E+01  9.1378722790E-02  3.4176733140E-04  1.7463654913E-01  1.0517057722E-03
      1.7319862537E-01  5.1205704119E-04
      9.3719016447E-01 -2.8049570517E+01 -2.4678703558E+01  9.2842965623E-02  3.3943449149E-04  1.7819203619E-01  6.2688313280E-04
      1.7500423532E-01  3.3819094054E-04
      9.4320371390E-01 -2.8014234251E+01 -2.4467805354E+01  9.4291805413E-02  3.3479407607E-04  1.8021787965E-01  3.3573791645E-04
      1.7617997343E-01  2.1674863733E-04
      9.4921726333E-01 -2.8084365736E+01 -2.4355921856E+01  9.5717324911E-02  3.2871420571E-04  1.8122186416E-01  1.4541624858E-04
      1.7692149214E-01  1.3363864842E-04
      9.6191294749E-01 -2.8412691715E+01 -2.4297782679E+01  9.8631316096E-02  3.1358514778E-04  1.8147959231E-01 -5.9030350449E-05
      1.7765423161E-01  4.0366032812E-05
      9.7460863166E-01 -2.8844189855E+01 -2.4353612708E+01  1.0140139098E-01  2.9716915503E-04  1.8053488941E-01 -1.3463043331E-04
      1.7782121191E-01  3.1134286059E-06
      9.8730431583E-01 -2.9298076670E+01 -2.4450397081E+01  1.0402119639E-01  2.8057016761E-04  1.7914534556E-01 -1.6654763424E-04
      1.7777186462E-01 -1.1398414927E-05
      1.0000000000E+00 -2.9749688310E+01 -2.4565494036E+01  1.0649111160E-01  2.6416893978E-04  1.7755611830E-01 -1.8262431875E-04
      1.7763480396E-01 -1.8586776762E-05
      1.1277722269E-05  5.0330349241E+01
      4.9070561134E-01  1.4255113633E-01 -2.5423939960E-03  1.7557999106E-05  1.9099986429E-03 -5.5846056061E-07  2.3908604073E-04
     -1.5496761314E-06
      2.7428682663E-01  1.0861867080E-01 -1.2123937674E-03  1.0230362831E-05  1.3952217121E-03  3.8009328302E-06  1.8589803950E-04
      1.4728525822E-06
      1.2352136475E-01  6.5016857092E-02 -3.9912753087E-04  4.5378453358E-06  7.8509250512E-04  7.3242112330E-07  1.3081047187E-04
      5.5561349682E-07
      3.7570244844E-03  2.6548871724E-03 -7.7445819328E-06  1.4478783176E-07  2.9853402348E-05  2.4301261446E-07  5.8505929711E-06
      1.2885929233E-07
     -9.4831070458E-02 -7.5390825884E-02  4.4058743916E-05 -3.1039288877E-06 -7.9770524676E-04 -1.7065271790E-06 -2.0645923382E-04
     -1.6836183054E-06
     -1.6711823182E-01 -1.4907836776E-01 -1.1077409070E-04 -4.9109417665E-06 -1.4918356518E-03 -5.7206313610E-08 -4.7521998401E-04
     -2.6927363496E-06
     -2.3413516164E-01 -2.3069411008E-01 -4.0373291005E-04 -6.1841471900E-06 -2.1805257860E-03 -4.0683329948E-07 -8.5285349345E-04
     -4.9292220597E-06
     -3.0080177918E-01 -3.1986100564E-01 -8.0388019820E-04 -6.9339913599E-06 -2.8569321180E-03  6.4160338712E-07 -1.3718437492E-03
     -7.4182601968E-06
     -3.6907208411E-01 -4.1608431839E-01 -1.2851169236E-03 -7.3518241929E-06 -3.5103020985E-03  7.6449718715E-08 -2.0641523884E-03
     -1.1044768098E-05
     -4.1384539967E-01 -4.7804815461E-01 -1.6062711319E-03 -7.4001676438E-06 -3.8980420152E-03  1.1641378796E-06 -2.5809485259E-03
     -1.3013934241E-05
     -4.6164119688E-01 -5.4329688096E-01 -1.9453487012E-03 -7.4263125452E-06 -4.2786899722E-03  8.1680101210E-07 -3.1813749627E-03
     -1.5776445516E-05
     -5.1489982836E-01 -6.1275300633E-01 -2.2993103298E-03 -7.3673656725E-06 -4.6597149306E-03  8.5571479168E-07 -3.8738341750E-03
     -1.8486177667E-05
     -5.7546605308E-01 -6.8791892250E-01 -2.6659125459E-03 -7.3450405680E-06 -5.0454460023E-03 -2.0232358502E-07 -4.6685247903E-03
     -2.2175850245E-05
     -6.2699934960E-01 -7.4830166034E-01 -2.9440570763E-03 -7.2880700872E-06 -5.3409724861E-03 -6.0457802662E-07 -5.3282102174E-03
     -2.4616311743E-05
     -6.8573865660E-01 -8.1413893718E-01 -3.2281808942E-03 -7.3056162495E-06 -5.6483119582E-03 -1.8178130964E-06 -6.0561360595E-03
     -2.7961674194E-05
     -7.5342204313E-01 -8.8660685137E-01 -3.5183732711E-03 -7.3388975717E-06 -5.9730206160E-03 -3.1039045711E-06 -6.8575187503E-03
     -3.1247734777E-05
     -8.3134789872E-01 -9.6681850279E-01 -3.8146693651E-03 -7.4467352515E-06 -6.3158240996E-03 -4.7248843438E-06 -7.7346170325E-03
     -3.5203036406E-05
     -9.0738200669E-01 -1.0428031766E+00 -4.0763461585E-03 -7.5295740848E-06 -6.6267054424E-03 -5.8859338105E-06 -8.5524510792E-03
     -3.7669300413E-05
     -9.9031757667E-01 -1.1242091749E+00 -4.3420842660E-03 -7.6374082259E-06 -6.9431856941E-03 -6.8568294580E-06 -9.4115803110E-03
     -3.9830984473E-05
     -1.0771121902E+00 -1.2089144766E+00 -4.6108822890E-03 -7.7032314206E-06 -7.2553477077E-03 -7.4193251294E-06 -1.0288230596E-02
     -4.0127518939E-05
     -1.1628839514E+00 -1.2934644113E+00 -4.8809922184E-03 -7.7349313937E-06 -7.5505213051E-03 -7.7977672458E-06 -1.1144915198E-02
     -3.8768034730E-05
     -1.2107074792E+00 -1.3418594070E+00 -5.0422068687E-03 -7.7222230133E-06 -7.7148039319E-03 -8.3200674091E-06 -1.1628526419E-02
     -3.6536506137E-05
     -1.2540877370E+00 -1.3873018277E+00 -5.2025657272E-03 -7.7217806914E-06 -7.8697250434E-03 -9.4159259311E-06 -1.2077360769E-02
     -3.4079675332E-05
     -1.2914181216E+00 -1.4287120856E+00 -5.3616573061E-03 -7.7502498312E-06 -8.0182637160E-03 -1.1675978264E-05 -1.2482343088E-02
     -3.1241953587E-05
     -1.3213857817E+00 -1.4652283045E+00 -5.5192215088E-03 -7.8642770652E-06 -8.1674794266E-03 -1.5805246853E-05 -1.2836066221E-02
     -2.8963518284E-05
     -1.3371933057E+00 -1.4872305439E+00 -5.6268777665E-03 -8.0224383927E-06 -8.2765461084E-03 -2.0225724205E-05 -1.3047335384E-02
     -2.7591854611E-05
     -1.3487081505E+00 -1.5065164691E+00 -5.7339190864E-03 -8.2854334185E-06 -8.3968056849E-03 -2.6351252298E-05 -1.3230764389E-02
     -2.7010289083E-05
     -1.3555345515E+00 -1.5229516834E+00 -5.8405466680E-03 -8.6847923061E-06 -8.5347204742E-03 -3.4570987415E-05 -1.3384666930E-02
     -2.6824455922E-05
     -1.3569201074E+00 -1.5362206730E+00 -5.9470221536E-03 -9.2604884816E-06 -8.6972848003E-03 -4.5268132759E-05 -1.3505167451E-02
     -2.7140441721E-05
     -1.3534571891E+00 -1.5437598261E+00 -6.0280420967E-03 -9.8327940374E-06 -8.8412903236E-03 -5.5151042927E-05 -1.3569470796E-02
     -2.6792171669E-05
     -1.3447769537E+00 -1.5483722794E+00 -6.1091827072E-03 -1.0528524434E-05 -9.0045902156E-03 -6.6437282796E-05 -1.3602294279E-02
     -2.5572623390E-05
     -1.3286795252E+00 -1.5487459156E+00 -6.1903004770E-03 -1.1319771057E-05 -9.1848642096E-03 -7.8429713945E-05 -1.3590358684E-02
     -2.1714912753E-05
     -1.3012520377E+00 -1.5424137746E+00 -6.2708166963E-03 -1.2129782028E-05 -9.3721296979E-03 -8.9535098268E-05 -1.3510620597E-02
     -1.3175620776E-05
     -1.2692431555E+00 -1.5307095696E+00 -6.3304772216E-03 -1.2635872921E-05 -9.5045430125E-03 -9.5184690867E-05 -1.3383237918E-02
     -9.5825874385E-07
     -1.2228775126E+00 -1.5099030595E+00 -6.3878355042E-03 -1.2883632027E-05 -9.6075671981E-03 -9.5440628425E-05 -1.3171463850E-02
      1.8415942761E-05
     -1.1560211479E+00 -1.4756677842E+00 -6.4407993767E-03 -1.2591594391E-05 -9.6461756071E-03 -8.5547390024E-05 -1.2841421980E-02
      4.8198961876E-05
     -1.0600698126E+00 -1.4217096652E+00 -6.4859026120E-03 -1.1329495199E-05 -9.5635541545E-03 -5.8431540971E-05 -1.2348087584E-02
      9.1792830483E-05
     -9.7426123653E-01 -1.3704866447E+00 -6.5091430524E-03 -9.6414131511E-06 -9.3994310636E-03 -2.6013456265E-05 -1.1899724345E-02
      1.2994058626E-04
     -8.6673368873E-01 -1.3035781953E+00 -6.5242780592E-03 -7.0238537559E-06 -9.1086700713E-03  2.1483675448E-05 -1.1336091558E-02
      1.7569682870E-04
     -7.3369730551E-01 -1.2176306248E+00 -6.5285708344E-03 -3.2688257978E-06 -8.6507200691E-03  8.6387160683E-05 -1.0641132433E-02
      2.2794468792E-04
     -5.7203026133E-01 -1.1094418036E+00 -6.5188887266E-03  1.7713333342E-06 -7.9826475137E-03  1.6919822433E-04 -9.8036917180E-03
      2.8425014939E-04
     -3.9025276861E-01 -9.8365690510E-01 -6.4937099111E-03  7.7464654425E-06 -7.1161979017E-03  2.6175617008E-04 -8.8727740832E-03
      3.3706985920E-04
     -1.8227221164E-01 -8.3488214185E-01 -6.4503809623E-03  1.4653388013E-05 -6.0027425716E-03  3.6027679555E-04 -7.8212303048E-03
      3.8350754088E-04
      4.7396400308E-02 -6.6482803037E-01 -6.3872331323E-03  2.2045828458E-05 -4.6454373705E-03  4.5286653958E-04 -6.6738817817E-03
      4.1699149864E-04
      2.9021390098E-01 -4.7826846327E-01 -6.3039180173E-03  2.9269685911E-05 -3.0798191549E-03  5.2415822809E-04 -5.4707636132E-03
      4.3091679393E-04
      5.4636545365E-01 -2.7307682910E-01 -6.1960354422E-03  3.5928200025E-05 -1.2892342318E-03  5.5969700227E-04 -4.2033459387E-03
      4.2117744623E-04
      7.8719763943E-01 -7.0613041790E-02 -6.0706123804E-03  4.1002567175E-05  5.3126174110E-04  5.4418224046E-04 -2.9969679342E-03
      3.8603519221E-04
      9.9709250819E-01  1.1614228298E-01 -5.9321163360E-03  4.4195942017E-05  2.2487358396E-03  4.7725124348E-04 -1.9099534261E-03
      3.3066992002E-04
      1.1643933609E+00  2.7588699860E-01 -5.7853212575E-03  4.5604315941E-05  3.7424225281E-03  3.6976289228E-04 -9.8387225759E-04
      2.6365235653E-04
      1.3027940136E+00  4.2353794573E-01 -5.6009106887E-03  4.5394985552E-05  5.1410866283E-03  2.1006590406E-04 -9.8980892222E-05
      1.7820815831E-04
      1.3711975644E+00  5.1582532822E-01 -5.4163990498E-03  4.3826465822E-05  6.0210761241E-03  5.2110784483E-05  5.2091422032E-04
      1.0152421117E-04
      1.3809299209E+00  5.5784179604E-01 -5.2354456718E-03  4.1584272477E-05  6.4161063437E-03 -7.8491174777E-05  9.1034654911E-04
      4.0335268047E-05
      1.3478314967E+00  5.6035978615E-01 -5.0599535684E-03  3.9130895655E-05  6.4203986908E-03 -1.6936775511E-04  1.1181751225E-03
     -3.4744497823E-06
      1.2464146618E+00  5.1449647215E-01 -4.7965961897E-03  3.5446104721E-05  5.9248548622E-03 -2.3375108971E-04  1.1978387970E-03
     -4.2193404800E-05
      1.1230620714E+00  4.4224477915E-01 -4.5482034001E-03  3.2253299315E-05  5.1604160223E-03 -2.3025898259E-04  1.1087884203E-03
     -5.5130252978E-05
      1.0041962488E+00  3.6908341700E-01 -4.3134246530E-03  2.9610753923E-05  4.3867833062E-03 -1.9281570329E-04  9.5433898189E-04
     -5.3625645847E-05
      9.0067747349E-01  3.0671298361E-01 -4.0906089429E-03  2.7432636430E-05  3.7287809002E-03 -1.4707821130E-04  7.9162576720E-04
     -4.6101732927E-05
      7.3767011400E-01  2.1911563104E-01 -3.6531646063E-03  2.3955681542E-05  2.7950673359E-03 -6.9588560618E-05  5.1774128089E-04
     -2.6501457358E-05
      6.2944938818E-01  1.7519218159E-01 -3.2528114628E-03  2.1411926054E-05  2.3115101907E-03 -2.7274839781E-05  3.5684970339E-04
     -1.2565902031E-05
      5.5215316682E-01  1.5412763496E-01 -2.8836621398E-03  1.9353461559E-05  2.0624956758E-03 -8.8660782235E-06  2.7712954031E-04
     -5.0951532674E-06
      4.9070561134E-01  1.4255113633E-01 -2.5423939960E-03  1.7557999106E-05  1.9099986429E-03 -5.5846056061E-07  2.3908604073E-04
     -1.5496761314E-06
      1.7713359427E-02 -1.0000000000E+01  0.0000000000E+00  2.0000000000E-01  1.5000000000E+00  0.0000000000E+00  0.0000000000E+00
      0.0000000000E+00  0.0000000000E+00  0.0000000000E+00  7.1434681585E+02  0.0000000000E+00  0.0000000000E+00  0.0000000000E+00
      0.0000000000E+00  0.0000000000E+00  0.0000000000E+00  0.0000000000E+00  0.0000000000E+00  0.0000000000E+00
    1   28    3    4    1    1    1    9    5
      0.0000000000E+00 -4.7019597771E+01 -3.9930586252E+01  4.3274948038E-02 -1.0180506155E-27  4.3274948038E-02  0.0000000000E+00
      9.6019153303E-02  1.1215541696E-27
      6.4795393896E-01 -1.0000000000E+01  0.0000000000E+00  2.0000000000E-01  1.5000000000E+00  0.0000000000E+00  0.0000000000E+00
      0.0000000000E+00  0.0000000000E+00  0.0000000000E+00  3.2263854429E+02  0.0000000000E+00  0.0000000000E+00  0.0000000000E+00
      0.0000000000E+00  0.0000000000E+00  0.0000000000E+00  0.0000000000E+00  0.0000000000E+00  0.0000000000E+00
    1   50    4    5    1    1    1    9    5
      0.0000000000E+00 -3.9943761472E+01 -3.1523774245E+01  1.0324842410E-01  2.6322021650E-25  1.0324842410E-01  0.0000000000E+00
      1.5684149575E-01  1.6243011891E-24
      1.7965936871E-01 -1.0000000000E+01  0.0000000000E+00  2.0000000000E-01  1.5000000000E+00  0.0000000000E+00  0.0000000000E+00
      0.0000000000E+00  0.0000000000E+00  0.0000000000E+00  0.0000000000E+00  0.0000000000E+00  0.0000000000E+00  0.0000000000E+00
      0.0000000000E+00  0.0000000000E+00  0.0000000000E+00  0.0000000000E+00  0.0000000000E+00  0.0000000000E+00
    1   58    3    6    1    1    1    9    5
      0.0000000000E+00 -3.7433126669E+01 -2.9033808843E+01  1.2649553882E-01  3.0924046964E-27  1.2649553882E-01  0.0000000000E+00
      1.6684991083E-01  5.0436917151E-25
      1.5347244928E-02 -1.0000000000E+01  0.0000000000E+00  2.0000000000E-01  1.5000000000E+00  0.0000000000E+00  0.0000000000E+00
      0.0000000000E+00  0.0000000000E+00  0.0000000000E+00  3.7383942476E+02  0.0000000000E+00  0.0000000000E+00  0.0000000000E+00
      0.0000000000E+00  0.0000000000E+00  0.0000000000E+00  0.0000000000E+00  0.0000000000E+00  0.0000000000E+00
    1   59    9    7    1    1    1    9    5
      0.0000000000E+00 -3.7055896057E+01 -2.8706724683E+01  1.2979413032E-01 -4.1938128274E-25  1.2979413032E-01  0.0000000000E+00
      1.6791457999E-01 -1.8122164397E-24
     -1.0923906898E-02 -1.0000000000E+01  0.0000000000E+00  2.0000000000E-01  1.5000000000E+00  0.0000000000E+00  0.0000000000E+00
      0.0000000000E+00  0.0000000000E+00  0.0000000000E+00  0.0000000000E+00  0.0000000000E+00  0.0000000000E+00  0.0000000000E+00
      0.0000000000E+00  0.0000000000E+00  0.0000000000E+00  0.0000000000E+00  0.0000000000E+00  0.0000000000E+00
    1    1    9    1    1    1    1    9    5
      0.0000000000E+00 -5.5073092019E+01 -4.7339884311E+01  1.1156218363E-02  4.4733873043E-14  1.1156218378E-02 -1.3517593772E-14
      3.8111243721E-02 -2.5588056995E-14
      2.0000000000E+00 -1.0000000000E+01  0.0000000000E+00  2.0000000000E-01  1.5000000000E+00  0.0000000000E+00  0.0000000000E+00
      0.0000000000E+00  0.0000000000E+00  0.0000000000E+00  0.0000000000E+00  0.0000000000E+00  0.0000000000E+00  0.0000000000E+00
      0.0000000000E+00  0.0000000000E+00  0.0000000000E+00  0.0000000000E+00  0.0000000000E+00  0.0000000000E+00
    1   50    4    2    1    1    1    9    5
      0.0000000000E+00 -6.9333493876E+01 -5.1125244543E+01  7.6607805405E-04 -1.0318069896E-24  7.6607805405E-04  0.0000000000E+00
      2.0630047272E-02  6.6271859473E-22
      1.6907116833E+01 -1.0000000000E+01  0.0000000000E+00  2.0000000000E-01  1.5000000000E+00  0.0000000000E+00  0.0000000000E+00
      0.0000000000E+00  0.0000000000E+00  0.0000000000E+00  0.0000000000E+00  0.0000000000E+00  0.0000000000E+00  0.0000000000E+00
      0.0000000000E+00  0.0000000000E+00  0.0000000000E+00  0.0000000000E+00  0.0000000000E+00  0.0000000000E+00
    1   57    9    3    1    1    1    9    5
      0.0000000000E+00 -7.0130850570E+01 -5.1170959350E+01  6.5790221030E-04 -2.1215599955E-25  6.5790221030E-04  0.0000000000E+00
      2.0469906878E-02  4.5465923259E-24
      2.0314288408E+01 -1.0000000000E+01  0.0000000000E+00  2.0000000000E-01  1.5000000000E+00  0.0000000000E+00  0.0000000000E+00
      0.0000000000E+00  0.0000000000E+00  0.0000000000E+00  0.0000000000E+00  0.0000000000E+00  0.0000000000E+00  0.0000000000E+00
      0.0000000000E+00  0.0000000000E+00  0.0000000000E+00  0.0000000000E+00  0.0000000000E+00  0.0000000000E+00
      0.0000000000E+00  0.0000000000E+00  0.0000000000E+00  0.0000000000E+00  0.0000000000E+00  0.0000000000E+00
