# Supplementary material for: Adaptation and Inhibition Control Pathological Synchronization in a Model of Focal Epileptic Seizure
Source: eNeuro. 2018 Oct 5;5(5):ENEURO.0019-18.2018. doi: 10.1523/ENEURO.0019-18.2018 (PMC6173584; doi:10.1523/ENEURO.0019-18.2018)
Supplement: Extended Data 1 — The code is available as Extended Data. Download Extended Data, ZIP file [file sup_enu-eN-NWR-0019-18-s03.zip › Github/Fig_4/gEE/gEE.auto]

5 4 1 2 3 0 0
11 10
14 10
17 10
20 10
23 10
26 10
29 10
32 10
35 10
15 200 50 
0.02 0.001 0.5 
0 20 0 1000
1.90105 -61.9285 5.03428 -26.5036 0 2 
325
1 1 9 1 0 1 0 1 0
1.5 -10 2 0.2 0 72.6231 0 
-55.073092 -55.073092 -55.073092 -55.073092 0.000000 0.000000
-47.339884 -47.339884 -47.339884 -47.339884 0.000000 0.000000
0.011156 0.011156 0.011156 0.011156 0.000000 0.000000
0.000000 0.000000 0.000000 0.000000 0.000000 0.000000
0.011156 0.011156 0.011156 0.011156 0.000000 0.000000
-0.000000 -0.000000 -0.000000 -0.000000 0.000000 0.000000
0.038111 0.038111 0.038111 0.038111 0.000000 0.000000
-0.000000 -0.000000 -0.000000 -0.000000 0.000000 0.000000
1 -2 0 0 1 1 0 1 0
1.51114 -10 2 0.2 0 72.5851 0 
-55.040681 -55.040681 -55.040681 -55.040681 0.006765 0.000000
-47.319262 -47.319262 -47.319262 -47.319262 0.367824 0.000000
0.011222 0.011222 0.011222 0.011222 0.760933 0.131643
-0.000000 -0.000000 -0.000000 -0.000000 0.760933 -0.131643
0.011222 0.011222 0.011222 0.011222 0.790762 0.000000
0.000000 0.000000 0.000000 0.000000 0.975980 0.063813
0.038231 0.038231 0.038231 0.038231 0.975980 -0.063813
0.000000 0.000000 0.000000 0.000000 0.995924 0.000000
1 -3 0 0 2 1 0 1 0
1.52223 -10 2 0.2 0 72.547 0 
-55.008290 -55.008290 -55.008290 -55.008290 0.006765 0.000000
-47.298574 -47.298574 -47.298574 -47.298574 0.367823 0.000000
0.011288 0.011288 0.011288 0.011288 0.760393 0.131968
-0.000000 -0.000000 -0.000000 -0.000000 0.760393 -0.131968
0.011288 0.011288 0.011288 0.011288 0.790907 0.000000
0.000000 0.000000 0.000000 0.000000 0.976176 0.063711
0.038352 0.038352 0.038352 0.038352 0.976176 -0.063711
0.000000 0.000000 0.000000 0.000000 0.995915 0.000000
1 -4 0 0 3 1 0 1 0
1.5442 -10 2 0.2 0 72.4708 0 
-54.943568 -54.943568 -54.943568 -54.943568 0.006766 0.000000
-47.256999 -47.256999 -47.256999 -47.256999 0.367822 0.000000
0.011420 0.011420 0.011420 0.011420 0.759318 0.132615
0.000000 0.000000 0.000000 0.000000 0.759318 -0.132615
0.011420 0.011420 0.011420 0.011420 0.791184 0.000000
0.000000 0.000000 0.000000 0.000000 0.976568 0.063506
0.038595 0.038595 0.038595 0.038595 0.976568 -0.063506
0.000000 0.000000 0.000000 0.000000 0.995896 0.000000
1 -5 0 0 4 1 0 1 0
1.58739 -10 2 0.2 0 72.3182 0 
-54.814379 -54.814379 -54.814379 -54.814379 0.006766 0.000000
-47.173071 -47.173071 -47.173071 -47.173071 0.367820 0.000000
0.011690 0.011690 0.011690 0.011690 0.757181 0.133898
0.000000 0.000000 0.000000 0.000000 0.757181 -0.133898
0.011690 0.011690 0.011690 0.011690 0.791694 0.000000
0.000000 0.000000 0.000000 0.000000 0.977342 0.063103
0.039089 0.039089 0.039089 0.039089 0.977342 -0.063103
0.000000 0.000000 0.000000 0.000000 0.995859 0.000000
1 -6 0 0 5 1 0 1 0
1.65038 -10 2 0.2 0 72.0884 0 
-54.621259 -54.621259 -54.621259 -54.621259 0.006767 0.000000
-47.045258 -47.045258 -47.045258 -47.045258 0.367817 0.000000
0.012104 0.012104 0.012104 0.012104 0.754010 0.135796
0.000000 0.000000 0.000000 0.000000 0.754010 -0.135796
0.012104 0.012104 0.012104 0.012104 0.792355 0.000000
0.000000 0.000000 0.000000 0.000000 0.978482 0.062509
0.039851 0.039851 0.039851 0.039851 0.978482 -0.062509
-0.000000 -0.000000 -0.000000 -0.000000 0.995800 0.000000
1 -7 0 0 6 1 0 1 0
1.74102 -10 2 0.2 0 71.7423 0 
-54.333170 -54.333170 -54.333170 -54.333170 0.006767 0.000000
-46.849334 -46.849334 -46.849334 -46.849334 0.367812 0.000000
0.012747 0.012747 0.012747 0.012747 0.749317 0.138573
-0.000000 -0.000000 -0.000000 -0.000000 0.749317 -0.138573
0.012747 0.012747 0.012747 0.012747 0.980143 0.061644
0.000000 0.000000 0.000000 0.000000 0.980143 -0.061644
0.041040 0.041040 0.041040 0.041040 0.793133 0.000000
0.000000 0.000000 0.000000 0.000000 0.995707 0.000000
1 -8 0 0 7 1 0 1 0
1.85988 -10 2 0.2 0 71.2589 0 
-53.936446 -53.936446 -53.936446 -53.936446 0.006769 0.000000
-46.569193 -46.569193 -46.569193 -46.569193 0.367805 0.000000
0.013684 0.013684 0.013684 0.013684 0.742899 0.142278
-0.000000 -0.000000 -0.000000 -0.000000 0.742899 -0.142278
0.013684 0.013684 0.013684 0.013684 0.793849 0.000000
0.000000 0.000000 0.000000 0.000000 0.982352 0.060488
0.042783 0.042783 0.042783 0.042783 0.982352 -0.060488
-0.000000 -0.000000 -0.000000 -0.000000 0.995569 0.000000
1 -9 0 0 8 1 0 1 0
1.97134 -10 2 0.2 0 70.773 0 
-53.543934 -53.543934 -53.543934 -53.543934 0.006770 0.000000
-46.280220 -46.280220 -46.280220 -46.280220 0.367796 0.000000
0.014674 0.014674 0.014674 0.014674 0.736563 0.145791
-0.000000 -0.000000 -0.000000 -0.000000 0.736563 -0.145791
0.014674 0.014674 0.014674 0.014674 0.794211 0.000000
0.000000 0.000000 0.000000 0.000000 0.984444 0.059378
0.044635 0.044635 0.044635 0.044635 0.984444 -0.059378
0.000000 0.000000 0.000000 0.000000 0.995421 0.000000
1 -10 0 0 9 1 0 1 0
2.07621 -10 2 0.2 0 70.285 0 
-53.155816 -53.155816 -53.155816 -53.155816 0.006772 0.000000
-45.982964 -45.982964 -45.982964 -45.982964 0.367787 0.000000
0.015717 0.015717 0.015717 0.015717 0.730280 0.149100
-0.000000 -0.000000 -0.000000 -0.000000 0.730280 -0.149100
0.015717 0.015717 0.015717 0.015717 0.794284 0.000000
0.000000 0.000000 0.000000 0.000000 0.986417 0.058307
0.046597 0.046597 0.046597 0.046597 0.986417 -0.058307
-0.000000 -0.000000 -0.000000 -0.000000 0.995262 0.000000
1 -11 0 0 10 1 0 1 0
2.17518 -10 2 0.2 0 69.7953 0 
-52.772188 -52.772188 -52.772188 -52.772188 0.006773 0.000000
-45.677961 -45.677961 -45.677961 -45.677961 0.367778 0.000000
0.016815 0.016815 0.016815 0.016815 0.724025 0.152194
0.000000 0.000000 0.000000 0.000000 0.724025 -0.152194
0.016815 0.016815 0.016815 0.016815 0.794121 0.000000
0.000000 0.000000 0.000000 0.000000 0.988269 0.057264
0.048668 0.048668 0.048668 0.048668 0.988269 -0.057264
-0.000000 -0.000000 -0.000000 -0.000000 0.995091 0.000000
1 -12 0 0 11 1 0 1 0
2.26888 -10 2 0.2 0 69.3043 0 
-52.393073 -52.393073 -52.393073 -52.393073 0.006775 0.000000
-45.365735 -45.365735 -45.365735 -45.365735 0.367767 0.000000
0.017967 0.017967 0.017967 0.017967 0.717783 0.155065
-0.000000 -0.000000 -0.000000 -0.000000 0.717783 -0.155065
0.017967 0.017967 0.017967 0.017967 0.793766 0.000000
0.000000 0.000000 0.000000 0.000000 0.989996 0.056239
0.050850 0.050850 0.050850 0.050850 0.989996 -0.056239
-0.000000 -0.000000 -0.000000 -0.000000 0.994908 0.000000
1 -13 0 0 12 1 0 1 0
2.35783 -10 2 0.2 0 68.8123 0 
-52.018438 -52.018438 -52.018438 -52.018438 0.006777 0.000000
-45.046787 -45.046787 -45.046787 -45.046787 0.367756 0.000000
0.019176 0.019176 0.019176 0.019176 0.711539 0.157707
0.000000 0.000000 0.000000 0.000000 0.711539 -0.157707
0.019176 0.019176 0.019176 0.019176 0.793254 0.000000
0.000000 0.000000 0.000000 0.000000 0.991598 0.055221
0.053140 0.053140 0.053140 0.053140 0.991598 -0.055221
-0.000000 -0.000000 -0.000000 -0.000000 0.994711 0.000000
1 -14 0 0 13 1 0 1 0
2.44249 -10 2 0.2 0 68.3196 0 
-51.648202 -51.648202 -51.648202 -51.648202 0.006779 0.000000
-44.721596 -44.721596 -44.721596 -44.721596 0.367743 0.000000
0.020441 0.020441 0.020441 0.020441 0.705286 0.160111
-0.000000 -0.000000 -0.000000 -0.000000 0.705286 -0.160111
0.020441 0.020441 0.020441 0.020441 0.792615 0.000000
0.000000 0.000000 0.000000 0.000000 0.993073 0.054199
0.055538 0.055538 0.055538 0.055538 0.993073 -0.054199
0.000000 0.000000 0.000000 0.000000 0.994500 0.000000
1 -15 0 0 14 1 0 1 0
2.52325 -10 2 0.2 0 67.8263 0 
-51.282252 -51.282252 -51.282252 -51.282252 0.006781 0.000000
-44.390614 -44.390614 -44.390614 -44.390614 0.367730 0.000000
0.021763 0.021763 0.021763 0.021763 0.699017 0.162269
0.000000 0.000000 0.000000 0.000000 0.699017 -0.162269
0.021763 0.021763 0.021763 0.021763 0.791872 0.000000
0.000000 0.000000 0.000000 0.000000 0.994421 0.053159
0.058041 0.058041 0.058041 0.058041 0.994421 -0.053159
-0.000000 -0.000000 -0.000000 -0.000000 0.994272 0.000000
1 -16 0 0 15 1 0 1 0
2.60043 -10 2 0.2 0 67.3326 0 
-50.920446 -50.920446 -50.920446 -50.920446 0.006783 0.000000
-44.054267 -44.054267 -44.054267 -44.054267 0.367715 0.000000
0.023144 0.023144 0.023144 0.023144 0.692730 0.164175
0.000000 0.000000 0.000000 0.000000 0.692730 -0.164175
0.023144 0.023144 0.023144 0.023144 0.791048 0.000000
0.000000 0.000000 0.000000 0.000000 0.995641 0.052089
0.060647 0.060647 0.060647 0.060647 0.995641 -0.052089
-0.000000 -0.000000 -0.000000 -0.000000 0.994023 0.000000
1 -17 0 0 16 1 0 1 0
2.67431 -10 2 0.2 0 66.8387 0 
-50.562625 -50.562625 -50.562625 -50.562625 0.006785 0.000000
-43.712954 -43.712954 -43.712954 -43.712954 0.367699 0.000000
0.024583 0.024583 0.024583 0.024583 0.686425 0.165820
-0.000000 -0.000000 -0.000000 -0.000000 0.686425 -0.165820
0.024583 0.024583 0.024583 0.024583 0.790160 0.000000
0.000000 0.000000 0.000000 0.000000 0.996735 0.050973
0.063352 0.063352 0.063352 0.063352 0.996735 -0.050973
0.000000 0.000000 0.000000 0.000000 0.993749 0.000000
1 -18 0 0 17 1 0 1 0
2.74509 -10 2 0.2 0 66.3446 0 
-50.208614 -50.208614 -50.208614 -50.208614 0.006788 0.000000
-43.367044 -43.367044 -43.367044 -43.367044 0.367682 0.000000
0.026082 0.026082 0.026082 0.026082 0.680103 0.167196
0.000000 0.000000 0.000000 0.000000 0.680103 -0.167196
0.026082 0.026082 0.026082 0.026082 0.789222 0.000000
0.000000 0.000000 0.000000 0.000000 0.997705 0.049798
0.066151 0.066151 0.066151 0.066151 0.997705 -0.049798
0.000000 0.000000 0.000000 0.000000 0.993445 0.000000
1 -19 0 0 18 1 0 1 0
2.81298 -10 2 0.2 0 65.8506 0 
-49.858234 -49.858234 -49.858234 -49.858234 0.006790 0.000000
-43.016883 -43.016883 -43.016883 -43.016883 0.367664 0.000000
0.027642 0.027642 0.027642 0.027642 0.673768 0.168296
-0.000000 -0.000000 -0.000000 -0.000000 0.673768 -0.168296
0.027642 0.027642 0.027642 0.027642 0.788247 0.000000
0.000000 0.000000 0.000000 0.000000 0.998553 0.048547
0.069040 0.069040 0.069040 0.069040 0.998553 -0.048547
-0.000000 -0.000000 -0.000000 -0.000000 0.993103 0.000000
1 -20 3 2 19 1 0 1 0
2.8381 -10 2 0.2 0 65.6625 130.722 
-49.725699 -49.725699 -49.725699 -49.725699 0.006791 0.000000
-42.882464 -42.882464 -42.882464 -42.882464 0.367656 0.000000
0.028252 0.028252 0.028252 0.028252 0.671353 0.168640
-0.000000 -0.000000 -0.000000 -0.000000 0.671353 -0.168640
0.028252 0.028252 0.028252 0.028252 0.787868 0.000000
0.000000 0.000000 0.000000 0.000000 0.998845 0.048047
0.070163 0.070163 0.070163 0.070163 0.998845 -0.048047
-0.000000 -0.000000 -0.000000 -0.000000 0.992961 0.000000
1 21 0 0 20 1 0 1 0
2.90221 -10 2 0.2 0 65.1685 0 
-49.380029 -49.380029 -49.380029 -49.380029 0.006794 0.000000
-42.526954 -42.526954 -42.526954 -42.526954 0.367636 0.000000
0.029896 0.029896 0.029896 0.029896 0.665008 0.169345
-0.000000 -0.000000 -0.000000 -0.000000 0.665008 -0.169345
0.029896 0.029896 0.029896 0.029896 0.786861 0.000000
0.000000 0.000000 0.000000 0.000000 0.999535 0.046664
0.073167 0.073167 0.073167 0.073167 0.999535 -0.046664
-0.000000 -0.000000 -0.000000 -0.000000 0.992550 0.000000
1 22 0 0 21 1 0 1 0
2.96373 -10 2 0.2 0 64.6747 0 
-49.037549 -49.037549 -49.037549 -49.037549 0.006796 0.000000
-42.167917 -42.167917 -42.167917 -42.167917 0.367614 0.000000
0.031601 0.031601 0.031601 0.031601 0.658665 0.169756
-0.000000 -0.000000 -0.000000 -0.000000 0.658665 -0.169756
0.031601 0.031601 0.031601 0.031601 0.785841 0.000000
0.000000 0.000000 0.000000 0.000000 1.000119 0.045164
0.076244 0.076244 0.076244 0.076244 1.000119 -0.045164
0.000000 0.000000 0.000000 0.000000 0.992070 0.000000
1 23 0 0 22 1 0 1 0
3.02274 -10 2 0.2 0 64.1812 0 
-48.698072 -48.698072 -48.698072 -48.698072 0.006799 0.000000
-41.805623 -41.805623 -41.805623 -41.805623 0.367590 0.000000
0.033369 0.033369 0.033369 0.033369 0.652331 0.169865
-0.000000 -0.000000 -0.000000 -0.000000 0.652331 -0.169865
0.033369 0.033369 0.033369 0.033369 0.784815 0.000000
0.000000 0.000000 0.000000 0.000000 1.000609 0.043528
0.079389 0.079389 0.079389 0.079389 1.000609 -0.043528
-0.000000 -0.000000 -0.000000 -0.000000 0.991502 0.000000
1 24 0 0 23 1 0 1 0
3.07932 -10 2 0.2 0 63.6878 0 
-48.361419 -48.361419 -48.361419 -48.361419 0.006802 0.000000
-41.440320 -41.440320 -41.440320 -41.440320 0.367564 0.000000
0.035199 0.035199 0.035199 0.035199 0.646016 0.169665
0.000000 0.000000 0.000000 0.000000 0.646016 -0.169665
0.035199 0.035199 0.035199 0.035199 0.783791 0.000000
0.000000 0.000000 0.000000 0.000000 1.001022 0.041738
0.082593 0.082593 0.082593 0.082593 1.001022 -0.041738
0.000000 0.000000 0.000000 0.000000 0.990815 0.000000
1 25 0 0 24 1 0 1 0
3.13352 -10 2 0.2 0 63.1947 0 
-48.027407 -48.027407 -48.027407 -48.027407 0.006805 0.000000
-41.072243 -41.072243 -41.072243 -41.072243 0.367536 0.000000
0.037092 0.037092 0.037092 0.037092 0.639728 0.169151
0.000000 0.000000 0.000000 0.000000 0.639728 -0.169151
0.037092 0.037092 0.037092 0.037092 0.782774 0.000000
0.000000 0.000000 0.000000 0.000000 1.001379 0.039774
0.085847 0.085847 0.085847 0.085847 1.001379 -0.039774
-0.000000 -0.000000 -0.000000 -0.000000 0.989968 0.000000
1 26 0 0 25 1 0 1 0
3.18541 -10 2 0.2 0 62.7019 0 
-47.695862 -47.695862 -47.695862 -47.695862 0.006808 0.000000
-40.701612 -40.701612 -40.701612 -40.701612 0.367505 0.000000
0.039048 0.039048 0.039048 0.039048 0.633477 0.168317
-0.000000 -0.000000 -0.000000 -0.000000 0.633477 -0.168317
0.039048 0.039048 0.039048 0.039048 0.781768 0.000000
0.000000 0.000000 0.000000 0.000000 1.001713 0.037618
0.089142 0.089142 0.089142 0.089142 1.001713 -0.037618
0.000000 0.000000 0.000000 0.000000 0.988902 0.000000
1 27 0 0 26 1 0 1 0
3.23501 -10 2 0.2 0 62.2094 0 
-47.366607 -47.366607 -47.366607 -47.366607 0.006812 0.000000
-40.328636 -40.328636 -40.328636 -40.328636 0.367472 0.000000
0.041066 0.041066 0.041066 0.041066 0.627275 0.167156
0.000000 0.000000 0.000000 0.000000 0.627275 -0.167156
0.041066 0.041066 0.041066 0.041066 0.780778 0.000000
0.000000 0.000000 0.000000 0.000000 1.002069 0.035259
0.092468 0.092468 0.092468 0.092468 1.002069 -0.035259
0.000000 0.000000 0.000000 0.000000 0.987530 0.000000
1 28 0 0 27 1 0 1 0
3.28239 -10 2 0.2 0 61.7172 0 
-47.039470 -47.039470 -47.039470 -47.039470 0.006815 0.000000
-39.953513 -39.953513 -39.953513 -39.953513 0.367437 0.000000
0.043146 0.043146 0.043146 0.043146 0.621132 0.165663
0.000000 0.000000 0.000000 0.000000 0.621132 -0.165663
0.043146 0.043146 0.043146 0.043146 0.779804 0.000000
0.000000 0.000000 0.000000 0.000000 1.002509 0.032700
0.095815 0.095815 0.095815 0.095815 1.002509 -0.032700
0.000000 0.000000 0.000000 0.000000 0.985735 0.000000
1 29 0 0 28 1 0 1 0
3.32758 -10 2 0.2 0 61.2253 0 
-46.714279 -46.714279 -46.714279 -46.714279 0.006818 0.000000
-39.576434 -39.576434 -39.576434 -39.576434 0.367398 0.000000
0.045289 0.045289 0.045289 0.045289 0.615058 0.163832
-0.000000 -0.000000 -0.000000 -0.000000 0.615058 -0.163832
0.045289 0.045289 0.045289 0.045289 0.778851 0.000000
0.000000 0.000000 0.000000 0.000000 1.003106 0.029979
0.099172 0.099172 0.099172 0.099172 1.003106 -0.029979
0.000000 0.000000 0.000000 0.000000 0.983378 0.000000
1 30 0 0 29 1 0 1 0
3.37062 -10 2 0.2 0 60.7337 0 
-46.390859 -46.390859 -46.390859 -46.390859 0.006822 0.000000
-39.197586 -39.197586 -39.197586 -39.197586 0.367356 0.000000
0.047493 0.047493 0.047493 0.047493 0.609064 0.161658
0.000000 0.000000 0.000000 0.000000 0.609064 -0.161658
0.047493 0.047493 0.047493 0.047493 0.777918 0.000000
0.000000 0.000000 0.000000 0.000000 1.003921 0.027183
0.102529 0.102529 0.102529 0.102529 1.003921 -0.027183
0.000000 0.000000 0.000000 0.000000 0.980344 0.000000
1 31 0 0 30 1 0 1 0
3.41158 -10 2 0.2 0 60.2424 0 
-46.069038 -46.069038 -46.069038 -46.069038 0.006825 0.000000
-38.817150 -38.817150 -38.817150 -38.817150 0.367310 0.000000
0.049759 0.049759 0.049759 0.049759 0.603160 0.159133
0.000000 0.000000 0.000000 0.000000 0.603160 -0.159133
0.049759 0.049759 0.049759 0.049759 0.777005 0.000000
0.000000 0.000000 0.000000 0.000000 1.004956 0.024438
0.105876 0.105876 0.105876 0.105876 1.004956 -0.024438
0.000000 0.000000 0.000000 0.000000 0.976638 0.000000
1 32 0 0 31 1 0 1 0
3.45051 -10 2 0.2 0 59.7514 0 
-45.748635 -45.748635 -45.748635 -45.748635 0.006828 0.000000
-38.435305 -38.435305 -38.435305 -38.435305 0.367261 0.000000
0.052085 0.052085 0.052085 0.052085 0.597356 0.156252
-0.000000 -0.000000 -0.000000 -0.000000 0.597356 -0.156252
0.052085 0.052085 0.052085 0.052085 0.776113 0.000000
0.000000 0.000000 0.000000 0.000000 1.006133 0.021850
0.109201 0.109201 0.109201 0.109201 1.006133 -0.021850
-0.000000 -0.000000 -0.000000 -0.000000 0.972424 0.000000
1 33 0 0 32 1 0 1 0
3.48748 -10 2 0.2 0 59.2607 0 
-45.429470 -45.429470 -45.429470 -45.429470 0.006832 0.000000
-38.052233 -38.052233 -38.052233 -38.052233 0.367207 0.000000
0.054470 0.054470 0.054470 0.054470 0.591661 0.153003
-0.000000 -0.000000 -0.000000 -0.000000 0.591661 -0.153003
0.054470 0.054470 0.054470 0.054470 0.775239 0.000000
0.000000 0.000000 0.000000 0.000000 0.967937 0.000000
0.112496 0.112496 0.112496 0.112496 1.007337 0.019453
-0.000000 -0.000000 -0.000000 -0.000000 1.007337 -0.019453
1 34 0 0 33 1 0 1 0
3.52255 -10 2 0.2 0 58.7702 0 
-45.111352 -45.111352 -45.111352 -45.111352 0.006836 0.000000
-37.668112 -37.668112 -37.668112 -37.668112 0.367148 0.000000
0.056915 0.056915 0.056915 0.056915 0.586083 0.149377
0.000000 0.000000 0.000000 0.000000 0.586083 -0.149377
0.056915 0.056915 0.056915 0.056915 0.774382 0.000000
0.000000 0.000000 0.000000 0.000000 0.963362 0.000000
0.115749 0.115749 0.115749 0.115749 1.008482 0.017223
0.000000 0.000000 0.000000 0.000000 1.008482 -0.017223
1 35 0 0 34 1 0 1 0
3.55581 -10 2 0.2 0 58.28 0 
-44.794086 -44.794086 -44.794086 -44.794086 0.006839 0.000000
-37.283127 -37.283127 -37.283127 -37.283127 0.367083 0.000000
0.059417 0.059417 0.059417 0.059417 0.580632 0.145358
-0.000000 -0.000000 -0.000000 -0.000000 0.580632 -0.145358
0.059417 0.059417 0.059417 0.059417 0.773538 0.000000
0.000000 0.000000 0.000000 0.000000 0.958807 0.000000
0.118952 0.118952 0.118952 0.118952 1.009518 0.015112
0.000000 0.000000 0.000000 0.000000 1.009518 -0.015112
1 36 0 0 35 1 0 1 0
3.58736 -10 2 0.2 0 57.7901 0 
-44.477468 -44.477468 -44.477468 -44.477468 0.006843 0.000000
-36.897467 -36.897467 -36.897467 -36.897467 0.367012 0.000000
0.061976 0.061976 0.061976 0.061976 0.575313 0.140928
0.000000 0.000000 0.000000 0.000000 0.575313 -0.140928
0.061976 0.061976 0.061976 0.061976 0.772703 0.000000
0.000000 0.000000 0.000000 0.000000 0.954322 0.000000
0.122096 0.122096 0.122096 0.122096 1.010424 0.013077
0.000000 0.000000 0.000000 0.000000 1.010424 -0.013077
1 37 0 0 36 1 0 1 0
3.6173 -10 2 0.2 0 57.3003 0 
-44.161282 -44.161282 -44.161282 -44.161282 0.006846 0.000000
-36.511322 -36.511322 -36.511322 -36.511322 0.366933 0.000000
0.064591 0.064591 0.064591 0.064591 0.570135 0.136062
-0.000000 -0.000000 -0.000000 -0.000000 0.570135 -0.136062
0.064591 0.064591 0.064591 0.064591 0.771874 0.000000
0.000000 0.000000 0.000000 0.000000 0.949933 0.000000
0.125172 0.125172 0.125172 0.125172 1.011191 0.011078
0.000000 0.000000 0.000000 0.000000 1.011191 -0.011078
1 38 0 0 37 1 0 1 0
3.64574 -10 2 0.2 0 56.8106 0 
-43.845305 -43.845305 -43.845305 -43.845305 0.006850 0.000000
-36.124895 -36.124895 -36.124895 -36.124895 0.366846 0.000000
0.067260 0.067260 0.067260 0.067260 0.565101 0.130727
-0.000000 -0.000000 -0.000000 -0.000000 0.565101 -0.130727
0.067260 0.067260 0.067260 0.067260 0.771045 0.000000
0.000000 0.000000 0.000000 0.000000 0.945650 0.000000
0.128173 0.128173 0.128173 0.128173 1.011819 0.009076
-0.000000 -0.000000 -0.000000 -0.000000 1.011819 -0.009076
1 39 0 0 38 1 0 1 0
3.67281 -10 2 0.2 0 56.321 0 
-43.529298 -43.529298 -43.529298 -43.529298 0.006853 0.000000
-35.738393 -35.738393 -35.738393 -35.738393 0.366750 0.000000
0.069982 0.069982 0.069982 0.069982 0.560218 0.124880
-0.000000 -0.000000 -0.000000 -0.000000 0.560218 -0.124880
0.069982 0.069982 0.069982 0.069982 0.770210 0.000000
0.000000 0.000000 0.000000 0.000000 0.941479 0.000000
0.131093 0.131093 0.131093 0.131093 1.012310 0.007012
0.000000 0.000000 0.000000 0.000000 1.012310 -0.007012
1 40 0 0 39 1 0 1 0
3.69864 -10 2 0.2 0 55.8315 0 
-43.213014 -43.213014 -43.213014 -43.213014 0.006857 0.000000
-35.352033 -35.352033 -35.352033 -35.352033 0.366642 0.000000
0.072756 0.072756 0.072756 0.072756 0.555491 0.118460
0.000000 0.000000 0.000000 0.000000 0.555491 -0.118460
0.072756 0.072756 0.072756 0.072756 0.769364 0.000000
0.000000 0.000000 0.000000 0.000000 0.937423 0.000000
0.133924 0.133924 0.133924 0.133924 1.012665 0.004754
0.000000 0.000000 0.000000 0.000000 1.012665 -0.004754
1 41 0 0 40 1 0 1 0
3.72338 -10 2 0.2 0 55.342 0 
-42.896191 -42.896191 -42.896191 -42.896191 0.006860 0.000000
-34.966044 -34.966044 -34.966044 -34.966044 0.366521 0.000000
0.075580 0.075580 0.075580 0.075580 0.550922 0.111386
-0.000000 -0.000000 -0.000000 -0.000000 0.550922 -0.111386
0.075580 0.075580 0.075580 0.075580 0.768498 0.000000
0.000000 0.000000 0.000000 0.000000 0.933487 0.000000
0.136663 0.136663 0.136663 0.136663 1.012887 0.001511
-0.000000 -0.000000 -0.000000 -0.000000 1.012887 -0.001511
1 42 0 0 41 1 0 1 0
3.74717 -10 2 0.2 0 54.8524 0 
-42.578553 -42.578553 -42.578553 -42.578553 0.006863 0.000000
-34.580665 -34.580665 -34.580665 -34.580665 0.366383 0.000000
0.078453 0.078453 0.078453 0.078453 0.546516 0.103537
-0.000000 -0.000000 -0.000000 -0.000000 0.546516 -0.103537
0.078453 0.078453 0.078453 0.078453 0.767607 0.000000
0.000000 0.000000 0.000000 0.000000 0.929673 0.000000
0.139305 0.139305 0.139305 0.139305 1.016458 0.000000
-0.000000 -0.000000 -0.000000 -0.000000 1.009495 0.000000
1 43 0 0 42 1 0 1 0
3.77019 -10 2 0.2 0 54.3627 0 
-42.259813 -42.259813 -42.259813 -42.259813 0.006866 0.000000
-34.196151 -34.196151 -34.196151 -34.196151 0.366226 0.000000
0.081374 0.081374 0.081374 0.081374 0.542276 0.094737
-0.000000 -0.000000 -0.000000 -0.000000 0.542276 -0.094737
0.081374 0.081374 0.081374 0.081374 0.766683 0.000000
0.000000 0.000000 0.000000 0.000000 0.925986 0.000000
0.141846 0.141846 0.141846 0.141846 1.017508 0.000000
-0.000000 -0.000000 -0.000000 -0.000000 1.008364 0.000000
1 44 0 0 43 1 0 1 0
3.7926 -10 2 0.2 0 53.8728 0 
-41.939669 -41.939669 -41.939669 -41.939669 0.006870 0.000000
-33.812768 -33.812768 -33.812768 -33.812768 0.366045 0.000000
0.084340 0.084340 0.084340 0.084340 0.538206 0.084706
-0.000000 -0.000000 -0.000000 -0.000000 0.538206 -0.084706
0.084340 0.084340 0.084340 0.084340 0.765718 0.000000
0.000000 0.000000 0.000000 0.000000 0.922430 0.000000
0.144284 0.144284 0.144284 0.144284 1.017704 0.000000
-0.000000 -0.000000 -0.000000 -0.000000 1.007828 0.000000
1 45 0 0 44 1 0 1 0
3.81458 -10 2 0.2 0 53.3826 0 
-41.617805 -41.617805 -41.617805 -41.617805 0.006873 0.000000
-33.430797 -33.430797 -33.430797 -33.430797 0.365833 0.000000
0.087351 0.087351 0.087351 0.087351 0.534309 0.072952
0.000000 0.000000 0.000000 0.000000 0.534309 -0.072952
0.087351 0.087351 0.087351 0.087351 0.764704 0.000000
0.000000 0.000000 0.000000 0.000000 0.919008 0.000000
0.146617 0.146617 0.146617 0.146617 1.017253 0.000000
0.000000 0.000000 0.000000 0.000000 1.007682 0.000000
1 46 0 0 45 1 0 1 0
3.83633 -10 2 0.2 0 52.892 0 
-41.293897 -41.293897 -41.293897 -41.293897 0.006875 0.000000
-33.050542 -33.050542 -33.050542 -33.050542 0.365582 0.000000
0.090403 0.090403 0.090403 0.090403 0.530590 0.058463
-0.000000 -0.000000 -0.000000 -0.000000 0.530590 -0.058463
0.090403 0.090403 0.090403 0.090403 0.763634 0.000000
0.000000 0.000000 0.000000 0.000000 0.915726 0.000000
0.148845 0.148845 0.148845 0.148845 1.016145 0.000000
-0.000000 -0.000000 -0.000000 -0.000000 1.007936 0.000000
1 47 0 0 46 1 0 1 0
3.85804 -10 2 0.2 0 52.401 0 
-40.967606 -40.967606 -40.967606 -40.967606 0.006878 0.000000
-32.672323 -32.672323 -32.672323 -32.672323 0.365279 0.000000
0.093496 0.093496 0.093496 0.093496 0.527056 0.038272
0.000000 0.000000 0.000000 0.000000 0.527056 -0.038272
0.093496 0.093496 0.093496 0.093496 0.762500 0.000000
0.000000 0.000000 0.000000 0.000000 0.912586 0.000000
0.150966 0.150966 0.150966 0.150966 1.014069 0.000000
0.000000 0.000000 0.000000 0.000000 1.008902 0.000000
1 48 0 0 47 1 0 1 0
3.87991 -10 2 0.2 0 51.9095 0 
-40.638586 -40.638586 -40.638586 -40.638586 0.006881 0.000000
-32.296481 -32.296481 -32.296481 -32.296481 0.364905 0.000000
0.096626 0.096626 0.096626 0.096626 0.500584 0.000000
-0.000000 -0.000000 -0.000000 -0.000000 0.546846 0.000000
0.096626 0.096626 0.096626 0.096626 0.761294 0.000000
0.000000 0.000000 0.000000 0.000000 0.909592 0.000000
0.152982 0.152982 0.152982 0.152982 1.010802 0.002662
0.000000 0.000000 0.000000 0.000000 1.010802 -0.002662
1 49 0 0 48 1 0 1 0
3.90216 -10 2 0.2 0 51.4175 0 
-40.306481 -40.306481 -40.306481 -40.306481 0.006884 0.000000
-31.923379 -31.923379 -31.923379 -31.923379 0.364432 0.000000
0.099792 0.099792 0.099792 0.099792 0.469804 0.000000
-0.000000 -0.000000 -0.000000 -0.000000 0.571360 0.000000
0.099792 0.099792 0.099792 0.099792 0.760009 0.000000
0.000000 0.000000 0.000000 0.000000 0.906746 0.000000
0.154893 0.154893 0.154893 0.154893 1.009991 0.004883
-0.000000 -0.000000 -0.000000 -0.000000 1.009991 -0.004883
1 50 4 3 49 1 0 1 0
3.925 -10 2 0.2 0 50.9249 0 
-39.970945 -39.970945 -39.970945 -39.970945 0.006886 0.000000
-31.553420 -31.553420 -31.553420 -31.553420 0.363816 0.000000
0.102990 0.102990 0.102990 0.102990 0.449413 0.000000
-0.000000 -0.000000 -0.000000 -0.000000 0.585945 0.000000
0.102990 0.102990 0.102990 0.102990 0.758638 0.000000
0.000000 0.000000 0.000000 0.000000 0.904052 0.000000
0.156700 0.156700 0.156700 0.156700 1.009051 0.006551
-0.000000 -0.000000 -0.000000 -0.000000 1.009051 -0.006551
1 51 0 0 50 1 0 1 0
3.94866 -10 2 0.2 0 50.4315 0 
-39.631600 -39.631600 -39.631600 -39.631600 0.006889 0.000000
-31.187003 -31.187003 -31.187003 -31.187003 0.362983 0.000000
0.106216 0.106216 0.106216 0.106216 0.432751 0.000000
0.000000 0.000000 0.000000 0.000000 0.597336 0.000000
0.106216 0.106216 0.106216 0.106216 0.757173 0.000000
0.000000 0.000000 0.000000 0.000000 0.901510 0.000000
0.158406 0.158406 0.158406 0.158406 1.007982 0.007970
-0.000000 -0.000000 -0.000000 -0.000000 1.007982 -0.007970
1 52 0 0 51 1 0 1 0
3.97337 -10 2 0.2 0 49.9375 0 
-39.288081 -39.288081 -39.288081 -39.288081 0.006891 0.000000
-30.824566 -30.824566 -30.824566 -30.824566 0.361804 0.000000
0.109468 0.109468 0.109468 0.109468 0.418413 0.000000
0.000000 0.000000 0.000000 0.000000 0.607069 0.000000
0.109468 0.109468 0.109468 0.109468 0.755608 0.000000
0.000000 0.000000 0.000000 0.000000 0.899121 0.000000
0.160013 0.160013 0.160013 0.160013 1.006784 0.009208
0.000000 0.000000 0.000000 0.000000 1.006784 -0.009208
1 53 0 0 52 1 0 1 0
3.99937 -10 2 0.2 0 49.4428 0 
-38.940028 -38.940028 -38.940028 -38.940028 0.006893 0.000000
-30.466573 -30.466573 -30.466573 -30.466573 0.360055 0.000000
0.112741 0.112741 0.112741 0.112741 0.405967 0.000000
-0.000000 -0.000000 -0.000000 -0.000000 0.615800 0.000000
0.112741 0.112741 0.112741 0.112741 0.753934 0.000000
0.000000 0.000000 0.000000 0.000000 0.896887 0.000000
0.161524 0.161524 0.161524 0.161524 1.005457 0.010285
-0.000000 -0.000000 -0.000000 -0.000000 1.005457 -0.010285
1 54 0 0 53 1 0 1 0
4.02691 -10 2 0.2 0 48.9473 0 
-38.587086 -38.587086 -38.587086 -38.587086 0.006895 0.000000
-30.113515 -30.113515 -30.113515 -30.113515 0.357361 0.000000
0.116031 0.116031 0.116031 0.116031 0.395440 0.000000
0.000000 0.000000 0.000000 0.000000 0.623885 0.000000
0.116031 0.116031 0.116031 0.116031 0.894806 0.000000
0.000000 0.000000 0.000000 0.000000 1.004000 0.011199
0.162941 0.162941 0.162941 0.162941 1.004000 -0.011199
-0.000000 -0.000000 -0.000000 -0.000000 0.752143 0.000000
1 55 0 0 54 1 0 1 0
4.05623 -10 2 0.2 0 48.4512 0 
-38.228914 -38.228914 -38.228914 -38.228914 0.006897 0.000000
-29.765909 -29.765909 -29.765909 -29.765909 0.353212 0.000000
0.119332 0.119332 0.119332 0.119332 0.387127 0.000000
0.000000 0.000000 0.000000 0.000000 0.631548 0.000000
0.119332 0.119332 0.119332 0.119332 0.750225 0.000000
0.000000 0.000000 0.000000 0.000000 0.892879 0.000000
0.164268 0.164268 0.164268 0.164268 1.002414 0.011939
-0.000000 -0.000000 -0.000000 -0.000000 1.002414 -0.011939
1 56 0 0 55 1 0 1 0
4.08759 -10 2 0.2 0 47.9543 0 
-37.865190 -37.865190 -37.865190 -37.865190 0.006899 0.000000
-29.424298 -29.424298 -29.424298 -29.424298 0.347269 0.000000
0.122638 0.122638 0.122638 0.122638 0.381223 0.000000
0.000000 0.000000 0.000000 0.000000 0.638943 0.000000
0.122638 0.122638 0.122638 0.122638 0.748166 0.000000
0.000000 0.000000 0.000000 0.000000 0.891104 0.000000
0.165508 0.165508 0.165508 0.165508 1.000699 0.012486
-0.000000 -0.000000 -0.000000 -0.000000 1.000699 -0.012486
1 -57 3 4 56 1 0 1 0
4.10181 -10 2 0.2 0 47.7401 496.464 
-37.706648 -37.706648 -37.706648 -37.706648 0.006900 0.000000
-29.279062 -29.279062 -29.279062 -29.279062 0.344191 0.000000
0.124063 0.124063 0.124063 0.124063 0.379359 0.000000
0.000000 0.000000 0.000000 0.000000 0.642078 0.000000
0.124063 0.124063 0.124063 0.124063 0.747231 0.000000
0.000000 0.000000 0.000000 0.000000 0.890386 0.000000
0.166016 0.166016 0.166016 0.166016 0.999920 0.012656
-0.000000 -0.000000 -0.000000 -0.000000 0.999920 -0.012656
1 -58 0 0 57 1 0 1 0
4.13655 -10 2 0.2 0 47.2425 0 
-37.334473 -37.334473 -37.334473 -37.334473 0.006901 0.000000
-28.947015 -28.947015 -28.947015 -28.947015 0.336183 0.000000
0.127365 0.127365 0.127365 0.127365 0.376234 0.000000
-0.000000 -0.000000 -0.000000 -0.000000 0.649292 0.000000
0.127365 0.127365 0.127365 0.127365 0.744939 0.000000
0.000000 0.000000 0.000000 0.000000 0.888826 0.000000
0.167138 0.167138 0.167138 0.167138 0.998020 0.012875
0.000000 0.000000 0.000000 0.000000 0.998020 -0.012875
1 -59 0 0 58 1 0 1 0
4.17397 -10 2 0.2 0 46.7446 0 
-36.956085 -36.956085 -36.956085 -36.956085 0.006903 0.000000
-28.622362 -28.622362 -28.622362 -28.622362 0.327447 0.000000
0.130655 0.130655 0.130655 0.130655 0.374254 0.000000
0.000000 0.000000 0.000000 0.000000 0.656501 0.000000
0.130655 0.130655 0.130655 0.130655 0.742446 0.000000
0.000000 0.000000 0.000000 0.000000 0.887415 0.000000
0.168181 0.168181 0.168181 0.168181 0.995993 0.012812
-0.000000 -0.000000 -0.000000 -0.000000 0.995993 -0.012812
1 -60 0 0 59 1 0 1 0
4.21434 -10 2 0.2 0 46.2465 0 
-36.571280 -36.571280 -36.571280 -36.571280 0.006904 0.000000
-28.305703 -28.305703 -28.305703 -28.305703 0.318405 0.000000
0.133926 0.133926 0.133926 0.133926 0.372945 0.000000
0.000000 0.000000 0.000000 0.000000 0.663808 0.000000
0.133926 0.133926 0.133926 0.133926 0.739701 0.000000
0.000000 0.000000 0.000000 0.000000 0.886152 0.000000
0.169149 0.169149 0.169149 0.169149 0.993840 0.012401
-0.000000 -0.000000 -0.000000 -0.000000 0.993840 -0.012401
1 -61 0 0 60 1 0 1 0
4.25793 -10 2 0.2 0 45.7484 0 
-36.179908 -36.179908 -36.179908 -36.179908 0.006906 0.000000
-27.997634 -27.997634 -27.997634 -27.997634 0.309294 0.000000
0.137168 0.137168 0.137168 0.137168 0.372034 0.000000
-0.000000 -0.000000 -0.000000 -0.000000 0.671345 0.000000
0.137168 0.137168 0.137168 0.137168 0.736615 0.000000
0.000000 0.000000 0.000000 0.000000 0.885035 0.000000
0.170046 0.170046 0.170046 0.170046 0.991561 0.011534
0.000000 0.000000 0.000000 0.000000 0.991561 -0.011534
1 -62 0 0 61 1 0 1 0
4.30499 -10 2 0.2 0 45.2508 0 
-35.781874 -35.781874 -35.781874 -35.781874 0.006907 0.000000
-27.698747 -27.698747 -27.698747 -27.698747 0.300234 0.000000
0.140372 0.140372 0.140372 0.140372 0.371371 0.000000
0.000000 0.000000 0.000000 0.000000 0.679321 0.000000
0.140372 0.140372 0.140372 0.140372 0.733014 0.000000
0.000000 0.000000 0.000000 0.000000 0.884064 0.000000
0.170875 0.170875 0.170875 0.170875 0.989158 0.010011
0.000000 0.000000 0.000000 0.000000 0.989158 -0.010011
1 -63 0 0 62 1 0 1 0
4.35578 -10 2 0.2 0 44.7538 0 
-35.377152 -35.377152 -35.377152 -35.377152 0.006908 0.000000
-27.409611 -27.409611 -27.409611 -27.409611 0.291288 0.000000
0.143528 0.143528 0.143528 0.143528 0.370867 0.000000
-0.000000 -0.000000 -0.000000 -0.000000 0.688171 0.000000
0.143528 0.143528 0.143528 0.143528 0.728490 0.000000
0.000000 0.000000 0.000000 0.000000 0.883241 0.000000
0.171641 0.171641 0.171641 0.171641 0.986634 0.007320
-0.000000 -0.000000 -0.000000 -0.000000 0.986634 -0.007320
1 -64 0 0 63 1 0 1 0
4.41056 -10 2 0.2 0 44.2578 0 
-34.965784 -34.965784 -34.965784 -34.965784 0.006909 0.000000
-27.130764 -27.130764 -27.130764 -27.130764 0.282489 0.000000
0.146628 0.146628 0.146628 0.146628 0.370473 0.000000
0.000000 0.000000 0.000000 0.000000 0.699449 0.000000
0.146628 0.146628 0.146628 0.146628 0.721511 0.000000
0.000000 0.000000 0.000000 0.000000 0.882568 0.000000
0.172346 0.172346 0.172346 0.172346 0.981045 0.000000
0.000000 0.000000 0.000000 0.000000 0.986935 0.000000
1 -65 0 0 64 1 0 1 0
4.46956 -10 2 0.2 0 43.7634 0 
-34.547884 -34.547884 -34.547884 -34.547884 0.006910 0.000000
-26.862696 -26.862696 -26.862696 -26.862696 0.273853 0.000000
0.149660 0.149660 0.149660 0.149660 0.370156 0.000000
-0.000000 -0.000000 -0.000000 -0.000000 0.712626 0.011559
0.149660 0.149660 0.149660 0.149660 0.712626 -0.011559
0.000000 0.000000 0.000000 0.000000 0.882052 0.000000
0.172995 0.172995 0.172995 0.172995 0.971824 0.000000
-0.000000 -0.000000 -0.000000 -0.000000 0.990629 0.000000
1 -66 0 0 65 1 0 1 0
4.533 -10 2 0.2 0 43.2709 0 
-34.123642 -34.123642 -34.123642 -34.123642 0.006911 0.000000
-26.605839 -26.605839 -26.605839 -26.605839 0.265388 0.000000
0.152616 0.152616 0.152616 0.152616 0.369896 0.000000
0.000000 0.000000 0.000000 0.000000 0.714775 0.018963
0.152616 0.152616 0.152616 0.152616 0.714775 -0.018963
0.000000 0.000000 0.000000 0.000000 0.881702 0.000000
0.173590 0.173590 0.173590 0.173590 0.964646 0.000000
-0.000000 -0.000000 -0.000000 -0.000000 0.992039 0.000000
1 -67 0 0 66 1 0 1 0
4.6011 -10 2 0.2 0 42.7808 0 
-33.693317 -33.693317 -33.693317 -33.693317 0.006912 0.000000
-26.360551 -26.360551 -26.360551 -26.360551 0.257098 0.000000
0.155487 0.155487 0.155487 0.155487 0.369679 0.000000
0.000000 0.000000 0.000000 0.000000 0.716935 0.023587
0.155487 0.155487 0.155487 0.155487 0.716935 -0.023587
0.000000 0.000000 0.000000 0.000000 0.881534 0.000000
0.174135 0.174135 0.174135 0.174135 0.957774 0.000000
0.000000 0.000000 0.000000 0.000000 0.992898 0.000000
1 -68 0 0 67 1 0 1 0
4.67406 -10 2 0.2 0 42.2936 0 
-33.257237 -33.257237 -33.257237 -33.257237 0.006913 0.000000
-26.127107 -26.127107 -26.127107 -26.127107 0.248984 0.000000
0.158263 0.158263 0.158263 0.158263 0.369496 0.000000
0.000000 0.000000 0.000000 0.000000 0.719109 0.026910
0.158263 0.158263 0.158263 0.158263 0.719109 -0.026910
0.000000 0.000000 0.000000 0.000000 0.881574 0.000000
0.174634 0.174634 0.174634 0.174634 0.950906 0.000000
-0.000000 -0.000000 -0.000000 -0.000000 0.993493 0.000000
1 -69 0 0 68 1 0 1 0
4.75204 -10 2 0.2 0 41.8098 0 
-32.815787 -32.815787 -32.815787 -32.815787 0.006913 0.000000
-25.905689 -25.905689 -25.905689 -25.905689 0.241045 0.000000
0.160937 0.160937 0.160937 0.160937 0.369338 0.000000
0.000000 0.000000 0.000000 0.000000 0.721300 0.029381
0.160937 0.160937 0.160937 0.160937 0.721300 -0.029381
0.000000 0.000000 0.000000 0.000000 0.881863 0.000000
0.175089 0.175089 0.175089 0.175089 0.943901 0.000000
-0.000000 -0.000000 -0.000000 -0.000000 0.993933 0.000000
1 -70 0 0 69 1 0 1 0
4.83522 -10 2 0.2 0 41.33 0 
-32.369402 -32.369402 -32.369402 -32.369402 0.006914 0.000000
-25.696382 -25.696382 -25.696382 -25.696382 0.233280 0.000000
0.163503 0.163503 0.163503 0.163503 0.369203 0.000000
-0.000000 -0.000000 -0.000000 -0.000000 0.723511 0.031213
0.163503 0.163503 0.163503 0.163503 0.723511 -0.031213
0.000000 0.000000 0.000000 0.000000 0.882476 0.000000
0.175504 0.175504 0.175504 0.175504 0.936646 0.000000
0.000000 0.000000 0.000000 0.000000 0.994273 0.000000
1 -71 0 0 70 1 0 1 0
4.92372 -10 2 0.2 0 40.8545 0 
-31.918555 -31.918555 -31.918555 -31.918555 0.006915 0.000000
-25.499172 -25.499172 -25.499172 -25.499172 0.225685 0.000000
0.165955 0.165955 0.165955 0.165955 0.369084 0.000000
-0.000000 -0.000000 -0.000000 -0.000000 0.725743 0.032523
0.165955 0.165955 0.165955 0.165955 0.725743 -0.032523
0.000000 0.000000 0.000000 0.000000 0.928985 0.000000
0.175882 0.175882 0.175882 0.175882 0.883546 0.000000
0.000000 0.000000 0.000000 0.000000 0.994542 0.000000
1 -72 0 0 71 1 0 1 0
5.01769 -10 2 0.2 0 40.3838 0 
-31.463746 -31.463746 -31.463746 -31.463746 0.218259 0.000000
-25.313946 -25.313946 -25.313946 -25.313946 0.006915 0.000000
0.168289 0.168289 0.168289 0.168289 0.368981 0.000000
0.000000 0.000000 0.000000 0.000000 0.727997 0.033384
0.168289 0.168289 0.168289 0.168289 0.727997 -0.033384
0.000000 0.000000 0.000000 0.000000 0.920611 0.000000
0.176225 0.176225 0.176225 0.176225 0.885375 0.000000
-0.000000 -0.000000 -0.000000 -0.000000 0.994761 0.000000
1 -73 0 0 72 1 0 1 0
5.11722 -10 2 0.2 0 39.9183 0 
-31.005489 -31.005489 -31.005489 -31.005489 0.210996 0.000000
-25.140501 -25.140501 -25.140501 -25.140501 0.006916 0.000000
0.170504 0.170504 0.170504 0.170504 0.368890 0.000000
-0.000000 -0.000000 -0.000000 -0.000000 0.730274 0.033845
0.170504 0.170504 0.170504 0.170504 0.730274 -0.033845
0.000000 0.000000 0.000000 0.000000 0.910549 0.000000
0.176537 0.176537 0.176537 0.176537 0.888933 0.000000
0.000000 0.000000 0.000000 0.000000 0.994941 0.000000
1 -74 0 0 73 1 0 1 0
5.22243 -10 2 0.2 0 39.4585 0 
-30.544301 -30.544301 -30.544301 -30.544301 0.203892 0.000000
-24.978549 -24.978549 -24.978549 -24.978549 0.006916 0.000000
0.172597 0.172597 0.172597 0.172597 0.368810 0.000000
0.000000 0.000000 0.000000 0.000000 0.732574 0.033937
0.172597 0.172597 0.172597 0.172597 0.732574 -0.033937
0.000000 0.000000 0.000000 0.000000 0.896509 0.008005
0.176820 0.176820 0.176820 0.176820 0.896509 -0.008005
0.000000 0.000000 0.000000 0.000000 0.995091 0.000000
1 -75 0 0 74 1 0 1 0
5.3334 -10 2 0.2 0 39.0046 0 
-30.080694 -30.080694 -30.080694 -30.080694 0.196943 0.000000
-24.827731 -24.827731 -24.827731 -24.827731 0.006917 0.000000
0.174568 0.174568 0.174568 0.174568 0.368739 0.000000
-0.000000 -0.000000 -0.000000 -0.000000 0.734898 0.033678
0.174568 0.174568 0.174568 0.174568 0.734898 -0.033678
0.000000 0.000000 0.000000 0.000000 0.893297 0.015230
0.177077 0.177077 0.177077 0.177077 0.893297 -0.015230
0.000000 0.000000 0.000000 0.000000 0.995218 0.000000
1 -76 0 0 75 1 0 1 0
5.45023 -10 2 0.2 0 38.5569 0 
-29.615168 -29.615168 -29.615168 -29.615168 0.190144 0.000000
-24.687627 -24.687627 -24.687627 -24.687627 0.006917 0.000000
0.176419 0.176419 0.176419 0.176419 0.368677 0.000000
-0.000000 -0.000000 -0.000000 -0.000000 0.737247 0.033077
0.176419 0.176419 0.176419 0.176419 0.737247 -0.033077
0.000000 0.000000 0.000000 0.000000 0.890105 0.019663
0.177309 0.177309 0.177309 0.177309 0.890105 -0.019663
0.000000 0.000000 0.000000 0.000000 0.995326 0.000000
1 -77 0 0 76 1 0 1 0
5.573 -10 2 0.2 0 38.1156 0 
-29.148200 -29.148200 -29.148200 -29.148200 0.183490 0.000000
-24.557769 -24.557769 -24.557769 -24.557769 0.006917 0.000000
0.178152 0.178152 0.178152 0.178152 0.368621 0.000000
0.000000 0.000000 0.000000 0.000000 0.739623 0.032130
0.178152 0.178152 0.178152 0.178152 0.739623 -0.032130
0.000000 0.000000 0.000000 0.000000 0.886930 0.022981
0.177519 0.177519 0.177519 0.177519 0.886930 -0.022981
-0.000000 -0.000000 -0.000000 -0.000000 0.995418 0.000000
1 -78 0 0 77 1 0 1 0
5.7018 -10 2 0.2 0 37.6809 0 
-28.680249 -28.680249 -28.680249 -28.680249 0.176975 0.000000
-24.437655 -24.437655 -24.437655 -24.437655 0.006918 0.000000
0.179770 0.179770 0.179770 0.179770 0.368572 0.000000
-0.000000 -0.000000 -0.000000 -0.000000 0.742029 0.030819
0.179770 0.179770 0.179770 0.179770 0.742029 -0.030819
0.000000 0.000000 0.000000 0.000000 0.883770 0.025626
0.177710 0.177710 0.177710 0.177710 0.883770 -0.025626
-0.000000 -0.000000 -0.000000 -0.000000 0.995498 0.000000
1 -79 0 0 78 1 0 1 0
5.83671 -10 2 0.2 0 37.2531 0 
-28.211744 -28.211744 -28.211744 -28.211744 0.170595 0.000000
-24.326759 -24.326759 -24.326759 -24.326759 0.006918 0.000000
0.181277 0.181277 0.181277 0.181277 0.368528 0.000000
0.000000 0.000000 0.000000 0.000000 0.744469 0.029110
0.181277 0.181277 0.181277 0.181277 0.744469 -0.029110
0.000000 0.000000 0.000000 0.000000 0.880619 0.027795
0.177882 0.177882 0.177882 0.177882 0.880619 -0.027795
-0.000000 -0.000000 -0.000000 -0.000000 0.995567 0.000000
1 -80 0 0 79 1 0 1 0
5.97782 -10 2 0.2 0 36.8321 0 
-27.743091 -27.743091 -27.743091 -27.743091 0.164344 0.000000
-24.224543 -24.224543 -24.224543 -24.224543 0.006918 0.000000
0.182677 0.182677 0.182677 0.182677 0.368489 0.000000
-0.000000 -0.000000 -0.000000 -0.000000 0.746951 0.026934
0.182677 0.182677 0.182677 0.182677 0.746951 -0.026934
0.000000 0.000000 0.000000 0.000000 0.877471 0.029604
0.178038 0.178038 0.178038 0.178038 0.877471 -0.029604
0.000000 0.000000 0.000000 0.000000 0.995627 0.000000
1 -81 0 0 80 1 0 1 0
6.12524 -10 2 0.2 0 36.4182 0 
-27.274674 -27.274674 -27.274674 -27.274674 0.158217 0.000000
-24.130467 -24.130467 -24.130467 -24.130467 0.006918 0.000000
0.183976 0.183976 0.183976 0.183976 0.368454 0.000000
-0.000000 -0.000000 -0.000000 -0.000000 0.874314 0.031127
0.183976 0.183976 0.183976 0.183976 0.874314 -0.031127
0.000000 0.000000 0.000000 0.000000 0.749483 0.024171
0.178179 0.178179 0.178179 0.178179 0.749483 -0.024171
0.000000 0.000000 0.000000 0.000000 0.995680 0.000000
1 -82 0 0 81 1 0 1 0
6.27905 -10 2 0.2 0 36.0114 0 
-26.806849 -26.806849 -26.806849 -26.806849 0.152212 0.000000
-24.043996 -24.043996 -24.043996 -24.043996 0.006919 0.000000
0.185177 0.185177 0.185177 0.185177 0.368423 0.000000
-0.000000 -0.000000 -0.000000 -0.000000 0.871135 0.032416
0.185177 0.185177 0.185177 0.185177 0.871135 -0.032416
0.000000 0.000000 0.000000 0.000000 0.752078 0.020576
0.178307 0.178307 0.178307 0.178307 0.752078 -0.020576
-0.000000 -0.000000 -0.000000 -0.000000 0.995726 0.000000
1 -83 0 0 82 1 0 1 0
6.43939 -10 2 0.2 0 35.6118 0 
-26.339956 -26.339956 -26.339956 -26.339956 0.146324 0.000000
-23.964607 -23.964607 -23.964607 -23.964607 0.006919 0.000000
0.186288 0.186288 0.186288 0.186288 0.368395 0.000000
-0.000000 -0.000000 -0.000000 -0.000000 0.867914 0.033516
0.186288 0.186288 0.186288 0.186288 0.867914 -0.033516
0.000000 0.000000 0.000000 0.000000 0.754754 0.015556
0.178422 0.178422 0.178422 0.178422 0.754754 -0.015556
-0.000000 -0.000000 -0.000000 -0.000000 0.995767 0.000000
1 -84 0 0 83 1 0 1 0
6.60635 -10 2 0.2 0 35.2193 0 
-25.874317 -25.874317 -25.874317 -25.874317 0.140549 0.000000
-23.891793 -23.891793 -23.891793 -23.891793 0.006919 0.000000
0.187312 0.187312 0.187312 0.187312 0.368370 0.000000
-0.000000 -0.000000 -0.000000 -0.000000 0.864626 0.034467
0.187312 0.187312 0.187312 0.187312 0.864626 -0.034467
0.000000 0.000000 0.000000 0.000000 0.757535 0.006182
0.178527 0.178527 0.178527 0.178527 0.757535 -0.006182
0.000000 0.000000 0.000000 0.000000 0.995802 0.000000
1 -85 0 0 84 1 0 1 0
6.78006 -10 2 0.2 0 34.8341 0 
-25.410237 -25.410237 -25.410237 -25.410237 0.134887 0.000000
-23.825069 -23.825069 -23.825069 -23.825069 0.006919 0.000000
0.188256 0.188256 0.188256 0.188256 0.368348 0.000000
-0.000000 -0.000000 -0.000000 -0.000000 0.746633 0.000000
0.188256 0.188256 0.188256 0.188256 0.861235 0.035311
0.000000 0.000000 0.000000 0.000000 0.861235 -0.035311
0.178621 0.178621 0.178621 0.178621 0.774277 0.000000
0.000000 0.000000 0.000000 0.000000 0.995834 0.000000
1 -86 0 0 85 1 0 1 0
6.96066 -10 2 0.2 0 34.4563 0 
-24.948014 -24.948014 -24.948014 -24.948014 0.129333 0.000000
-23.763973 -23.763973 -23.763973 -23.763973 0.006919 0.000000
0.189125 0.189125 0.189125 0.189125 0.368329 0.000000
0.000000 0.000000 0.000000 0.000000 0.742329 0.000000
0.189125 0.189125 0.189125 0.189125 0.857692 0.036104
0.000000 0.000000 0.000000 0.000000 0.857692 -0.036104
0.178707 0.178707 0.178707 0.178707 0.784795 0.000000
0.000000 0.000000 0.000000 0.000000 0.995862 0.000000
1 -87 0 0 86 1 0 1 0
7.14827 -10 2 0.2 0 34.0857 0 
-24.487933 -24.487933 -24.487933 -24.487933 0.123888 0.000000
-23.708067 -23.708067 -23.708067 -23.708067 0.006919 0.000000
0.189923 0.189923 0.189923 0.189923 0.368311 0.000000
0.000000 0.000000 0.000000 0.000000 0.739551 0.000000
0.189923 0.189923 0.189923 0.189923 0.853931 0.036932
0.000000 0.000000 0.000000 0.000000 0.853931 -0.036932
0.178785 0.178785 0.178785 0.178785 0.794285 0.000000
0.000000 0.000000 0.000000 0.000000 0.995887 0.000000
1 -88 0 0 87 1 0 1 0
7.34304 -10 2 0.2 0 33.7225 0 
-24.030278 -24.030278 -24.030278 -24.030278 0.118551 0.000000
-23.656939 -23.656939 -23.656939 -23.656939 0.006919 0.000000
0.190656 0.190656 0.190656 0.190656 0.368296 0.000000
-0.000000 -0.000000 -0.000000 -0.000000 0.737486 0.000000
0.190656 0.190656 0.190656 0.190656 0.849882 0.037955
0.000000 0.000000 0.000000 0.000000 0.849882 -0.037955
0.178855 0.178855 0.178855 0.178855 0.803700 0.000000
-0.000000 -0.000000 -0.000000 -0.000000 0.995909 0.000000
1 -89 0 0 88 1 0 1 0
7.54512 -10 2 0.2 0 33.3668 0 
-23.575326 -23.575326 -23.575326 -23.575326 0.113320 0.000000
-23.610204 -23.610204 -23.610204 -23.610204 0.006920 0.000000
0.191329 0.191329 0.191329 0.191329 0.368282 0.000000
-0.000000 -0.000000 -0.000000 -0.000000 0.735851 0.000000
0.191329 0.191329 0.191329 0.191329 0.845544 0.039475
0.000000 0.000000 0.000000 0.000000 0.845544 -0.039475
0.178919 0.178919 0.178919 0.178919 0.813319 0.000000
-0.000000 -0.000000 -0.000000 -0.000000 0.995929 0.000000
1 -90 0 0 89 1 0 1 0
7.75464 -10 2 0.2 0 33.0185 0 
-23.123356 -23.123356 -23.123356 -23.123356 0.108198 0.000000
-23.567503 -23.567503 -23.567503 -23.567503 0.006920 0.000000
0.191946 0.191946 0.191946 0.191946 0.368270 0.000000
-0.000000 -0.000000 -0.000000 -0.000000 0.734507 0.000000
0.191946 0.191946 0.191946 0.191946 0.841245 0.041893
0.000000 0.000000 0.000000 0.000000 0.841245 -0.041893
0.178976 0.178976 0.178976 0.178976 0.822624 0.000000
0.000000 0.000000 0.000000 0.000000 0.995946 0.000000
1 -91 0 0 90 1 0 1 0
7.97175 -10 2 0.2 0 32.6778 0 
-22.674646 -22.674646 -22.674646 -22.674646 0.103186 0.000000
-23.528500 -23.528500 -23.528500 -23.528500 0.006920 0.000000
0.192512 0.192512 0.192512 0.192512 0.368259 0.000000
-0.000000 -0.000000 -0.000000 -0.000000 0.733378 0.000000
0.192512 0.192512 0.192512 0.192512 0.837710 0.045154
0.000000 0.000000 0.000000 0.000000 0.837710 -0.045154
0.179029 0.179029 0.179029 0.179029 0.830235 0.000000
-0.000000 -0.000000 -0.000000 -0.000000 0.995962 0.000000
1 -92 0 0 91 1 0 1 0
8.1966 -10 2 0.2 0 32.3446 0 
-22.229478 -22.229478 -22.229478 -22.229478 0.098283 0.000000
-23.492887 -23.492887 -23.492887 -23.492887 0.006920 0.000000
0.193029 0.193029 0.193029 0.193029 0.368249 0.000000
0.000000 0.000000 0.000000 0.000000 0.732413 0.000000
0.193029 0.193029 0.193029 0.193029 0.835248 0.048593
0.000000 0.000000 0.000000 0.000000 0.835248 -0.048593
0.179076 0.179076 0.179076 0.179076 0.835582 0.000000
-0.000000 -0.000000 -0.000000 -0.000000 0.995976 0.000000
1 -93 0 0 92 1 0 1 0
8.42932 -10 2 0.2 0 32.019 0 
-21.788134 -21.788134 -21.788134 -21.788134 0.093494 0.000000
-23.460375 -23.460375 -23.460375 -23.460375 0.006920 0.000000
0.193503 0.193503 0.193503 0.193503 0.368240 0.000000
0.000000 0.000000 0.000000 0.000000 0.731578 0.000000
0.193503 0.193503 0.193503 0.193503 0.833591 0.051749
0.000000 0.000000 0.000000 0.000000 0.833591 -0.051749
0.179119 0.179119 0.179119 0.179119 0.839233 0.000000
-0.000000 -0.000000 -0.000000 -0.000000 0.995988 0.000000
1 -94 0 0 93 1 0 1 0
8.67004 -10 2 0.2 0 31.7012 0 
-21.350903 -21.350903 -21.350903 -21.350903 0.088820 0.000000
-23.430702 -23.430702 -23.430702 -23.430702 0.006920 0.000000
0.193937 0.193937 0.193937 0.193937 0.368233 0.000000
-0.000000 -0.000000 -0.000000 -0.000000 0.730851 0.000000
0.193937 0.193937 0.193937 0.193937 0.832435 0.054515
0.000000 0.000000 0.000000 0.000000 0.832435 -0.054515
0.179159 0.179159 0.179159 0.179159 0.841813 0.000000
0.000000 0.000000 0.000000 0.000000 0.996000 0.000000
1 -95 0 0 94 1 0 1 0
8.91889 -10 2 0.2 0 31.3911 0 
-20.918076 -20.918076 -20.918076 -20.918076 0.084264 0.000000
-23.403621 -23.403621 -23.403621 -23.403621 0.006920 0.000000
0.194334 0.194334 0.194334 0.194334 0.368226 0.000000
0.000000 0.000000 0.000000 0.000000 0.730212 0.000000
0.194334 0.194334 0.194334 0.194334 0.831593 0.056916
0.000000 0.000000 0.000000 0.000000 0.831593 -0.056916
0.179194 0.179194 0.179194 0.179194 0.843716 0.000000
0.000000 0.000000 0.000000 0.000000 0.996010 0.000000
1 -96 0 0 95 1 0 1 0
9.17598 -10 2 0.2 0 31.0889 0 
-20.489947 -20.489947 -20.489947 -20.489947 0.079828 0.000000
-23.378911 -23.378911 -23.378911 -23.378911 0.006920 0.000000
0.194696 0.194696 0.194696 0.194696 0.368219 0.000000
0.000000 0.000000 0.000000 0.000000 0.729647 0.000000
0.194696 0.194696 0.194696 0.194696 0.830954 0.059001
0.000000 0.000000 0.000000 0.000000 0.830954 -0.059001
0.179226 0.179226 0.179226 0.179226 0.845172 0.000000
0.000000 0.000000 0.000000 0.000000 0.996019 0.000000
1 -97 0 0 96 1 0 1 0
9.44141 -10 2 0.2 0 30.7946 0 
-20.066814 -20.066814 -20.066814 -20.066814 0.075517 0.000000
-23.356363 -23.356363 -23.356363 -23.356363 0.006920 0.000000
0.195028 0.195028 0.195028 0.195028 0.368214 0.000000
-0.000000 -0.000000 -0.000000 -0.000000 0.729147 0.000000
0.195028 0.195028 0.195028 0.195028 0.830455 0.060819
0.000000 0.000000 0.000000 0.000000 0.830455 -0.060819
0.179256 0.179256 0.179256 0.179256 0.846316 0.000000
0.000000 0.000000 0.000000 0.000000 0.996027 0.000000
1 -98 0 0 97 1 0 1 0
9.71524 -10 2 0.2 0 30.5082 0 
-19.648975 -19.648975 -19.648975 -19.648975 0.071333 0.000000
-23.335790 -23.335790 -23.335790 -23.335790 0.006920 0.000000
0.195331 0.195331 0.195331 0.195331 0.368209 0.000000
0.000000 0.000000 0.000000 0.000000 0.728701 0.000000
0.195331 0.195331 0.195331 0.195331 0.830054 0.062411
0.000000 0.000000 0.000000 0.000000 0.830054 -0.062411
0.179282 0.179282 0.179282 0.179282 0.847237 0.000000
-0.000000 -0.000000 -0.000000 -0.000000 0.996034 0.000000
1 -99 0 0 98 1 0 1 0
9.99756 -10 2 0.2 0 30.2298 0 
-19.236728 -19.236728 -19.236728 -19.236728 0.067280 0.000000
-23.317018 -23.317018 -23.317018 -23.317018 0.006920 0.000000
0.195608 0.195608 0.195608 0.195608 0.368205 0.000000
-0.000000 -0.000000 -0.000000 -0.000000 0.728303 0.000000
0.195608 0.195608 0.195608 0.195608 0.829727 0.063811
0.000000 0.000000 0.000000 0.000000 0.829727 -0.063811
0.179307 0.179307 0.179307 0.179307 0.847991 0.000000
0.000000 0.000000 0.000000 0.000000 0.996040 0.000000
1 -100 4 5 99 1 0 1 0
10.2884 -10 2 0.2 0 29.9596 0 
-18.830368 -18.830368 -18.830368 -18.830368 0.063360 0.000000
-23.299889 -23.299889 -23.299889 -23.299889 0.006920 0.000000
0.195861 0.195861 0.195861 0.195861 0.368201 0.000000
-0.000000 -0.000000 -0.000000 -0.000000 0.727947 0.000000
0.195861 0.195861 0.195861 0.195861 0.829455 0.065047
0.000000 0.000000 0.000000 0.000000 0.829455 -0.065047
0.179329 0.179329 0.179329 0.179329 0.848617 0.000000
0.000000 0.000000 0.000000 0.000000 0.996046 0.000000
1 -101 0 0 100 1 0 1 0
10.5877 -10 2 0.2 0 29.6974 0 
-18.430185 -18.430185 -18.430185 -18.430185 0.059577 0.000000
-23.284256 -23.284256 -23.284256 -23.284256 0.006920 0.000000
0.196092 0.196092 0.196092 0.196092 0.368197 0.000000
0.000000 0.000000 0.000000 0.000000 0.727628 0.000000
0.196092 0.196092 0.196092 0.196092 0.829227 0.066140
0.000000 0.000000 0.000000 0.000000 0.829227 -0.066140
0.179349 0.179349 0.179349 0.179349 0.849143 0.000000
-0.000000 -0.000000 -0.000000 -0.000000 0.996051 0.000000
1 -102 0 0 101 1 0 1 0
10.8956 -10 2 0.2 0 29.4434 0 
-18.036463 -18.036463 -18.036463 -18.036463 0.055933 0.000000
-23.269987 -23.269987 -23.269987 -23.269987 0.006920 0.000000
0.196304 0.196304 0.196304 0.196304 0.368194 0.000000
-0.000000 -0.000000 -0.000000 -0.000000 0.727341 0.000000
0.196304 0.196304 0.196304 0.196304 0.829032 0.067111
0.000000 0.000000 0.000000 0.000000 0.829032 -0.067111
0.179367 0.179367 0.179367 0.179367 0.849589 0.000000
-0.000000 -0.000000 -0.000000 -0.000000 0.996056 0.000000
1 -103 0 0 102 1 0 1 0
11.2119 -10 2 0.2 0 29.1976 0 
-17.649474 -17.649474 -17.649474 -17.649474 0.052430 0.000000
-23.256960 -23.256960 -23.256960 -23.256960 0.006920 0.000000
0.196497 0.196497 0.196497 0.196497 0.368192 0.000000
0.000000 0.000000 0.000000 0.000000 0.727082 0.000000
0.196497 0.196497 0.196497 0.196497 0.828865 0.067974
0.000000 0.000000 0.000000 0.000000 0.828865 -0.067974
0.179384 0.179384 0.179384 0.179384 0.849971 0.000000
-0.000000 -0.000000 -0.000000 -0.000000 0.996060 0.000000
1 -104 0 0 103 1 0 1 0
11.5367 -10 2 0.2 0 28.9599 0 
-17.269476 -17.269476 -17.269476 -17.269476 0.049071 0.000000
-23.245064 -23.245064 -23.245064 -23.245064 0.006920 0.000000
0.196674 0.196674 0.196674 0.196674 0.368189 0.000000
0.000000 0.000000 0.000000 0.000000 0.726849 0.000000
0.196674 0.196674 0.196674 0.196674 0.828721 0.068744
0.000000 0.000000 0.000000 0.000000 0.828721 -0.068744
0.179399 0.179399 0.179399 0.179399 0.850299 0.000000
-0.000000 -0.000000 -0.000000 -0.000000 0.996064 0.000000
1 -105 0 0 104 1 0 1 0
11.8697 -10 2 0.2 0 28.7304 0 
-16.896712 -16.896712 -16.896712 -16.896712 0.045857 0.000000
-23.234199 -23.234199 -23.234199 -23.234199 0.006920 0.000000
0.196835 0.196835 0.196835 0.196835 0.368187 0.000000
-0.000000 -0.000000 -0.000000 -0.000000 0.726639 0.000000
0.196835 0.196835 0.196835 0.196835 0.828596 0.069432
0.000000 0.000000 0.000000 0.000000 0.828596 -0.069432
0.179412 0.179412 0.179412 0.179412 0.850584 0.000000
0.000000 0.000000 0.000000 0.000000 0.996068 0.000000
1 -106 0 0 105 1 0 1 0
12.211 -10 2 0.2 0 28.509 0 
-16.531404 -16.531404 -16.531404 -16.531404 0.042787 0.000000
-23.224270 -23.224270 -23.224270 -23.224270 0.006920 0.000000
0.196983 0.196983 0.196983 0.196983 0.368185 0.000000
0.000000 0.000000 0.000000 0.000000 0.726448 0.000000
0.196983 0.196983 0.196983 0.196983 0.828486 0.070047
0.000000 0.000000 0.000000 0.000000 0.828486 -0.070047
0.179425 0.179425 0.179425 0.179425 0.850833 0.000000
0.000000 0.000000 0.000000 0.000000 0.996071 0.000000
1 -107 0 0 106 1 0 1 0
12.5603 -10 2 0.2 0 28.2957 0 
-16.173752 -16.173752 -16.173752 -16.173752 0.039864 0.000000
-23.215194 -23.215194 -23.215194 -23.215194 0.006920 0.000000
0.197118 0.197118 0.197118 0.197118 0.368183 0.000000
-0.000000 -0.000000 -0.000000 -0.000000 0.726276 0.000000
0.197118 0.197118 0.197118 0.197118 0.828389 0.070599
0.000000 0.000000 0.000000 0.000000 0.828389 -0.070599
0.179437 0.179437 0.179437 0.179437 0.851050 0.000000
-0.000000 -0.000000 -0.000000 -0.000000 0.996073 0.000000
1 -108 0 0 107 1 0 1 0
12.9174 -10 2 0.2 0 28.0903 0 
-15.823933 -15.823933 -15.823933 -15.823933 0.037085 0.000000
-23.206893 -23.206893 -23.206893 -23.206893 0.006920 0.000000
0.197241 0.197241 0.197241 0.197241 0.368182 0.000000
0.000000 0.000000 0.000000 0.000000 0.726120 0.000000
0.197241 0.197241 0.197241 0.197241 0.828304 0.071094
0.000000 0.000000 0.000000 0.000000 0.828304 -0.071094
0.179447 0.179447 0.179447 0.179447 0.851241 0.000000
0.000000 0.000000 0.000000 0.000000 0.996076 0.000000
1 -109 0 0 108 1 0 1 0
13.2822 -10 2 0.2 0 27.8929 0 
-15.482096 -15.482096 -15.482096 -15.482096 0.034451 0.000000
-23.199298 -23.199298 -23.199298 -23.199298 0.006920 0.000000
0.197355 0.197355 0.197355 0.197355 0.368180 0.000000
0.000000 0.000000 0.000000 0.000000 0.725978 0.000000
0.197355 0.197355 0.197355 0.197355 0.828228 0.071539
0.000000 0.000000 0.000000 0.000000 0.828228 -0.071539
0.179457 0.179457 0.179457 0.179457 0.851409 0.000000
-0.000000 -0.000000 -0.000000 -0.000000 0.996078 0.000000
1 -110 0 0 109 1 0 1 0
13.6545 -10 2 0.2 0 27.7032 0 
-15.148360 -15.148360 -15.148360 -15.148360 0.031958 0.000000
-23.192344 -23.192344 -23.192344 -23.192344 0.006920 0.000000
0.197458 0.197458 0.197458 0.197458 0.368179 0.000000
0.000000 0.000000 0.000000 0.000000 0.725849 0.000000
0.197458 0.197458 0.197458 0.197458 0.828161 0.071940
0.000000 0.000000 0.000000 0.000000 0.828161 -0.071940
0.179465 0.179465 0.179465 0.179465 0.851558 0.000000
-0.000000 -0.000000 -0.000000 -0.000000 0.996080 0.000000
1 -111 0 0 110 1 0 1 0
14.0339 -10 2 0.2 0 27.5212 0 
-14.822819 -14.822819 -14.822819 -14.822819 0.029606 0.000000
-23.185972 -23.185972 -23.185972 -23.185972 0.006920 0.000000
0.197553 0.197553 0.197553 0.197553 0.368178 0.000000
-0.000000 -0.000000 -0.000000 -0.000000 0.725732 0.000000
0.197553 0.197553 0.197553 0.197553 0.828101 0.072301
0.000000 0.000000 0.000000 0.000000 0.828101 -0.072301
0.179473 0.179473 0.179473 0.179473 0.851691 0.000000
-0.000000 -0.000000 -0.000000 -0.000000 0.996082 0.000000
1 -112 0 0 111 1 0 1 0
14.4203 -10 2 0.2 0 27.3467 0 
-14.505532 -14.505532 -14.505532 -14.505532 0.027391 0.000000
-23.180131 -23.180131 -23.180131 -23.180131 0.006920 0.000000
0.197640 0.197640 0.197640 0.197640 0.368177 0.000000
-0.000000 -0.000000 -0.000000 -0.000000 0.725625 0.000000
0.197640 0.197640 0.197640 0.197640 0.828047 0.072626
0.000000 0.000000 0.000000 0.000000 0.828047 -0.072626
0.179481 0.179481 0.179481 0.179481 0.851809 0.000000
0.000000 0.000000 0.000000 0.000000 0.996084 0.000000
1 -113 0 0 112 1 0 1 0
14.8134 -10 2 0.2 0 27.1794 0 
-14.196532 -14.196532 -14.196532 -14.196532 0.025310 0.000000
-23.174772 -23.174772 -23.174772 -23.174772 0.006920 0.000000
0.197720 0.197720 0.197720 0.197720 0.368176 0.000000
-0.000000 -0.000000 -0.000000 -0.000000 0.725528 0.000000
0.197720 0.197720 0.197720 0.197720 0.827999 0.072921
0.000000 0.000000 0.000000 0.000000 0.827999 -0.072921
0.179488 0.179488 0.179488 0.179488 0.851914 0.000000
0.000000 0.000000 0.000000 0.000000 0.996085 0.000000
1 -114 0 0 113 1 0 1 0
15.2128 -10 2 0.2 0 27.0194 0 
-13.895822 -13.895822 -13.895822 -13.895822 0.023358 0.000000
-23.169850 -23.169850 -23.169850 -23.169850 0.006920 0.000000
0.197794 0.197794 0.197794 0.197794 0.368175 0.000000
-0.000000 -0.000000 -0.000000 -0.000000 0.725439 0.000000
0.197794 0.197794 0.197794 0.197794 0.827956 0.073188
0.000000 0.000000 0.000000 0.000000 0.827956 -0.073188
0.179494 0.179494 0.179494 0.179494 0.852009 0.000000
0.000000 0.000000 0.000000 0.000000 0.996087 0.000000
1 -115 0 0 114 1 0 1 0
15.6183 -10 2 0.2 0 26.8662 0 
-13.603375 -13.603375 -13.603375 -13.603375 0.021532 0.000000
-23.165327 -23.165327 -23.165327 -23.165327 0.006921 0.000000
0.197862 0.197862 0.197862 0.197862 0.368175 0.000000
-0.000000 -0.000000 -0.000000 -0.000000 0.725358 0.000000
0.197862 0.197862 0.197862 0.197862 0.827916 0.073429
0.000000 0.000000 0.000000 0.000000 0.827916 -0.073429
0.179499 0.179499 0.179499 0.179499 0.852094 0.000000
0.000000 0.000000 0.000000 0.000000 0.996088 0.000000
1 -116 0 0 115 1 0 1 0
16.0297 -10 2 0.2 0 26.7198 0 
-13.319140 -13.319140 -13.319140 -13.319140 0.019827 0.000000
-23.161166 -23.161166 -23.161166 -23.161166 0.006921 0.000000
0.197924 0.197924 0.197924 0.197924 0.368174 0.000000
-0.000000 -0.000000 -0.000000 -0.000000 0.725284 0.000000
0.197924 0.197924 0.197924 0.197924 0.827881 0.073648
0.000000 0.000000 0.000000 0.000000 0.827881 -0.073648
0.179505 0.179505 0.179505 0.179505 0.852170 0.000000
-0.000000 -0.000000 -0.000000 -0.000000 0.996089 0.000000
1 -117 0 0 116 1 0 1 0
16.4465 -10 2 0.2 0 26.5799 0 
-13.043038 -13.043038 -13.043038 -13.043038 0.018238 0.000000
-23.157334 -23.157334 -23.157334 -23.157334 0.006921 0.000000
0.197981 0.197981 0.197981 0.197981 0.368173 0.000000
0.000000 0.000000 0.000000 0.000000 0.725216 0.000000
0.197981 0.197981 0.197981 0.197981 0.827849 0.073848
0.000000 0.000000 0.000000 0.000000 0.827849 -0.073848
0.179509 0.179509 0.179509 0.179509 0.852239 0.000000
-0.000000 -0.000000 -0.000000 -0.000000 0.996090 0.000000
1 -118 0 0 117 1 0 1 0
16.8686 -10 2 0.2 0 26.4463 0 
-12.774969 -12.774969 -12.774969 -12.774969 0.016759 0.000000
-23.153802 -23.153802 -23.153802 -23.153802 0.006921 0.000000
0.198034 0.198034 0.198034 0.198034 0.368173 0.000000
-0.000000 -0.000000 -0.000000 -0.000000 0.725153 0.000000
0.198034 0.198034 0.198034 0.198034 0.827820 0.074029
0.000000 0.000000 0.000000 0.000000 0.827820 -0.074029
0.179514 0.179514 0.179514 0.179514 0.852301 0.000000
-0.000000 -0.000000 -0.000000 -0.000000 0.996091 0.000000
1 -119 0 0 118 1 0 1 0
17.2955 -10 2 0.2 0 26.3188 0 
-12.514813 -12.514813 -12.514813 -12.514813 0.015386 0.000000
-23.150542 -23.150542 -23.150542 -23.150542 0.006921 0.000000
0.198083 0.198083 0.198083 0.198083 0.368172 0.000000
-0.000000 -0.000000 -0.000000 -0.000000 0.725096 0.000000
0.198083 0.198083 0.198083 0.198083 0.827794 0.074194
0.000000 0.000000 0.000000 0.000000 0.827794 -0.074194
0.179518 0.179518 0.179518 0.179518 0.852357 0.000000
0.000000 0.000000 0.000000 0.000000 0.996092 0.000000
1 -120 0 0 119 1 0 1 0
17.7272 -10 2 0.2 0 26.1971 0 
-12.262431 -12.262431 -12.262431 -12.262431 0.014112 0.000000
-23.147531 -23.147531 -23.147531 -23.147531 0.006921 0.000000
0.198128 0.198128 0.198128 0.198128 0.368172 0.000000
0.000000 0.000000 0.000000 0.000000 0.725043 0.000000
0.198128 0.198128 0.198128 0.198128 0.827770 0.074345
0.000000 0.000000 0.000000 0.000000 0.827770 -0.074345
0.179522 0.179522 0.179522 0.179522 0.852408 0.000000
-0.000000 -0.000000 -0.000000 -0.000000 0.996093 0.000000
1 -121 0 0 120 1 0 1 0
18.1631 -10 2 0.2 0 26.0809 0 
-12.017666 -12.017666 -12.017666 -12.017666 0.012934 0.000000
-23.144746 -23.144746 -23.144746 -23.144746 0.006921 0.000000
0.198170 0.198170 0.198170 0.198170 0.368171 0.000000
0.000000 0.000000 0.000000 0.000000 0.724994 0.000000
0.198170 0.198170 0.198170 0.198170 0.827748 0.074483
0.000000 0.000000 0.000000 0.000000 0.827748 -0.074483
0.179525 0.179525 0.179525 0.179525 0.852455 0.000000
-0.000000 -0.000000 -0.000000 -0.000000 0.996093 0.000000
1 -122 0 0 121 1 0 1 0
18.6032 -10 2 0.2 0 25.9701 0 
-11.780352 -11.780352 -11.780352 -11.780352 0.011844 0.000000
-23.142167 -23.142167 -23.142167 -23.142167 0.006921 0.000000
0.198208 0.198208 0.198208 0.198208 0.368171 0.000000
-0.000000 -0.000000 -0.000000 -0.000000 0.724950 0.000000
0.198208 0.198208 0.198208 0.198208 0.827728 0.074609
0.000000 0.000000 0.000000 0.000000 0.827728 -0.074609
0.179528 0.179528 0.179528 0.179528 0.852497 0.000000
-0.000000 -0.000000 -0.000000 -0.000000 0.996094 0.000000
1 -123 0 0 122 1 0 1 0
19.0472 -10 2 0.2 0 25.8644 0 
-11.550310 -11.550310 -11.550310 -11.550310 0.010838 0.000000
-23.139776 -23.139776 -23.139776 -23.139776 0.006921 0.000000
0.198244 0.198244 0.198244 0.198244 0.368171 0.000000
-0.000000 -0.000000 -0.000000 -0.000000 0.724908 0.000000
0.198244 0.198244 0.198244 0.198244 0.827710 0.074725
0.000000 0.000000 0.000000 0.000000 0.827710 -0.074725
0.179531 0.179531 0.179531 0.179531 0.852536 0.000000
-0.000000 -0.000000 -0.000000 -0.000000 0.996094 0.000000
1 -124 0 0 123 1 0 1 0
19.4947 -10 2 0.2 0 25.7637 0 
-11.327350 -11.327350 -11.327350 -11.327350 0.009911 0.000000
-23.137556 -23.137556 -23.137556 -23.137556 0.006921 0.000000
0.198277 0.198277 0.198277 0.198277 0.368170 0.000000
0.000000 0.000000 0.000000 0.000000 0.724870 0.000000
0.198277 0.198277 0.198277 0.198277 0.827693 0.074831
0.000000 0.000000 0.000000 0.000000 0.827693 -0.074831
0.179534 0.179534 0.179534 0.179534 0.852571 0.000000
0.000000 0.000000 0.000000 0.000000 0.996095 0.000000
1 -125 0 0 124 1 0 1 0
19.9456 -10 2 0.2 0 25.6675 0 
-11.111279 -11.111279 -11.111279 -11.111279 0.009057 0.000000
-23.135494 -23.135494 -23.135494 -23.135494 0.006921 0.000000
0.198308 0.198308 0.198308 0.198308 0.368170 0.000000
0.000000 0.000000 0.000000 0.000000 0.724834 0.000000
0.198308 0.198308 0.198308 0.198308 0.827677 0.074929
0.000000 0.000000 0.000000 0.000000 0.827677 -0.074929
0.179537 0.179537 0.179537 0.179537 0.852603 0.000000
-0.000000 -0.000000 -0.000000 -0.000000 0.996096 0.000000
1 -126 9 6 125 1 0 1 0
20.3996 -10 2 0.2 0 25.5759 0 
-10.901897 -10.901897 -10.901897 -10.901897 0.008272 0.000000
-23.133575 -23.133575 -23.133575 -23.133575 0.006921 0.000000
0.198337 0.198337 0.198337 0.198337 0.368170 0.000000
0.000000 0.000000 0.000000 0.000000 0.724801 0.000000
0.198337 0.198337 0.198337 0.198337 0.827663 0.075019
0.000000 0.000000 0.000000 0.000000 0.827663 -0.075019
0.179539 0.179539 0.179539 0.179539 0.852633 0.000000
0.000000 0.000000 0.000000 0.000000 0.996096 0.000000
-2 1 0 0 126 2 0 10 0
2.8381 -10 2 0.2 0 65.6625 130.722 
-49.725699 -49.725699 -49.725699 -49.725699 0.008272 0.000000
-42.882464 -42.882464 -42.882464 -42.882464 0.006921 0.000000
0.028252 0.028252 0.028252 0.028252 0.368170 0.000000
-0.000000 -0.000000 -0.000000 -0.000000 0.724801 0.000000
0.028252 0.028252 0.028252 0.028252 0.827663 0.075019
0.000000 0.000000 0.000000 0.000000 0.827663 -0.075019
0.070163 0.070163 0.070163 0.070163 0.852633 0.000000
-0.000000 -0.000000 -0.000000 -0.000000 0.996096 0.000000
-2 -2 0 0 127 2 0 10 0
2.83811 -10 2 0.2 0 65.6624 130.722 
-49.705632 -49.705461 -49.745842 -49.725657 0.999998 0.000000
-42.868415 -42.862632 -42.902176 -42.882414 0.999981 0.000000
0.028251 0.028258 0.028246 0.028252 0.397179 0.000000
0.000000 0.000000 -0.000000 -0.000000 0.000001 0.000000
0.028324 0.028341 0.028164 0.028252 0.000001 0.000000
0.000003 0.000004 -0.000004 -0.000000 0.000000 0.000000
0.070227 0.070319 0.070008 0.070164 -0.000000 0.000000
0.000007 0.000007 -0.000007 0.000000 0.000000 0.000000
-2 -3 0 0 128 2 0 10 0
2.83816 -10 2 0.2 0 65.6621 130.726 
-49.665342 -49.664822 -49.785961 -49.725443 0.999995 0.000000
-42.840149 -42.822727 -42.941361 -42.882138 0.999901 0.000000
0.028252 0.028272 0.028235 0.028254 0.397174 0.000000
0.000001 0.000001 -0.000001 0.000000 0.000001 0.000000
0.028468 0.028519 0.027989 0.028254 0.000003 0.000000
0.000008 0.000013 -0.000013 -0.000000 0.000000 0.000000
0.070357 0.070634 0.069700 0.070166 0.000000 0.000000
0.000021 0.000022 -0.000022 0.000000 0.000000 0.000000
-2 -4 0 0 129 2 0 10 0
2.83842 -10 2 0.2 0 65.6605 130.747 
-49.584028 -49.582758 -49.865399 -49.724372 0.999973 0.000000
-42.782810 -42.741657 -43.018818 -42.880760 0.999341 0.000000
0.028256 0.028305 0.028218 0.028261 0.397146 0.000000
0.000002 0.000002 -0.000002 -0.000000 0.000001 0.000000
0.028762 0.028883 0.027647 0.028261 0.000012 0.000000
0.000018 0.000030 -0.000030 0.000000 0.000000 0.000000
0.070622 0.071272 0.069096 0.070179 0.000000 0.000000
0.000048 0.000052 -0.000052 -0.000000 -0.000000 0.000000
-2 -5 0 0 130 2 0 10 0
2.83955 -10 2 0.2 0 65.6535 130.837 
-49.418552 -49.415675 -50.021007 -49.719653 0.999999 0.000000
-42.664873 -42.575413 -43.169203 -42.874691 0.996063 0.000000
0.028285 0.028390 0.028202 0.028296 0.396709 0.000000
0.000005 0.000005 -0.000004 -0.000000 0.000001 0.000000
0.029370 0.029637 0.026988 0.028295 0.000000 0.000000
0.000039 0.000063 -0.000064 -0.000000 0.000000 0.000000
0.071179 0.072592 0.067927 0.070237 -0.000000 0.000000
0.000104 0.000112 -0.000112 -0.000000 0.000000 0.000000
-2 -6 0 0 131 2 0 10 0
2.84279 -10 2 0.2 0 65.6334 131.095 
-49.163713 -49.158073 -50.245777 -49.706113 0.999992 0.000000
-42.480061 -42.315628 -43.383640 -42.857303 0.987288 0.000000
0.028373 0.028564 0.028225 0.028393 0.395658 0.000000
0.000008 0.000008 -0.000008 0.000000 0.000001 0.000000
0.030332 0.030833 0.026059 0.028391 0.000001 0.000000
0.000073 0.000114 -0.000116 -0.000000 0.000000 0.000000
0.072082 0.074676 0.066278 0.070403 0.000000 0.000000
0.000189 0.000202 -0.000201 -0.000000 -0.000000 0.000000
-2 -7 0 0 132 2 0 10 0
2.85109 -10 2 0.2 0 65.5816 131.766 
-48.768181 -48.757504 -50.561382 -49.671129 0.999943 0.000000
-42.184944 -41.903647 -43.679313 -42.812563 0.964991 0.000000
0.028609 0.028933 0.028363 0.028646 0.392943 0.000000
0.000014 0.000014 -0.000013 -0.000000 0.000001 0.000000
0.031887 0.032778 0.024799 0.028638 0.000004 0.000000
0.000127 0.000189 -0.000194 0.000000 0.000000 0.000000
0.073599 0.078030 0.064033 0.070829 -0.000000 0.000000
0.000319 0.000336 -0.000335 0.000000 0.000000 0.000000
-2 -8 0 0 133 2 0 10 0
2.86927 -10 2 0.2 0 65.466 133.292 
-48.197358 -48.176825 -50.953870 -49.592875 0.999752 0.000000
-41.739385 -41.290608 -44.037964 -42.713368 0.916918 0.000000
0.029144 0.029661 0.028763 0.029206 0.386852 0.000000
0.000022 0.000023 -0.000020 -0.000000 0.000015 0.000000
0.034278 0.035780 0.023313 0.029188 0.000001 0.000000
0.000208 0.000293 -0.000304 -0.000000 0.000000 0.000000
0.076057 0.083116 0.061370 0.071768 -0.000000 0.000000
0.000502 0.000522 -0.000518 -0.000000 0.000000 0.000000
-2 -9 0 0 134 2 0 10 0
2.89466 -10 2 0.2 0 65.3 135.56 
-47.610635 -47.578326 -51.285733 -49.480011 0.999621 0.000000
-41.253716 -40.639437 -44.333610 -42.572189 0.851324 0.000000
0.029914 0.030639 0.029396 0.030008 0.377949 0.000000
0.000031 0.000032 -0.000026 -0.000000 0.000019 0.000000
0.036940 0.039119 0.022120 0.029974 0.000001 0.000000
0.000295 0.000398 -0.000414 -0.000000 0.000000 0.000000
0.078956 0.088634 0.059224 0.073092 0.000000 -0.000000
0.000681 0.000703 -0.000693 -0.000000 -0.000000 0.000000
-2 -10 0 0 135 2 0 10 0
2.92626 -10 2 0.2 0 65.086 138.634 
-47.018887 -46.973973 -51.552907 -49.333818 0.999680 0.000000
-40.730881 -39.961461 -44.565837 -42.392029 0.771833 0.000000
0.030909 0.031858 0.030248 0.031039 0.365964 0.000000
0.000040 0.000041 -0.000033 0.000000 0.000018 0.000000
0.039865 0.042760 0.021198 0.030983 0.000002 0.000000
0.000382 0.000501 -0.000520 0.000000 0.000000 0.000000
0.082316 0.094421 0.057557 0.074760 0.000000 0.000000
0.000850 0.000875 -0.000856 0.000000 -0.000000 0.000000
-2 -11 0 0 136 2 0 10 0
2.96269 -10 2 0.2 0 64.8291 142.586 
-46.431902 -46.375585 -51.756316 -49.157594 0.999687 0.000000
-40.174708 -39.273556 -44.741063 -42.177915 0.683453 0.000000
0.032104 0.033295 0.031294 0.032277 0.350250 0.000000
0.000049 0.000050 -0.000039 -0.000000 0.000015 0.000000
0.043043 0.046629 0.020517 0.032194 0.000003 0.000000
0.000467 0.000602 -0.000618 -0.000000 0.000000 0.000000
0.086143 0.100380 0.056323 0.076714 0.000000 0.000000
0.001002 0.001034 -0.001000 -0.000000 -0.000000 0.000000
-2 -12 0 0 137 2 0 10 0
3.00228 -10 2 0.2 0 64.5379 147.488 
-45.857651 -45.792052 -51.904634 -48.957185 0.999736 0.000000
-39.590067 -38.589187 -44.868260 -41.937084 0.591361 0.000000
0.033467 0.034923 0.032497 0.033689 0.329474 0.000000
0.000058 0.000059 -0.000045 -0.000000 0.000004 0.000000
0.046456 0.050663 0.020028 0.033574 0.000012 0.000000
0.000543 0.000698 -0.000704 0.000000 -0.000000 0.000000
0.090417 0.106308 0.055438 0.078879 0.000000 0.000000
0.001131 0.001175 -0.001121 -0.000000 -0.000000 0.000000
-2 -13 0 0 138 2 0 10 0
3.04327 -10 2 0.2 0 64.2243 153.416 
-45.300460 -45.228812 -52.012593 -48.740687 0.999830 0.000000
-38.981548 -37.910666 -44.958125 -41.678383 0.501420 0.000000
0.034958 0.036704 0.033809 0.035235 0.301316 0.000000
0.000067 0.000068 -0.000051 -0.000000 0.000007 0.000000
0.050092 0.054854 0.019671 0.035082 0.000008 0.000000
0.000607 0.000789 -0.000778 -0.000000 0.000000 0.000000
0.095096 0.112064 0.054759 0.081169 -0.000000 0.000000
0.001231 0.001301 -0.001218 -0.000000 -0.000000 0.000000
-2 -14 0 0 139 2 0 10 0
3.08398 -10 2 0.2 0 63.9021 160.444 
-44.760333 -44.685929 -52.110304 -48.517732 0.999935 0.000000
-38.352258 -37.253473 -45.041582 -41.411481 0.418592 0.000000
0.036536 0.038607 0.035186 0.036874 0.263201 0.000000
0.000076 0.000078 -0.000057 -0.000000 0.000012 0.000000
0.053945 0.059090 0.019353 0.036677 0.000003 0.000000
0.000657 0.000875 -0.000839 0.000000 0.000000 0.000000
0.100132 0.117626 0.054150 0.083496 -0.000000 0.000000
0.001299 0.001406 -0.001292 0.000000 -0.000000 0.000000
-2 -15 0 0 140 2 0 10 0
3.12295 -10 2 0.2 0 63.5864 168.632 
-44.234469 -44.160612 -52.220761 -48.298781 1.000041 0.000000
-37.704351 -36.604692 -45.136629 -41.146372 0.342997 0.000000
0.038158 0.040598 0.036575 0.038565 0.216498 0.000000
0.000085 0.000087 -0.000064 -0.000000 0.000020 0.000000
0.058021 0.063384 0.018990 0.038316 -0.000002 0.000000
0.000690 0.000956 -0.000890 -0.000000 0.000000 0.000000
0.105465 0.122961 0.053456 0.085773 -0.000000 0.000000
0.001334 0.001501 -0.001351 -0.000000 0.000000 0.000000
-2 -16 0 0 141 2 0 10 0
3.15893 -10 2 0.2 0 63.2926 177.981 
-43.720918 -43.648682 -52.370681 -48.094218 1.000112 0.000000
-37.042300 -35.975414 -45.264335 -40.892891 0.263722 0.000000
0.039784 0.042649 0.037923 0.040268 0.172135 0.000000
0.000095 0.000096 -0.000071 0.000000 0.000032 0.000000
0.062309 0.067799 0.018497 0.039958 -0.000003 0.000000
0.000707 0.001034 -0.000933 0.000000 -0.000000 0.000000
0.111004 0.127985 0.052519 0.087915 0.000000 0.000000
0.001336 0.001585 -0.001401 0.000000 -0.000000 0.000000
-2 -17 0 0 142 2 0 10 0
3.19114 -10 2 0.2 0 63.0331 188.389 
-43.221916 -43.153899 -52.578920 -47.912358 1.000102 0.000000
-36.376383 -35.357697 -45.437049 -40.659151 0.154157 0.031374
0.041375 0.044729 0.039191 0.041947 0.154157 -0.031374
0.000104 0.000106 -0.000078 -0.000000 0.000056 0.000000
0.066753 0.072179 0.017836 0.041565 -0.000003 0.000000
0.000708 0.001109 -0.000974 -0.000000 -0.000000 0.000000
0.116615 0.132632 0.051270 0.089851 0.000000 0.000000
0.001304 0.001666 -0.001448 -0.000000 0.000000 0.000000
-2 -18 0 0 143 2 0 10 0
3.21943 -10 2 0.2 0 62.8136 199.694 
-42.743158 -42.679515 -52.851078 -47.756832 1.000054 0.000000
-35.721980 -34.771592 -45.656167 -40.448993 0.086053 0.067122
0.042908 0.046821 0.040353 0.043578 0.086053 -0.067122
0.000114 0.000115 -0.000086 -0.000000 0.000097 0.000000
0.071256 0.076563 0.017010 0.043112 -0.000002 0.000000
0.000693 0.001184 -0.001013 -0.000000 -0.000000 0.000000
0.122128 0.136941 0.049673 0.091551 0.000000 0.000000
0.001241 0.001741 -0.001497 -0.000000 0.000000 0.000000
-2 -19 0 0 144 2 0 10 0
3.24431 -10 2 0.2 0 62.632 211.782 
-42.289296 -42.233512 -53.172550 -47.626070 1.000009 0.000000
-35.093558 -34.220616 -45.928436 -40.261137 0.011057 0.069999
0.044382 0.048924 0.041410 0.045160 0.011057 -0.069999
0.000124 0.000125 -0.000094 -0.000000 0.000151 0.000000
0.075714 0.080792 0.016040 0.044599 -0.000000 0.000000
0.000664 0.001250 -0.001054 0.000000 0.000000 0.000000
0.127389 0.140789 0.047834 0.093028 -0.000000 0.000000
0.001152 0.001807 -0.001550 0.000000 0.000000 0.000000
-2 -20 0 0 145 2 0 10 0
3.26656 -10 2 0.2 0 62.4818 224.641 
-41.861321 -41.805733 -53.550177 -47.515664 0.999994 0.000000
-34.500905 -33.704858 -46.214775 -40.091318 -0.128505 0.000000
0.045807 0.051046 0.042377 0.046706 -0.014330 0.000000
0.000133 0.000134 -0.000103 -0.000000 0.000250 0.000000
0.080047 0.084895 0.015009 0.046041 0.000000 0.000000
0.000627 0.001312 -0.001098 -0.000000 -0.000000 0.000000
0.132289 0.144213 0.045922 0.094320 -0.000000 0.000000
0.001043 0.001863 -0.001611 -0.000000 0.000000 0.000000
-2 -21 0 0 146 2 0 10 0
3.28691 -10 2 0.2 0 62.3564 238.324 
-41.456862 -41.395271 -53.965579 -47.420982 0.999987 0.000000
-33.948679 -33.215739 -46.511029 -39.934954 -0.314210 0.000000
0.047197 0.053216 0.043272 0.048234 -0.001837 0.000000
0.000142 0.000143 -0.000111 -0.000000 0.000401 0.000000
0.084207 0.088850 0.013964 0.047456 0.000001 0.000000
0.000584 0.001363 -0.001145 -0.000000 -0.000000 0.000000
0.136762 0.147326 0.043853 0.095466 0.000000 0.000000
0.000926 0.001910 -0.001677 -0.000000 0.000000 0.000000
-2 -22 0 0 147 2 0 10 0
3.3059 -10 2 0.2 0 62.2505 252.895 
-41.071109 -41.000763 -54.404589 -47.338403 0.999959 0.000000
-33.437148 -32.740912 -46.823163 -39.788544 -0.480333 0.000000
0.048563 0.055456 0.044107 0.049759 0.000588 0.000000
0.000151 0.000151 -0.000120 -0.000000 -0.000327 0.000000
0.088179 0.092656 0.012899 0.048858 0.000001 0.000000
0.000544 0.001405 -0.001200 -0.000000 0.000000 0.000000
0.140775 0.150085 0.041859 0.096495 0.000000 -0.000000
0.000809 0.001943 -0.001747 -0.000000 0.000000 0.000000
-2 -23 0 0 148 2 0 10 0
3.32382 -10 2 0.2 0 62.161 268.375 
-40.697061 -40.603089 -54.851342 -47.265558 0.999967 0.000000
-32.962045 -32.287188 -47.130561 -39.650026 -0.610555 0.000000
0.049908 0.057782 0.044885 0.051288 0.000903 0.000000
0.000159 0.000159 -0.000128 -0.000000 -0.000061 0.000000
0.091980 0.096499 0.011902 0.050257 0.000001 0.000000
0.000510 0.001435 -0.001257 0.000000 -0.000000 0.000000
0.144335 0.152626 0.039986 0.097421 -0.000000 0.000000
0.000702 0.001961 -0.001823 0.000000 0.000000 0.000000
-2 -24 0 0 149 2 0 10 0
3.34084 -10 2 0.2 0 62.0865 284.699 
-40.325423 -40.199729 -55.330234 -47.201173 0.999996 0.000000
-32.514831 -31.835343 -47.437522 -39.518733 -0.676045 0.000000
0.051230 0.060207 0.045607 0.052826 0.001348 0.000000
0.000167 0.000168 -0.000137 -0.000000 -0.000010 0.000000
0.095666 0.100416 0.010934 0.051654 0.000000 0.000000
0.000486 0.001460 -0.001317 -0.000000 0.000000 0.000000
0.147479 0.155017 0.038214 0.098243 0.000000 0.000000
0.000610 0.001971 -0.001903 -0.000000 -0.000000 0.000000
-2 -25 0 0 150 2 0 10 0
3.35706 -10 2 0.2 0 62.027 301.661 
-39.944336 -39.776649 -55.800436 -47.144792 1.000008 0.000000
-32.082872 -31.370829 -47.715929 -39.395216 -0.654931 0.000000
0.052522 0.062730 0.046272 0.054372 0.001711 0.000000
0.000176 0.000177 -0.000146 -0.000000 -0.000002 0.000000
0.099333 0.104414 0.010030 0.053047 -0.000000 0.000000
0.000475 0.001481 -0.001386 -0.000000 0.000000 0.000000
0.150279 0.157334 0.036508 0.098950 0.000000 0.000000
0.000536 0.001977 -0.001989 0.000000 -0.000000 0.000000
-2 -26 0 0 151 2 0 10 0
3.37258 -10 2 0.2 0 61.9833 318.865 
-39.539023 -39.322389 -56.263715 -47.096276 1.000019 0.000000
-31.649622 -30.882898 -47.979462 -39.280849 -0.548875 0.000000
0.053781 0.065336 0.046876 0.055920 0.002412 0.000000
0.000186 0.000187 -0.000156 -0.000000 -0.000001 0.000000
0.103116 0.108814 0.009246 0.054430 -0.000000 0.000000
0.000478 0.001505 -0.001454 0.000000 0.000000 0.000000
0.152830 0.159569 0.035085 0.099523 -0.000000 0.000000
0.000480 0.001982 -0.002074 0.000000 0.000000 0.000000
-2 -27 0 0 152 2 0 10 0
3.38763 -10 2 0.2 0 61.9557 335.719 
-39.092493 -38.827312 -56.688671 -47.054878 1.000010 0.000000
-31.196267 -30.369716 -48.222663 -39.176909 -0.392079 0.000000
0.055006 0.068005 0.047421 0.057464 0.003262 0.000000
0.000197 0.000198 -0.000165 -0.000000 0.000000 0.000000
0.107182 0.113542 0.008516 0.055793 0.000000 0.000000
0.000492 0.001537 -0.001523 -0.000000 0.000000 0.000000
0.155240 0.161754 0.033744 0.099948 -0.000000 0.000000
0.000441 0.001993 -0.002155 -0.000000 0.000000 0.000000
-2 -28 0 0 153 2 0 10 0
3.4028 -10 2 0.2 0 61.9414 351.552 
-38.586936 -38.276424 -57.118499 -47.017845 0.999989 0.000000
-30.703118 -29.843245 -48.420078 -39.082919 -0.237021 0.000000
0.056218 0.070706 0.047915 0.059005 0.003862 0.000000
0.000210 0.000212 -0.000174 0.000000 -0.000001 0.000000
0.111717 0.118579 0.007892 0.057136 0.000000 0.000000
0.000513 0.001589 -0.001591 0.000000 0.000000 0.000000
0.157612 0.163820 0.032633 0.100227 -0.000000 0.000000
0.000414 0.002018 -0.002227 -0.000000 0.000000 0.000000
-2 -29 0 0 154 2 0 10 0
3.41906 -10 2 0.2 0 61.9325 365.878 
-38.005186 -37.686524 -57.483061 -46.979103 0.999966 0.000000
-30.150399 -29.295868 -48.610368 -38.994789 -0.122302 0.000000
0.057473 0.073419 0.048391 0.060563 0.004799 0.000000
0.000226 0.000227 -0.000182 -0.000000 -0.000001 0.000000
0.116921 0.123946 0.007399 0.058479 0.000000 0.000000
0.000534 0.001666 -0.001651 -0.000000 0.000000 0.000000
0.160048 0.165845 0.031760 0.100397 0.000000 0.000000
0.000390 0.002066 -0.002305 0.000000 0.000000 0.000000
-2 -30 0 0 155 2 0 10 0
3.43787 -10 2 0.2 0 61.9158 378.651 
-37.337994 -37.067117 -57.794285 -46.928884 0.999934 0.000000
-29.524961 -28.738187 -48.762141 -38.904002 -0.055195 0.000000
0.058866 0.076154 0.048887 0.062179 0.005744 0.000000
0.000244 0.000244 -0.000191 -0.000000 -0.000002 0.000000
0.122943 0.129411 0.006937 0.059866 0.000000 0.000000
0.000538 0.001791 -0.001701 -0.000000 0.000000 0.000000
0.162611 0.167684 0.030918 0.100535 0.000000 0.000000
0.000361 0.002141 -0.002366 -0.000000 0.000000 0.000000
-2 -31 0 0 156 2 0 10 0
3.46077 -10 2 0.2 0 61.8739 390.311 
-36.599026 -36.422445 -58.091311 -46.854979 0.999719 0.000000
-28.834301 -28.220603 -48.889639 -38.798841 -0.022610 0.000000
0.060507 0.078948 0.049427 0.063911 0.005492 0.000000
0.000263 0.000263 -0.000199 0.000000 -0.000003 0.000000
0.129736 0.134891 0.006576 0.061356 0.000000 0.000000
0.000503 0.001952 -0.001734 0.000000 0.000000 0.000000
0.165276 0.169310 0.030271 0.100743 -0.000000 0.000000
0.000317 0.002255 -0.002404 -0.000000 0.000000 0.000000
-2 -32 0 0 157 2 0 10 0
3.48859 -10 2 0.2 0 61.7903 401.549 
-35.845200 -35.780756 -58.343183 -46.747047 0.999556 0.000000
-28.127059 -27.718308 -48.994866 -38.668871 -0.008901 0.000000
0.062475 0.081817 0.050061 0.065786 0.006352 0.000000
0.000281 0.000281 -0.000207 -0.000000 -0.000009 0.000000
0.136833 0.140005 0.006273 0.062989 0.000000 0.000000
0.000411 0.002171 -0.001750 -0.000000 0.000000 -0.000000
0.167881 0.170666 0.029757 0.101125 -0.000000 0.000000
0.000254 0.002399 -0.002431 0.000000 0.000000 0.000000
-2 -33 0 0 158 2 0 10 0
3.52037 -10 2 0.2 0 61.6592 412.875 
-35.173822 -35.173822 -58.552587 -46.604224 0.999429 0.000000
-27.495641 -27.297913 -49.082422 -38.512356 0.007296 0.000000
0.064709 0.084697 0.050762 0.067756 -0.003722 0.000000
0.000294 0.000298 -0.000215 0.000000 -0.000021 0.000000
0.143287 0.144804 0.006027 0.064733 0.000000 0.000000
0.000273 0.002410 -0.001762 0.000000 0.000000 0.000000
0.170123 0.171825 0.029328 0.101730 -0.000000 0.000000
0.000181 0.002560 -0.002448 -0.000000 0.000000 0.000000
-2 -34 0 0 159 2 0 10 0
3.55379 -10 2 0.2 0 61.4898 424.408 
-34.651265 -34.651265 -58.742590 -46.436423 0.999538 0.000000
-27.006911 -26.939465 -49.154353 -38.337384 0.007998 0.000000
0.067057 0.087484 0.051490 0.069725 -0.001534 0.000000
0.000301 0.000312 -0.000223 -0.000000 -0.000028 0.000000
0.148362 0.148619 0.005842 0.066504 0.000000 0.000000
0.000128 0.002684 -0.001757 0.000000 -0.000000 0.000000
0.171816 0.172679 0.028941 0.102524 0.000000 0.000000
0.000114 0.002710 -0.002427 0.000000 0.000000 0.000000
-2 -35 0 0 160 2 0 10 0
3.58701 -10 2 0.2 0 61.2954 436.115 
-34.273995 -34.168368 -58.896463 -46.254748 0.999748 0.000000
-26.663179 -26.663179 -49.215250 -38.153052 0.009101 0.000000
0.069370 0.090107 0.052188 0.071631 -0.000403 0.000000
0.000303 0.000323 -0.000230 -0.000000 -0.000001 0.000000
0.151985 0.151985 0.005686 0.068244 0.000000 0.000000
0.000007 0.002919 -0.001745 -0.000000 0.000000 0.000000
0.172982 0.173348 0.028649 0.103444 0.000000 0.000000
0.000065 0.002884 -0.002440 -0.000000 0.000000 0.000000
-2 -36 0 0 161 2 0 10 0
3.61928 -10 2 0.2 0 61.0853 447.987 
-34.006047 -33.775604 -59.024553 -46.065859 0.999894 0.000000
-26.429926 -26.429926 -49.266531 -37.964586 0.010305 0.000000
0.071605 0.092575 0.052855 0.073460 -0.000191 0.000000
0.000303 0.000333 -0.000236 -0.000000 0.000005 0.000000
0.154474 0.154505 0.005554 0.069936 0.000000 0.000000
-0.000080 0.003139 -0.001736 -0.000000 -0.000000 0.000000
0.173760 0.173850 0.028404 0.104442 -0.000000 0.000000
0.000030 0.003023 -0.002433 -0.000000 -0.000000 0.000000
-2 -37 0 0 162 2 0 10 0
3.65037 -10 2 0.2 0 60.865 460.023 
-33.809184 -33.418142 -59.140725 -45.873127 0.999990 0.000000
-26.271044 -26.231261 -49.305819 -37.774514 0.011781 0.000000
0.073730 0.094919 0.053508 0.075217 -0.000097 0.000000
0.000300 0.000341 -0.000242 0.000000 0.000002 0.000000
0.156175 0.156863 0.005404 0.071578 0.000000 0.000000
-0.000134 0.003336 -0.001719 0.000000 -0.000000 0.000000
0.174275 0.174275 0.028225 0.105488 -0.000000 0.000000
0.000005 0.003168 -0.002420 -0.000000 0.000000 0.000000
-2 -38 0 0 163 2 0 10 0
3.68029 -10 2 0.2 0 60.6372 472.234 
-33.667099 -33.113644 -59.252198 -45.678148 0.999986 0.000000
-26.164154 -26.071669 -49.349451 -37.583950 0.013210 0.000000
0.075795 0.097146 0.054107 0.076910 -0.000045 0.000000
0.000297 0.000347 -0.000248 -0.000000 0.000002 0.000000
0.157353 0.158875 0.005312 0.073176 0.000000 0.000000
-0.000169 0.003560 -0.001706 -0.000000 -0.000000 0.000000
0.174614 0.174614 0.028016 0.106565 -0.000000 0.000000
-0.000009 0.003255 -0.002380 0.000000 0.000000 0.000000
-2 -39 0 0 164 2 0 10 0
3.70901 -10 2 0.2 0 60.4041 484.605 
-33.558416 -32.820735 -59.343739 -45.482146 0.999994 0.000000
-26.090355 -25.931081 -49.387285 -37.393807 0.014747 0.000000
0.077780 0.099266 0.054679 0.078545 -0.000022 0.000000
0.000292 0.000353 -0.000253 -0.000000 0.000000 0.000000
0.158184 0.160457 0.005240 0.074732 0.000000 0.000000
-0.000189 0.003698 -0.001690 -0.000000 -0.000000 0.000000
0.174838 0.174906 0.027833 0.107663 -0.000000 0.000000
-0.000015 0.003400 -0.002395 -0.000000 0.000000 0.000000
-2 -40 0 0 165 2 0 10 0
3.73661 -10 2 0.2 0 60.1669 497.14 
-33.474312 -32.575291 -59.401359 -45.285656 0.999992 0.000000
-26.038437 -25.807581 -49.417760 -37.204412 0.011682 0.000000
0.079701 0.101266 0.055239 0.080128 -0.000011 0.000000
0.000287 0.000358 -0.000258 0.000000 0.000001 0.000000
0.158784 0.162058 0.005145 0.076250 0.000000 0.000000
-0.000198 0.003902 -0.001668 0.000000 -0.000000 0.000000
0.174991 0.175133 0.027688 0.108773 -0.000000 0.000000
-0.000034 0.003472 -0.002366 0.000000 0.000000 0.000000
-2 -41 0 0 166 2 0 10 0
3.7631 -10 2 0.2 0 59.9267 509.825 
-33.404510 -32.328630 -59.475695 -45.089375 0.999995 0.000000
-26.000544 -25.697456 -49.446897 -37.016284 0.013045 0.000000
0.081552 0.103205 0.055758 0.081661 -0.000005 0.000000
0.000282 0.000362 -0.000262 -0.000000 0.000000 0.000000
0.159234 0.163248 0.005060 0.077731 0.000000 0.000000
-0.000201 0.004026 -0.001659 -0.000000 0.000000 0.000000
0.175092 0.175358 0.027544 0.109890 -0.000000 0.000000
-0.000033 0.003605 -0.002367 -0.000000 0.000000 0.000000
-2 -42 0 0 167 2 0 10 0
3.78852 -10 2 0.2 0 59.684 522.665 
-33.346191 -32.129478 -59.572927 -44.893611 1.000001 0.000000
-25.972304 -25.608915 -49.470278 -36.829587 0.014506 0.000000
0.083346 0.105061 0.056253 0.083147 -0.000002 0.000000
0.000277 0.000365 -0.000267 -0.000000 -0.000000 0.000000
0.159578 0.164543 0.004974 0.079177 0.000000 0.000000
-0.000200 0.004191 -0.001640 0.000000 0.000000 0.000000
0.175160 0.175530 0.027421 0.111011 -0.000000 0.000000
-0.000031 0.003644 -0.002322 -0.000000 0.000000 0.000000
-2 -43 0 0 168 2 0 10 0
3.8129 -10 2 0.2 0 59.4395 535.664 
-33.289286 -31.921182 -59.642020 -44.698628 1.000050 0.000000
-25.947128 -25.532650 -49.489731 -36.644456 0.012792 0.000000
0.085024 0.106809 0.056741 0.084589 0.000001 0.000001
0.000272 0.000368 -0.000271 0.000000 0.000001 -0.000001
0.159893 0.165497 0.004911 0.080589 0.000000 0.000000
-0.000197 0.004324 -0.001630 0.000000 -0.000000 0.000000
0.175214 0.175680 0.027354 0.112134 -0.000000 0.000000
-0.000028 0.003737 -0.002338 0.000000 -0.000000 0.000000
-2 -44 0 0 169 2 0 10 0
3.83633 -10 2 0.2 0 59.1927 548.871 
-33.246977 -31.738116 -59.664848 -44.504105 0.999892 0.000000
-25.930189 -25.439448 -49.513032 -36.460471 0.014200 0.000000
0.086717 0.108509 0.057187 0.085993 -0.000007 0.000000
0.000267 0.000372 -0.000274 -0.000000 0.000000 0.000000
0.160110 0.166563 0.004886 0.081973 0.000000 0.000000
-0.000193 0.004408 -0.001602 -0.000000 0.000000 0.000000
0.175249 0.175835 0.027240 0.113259 -0.000000 0.000000
-0.000028 0.003845 -0.002283 -0.000000 0.000000 0.000000
-2 -45 0 0 170 2 0 10 0
3.85866 -10 2 0.2 0 58.9459 562.188 
-33.211798 -31.571325 -59.729949 -44.311786 0.999985 0.000000
-25.917308 -25.371565 -49.530746 -36.279171 0.015699 0.000000
0.088359 0.110120 0.057613 0.087350 -0.000002 0.000000
0.000262 0.000373 -0.000277 -0.000000 0.000000 0.000000
0.160280 0.167329 0.004824 0.083318 0.000000 0.000000
-0.000189 0.004564 -0.001595 -0.000000 0.000000 0.000000
0.175273 0.175976 0.027147 0.114378 -0.000000 0.000000
-0.000032 0.003885 -0.002305 -0.000000 -0.000000 0.000000
-2 -46 0 0 171 2 0 10 0
3.87998 -10 2 0.2 0 58.6986 575.673 
-33.181839 -31.407947 -59.800396 -44.121187 1.000019 0.000000
-25.907257 -25.305788 -49.537326 -36.099994 0.017160 0.000000
0.089945 0.111651 0.058034 0.088665 0.000001 0.000000
0.000256 0.000376 -0.000281 -0.000000 0.000000 0.000000
0.160416 0.168200 0.004759 0.084630 0.000000 0.000000
-0.000183 0.004646 -0.001563 -0.000000 0.000000 0.000000
0.175288 0.176095 0.027090 0.115492 -0.000000 0.000000
-0.000027 0.003982 -0.002273 0.000000 0.000000 0.000000
-2 -47 0 0 172 2 0 10 0
3.90032 -10 2 0.2 0 58.4511 589.335 
-33.158664 -31.277183 -59.842787 -43.932489 0.999992 0.000000
-25.900400 -25.253657 -49.538471 -35.923010 0.018848 0.000000
0.091501 0.113100 0.058426 0.089939 -0.000001 0.000000
0.000251 0.000378 -0.000284 0.000000 0.000000 0.000000
0.160512 0.168863 0.004724 0.085909 0.000000 0.000000
-0.000179 0.004759 -0.001563 0.000000 0.000000 0.000000
0.175299 0.176185 0.027062 0.116601 0.000000 0.000000
-0.000033 0.003992 -0.002267 -0.000000 0.000000 0.000000
-2 -48 0 0 173 2 0 10 0
3.91966 -10 2 0.2 0 58.2037 603.177 
-33.141366 -31.126963 -59.859187 -43.746003 1.000000 0.000000
-25.896249 -25.196711 -49.557058 -35.748414 0.020639 0.000000
0.093017 0.114475 0.058777 0.091172 0.000000 0.000000
0.000246 0.000380 -0.000286 -0.000000 0.000000 -0.000000
0.160575 0.169550 0.004709 0.087155 0.000000 0.000000
-0.000174 0.004830 -0.001530 -0.000000 0.000000 0.000000
0.175304 0.176241 0.027052 0.117704 0.000000 0.000000
-0.000040 0.004116 -0.002213 -0.000000 0.000000 0.000000
-2 -49 0 0 174 2 0 10 0
3.93803 -10 2 0.2 0 57.9567 617.213 
-33.131373 -31.012497 -59.877180 -43.561861 1.000000 0.000000
-25.895888 -25.153615 -49.570711 -35.576247 0.019317 0.000000
0.094506 0.115774 0.059126 0.092366 0.000000 0.000000
0.000241 0.000381 -0.000289 -0.000000 0.000000 -0.000000
0.160593 0.170077 0.004697 0.088367 0.000000 0.000000
-0.000169 0.004929 -0.001519 0.000000 0.000000 0.000000
0.175296 0.176354 0.026966 0.118801 0.000000 0.000000
-0.000022 0.004151 -0.002192 0.000000 0.000000 0.000000
-2 -50 4 7 175 2 0 10 0
3.95541 -10 2 0.2 0 57.7104 631.445 
-33.125582 -30.887261 -59.865805 -43.380382 1.000037 0.000000
-25.896851 -25.107572 -49.578951 -35.406719 0.021106 0.000000
0.095948 0.117002 0.059476 0.093518 0.000002 0.000000
0.000235 0.000383 -0.000290 0.000000 0.000000 0.000000
0.160592 0.170693 0.004700 0.089545 0.000000 0.000000
-0.000165 0.005005 -0.001509 -0.000000 0.000000 0.000000
0.175292 0.176385 0.026918 0.119890 -0.000000 0.000000
-0.000034 0.004143 -0.002209 -0.000000 0.000000 0.000000
-2 -51 0 0 176 2 0 10 0
3.97181 -10 2 0.2 0 57.4651 645.879 
-33.125343 -30.779635 -59.909505 -43.201768 1.000011 0.000000
-25.900279 -25.070470 -49.579875 -35.239945 0.022998 0.000000
0.097352 0.118155 0.059763 0.094629 0.000001 0.000000
0.000230 0.000384 -0.000292 0.000000 0.000000 0.000000
0.160560 0.171084 0.004667 0.090687 0.000000 0.000000
-0.000162 0.005066 -0.001476 -0.000000 0.000000 0.000000
0.175284 0.176451 0.026894 0.120970 -0.000000 0.000000
-0.000043 0.004262 -0.002170 -0.000000 0.000000 0.000000
-2 -52 0 0 177 2 0 10 0
3.98724 -10 2 0.2 0 57.2212 660.523 
-33.124933 -30.693938 -59.902953 -43.026245 1.000073 0.000000
-25.904315 -25.039431 -49.579271 -35.076072 0.020432 0.000000
0.098668 0.119253 0.060055 0.095698 0.000004 0.000000
0.000225 0.000385 -0.000293 -0.000000 0.000000 0.000000
0.160523 0.171617 0.004668 0.091794 0.000000 0.000000
-0.000157 0.005165 -0.001471 -0.000000 0.000000 0.000000
0.175264 0.176520 0.026934 0.122042 -0.000000 0.000000
-0.000024 0.004283 -0.002163 -0.000000 0.000000 0.000000
-2 -53 0 0 178 2 0 10 0
4.00176 -10 2 0.2 0 56.9775 675.468 
-33.136605 -30.582784 -59.879129 -42.853071 0.999867 0.000000
-25.913049 -24.999681 -49.581670 -34.914345 0.022260 0.000000
0.100013 0.120267 0.060327 0.096730 -0.000006 0.000000
0.000220 0.000386 -0.000294 0.000000 0.000000 0.000000
0.160424 0.172028 0.004692 0.092869 0.000000 0.000000
-0.000154 0.005165 -0.001434 -0.000000 0.000000 0.000000
0.175247 0.176520 0.026907 0.123109 -0.000000 0.000000
-0.000036 0.004284 -0.002131 0.000000 0.000000 0.000000
-2 -54 0 0 179 2 0 10 0
4.01522 -10 2 0.2 0 56.737 690.558 
-33.153590 -30.511095 -59.902454 -42.684324 0.999985 0.000000
-25.924234 -24.977097 -49.575515 -34.756658 0.024181 0.000000
0.101312 0.121202 0.060564 0.097714 -0.000001 0.000000
0.000215 0.000387 -0.000295 -0.000000 0.000000 0.000000
0.160295 0.172361 0.004675 0.093900 0.000000 0.000000
-0.000152 0.005279 -0.001429 -0.000000 0.000000 0.000000
0.175224 0.176626 0.026905 0.124161 -0.000000 0.000000
-0.000043 0.004388 -0.002100 -0.000000 0.000000 0.000000
-2 -55 0 0 180 2 0 10 0
4.02769 -10 2 0.2 0 56.4986 705.867 
-33.180403 -30.431317 -59.878434 -42.519384 0.999945 0.000000
-25.941667 -24.948499 -49.573384 -34.602394 0.019951 0.000000
0.102604 0.122064 0.060802 0.098652 -0.000002 0.000000
0.000209 0.000388 -0.000296 -0.000000 0.000000 0.000000
0.160094 0.172749 0.004691 0.094891 0.000000 0.000000
-0.000146 0.005334 -0.001409 0.000000 0.000000 0.000000
0.175175 0.176629 0.026923 0.125201 0.000000 0.000000
-0.000027 0.004376 -0.002039 0.000000 -0.000000 0.000000
-2 -56 0 0 181 2 0 10 0
4.03918 -10 2 0.2 0 56.2628 721.404 
-33.210715 -30.350645 -59.867500 -42.358409 1.000034 0.000000
-25.958971 -24.920673 -49.555737 -34.451675 0.021697 0.000000
0.103847 0.122868 0.061006 0.099544 0.000001 0.000000
0.000204 0.000388 -0.000296 0.000000 0.000000 0.000000
0.159889 0.173026 0.004701 0.095841 0.000000 0.000000
-0.000145 0.005339 -0.001365 -0.000000 0.000000 0.000000
0.175143 0.176638 0.026967 0.126230 -0.000000 0.000000
-0.000037 0.004427 -0.002065 -0.000000 0.000000 0.000000
-2 -57 0 0 182 2 0 10 0
4.04967 -10 2 0.2 0 56.0298 737.16 
-33.246628 -30.305214 -59.816456 -42.201687 0.999996 0.000000
-25.979086 -24.907620 -49.537474 -34.304769 0.023539 0.000000
0.105050 0.123597 0.061215 0.100388 -0.000000 0.000000
0.000199 0.000390 -0.000295 -0.000000 0.000000 0.000000
0.159650 0.173291 0.004740 0.096747 0.000000 0.000000
-0.000144 0.005420 -0.001363 -0.000000 0.000000 0.000000
0.175103 0.176745 0.027059 0.127246 -0.000000 0.000000
-0.000040 0.004465 -0.002011 -0.000000 0.000000 0.000000
-2 -58 0 0 183 2 0 10 0
4.05916 -10 2 0.2 0 55.8002 753.11 
-33.297776 -30.238994 -59.767566 -42.049607 0.999809 0.000000
-26.010874 -24.881856 -49.527080 -34.162053 0.020568 0.000000
0.106275 0.124231 0.061380 0.101181 -0.000005 0.000000
0.000193 0.000389 -0.000295 0.000000 0.000000 0.000000
0.159280 0.173530 0.004778 0.097605 0.000000 0.000000
-0.000134 0.005427 -0.001334 0.000000 0.000000 0.000000
0.175005 0.176761 0.027144 0.128247 -0.000000 0.000000
-0.000014 0.004457 -0.002009 0.000000 -0.000000 0.000000
-2 -59 0 0 184 2 0 10 0
4.06774 -10 2 0.2 0 55.5722 769.395 
-33.345279 -30.188122 -59.677830 -41.901031 1.000082 0.000000
-26.036101 -24.868628 -49.516397 -34.022492 0.022319 0.000000
0.107408 0.124836 0.061548 0.101927 0.000002 0.000000
0.000187 0.000390 -0.000294 -0.000000 0.000000 0.000000
0.158977 0.173774 0.004872 0.098422 0.000000 0.000000
-0.000135 0.005493 -0.001308 -0.000000 0.000000 0.000000
0.174961 0.176719 0.027208 0.129241 0.000000 0.000000
-0.000023 0.004481 -0.001969 -0.000000 0.000000 0.000000
-2 -60 0 0 185 2 0 10 0
4.07525 -10 2 0.2 0 55.3498 785.739 
-33.398073 -30.133789 -59.652313 -41.758520 0.999984 0.000000
-26.064253 -24.849089 -49.492771 -33.888562 0.024148 0.000000
0.108487 0.125358 0.061669 0.102613 -0.000000 0.000000
0.000182 0.000391 -0.000293 -0.000000 0.000000 0.000000
0.158639 0.173953 0.004896 0.099181 0.000000 0.000000
-0.000136 0.005485 -0.001278 -0.000000 0.000000 0.000000
0.174909 0.176723 0.027272 0.130212 0.000000 0.000000
-0.000031 0.004510 -0.001939 -0.000000 0.000000 0.000000
-2 -61 0 0 186 2 0 10 0
4.08179 -10 2 0.2 0 55.1314 802.242 
-33.451648 -30.110370 -59.536270 -41.621109 1.000120 0.000000
-26.096657 -24.840902 -49.464372 -33.759463 0.020814 0.000000
0.109466 0.125766 0.061792 0.103242 0.000001 0.000000
0.000177 0.000390 -0.000291 -0.000000 0.000000 0.000000
0.158263 0.174045 0.004983 0.099886 0.000000 0.000000
-0.000128 0.005516 -0.001254 0.000000 0.000000 0.000000
0.174814 0.176778 0.027448 0.131166 0.000000 0.000000
-0.000012 0.004510 -0.001905 0.000000 0.000000 0.000000
-2 -62 0 0 187 2 0 10 0
4.08741 -10 2 0.2 0 54.916 818.977 
-33.516468 -30.070145 -59.464225 -41.488077 0.999812 0.000000
-26.130808 -24.828911 -49.433545 -33.634683 0.022520 0.000000
0.110472 0.126179 0.061905 0.103814 -0.000002 0.000000
0.000172 0.000391 -0.000289 0.000000 0.000000 0.000000
0.157852 0.174262 0.005065 0.100538 0.000000 0.000000
-0.000130 0.005572 -0.001213 -0.000000 0.000000 0.000000
0.174753 0.176722 0.027545 0.132108 0.000000 0.000000
-0.000020 0.004537 -0.001852 -0.000000 -0.000000 0.000000
-2 -63 0 0 188 2 0 10 0
4.09204 -10 2 0.2 0 54.7075 835.593 
-33.585445 -30.035535 -59.369814 -41.361868 0.999990 0.000000
-26.167594 -24.817962 -49.380804 -33.516721 0.024275 0.000000
0.111414 0.126506 0.061975 0.104317 -0.000000 0.000000
0.000166 0.000391 -0.000286 -0.000000 -0.000000 -0.000000
0.157410 0.174344 0.005149 0.101123 0.000000 0.000000
-0.000131 0.005537 -0.001187 -0.000000 -0.000000 0.000000
0.174685 0.176791 0.027719 0.133020 0.000000 0.000000
-0.000028 0.004537 -0.001832 -0.000000 0.000000 0.000000
-2 -64 0 0 189 2 0 10 0
4.09577 -10 2 0.2 0 54.5046 852.137 
-33.659039 -30.022364 -59.217419 -41.241502 1.000276 0.000000
-26.209459 -24.812630 -49.348460 -33.404915 0.019406 0.000000
0.112294 0.126723 0.062045 0.104753 0.000002 0.000000
0.000161 0.000392 -0.000284 -0.000000 -0.000001 0.000000
0.156918 0.174460 0.005304 0.101642 0.000000 0.000000
-0.000128 0.005602 -0.001138 -0.000000 -0.000000 0.000000
0.174584 0.176712 0.027932 0.133906 0.000000 0.000000
-0.000024 0.004550 -0.001768 0.000000 0.000000 0.000000
-2 -65 0 0 190 2 0 10 0
4.09869 -10 2 0.2 0 54.3062 868.623 
-33.739542 -29.997334 -59.080248 -41.126123 1.000304 0.000000
-26.252918 -24.806438 -49.276707 -33.298825 0.020905 0.000000
0.113161 0.126944 0.062108 0.105123 0.000002 0.000000
0.000156 0.000392 -0.000280 -0.000000 -0.000001 0.000000
0.156398 0.174485 0.005437 0.102098 0.000000 0.000000
-0.000130 0.005589 -0.001116 0.000000 -0.000000 0.000000
0.174502 0.176828 0.028203 0.134770 -0.000000 0.000000
-0.000031 0.004574 -0.001719 0.000000 0.000000 0.000000
-2 -66 0 0 191 2 0 10 0
4.10088 -10 2 0.2 0 54.1133 884.843 
-33.821851 -29.997894 -58.842335 -41.016134 1.000105 0.000000
-26.298033 -24.809787 -49.215707 -33.199195 0.022432 0.000000
0.113964 0.127109 0.062158 0.105425 0.000003 0.000000
0.000151 0.000392 -0.000276 -0.000000 -0.000001 0.000000
0.155861 0.174507 0.005661 0.102486 0.000000 0.000000
-0.000131 0.005618 -0.001039 0.000000 -0.000000 0.000000
0.174414 0.176896 0.028600 0.135604 0.000000 0.000000
-0.000032 0.004589 -0.001642 -0.000000 0.000000 0.000000
-2 -67 0 0 192 2 0 10 0
4.10245 -10 2 0.2 0 53.9248 900.729 
-33.909034 -29.984686 -58.642765 -40.910615 1.002639 0.000000
-26.349645 -24.800517 -49.130730 -33.105554 0.017715 0.000000
0.114719 0.127142 0.062196 0.105663 0.000021 0.000000
0.000146 0.000392 -0.000271 -0.000000 -0.000005 0.000000
0.155259 0.174606 0.005877 0.102810 0.000000 0.000000
-0.000126 0.005610 -0.001010 -0.000000 0.000000 0.000000
0.174277 0.176750 0.028992 0.136410 -0.000000 0.000000
-0.000022 0.004557 -0.001612 -0.000000 -0.000000 0.000000
-2 -68 0 0 193 2 0 10 0
4.10351 -10 2 0.2 0 53.74 916.139 
-33.993988 -29.974320 -58.396875 -40.808740 1.001481 0.000000
-26.396825 -24.799328 -49.026377 -33.017539 0.018951 0.000000
0.115419 0.127139 0.062242 0.105840 0.000039 0.000000
0.000141 0.000392 -0.000266 -0.000000 -0.000005 0.000000
0.154699 0.174578 0.006158 0.103074 0.000000 0.000000
-0.000128 0.005615 -0.000973 -0.000000 0.000000 0.000000
0.174187 0.176841 0.029418 0.137186 0.000000 0.000000
-0.000027 0.004588 -0.001517 -0.000000 -0.000000 0.000000
-2 -69 0 0 194 2 0 10 0
4.1042 -10 2 0.2 0 53.557 930.94 
-34.078013 -29.983863 -58.064180 -40.709055 1.000643 0.000000
-26.444262 -24.805317 -48.889039 -32.934094 0.020178 0.000000
0.116065 0.127204 0.062293 0.105964 0.000090 0.000000
0.000137 0.000391 -0.000260 -0.000000 -0.000005 0.000000
0.154138 0.174520 0.006530 0.103284 0.000000 0.000000
-0.000130 0.005613 -0.000909 -0.000000 0.000000 0.000000
0.174092 0.176895 0.030120 0.137937 -0.000000 0.000000
-0.000028 0.004578 -0.001469 -0.000000 -0.000000 0.000000
-2 -70 0 0 195 2 0 10 0
4.10463 -10 2 0.2 0 53.3731 944.921 
-34.161268 -29.982877 -57.678411 -40.609696 1.000394 0.000000
-26.494198 -24.801213 -48.719793 -32.853615 0.014416 0.000000
0.116658 0.127337 0.062388 0.106047 0.000548 0.000000
0.000132 0.000391 -0.000253 -0.000000 -0.000011 0.000000
0.153558 0.174570 0.007018 0.103452 0.000000 0.000000
-0.000127 0.005599 -0.000855 0.000000 -0.000000 0.000000
0.173966 0.176814 0.030970 0.138669 0.000000 0.000000
-0.000024 0.004570 -0.001369 0.000000 0.000000 0.000000
-2 -71 0 0 196 2 0 10 0
4.10487 -10 2 0.2 0 53.1853 957.674 
-34.240652 -29.999982 -57.226996 -40.508591 1.000234 0.000000
-26.539951 -24.808877 -48.501904 -32.773895 0.015249 0.000000
0.117208 0.127377 0.062564 0.106105 0.001503 0.000000
0.000128 0.000390 -0.000246 0.000000 -0.000010 0.000000
0.153020 0.174448 0.007633 0.103595 0.000000 0.000000
-0.000129 0.005578 -0.000774 -0.000000 -0.000000 0.000000
0.173874 0.176862 0.031993 0.139393 0.000000 0.000000
-0.000025 0.004542 -0.001268 -0.000000 0.000000 0.000000
-2 -72 0 0 197 2 0 10 0
4.10501 -10 2 0.2 0 52.989 968.564 
-34.315009 -30.036810 -56.607158 -40.402996 1.000051 0.000000
-26.583481 -24.822705 -48.213358 -32.691305 0.015974 0.000000
0.117702 0.127390 0.062843 0.106164 0.004306 0.000000
0.000124 0.000388 -0.000238 -0.000000 -0.000010 0.000000
0.152511 0.174323 0.008522 0.103738 0.000000 0.000000
-0.000130 0.005487 -0.000718 -0.000000 -0.000000 0.000000
0.173784 0.176880 0.033514 0.140128 0.000000 0.000000
-0.000025 0.004472 -0.001173 -0.000000 0.000000 0.000000
-2 -73 0 0 198 2 0 10 0
4.10508 -10 2 0.2 0 52.7787 976.687 
-34.385140 -30.083453 -55.940912 -40.289957 1.000007 0.000000
-26.626979 -24.833466 -47.831496 -32.600786 0.024052 0.000000
0.118144 0.127312 0.063341 0.106259 0.012995 0.000000
0.000121 0.000386 -0.000230 0.000000 -0.000015 0.000000
0.152010 0.174178 0.009648 0.103919 0.000000 0.000000
-0.000127 0.005447 -0.000649 0.000000 0.000000 0.000000
0.173673 0.176787 0.035571 0.140911 -0.000000 0.000000
-0.000024 0.004428 -0.001068 0.000000 -0.000000 0.000000
-2 -74 0 0 199 2 0 10 0
4.10512 -10 2 0.2 0 52.5512 981.1 
-34.447436 -30.168901 -55.141994 -40.168145 1.000008 0.000000
-26.664352 -24.861533 -47.337869 -32.497489 0.063950 0.000000
0.118534 0.127275 0.064144 0.106431 0.013259 0.000000
0.000118 0.000381 -0.000222 -0.000000 -0.000018 0.000000
0.151576 0.173832 0.011153 0.104180 0.000000 0.000000
-0.000127 0.005308 -0.000582 -0.000000 -0.000000 0.000000
0.173594 0.176766 0.038387 0.141779 0.000000 0.000000
-0.000024 0.004287 -0.000966 -0.000000 0.000000 0.000000
-2 -75 0 0 200 2 0 10 0
4.10514 -10 2 0.2 0 52.3076 981.397 
-34.503299 -30.293439 -54.210991 -40.038854 0.999995 0.000000
-26.698411 -24.901960 -46.746482 -32.379058 0.161785 0.000000
0.118874 0.127243 0.065304 0.106705 0.013276 0.000000
0.000115 0.000374 -0.000213 -0.000000 -0.000019 0.000000
0.151182 0.173348 0.013129 0.104548 0.000000 0.000000
-0.000127 0.005096 -0.000529 -0.000000 -0.000000 0.000000
0.173520 0.176709 0.042011 0.142763 0.000000 0.000000
-0.000024 0.004072 -0.000870 -0.000000 -0.000000 0.000000
-2 -76 0 0 201 2 0 10 0
4.10516 -10 2 0.2 0 52.053 977.936 
-34.557224 -30.469658 -53.266344 -39.905691 0.999999 0.000000
-26.732293 -24.958508 -46.042871 -32.246992 0.376041 0.000000
0.119193 0.127361 0.066796 0.107082 0.011023 0.000000
0.000112 0.000365 -0.000205 -0.000000 -0.000030 0.000000
0.150793 0.172707 0.015537 0.105024 0.000000 0.000000
-0.000124 0.004848 -0.000479 -0.000000 0.000000 0.000000
0.173441 0.176588 0.046605 0.143866 -0.000000 0.000000
-0.000022 0.003859 -0.000791 -0.000000 -0.000000 0.000000
-2 -77 0 0 202 2 0 10 0
4.10516 -10 2 0.2 0 51.7941 971.472 
-34.605159 -30.636737 -52.301680 -39.772490 1.000000 0.000000
-26.762457 -25.021988 -45.252026 -32.104889 0.988949 0.000000
0.119473 0.127353 0.068573 0.107543 0.010697 0.000000
0.000110 0.000353 -0.000198 0.000000 -0.000038 0.000000
0.150446 0.171879 0.018450 0.105591 0.000000 0.000000
-0.000122 0.004539 -0.000439 0.000000 0.000000 0.000000
0.173373 0.176452 0.052064 0.145074 -0.000000 0.000000
-0.000021 0.003550 -0.000711 -0.000000 -0.000000 0.000000
-2 78 0 0 203 2 0 10 0
4.10517 -10 2 0.2 0 51.5363 962.719 
-34.651556 -30.832330 -51.309009 -39.642284 1.000000 0.000000
-26.792085 -25.089257 -44.377063 -31.956652 4.745095 0.000000
0.119739 0.127347 0.070590 0.108069 0.010262 0.000000
0.000108 0.000342 -0.000190 -0.000000 -0.000049 0.000000
0.150106 0.171019 0.021923 0.106228 0.000000 0.000000
-0.000119 0.004193 -0.000402 -0.000000 -0.000000 0.000000
0.173306 0.176272 0.058616 0.146362 -0.000000 0.000000
-0.000021 0.003219 -0.000646 0.000000 0.000000 0.000000
-2 -79 0 0 204 2 0 10 0
4.10518 -10 2 0.2 0 51.2826 952.101 
-34.702054 -31.122077 -50.295246 -39.516279 1.000000 0.000000
-26.817712 -25.166393 -43.422030 -31.804645 -0.031952 0.000000
0.120036 0.127370 0.072812 0.108650 0.015190 0.000000
0.000105 0.000329 -0.000181 -0.000000 -0.000061 0.000000
0.149810 0.170143 0.025903 0.106923 0.000000 0.000000
-0.000136 0.003812 -0.000367 -0.000000 0.000000 0.000000
0.173295 0.176358 0.066152 0.147713 -0.000000 0.000000
-0.000031 0.002857 -0.000575 -0.000000 -0.000000 0.000000
-2 -80 0 0 205 2 0 10 0
4.10518 -10 2 0.2 0 51.0324 939.585 
-34.749231 -31.308105 -49.294996 -39.393821 1.000000 0.000000
-26.847084 -25.277942 -42.408762 -31.649099 -0.024254 0.000000
0.120293 0.127368 0.075238 0.109287 0.014309 0.000000
0.000103 0.000315 -0.000172 0.000000 -0.000152 0.000000
0.149479 0.168883 0.030530 0.107679 0.000000 0.000000
-0.000136 0.003451 -0.000334 0.000000 0.000000 0.000000
0.173227 0.176205 0.074629 0.149119 -0.000000 0.000000
-0.000032 0.002486 -0.000508 0.000000 -0.000000 0.000000
-2 -81 0 0 206 2 0 10 0
4.10518 -10 2 0.2 0 50.7865 924.986 
-34.797871 -31.519842 -48.309526 -39.274444 1.000000 0.000000
-26.877376 -25.362175 -41.356957 -31.490704 0.012447 0.002448
0.120550 0.127369 0.077855 0.109984 0.012447 -0.002448
0.000101 0.000300 -0.000163 -0.000000 0.000425 0.000000
0.149139 0.167529 0.035686 0.108499 0.000000 0.000000
-0.000137 0.003108 -0.000302 -0.000000 0.000000 0.000000
0.173158 0.176023 0.083745 0.150557 -0.000000 0.000000
-0.000034 0.002129 -0.000438 -0.000000 0.000000 0.000000
-2 -82 0 0 207 2 0 10 0
4.10519 -10 2 0.2 0 50.5403 907.649 
-34.848935 -31.785208 -47.363869 -39.155083 1.000000 0.000000
-26.910756 -25.453216 -40.297219 -31.326892 0.094752 0.000000
0.120838 0.127386 0.080693 0.110762 0.019575 0.000000
0.000098 0.000284 -0.000152 0.000000 0.000000 0.000000
0.148740 0.166448 0.041348 0.109404 0.000000 0.000000
-0.000135 0.002768 -0.000271 0.000000 -0.000000 0.000000
0.173076 0.175896 0.093145 0.152028 -0.000000 0.000000
-0.000029 0.001801 -0.000372 -0.000000 -0.000000 0.000000
-2 -83 0 0 208 2 0 10 0
4.10519 -10 2 0.2 0 50.2909 886.898 
-34.902850 -32.059756 -46.446334 -39.033430 1.000000 0.000000
-26.945655 -25.578522 -39.236247 -31.156084 0.196040 0.000000
0.121120 0.127385 0.083764 0.111639 0.017840 0.000000
0.000096 0.000268 -0.000142 -0.000000 0.000000 0.000000
0.148343 0.165008 0.047319 0.110408 0.000000 0.000000
-0.000135 0.002443 -0.000242 -0.000000 -0.000000 0.000000
0.172994 0.175677 0.102535 0.153520 -0.000000 0.000000
-0.000029 0.001500 -0.000309 0.000000 -0.000000 0.000000
-2 -84 0 0 209 2 0 10 0
4.10519 -10 2 0.2 0 50.0369 862.197 
-34.959948 -32.373074 -45.576683 -38.908059 1.000000 0.000000
-26.982939 -25.704088 -38.214992 -30.977844 0.393269 0.000000
0.121413 0.127382 0.087066 0.112620 0.015889 0.000000
0.000093 0.000249 -0.000132 -0.000000 0.000000 0.000000
0.147920 0.163357 0.053559 0.111517 0.000000 0.000000
-0.000135 0.002165 -0.000216 -0.000000 -0.000000 0.000000
0.172906 0.175428 0.111388 0.155014 -0.000000 0.000000
-0.000029 0.001237 -0.000253 -0.000000 -0.000000 0.000000
-2 -85 0 0 210 2 0 10 0
4.1052 -10 2 0.2 0 49.7787 833.323 
-35.022310 -32.686234 -44.762142 -38.778769 1.000000 0.000000
-27.023673 -25.853595 -37.230511 -30.793217 0.717706 0.000000
0.121722 0.127335 0.090566 0.113700 0.014887 0.000000
0.000090 0.000230 -0.000122 -0.000000 0.000000 0.000000
0.147460 0.161519 0.059812 0.112726 0.000000 0.000000
-0.000135 0.001888 -0.000195 -0.000000 -0.000000 0.000000
0.172810 0.175137 0.119606 0.156484 0.000000 0.000000
-0.000029 0.001012 -0.000207 -0.000000 0.000000 0.000000
-2 86 5 8 211 2 0 10 0
4.1052 -10 2 0.2 0 49.5534 805.031 
-35.077259 -32.990637 -44.101389 -38.664264 1.000000 0.000000
-27.060177 -26.008988 -36.421177 -30.629836 1.013005 0.000000
0.121984 0.127352 0.093716 0.114704 0.012837 0.000000
0.000088 0.000213 -0.000115 -0.000000 -0.000000 0.000000
0.147049 0.159757 0.065273 0.113839 0.000000 0.000000
-0.000135 0.001668 -0.000179 -0.000000 -0.000000 0.000000
0.172722 0.174841 0.126066 0.157720 0.000000 0.000000
-0.000029 0.000846 -0.000173 0.000000 0.000000 0.000000
-2 87 0 0 212 2 0 10 0
4.10519 -10 2 0.2 0 49.2349 760.295 
-35.162790 -33.438122 -43.212142 -38.499981 1.000004 0.000000
-27.118177 -26.234651 -35.338368 -30.396425 1.375180 0.000000
0.122367 0.127372 0.098284 0.116204 0.009932 0.000000
0.000084 0.000187 -0.000104 -0.000000 -0.000000 0.000000
0.146400 0.156987 0.072912 0.115490 0.000000 0.000000
-0.000134 0.001373 -0.000162 -0.000000 -0.000000 0.000000
0.172580 0.174366 0.134158 0.159382 0.000000 0.000000
-0.000029 0.000646 -0.000136 -0.000000 -0.000000 0.000000
-2 88 0 0 213 2 0 10 0
4.10516 -10 2 0.2 0 48.9824 721.031 
-35.243592 -33.830364 -42.530194 -38.367831 1.000006 0.000000
-27.174859 -26.450960 -34.514168 -30.209791 1.561555 0.000000
0.122692 0.127251 0.101995 0.117450 0.012502 0.000000
0.000080 0.000165 -0.000095 0.000000 -0.000002 0.000000
0.145771 0.154450 0.078994 0.116854 0.000000 0.000000
-0.000132 0.001150 -0.000152 0.000000 -0.000000 0.000000
0.172438 0.173898 0.139858 0.160630 -0.000000 0.000000
-0.000029 0.000512 -0.000113 -0.000000 0.000000 0.000000
-2 89 0 0 214 2 0 10 0
4.10508 -10 2 0.2 0 48.74 680.436 
-35.336776 -34.241009 -41.881948 -38.239640 1.000005 0.000000
-27.243333 -26.687499 -33.735142 -30.029678 1.554663 0.000000
0.123003 0.127280 0.105629 0.118687 0.009625 0.000000
0.000077 0.000143 -0.000087 -0.000000 -0.000003 0.000000
0.145021 0.151692 0.084966 0.118203 0.000000 0.000000
-0.000127 0.000943 -0.000144 -0.000000 0.000000 0.000000
0.172259 0.173370 0.144845 0.161773 -0.000000 0.000000
-0.000027 0.000399 -0.000094 0.000000 0.000000 0.000000
-2 90 0 0 215 2 0 10 0
4.10489 -10 2 0.2 0 48.5122 640.045 
-35.456230 -34.670009 -41.255866 -38.118270 1.000004 0.000000
-27.335980 -26.948003 -33.000074 -29.859738 1.461806 0.000000
0.123303 0.127270 0.109114 0.119879 0.007180 0.000000
0.000072 0.000122 -0.000078 -0.000000 -0.000004 0.000000
0.144020 0.148670 0.090830 0.119501 0.000000 0.000000
-0.000117 0.000754 -0.000138 -0.000000 0.000000 0.000000
0.172007 0.172742 0.149196 0.162801 0.000000 0.000000
-0.000025 0.000305 -0.000079 -0.000000 -0.000000 0.000000
-2 91 0 0 216 2 0 10 0
4.10455 -10 2 0.2 0 48.3039 601.696 
-35.623058 -35.119897 -40.651328 -38.006850 1.000000 0.000000
-27.471475 -27.237432 -32.304975 -29.703835 1.318468 0.000000
0.123593 0.127217 0.112377 0.120989 0.018547 0.000000
0.000066 0.000100 -0.000068 -0.000000 -0.000000 0.000000
0.142575 0.145420 0.096568 0.120709 0.000000 0.000000
-0.000100 0.000581 -0.000134 -0.000000 0.000000 0.000000
0.171627 0.172051 0.152985 0.163705 -0.000000 0.000000
-0.000021 0.000226 -0.000066 -0.000000 0.000000 0.000000
-2 92 0 0 217 2 0 10 0
4.10403 -10 2 0.2 0 48.1205 567.271 
-35.854119 -35.579137 -40.060181 -37.908742 1.000000 0.000000
-27.666575 -27.557366 -31.648277 -29.566157 1.206534 0.000000
0.123833 0.127017 0.115358 0.121980 0.014561 0.000000
0.000058 0.000079 -0.000058 -0.000000 -0.000000 0.000000
0.140521 0.141899 0.102188 0.121788 0.000000 0.000000
-0.000074 0.000428 -0.000127 -0.000000 0.000000 0.000000
0.171062 0.171231 0.156283 0.164477 -0.000000 0.000000
-0.000014 0.000161 -0.000055 -0.000000 -0.000000 0.000000
-2 93 0 0 218 2 0 10 0
4.10335 -10 2 0.2 0 47.9676 538.516 
-36.171968 -36.057946 -39.486164 -37.827184 1.000000 0.000000
-27.940317 -27.909437 -31.027130 -29.451044 1.116630 0.000000
0.124023 0.126680 0.118007 0.122814 0.011618 0.000000
0.000048 0.000059 -0.000046 -0.000000 -0.000000 0.000000
0.137667 0.138111 0.107644 0.122697 0.000000 0.000000
-0.000042 0.000295 -0.000114 -0.000000 0.000000 0.000000
0.170250 0.170279 0.159151 0.165104 -0.000000 0.000000
-0.000006 0.000108 -0.000045 -0.000000 0.000000 0.000000
-2 94 0 0 219 2 0 10 0
4.10265 -10 2 0.2 0 47.8506 516.72 
-36.580962 -36.553510 -38.922333 -37.765049 1.000000 0.000000
-28.295610 -28.295610 -30.445394 -29.362720 1.053596 0.000000
0.124146 0.126169 0.120294 0.123455 0.019154 0.000000
0.000035 0.000039 -0.000033 -0.000000 -0.000000 0.000000
0.134001 0.134043 0.112945 0.123397 0.000000 0.000000
-0.000012 0.000181 -0.000094 -0.000000 0.000000 0.000000
0.169170 0.169170 0.161628 0.165576 -0.000000 0.000000
0.000001 0.000065 -0.000034 -0.000000 0.000000 0.000000
-2 95 0 0 220 2 0 10 0
4.10208 -10 2 0.2 0 47.7741 502.656 
-37.063515 -37.063330 -38.369342 -37.724593 1.000000 0.000000
-28.716191 -28.714153 -29.899572 -29.304840 1.015821 0.000000
0.124181 0.125407 0.122210 0.123875 0.017147 0.000000
0.000020 0.000021 -0.000019 -0.000000 -0.000000 0.000000
0.129712 0.129712 0.118056 0.123857 0.000000 0.000000
0.000004 0.000088 -0.000061 -0.000000 0.000000 0.000000
0.167853 0.167883 0.163774 0.165881 0.000000 0.000000
0.000005 0.000031 -0.000022 -0.000000 -0.000000 0.000000
-2 96 0 0 221 2 0 10 0
4.10181 -10 2 0.2 0 47.7401 496.478 
-37.737880 -37.675297 -37.738143 -37.706694 0.999999 0.000000
-29.306519 -29.250688 -29.307646 -29.279126 1.000061 0.000000
0.124052 0.124138 0.123986 0.124062 0.016301 0.000000
-0.000001 0.000001 -0.000001 -0.000000 -0.000003 0.000000
0.123790 0.124343 0.123781 0.124062 0.000000 0.000000
-0.000001 0.000004 -0.000004 -0.000000 0.000000 0.000000
0.165924 0.166114 0.165917 0.166016 0.000000 0.000000
-0.000000 0.000001 -0.000001 -0.000000 0.000000 0.000000
-2 -97 0 0 222 2 0 10 0
4.10181 -10 2 0.2 0 47.7401 496.464 
-37.707725 -37.705557 -37.707748 -37.706653 1.000000 0.000000
-29.279996 -29.278073 -29.280059 -29.279066 0.999986 0.000000
0.124062 0.124065 0.124060 0.124063 0.025547 0.000000
-0.000000 0.000000 -0.000000 -0.000000 -0.000000 0.000000
0.124053 0.124072 0.124053 0.124063 0.000000 0.000000
-0.000000 0.000000 -0.000000 -0.000000 0.000000 0.000000
0.166013 0.166020 0.166013 0.166016 0.000000 0.000000
-0.000000 0.000000 -0.000000 -0.000000 -0.000000 0.000000
-2 -98 0 0 223 2 0 10 0
4.10181 -10 2 0.2 0 47.7405 496.537 
-37.637263 -37.635818 -37.777762 -37.706865 0.999995 0.000000
-29.219162 -29.215033 -29.343674 -29.279372 0.999730 0.000000
0.124068 0.124232 0.123887 0.124060 0.025560 0.000000
0.000002 0.000002 -0.000002 -0.000000 0.000063 0.000000
0.124661 0.124694 0.123427 0.124060 0.000000 0.000000
0.000003 0.000008 -0.000008 -0.000000 0.000000 0.000000
0.166214 0.166236 0.165792 0.166015 -0.000000 0.000000
0.000001 0.000003 -0.000003 -0.000000 0.000000 0.000000
-2 99 0 0 224 2 0 10 0
4.10194 -10 2 0.2 0 47.7566 499.468 
-38.140087 -37.255954 -38.166364 -37.715367 1.000009 0.000000
-29.655659 -28.879765 -29.705200 -29.291594 1.005484 0.000000
0.123961 0.125049 0.122829 0.123972 0.026108 0.000000
-0.000014 0.000014 -0.000014 -0.000000 0.000119 0.000000
0.120334 0.128040 0.119916 0.123963 0.000000 0.000000
-0.000021 0.000058 -0.000045 -0.000000 0.000000 0.000000
0.164744 0.167353 0.164498 0.165951 0.000000 0.000000
-0.000010 0.000020 -0.000016 0.000000 0.000000 0.000000
-2 100 4 9 225 2 0 10 0
4.10241 -10 2 0.2 0 47.8171 510.548 
-38.610316 -36.741063 -38.714594 -37.747341 1.000000 0.000000
-30.071608 -28.446300 -30.237887 -29.337424 1.036744 0.000000
0.123677 0.125919 0.121052 0.123638 0.025371 0.000000
-0.000028 0.000032 -0.000028 0.000000 -0.000000 0.000000
0.116288 0.132458 0.114874 0.123598 0.000000 0.000000
-0.000051 0.000144 -0.000083 -0.000000 0.000000 0.000000
0.163272 0.168714 0.162464 0.165710 -0.000000 0.000000
-0.000024 0.000051 -0.000030 -0.000000 0.000000 0.000000
-2 101 0 0 226 2 0 10 0
4.10308 -10 2 0.2 0 47.9197 529.566 
-39.033216 -36.240844 -39.275809 -37.801731 1.000000 0.000000
-30.456590 -28.047899 -30.807107 -29.414938 1.090127 0.000000
0.123200 0.126526 0.118902 0.123076 0.028951 0.000000
-0.000040 0.000051 -0.000042 -0.000000 -0.000000 0.000000
0.112620 0.136634 0.109623 0.122983 0.000000 0.000000
-0.000080 0.000250 -0.000108 -0.000000 0.000000 0.000000
0.161834 0.169887 0.160107 0.165298 0.000000 0.000000
-0.000038 0.000091 -0.000041 -0.000000 -0.000000 0.000000
-2 102 0 0 227 2 0 10 0
4.10379 -10 2 0.2 0 48.0603 555.932 
-39.410333 -35.754191 -39.848422 -37.876588 1.000000 0.000000
-30.812744 -27.683643 -31.413054 -29.520866 1.170323 0.000000
0.122531 0.126917 0.116374 0.122308 0.034248 0.000000
-0.000050 0.000071 -0.000054 -0.000000 0.000000 0.000000
0.109302 0.140520 0.104212 0.122145 -0.000000 0.000000
-0.000104 0.000376 -0.000123 -0.000000 0.000000 0.000000
0.160427 0.170895 0.157389 0.164725 0.000000 0.000000
-0.000051 0.000140 -0.000051 0.000000 -0.000000 0.000000
-2 103 0 0 228 2 0 10 0
4.10438 -10 2 0.2 0 48.2336 588.535 
-39.750096 -35.286622 -40.434932 -37.969207 1.000000 0.000000
-31.146851 -27.350987 -32.059035 -29.651081 1.275645 0.000000
0.121682 0.127154 0.113505 0.121368 0.030045 0.000000
-0.000058 0.000092 -0.000065 -0.000000 0.000000 0.000000
0.106257 0.144159 0.098640 0.121122 0.000000 0.000000
-0.000121 0.000523 -0.000131 -0.000000 -0.000000 0.000000
0.159030 0.171766 0.154255 0.164004 0.000000 0.000000
-0.000062 0.000201 -0.000062 -0.000000 -0.000000 0.000000
-2 104 0 0 229 2 0 10 0
4.10479 -10 2 0.2 0 48.4339 625.759 
-40.063071 -34.831291 -41.034702 -38.076369 1.000000 0.000000
-31.466637 -27.050566 -32.742772 -29.801133 1.392953 0.000000
0.120680 0.127277 0.110335 0.120295 0.037013 0.000000
-0.000064 0.000114 -0.000074 -0.000000 0.000000 0.000000
0.103403 0.147508 0.092955 0.119953 0.000000 0.000000
-0.000134 0.000688 -0.000137 -0.000000 0.000000 0.000000
0.157621 0.172514 0.150640 0.163145 0.000000 0.000000
-0.000071 0.000275 -0.000074 -0.000000 -0.000000 0.000000
-2 105 0 0 230 2 0 10 0
4.10503 -10 2 0.2 0 48.6555 665.693 
-40.358300 -34.395246 -41.651288 -38.194681 1.000118 0.000000
-31.778089 -26.779452 -33.464585 -29.966690 1.463237 0.000000
0.119560 0.127352 0.106913 0.119126 0.045097 0.000000
-0.000070 0.000135 -0.000083 -0.000000 0.000028 0.000000
0.100677 0.150621 0.087126 0.118682 0.000000 0.000000
-0.000142 0.000870 -0.000142 -0.000000 0.000000 0.000000
0.156181 0.173155 0.146494 0.162160 0.000000 0.000000
-0.000079 0.000364 -0.000088 -0.000000 0.000000 0.000000
-2 106 0 0 231 2 0 10 0
4.10514 -10 2 0.2 0 48.8934 706.44 
-40.639665 -33.983282 -42.292321 -38.320866 1.000015 0.000000
-32.082201 -26.529864 -34.226352 -30.143714 1.481148 0.000000
0.118370 0.127381 0.103323 0.117901 0.028500 0.000000
-0.000075 0.000157 -0.000092 0.000000 0.000004 0.000000
0.098061 0.153482 0.081165 0.117346 0.000000 0.000000
-0.000148 0.001073 -0.000149 0.000000 0.000000 0.000000
0.154714 0.173723 0.141744 0.161056 0.000000 0.000000
-0.000087 0.000469 -0.000105 0.000000 -0.000000 0.000000
-2 107 0 0 232 2 0 10 0
4.10519 -10 2 0.2 0 49.1428 746.343 
-40.909475 -33.582843 -42.962849 -38.451922 1.000006 0.000000
-32.379035 -26.307791 -35.033374 -30.328435 1.373366 0.000000
0.117148 0.127382 0.099628 0.116654 0.034479 0.000000
-0.000079 0.000179 -0.000101 0.000000 0.000002 0.000000
0.095548 0.156096 0.075114 0.115983 0.000000 0.000000
-0.000153 0.001289 -0.000158 0.000000 -0.000000 0.000000
0.153224 0.174207 0.136315 0.159844 -0.000000 0.000000
-0.000094 0.000594 -0.000127 0.000000 0.000000 0.000000
-2 108 0 0 233 2 0 10 0
4.1052 -10 2 0.2 0 49.3993 784.076 
-41.164097 -33.203083 -43.664144 -38.585149 1.000001 0.000000
-32.662702 -26.111093 -35.886001 -30.517253 1.136233 0.000000
0.115948 0.127370 0.095908 0.115419 0.040554 0.000000
-0.000083 0.000200 -0.000109 -0.000000 0.000001 0.000000
0.093182 0.158477 0.068948 0.114627 0.000000 0.000000
-0.000157 0.001517 -0.000171 -0.000000 -0.000000 0.000000
0.151749 0.174621 0.130145 0.158536 -0.000000 0.000000
-0.000101 0.000741 -0.000154 -0.000000 -0.000000 0.000000
-2 109 5 10 234 2 0 10 0
4.1052 -10 2 0.2 0 49.5465 804.122 
-41.298849 -32.994979 -44.081477 -38.660747 1.000000 0.000000
-32.814013 -26.008956 -36.393608 -30.624825 1.000727 0.000000
0.115300 0.127383 0.093812 0.114735 0.019920 0.000000
-0.000085 0.000212 -0.000114 -0.000000 0.000000 0.000000
0.091932 0.159719 0.065416 0.113874 0.000000 0.000000
-0.000160 0.001663 -0.000179 0.000000 -0.000000 0.000000
0.150942 0.174835 0.126241 0.157757 -0.000000 0.000000
-0.000105 0.000839 -0.000172 -0.000000 -0.000000 0.000000
-2 -110 0 0 235 2 0 10 0
4.1052 -10 2 0.2 0 49.8536 842.083 
-41.557834 -32.590280 -44.989117 -38.816461 1.000000 0.000000
-33.106253 -25.812366 -37.509533 -30.847057 0.596437 0.000000
0.114042 0.127391 0.089538 0.113379 0.023773 0.000000
-0.000089 0.000236 -0.000125 -0.000000 0.000000 0.000000
0.089545 0.162065 0.058066 0.112368 0.000000 0.000000
-0.000165 0.001969 -0.000201 0.000000 0.000000 0.000000
0.149345 0.175227 0.117305 0.156064 0.000000 0.000000
-0.000113 0.001069 -0.000219 -0.000000 -0.000000 0.000000
-2 -111 0 0 236 2 0 10 0
4.10519 -10 2 0.2 0 50.1108 869.765 
-41.747293 -32.269996 -45.827066 -38.944736 0.999999 0.000000
-33.320975 -25.663907 -38.505652 -31.030120 0.281193 0.000000
0.113117 0.127395 0.086090 0.112325 0.026787 0.000000
-0.000092 0.000255 -0.000135 0.000000 -0.000001 0.000000
0.087811 0.163843 0.051720 0.111186 0.000000 0.000000
-0.000169 0.002237 -0.000223 -0.000000 -0.000000 0.000000
0.148140 0.175507 0.108907 0.154583 0.000000 0.000000
-0.000120 0.001305 -0.000269 -0.000000 0.000000 0.000000
-2 -112 0 0 237 2 0 10 0
4.10519 -10 2 0.2 0 50.3635 893.292 
-41.908473 -31.979735 -46.704079 -39.068981 1.000000 0.000000
-33.503961 -25.536237 -39.545391 -31.206294 0.161826 0.000000
0.112334 0.127359 0.082851 0.111374 0.017428 0.000000
-0.000094 0.000273 -0.000145 -0.000000 -0.000000 0.000000
0.086347 0.165449 0.045600 0.110106 0.000000 0.000000
-0.000173 0.002534 -0.000250 0.000000 -0.000000 0.000000
0.147092 0.175743 0.099812 0.153087 0.000000 0.000000
-0.000126 0.001580 -0.000327 0.000000 -0.000000 0.000000
-2 -113 0 0 238 2 0 10 0
4.10519 -10 2 0.2 0 50.6118 912.991 
-42.040748 -31.706442 -47.624601 -39.189800 1.000000 0.000000
-33.654048 -25.425985 -40.604832 -31.375005 0.051196 0.000000
0.111697 0.127355 0.079849 0.110528 0.019041 0.000000
-0.000096 0.000289 -0.000155 0.000000 0.000002 0.000000
0.085155 0.166857 0.039654 0.109132 0.000000 0.000000
-0.000176 0.002860 -0.000280 -0.000000 -0.000000 0.000000
0.146219 0.175955 0.090428 0.151599 0.000000 0.000000
-0.000131 0.001893 -0.000391 -0.000000 0.000000 0.000000
-2 -114 0 0 239 2 0 10 0
4.10518 -10 2 0.2 0 50.8576 929.463 
-42.149001 -31.449147 -48.595591 -39.308907 1.000000 0.000000
-33.776592 -25.320320 -41.661649 -31.537058 0.020388 0.000000
0.111183 0.127353 0.077085 0.109774 -0.000240 0.000453
-0.000097 0.000305 -0.000165 -0.000000 -0.000240 -0.000453
0.084187 0.168125 0.034137 0.108254 0.000000 0.000000
-0.000180 0.003209 -0.000311 0.000000 -0.000000 0.000000
0.145498 0.176128 0.081115 0.150136 -0.000000 0.000000
-0.000136 0.002237 -0.000459 -0.000000 -0.000000 0.000000
-2 -115 0 0 240 2 0 10 0
4.10518 -10 2 0.2 0 51.104 943.387 
-42.239294 -31.224905 -49.587097 -39.428723 1.000000 0.000000
-33.878432 -25.233907 -42.709724 -31.694198 0.014041 0.000000
0.110763 0.127398 0.074519 0.109097 0.009574 0.000000
-0.000099 0.000319 -0.000175 0.000000 -0.000030 0.000000
0.083385 0.169290 0.029161 0.107455 0.000000 0.000000
-0.000183 0.003569 -0.000344 0.000000 -0.000000 0.000000
0.144893 0.176292 0.072120 0.148709 -0.000000 0.000000
-0.000140 0.002604 -0.000526 0.000000 -0.000000 0.000000
-2 -116 0 0 241 2 0 10 0
4.10518 -10 2 0.2 0 51.354 955.291 
-42.313237 -30.986060 -50.589201 -39.551537 1.000000 0.000000
-33.961110 -25.144555 -43.703469 -31.848031 -0.016226 0.000000
0.110430 0.127396 0.072162 0.108480 0.014833 0.000000
-0.000100 0.000333 -0.000184 0.000000 0.000036 0.000000
0.082736 0.170320 0.024744 0.106721 0.000000 0.000000
-0.000186 0.003932 -0.000377 -0.000000 -0.000000 0.000000
0.144400 0.176432 0.063919 0.147325 0.000000 0.000000
-0.000144 0.002973 -0.000593 -0.000000 0.000000 0.000000
-2 -117 0 0 242 2 0 10 0
4.10518 -10 2 0.2 0 51.6086 965.392 
-42.372942 -30.781284 -51.591800 -39.678545 1.000000 0.000000
-34.026922 -25.071868 -44.631886 -31.998870 -0.021534 0.000000
0.110175 0.127393 0.070001 0.107916 0.015496 0.000000
-0.000101 0.000346 -0.000192 -0.000000 0.000031 0.000000
0.082220 0.171277 0.020875 0.106042 0.000000 0.000000
-0.000189 0.004285 -0.000409 -0.000000 -0.000000 0.000000
0.144007 0.176546 0.056653 0.145992 0.000000 0.000000
-0.000147 0.003322 -0.000665 -0.000000 0.000000 0.000000
-2 -118 0 0 243 2 0 10 0
4.10517 -10 2 0.2 0 51.8665 973.545 
-42.418305 -30.583813 -52.577481 -39.809461 1.000000 0.000000
-34.075519 -25.000697 -45.482017 -32.145334 0.038305 0.000000
0.110003 0.127259 0.068049 0.107407 0.012183 0.000000
-0.000102 0.000357 -0.000200 -0.000000 -0.000022 0.000000
0.081837 0.172098 0.017573 0.105425 0.000000 0.000000
-0.000192 0.004626 -0.000450 0.000000 0.000000 0.000000
0.143720 0.176625 0.050415 0.144727 0.000000 0.000000
-0.000150 0.003648 -0.000731 0.000000 -0.000000 0.000000
-2 -119 0 0 244 2 0 10 0
4.10517 -10 2 0.2 0 52.124 979.23 
-42.440022 -30.417004 -53.551346 -39.942559 1.000000 0.000000
-34.095635 -24.944961 -46.250928 -32.284590 0.014767 0.000000
0.109962 0.127275 0.066344 0.106969 0.012515 0.000000
-0.000102 0.000367 -0.000208 0.000000 -0.000007 0.000000
0.081674 0.172901 0.014851 0.104884 0.000000 0.000000
-0.000195 0.004918 -0.000492 -0.000000 0.000000 0.000000
0.143609 0.176729 0.045228 0.143550 0.000000 0.000000
-0.000152 0.003938 -0.000811 -0.000000 -0.000000 0.000000
-2 -120 0 0 245 2 0 10 0
4.10515 -10 2 0.2 0 52.3751 981.716 
-42.433487 -30.261437 -54.483010 -40.074499 1.000000 0.000000
-34.081384 -24.891858 -46.909579 -32.412682 0.012641 0.000000
0.110086 0.127297 0.064948 0.106621 0.004025 0.000000
-0.000102 0.000376 -0.000215 -0.000000 0.000005 0.000000
0.081774 0.173521 0.012530 0.104438 -0.000000 0.000000
-0.000199 0.005148 -0.000534 -0.000000 0.000000 0.000000
0.143715 0.176805 0.040918 0.142484 0.000000 0.000000
-0.000154 0.004164 -0.000889 -0.000000 0.000000 0.000000
-2 -121 0 0 246 2 0 10 0
4.10514 -10 2 0.2 0 52.6135 980.342 
-42.396677 -30.142935 -55.366343 -40.201354 1.000000 0.000000
-34.029609 -24.853750 -47.488447 -32.526378 0.023842 0.000000
0.110399 0.127049 0.063907 0.106377 0.010442 0.000000
-0.000102 0.000382 -0.000224 -0.000000 0.000020 0.000000
0.082159 0.173983 0.010711 0.104102 0.000000 0.000000
-0.000204 0.005346 -0.000597 -0.000000 0.000000 0.000000
0.144056 0.176913 0.037526 0.141537 -0.000000 0.000000
-0.000154 0.004332 -0.000993 -0.000000 0.000000 0.000000
-2 -122 0 0 247 2 0 10 0
4.10509 -10 2 0.2 0 52.8356 974.887 
-42.330575 -30.066660 -56.118506 -40.320472 1.000000 0.000000
-33.939280 -24.829755 -47.947239 -32.625595 0.010386 0.000000
0.110922 0.127085 0.063185 0.106229 0.009369 0.000000
-0.000102 0.000386 -0.000232 -0.000000 -0.000012 0.000000
0.082840 0.174287 0.009332 0.103867 -0.000000 0.000000
-0.000211 0.005430 -0.000667 -0.000000 0.000000 0.000000
0.144641 0.176955 0.034956 0.140698 -0.000000 0.000000
-0.000154 0.004419 -0.001096 -0.000000 0.000000 0.000000
-2 -123 0 0 248 2 0 10 0
4.105 -10 2 0.2 0 53.0415 965.944 
-42.252426 -30.022007 -56.808124 -40.431191 1.000000 0.000000
-33.828809 -24.818099 -48.293537 -32.713400 0.009810 0.000000
0.111593 0.127166 0.062748 0.106148 0.003104 0.000000
-0.000102 0.000389 -0.000240 -0.000000 -0.000035 0.000000
0.083671 0.174457 0.008230 0.103700 0.000000 0.000000
-0.000221 0.005501 -0.000731 -0.000000 -0.000000 0.000000
0.145358 0.176987 0.033070 0.139932 -0.000000 0.000000
-0.000156 0.004468 -0.001193 -0.000000 0.000000 0.000000
-2 -124 0 0 249 2 0 10 0
4.10482 -10 2 0.2 0 53.2357 954.452 
-42.195091 -30.019240 -57.329669 -40.535692 1.000001 0.000000
-33.729906 -24.804916 -48.568052 -32.795102 0.013560 0.000000
0.112303 0.127346 0.062502 0.106092 0.009236 0.000000
-0.000102 0.000389 -0.000248 0.000000 -0.000555 0.000000
0.084405 0.174523 0.007472 0.103558 0.000000 0.000000
-0.000237 0.005571 -0.000806 -0.000000 -0.000000 0.000000
0.146025 0.176825 0.031686 0.139201 -0.000000 0.000000
-0.000171 0.004537 -0.001289 -0.000000 0.000000 0.000000
-2 -125 0 0 250 2 0 10 0
4.10453 -10 2 0.2 0 53.4237 941.197 
-42.150915 -30.006829 -57.809259 -40.637001 1.000001 0.000000
-33.639398 -24.803828 -48.774177 -32.875467 0.012767 0.000000
0.113064 0.127279 0.062357 0.106028 0.005201 0.000000
-0.000103 0.000390 -0.000255 -0.000000 -0.000434 0.000000
0.085058 0.174573 0.006859 0.103410 0.000000 0.000000
-0.000259 0.005562 -0.000864 -0.000000 -0.000000 0.000000
0.146656 0.176757 0.030633 0.138470 0.000000 0.000000
-0.000183 0.004528 -0.001402 -0.000000 -0.000000 0.000000
-2 -126 0 0 251 2 0 10 0
4.10404 -10 2 0.2 0 53.6072 926.953 
-42.147379 -29.984550 -58.163768 -40.736307 1.000000 0.000000
-33.584259 -24.812724 -48.931156 -32.956610 0.011949 0.000000
0.113770 0.127174 0.062286 0.105935 0.002656 0.000000
-0.000106 0.000392 -0.000262 -0.000000 -0.000343 0.000000
0.085415 0.174519 0.006420 0.103231 0.000000 0.000000
-0.000288 0.005624 -0.000931 -0.000000 -0.000000 0.000000
0.147103 0.176804 0.029945 0.137734 -0.000000 0.000000
-0.000204 0.004588 -0.001498 -0.000000 -0.000000 0.000000
-2 -127 0 0 252 2 0 10 0
4.10325 -10 2 0.2 0 53.7934 911.711 
-42.275032 -29.979779 -58.485006 -40.838058 1.000000 0.000000
-33.655720 -24.856437 -49.058263 -33.042606 0.020755 0.000000
0.114177 0.127256 0.062229 0.105794 -0.000192 0.000000
-0.000111 0.000392 -0.000268 -0.000000 0.000069 0.000000
0.084729 0.173702 0.006060 0.103003 0.000000 0.000000
-0.000339 0.005562 -0.000979 -0.000000 0.000000 0.000000
0.146885 0.177127 0.029256 0.136963 0.000000 0.000000
-0.000249 0.004537 -0.001589 -0.000000 0.000000 0.000000
-2 -128 0 0 253 2 0 10 0
4.10174 -10 2 0.2 0 54.0184 892.845 
-42.428081 -29.999783 -58.730120 -40.962773 0.999999 0.000000
-33.729386 -24.825226 -49.176654 -33.151567 0.019134 0.000000
0.114754 0.127101 0.062170 0.105552 -0.000086 0.000000
-0.000117 0.000391 -0.000274 -0.000000 0.000062 0.000000
0.083992 0.174082 0.005766 0.102657 0.000000 0.000000
-0.000403 0.005628 -0.001047 0.000000 0.000000 0.000000
0.146709 0.177134 0.028808 0.136011 -0.000000 0.000000
-0.000285 0.004598 -0.001635 -0.000000 -0.000000 0.000000
-2 -129 0 0 254 2 0 10 0
4.09987 -10 2 0.2 0 54.2095 876.729 
-42.633810 -29.999278 -58.982377 -41.070753 1.000000 0.000000
-33.860216 -24.800326 -49.243190 -33.248454 0.017802 0.000000
0.115075 0.126965 0.062132 0.105282 0.000053 0.000000
-0.000124 0.000392 -0.000278 -0.000000 -0.000052 0.000000
0.082806 0.174383 0.005517 0.102300 0.000000 0.000000
-0.000469 0.005578 -0.001096 -0.000000 0.000000 0.000000
0.146202 0.177116 0.028350 0.135188 -0.000000 0.000000
-0.000314 0.004532 -0.001707 -0.000000 -0.000000 0.000000
-2 -130 0 0 255 2 0 10 0
4.09733 -10 2 0.2 0 54.4048 860.398 
-42.907395 -30.000769 -59.146281 -41.183156 1.000000 0.000000
-34.044548 -24.824120 -49.322473 -33.351108 0.027440 0.000000
0.115271 0.126833 0.062075 0.104946 0.000004 0.000019
-0.000132 0.000391 -0.000282 -0.000000 0.000004 -0.000019
0.081195 0.174468 0.005390 0.101878 0.000000 0.000000
-0.000542 0.005593 -0.001131 -0.000000 0.000000 0.000000
0.145412 0.176896 0.028121 0.134341 -0.000000 0.000000
-0.000328 0.004571 -0.001741 0.000000 -0.000000 0.000000
-2 -131 0 0 256 2 0 10 0
4.094 -10 2 0.2 0 54.6059 843.835 
-43.279779 -30.032418 -59.291292 -41.301274 0.999998 0.000000
-34.316742 -24.841971 -49.364384 -33.460325 0.025581 0.000000
0.115274 0.126635 0.062016 0.104542 0.000011 0.000017
-0.000143 0.000389 -0.000285 -0.000000 0.000011 -0.000017
0.078881 0.174290 0.005231 0.101389 0.000000 0.000000
-0.000632 0.005466 -0.001175 -0.000000 -0.000000 0.000000
0.144160 0.176909 0.027865 0.133464 0.000000 0.000000
-0.000421 0.004466 -0.001814 0.000000 -0.000000 0.000000
-2 -132 0 0 257 2 0 10 0
4.08983 -10 2 0.2 0 54.8117 827.242 
-43.744905 -30.100317 -59.412377 -41.424587 0.999995 0.000000
-34.666613 -24.832667 -49.401346 -33.575267 0.023776 0.000000
0.115112 0.126355 0.061939 0.104072 0.000041 0.000000
-0.000155 0.000391 -0.000288 -0.000000 0.000003 0.000000
0.075980 0.174007 0.005089 0.100837 0.000000 0.000000
-0.000734 0.005583 -0.001194 -0.000000 -0.000000 0.000000
0.142473 0.176910 0.027611 0.132565 -0.000000 0.000000
-0.000548 0.004557 -0.001846 -0.000000 -0.000000 0.000000
-2 -133 0 0 258 2 0 10 0
4.0845 -10 2 0.2 0 55.0317 809.932 
-44.709126 -30.102285 -59.531288 -41.559202 0.999999 0.000000
-35.446030 -24.836124 -49.445930 -33.701360 0.031346 0.000000
0.114281 0.125991 0.061845 0.103513 0.000006 0.000000
-0.000177 0.000391 -0.000291 0.000000 -0.000000 0.000000
0.069831 0.174245 0.004993 0.100194 0.000000 0.000000
-0.000909 0.005535 -0.001241 0.000000 -0.000000 0.000000
0.138329 0.176925 0.027449 0.131602 -0.000000 0.000000
-0.000718 0.004526 -0.001895 0.000000 0.000000 0.000000
-2 -134 0 0 259 2 0 10 0
4.07557 -10 2 0.2 0 55.3399 786.478 
-45.828514 -30.127369 -59.633193 -41.752224 0.999998 0.000000
-36.322086 -24.875611 -49.496329 -33.882645 0.028285 0.000000
0.113444 0.125369 0.061675 0.102643 0.000007 0.000000
-0.000200 0.000390 -0.000293 -0.000000 -0.000000 0.000000
0.063188 0.173864 0.004922 0.099214 0.000000 0.000000
-0.001091 0.005522 -0.001285 -0.000000 -0.000000 0.000000
0.133474 0.176880 0.027308 0.130255 -0.000000 0.000000
-0.000963 0.004536 -0.001984 -0.000000 -0.000000 0.000000
-2 -135 0 0 260 2 0 10 0
4.06806 -10 2 0.2 0 55.563 770.06 
-46.773842 -30.169711 -59.660032 -41.895095 0.999994 0.000000
-37.067981 -24.892329 -49.512662 -34.016915 0.026225 0.000000
0.112655 0.124832 0.061540 0.101957 0.000012 0.000000
-0.000218 0.000390 -0.000294 -0.000000 0.000000 0.000000
0.057821 0.173302 0.004840 0.098454 0.000000 0.000000
-0.001210 0.005454 -0.001306 -0.000000 0.000000 0.000000
0.129069 0.176808 0.027260 0.129281 0.000000 0.000000
-0.001157 0.004497 -0.001976 -0.000000 0.000000 0.000000
-2 -136 0 0 261 2 0 10 0
4.05963 -10 2 0.2 0 55.7883 753.949 
-47.706868 -30.227042 -59.777648 -42.041776 0.999998 0.000000
-37.802441 -24.888339 -49.527642 -34.154703 0.025616 0.000000
0.111845 0.124283 0.061382 0.101221 0.000006 0.000000
-0.000233 0.000390 -0.000295 -0.000000 -0.000000 0.000000
0.052785 0.173352 0.004765 0.097649 0.000000 0.000000
-0.001298 0.005439 -0.001336 -0.000000 0.000000 0.000000
0.124522 0.176777 0.027085 0.128298 -0.000000 0.000000
-0.001343 0.004478 -0.002013 -0.000000 -0.000000 0.000000
-2 -137 0 0 262 2 0 10 0
4.04995 -10 2 0.2 0 56.0233 737.601 
-48.893771 -30.307324 -59.816854 -42.197373 0.999987 0.000000
-38.752499 -24.892253 -49.553463 -34.300727 0.023628 0.000000
0.110744 0.123615 0.061215 0.100411 0.000013 0.000000
-0.000249 0.000389 -0.000296 -0.000000 0.000000 0.000000
0.046656 0.173332 0.004742 0.096771 0.000000 0.000000
-0.001361 0.005406 -0.001361 0.000000 0.000000 0.000000
0.118271 0.176751 0.027018 0.127274 0.000000 0.000000
-0.001583 0.004474 -0.002053 -0.000000 -0.000000 0.000000
-2 -138 0 0 263 2 0 10 0
4.03948 -10 2 0.2 0 56.2564 721.83 
-50.128946 -30.358297 -59.843958 -42.354072 1.000001 0.000000
-39.751940 -24.908322 -49.565450 -34.447618 0.021778 0.000000
0.109544 0.122885 0.061017 0.099568 -0.000002 0.000000
-0.000263 0.000389 -0.000296 -0.000000 0.000000 0.000000
0.040661 0.173182 0.004745 0.095866 0.000000 0.000000
-0.001373 0.005327 -0.001373 -0.000000 0.000000 0.000000
0.111299 0.176698 0.026994 0.126258 0.000000 0.000000
-0.001798 0.004331 -0.002071 0.000000 0.000000 0.000000
-2 -139 0 0 264 2 0 10 0
4.02802 -10 2 0.2 0 56.4922 706.287 
-51.450590 -30.417966 -59.889455 -42.514951 0.999998 0.000000
-40.839587 -24.959194 -49.559961 -34.598247 0.020701 0.000000
0.108190 0.122077 0.060806 0.098677 0.000002 0.000000
-0.000275 0.000388 -0.000296 0.000000 -0.000000 0.000000
0.034655 0.172713 0.004677 0.094918 0.000000 0.000000
-0.001329 0.005199 -0.001409 -0.000000 -0.000000 0.000000
0.103266 0.176699 0.026935 0.125229 0.000000 0.000000
-0.001967 0.004316 -0.002089 -0.000000 0.000000 0.000000
-2 -140 0 0 265 2 0 10 0
4.01553 -10 2 0.2 0 56.7311 690.929 
-52.706305 -30.508581 -59.906683 -42.680255 1.000004 0.000000
-41.890841 -24.977570 -49.577746 -34.752856 0.018999 0.000000
0.106798 0.121218 0.060579 0.097737 -0.000000 0.000000
-0.000283 0.000386 -0.000295 0.000000 -0.000000 0.000000
0.029351 0.172228 0.004669 0.093925 0.000000 0.000000
-0.001241 0.005271 -0.001422 -0.000000 -0.000000 0.000000
0.095134 0.176644 0.026900 0.124186 0.000000 0.000000
-0.002090 0.004359 -0.002090 -0.000000 0.000000 0.000000
-2 -141 0 0 266 2 0 10 0
4.0021 -10 2 0.2 0 56.9716 675.835 
-53.893234 -30.615995 -59.892646 -42.848899 0.999998 0.000000
-42.907176 -24.999390 -49.584495 -34.910449 0.017397 0.000000
0.105346 0.120287 0.060320 0.096755 0.000001 0.000000
-0.000288 0.000385 -0.000294 -0.000000 -0.000000 0.000000
0.024679 0.171998 0.004683 0.092895 0.000000 0.000000
-0.001120 0.005175 -0.001447 0.000000 -0.000000 0.000000
0.086963 0.176556 0.026900 0.123135 0.000000 0.000000
-0.002141 0.004318 -0.002141 -0.000000 -0.000000 0.000000
-2 -142 0 0 267 2 0 10 0
3.98769 -10 2 0.2 0 57.2138 660.973 
-54.851158 -30.674350 -59.897676 -43.020946 1.000000 0.000000
-43.743408 -25.037024 -49.585535 -35.071127 0.015721 0.000000
0.103983 0.119258 0.060066 0.095730 -0.000000 0.000000
-0.000290 0.000386 -0.000294 -0.000000 0.000000 0.000000
0.021161 0.171578 0.004671 0.091827 0.000000 0.000000
-0.001001 0.005128 -0.001465 -0.000000 0.000000 0.000000
0.080071 0.176443 0.026885 0.122074 0.000000 0.000000
-0.002125 0.004290 -0.002148 -0.000000 -0.000000 0.000000
-2 -143 0 0 268 2 0 10 0
3.97202 -10 2 0.2 0 57.4619 646.07 
-55.834340 -30.795517 -59.878986 -43.199437 0.999956 0.000000
-44.631292 -25.070764 -49.583198 -35.237772 0.014292 0.000000
0.102422 0.118151 0.059760 0.094643 0.000016 0.000000
-0.000291 0.000384 -0.000292 0.000000 0.000000 0.000000
0.017745 0.171232 0.004682 0.090702 0.000000 0.000000
-0.000860 0.005087 -0.001484 0.000000 -0.000000 0.000000
0.072577 0.176462 0.026911 0.120984 -0.000000 0.000000
-0.002045 0.004231 -0.002195 -0.000000 0.000000 0.000000
-2 -144 0 0 269 2 0 10 0
3.95563 -10 2 0.2 0 57.7072 631.628 
-56.663327 -30.883327 -59.903875 -43.378068 0.999970 0.000000
-45.405750 -25.124562 -49.574158 -35.404559 0.012975 0.000000
0.100861 0.116990 0.059461 0.093533 0.000008 0.000000
-0.000291 0.000382 -0.000291 -0.000000 -0.000000 0.000000
0.015025 0.170667 0.004663 0.089559 0.000000 0.000000
-0.000729 0.004997 -0.001508 -0.000000 0.000000 0.000000
0.065940 0.176475 0.026960 0.119904 0.000000 0.000000
-0.001926 0.004207 -0.002203 -0.000000 0.000000 0.000000
-2 -145 0 0 270 2 0 10 0
3.93829 -10 2 0.2 0 57.9531 617.417 
-57.330616 -31.006747 -59.876714 -43.559217 0.999987 0.000000
-46.055409 -25.140150 -49.576185 -35.573777 0.021131 0.000000
0.099315 0.115785 0.059140 0.092383 0.000002 0.000000
-0.000289 0.000382 -0.000289 0.000000 -0.000000 0.000000
0.012930 0.170113 0.004716 0.088384 0.000000 0.000000
-0.000616 0.004931 -0.001526 0.000000 -0.000000 0.000000
0.060310 0.176271 0.026945 0.118817 -0.000000 0.000000
-0.001762 0.004099 -0.002233 0.000000 -0.000000 0.000000
-2 -146 0 0 271 2 0 10 0
3.91991 -10 2 0.2 0 58.2005 603.358 
-57.903869 -31.146829 -59.866778 -43.743597 0.999993 0.000000
-46.640103 -25.173310 -49.564475 -35.746167 0.019323 0.000000
0.097702 0.114482 0.058783 0.091188 0.000001 0.000000
-0.000286 0.000380 -0.000286 -0.000000 -0.000000 0.000000
0.011185 0.169757 0.004714 0.087170 0.000000 0.000000
-0.000512 0.004841 -0.001532 -0.000000 0.000000 0.000000
0.055195 0.176157 0.027008 0.117719 -0.000000 0.000000
-0.001589 0.004101 -0.002238 -0.000000 0.000000 0.000000
-2 -147 0 0 272 2 0 10 0
3.90058 -10 2 0.2 0 58.4478 589.516 
-58.360688 -31.342156 -59.830756 -43.930017 1.000028 0.000000
-47.133860 -25.227490 -49.547345 -35.920694 0.017619 0.000000
0.096072 0.113108 0.058415 0.089955 -0.000002 0.000000
-0.000282 0.000379 -0.000284 -0.000000 -0.000000 0.000000
0.009817 0.169175 0.004724 0.085926 0.000000 0.000000
-0.000424 0.004608 -0.001562 -0.000000 -0.000000 0.000000
0.050841 0.176065 0.027088 0.116616 0.000000 0.000000
-0.001415 0.003978 -0.002266 -0.000000 0.000000 0.000000
-2 -148 0 0 273 2 0 10 0
3.88022 -10 2 0.2 0 58.6958 575.828 
-58.781151 -31.405731 -59.763715 -44.119027 0.999669 0.000000
-47.626152 -25.322957 -49.541254 -36.097963 0.014314 0.000000
0.094259 0.111657 0.058033 0.088679 0.000022 0.000000
-0.000278 0.000376 -0.000281 -0.000000 -0.000000 0.000000
0.008554 0.168130 0.004814 0.084645 -0.000000 0.000000
-0.000337 0.004668 -0.001568 -0.000000 0.000000 0.000000
0.046451 0.176072 0.027114 0.115505 0.000000 0.000000
-0.001248 0.003989 -0.002280 -0.000000 0.000000 0.000000
-2 -149 0 0 274 2 0 10 0
3.85812 -10 2 0.2 0 58.952 561.86 
-59.033104 -31.572622 -59.723492 -44.316484 0.999943 0.000000
-47.957349 -25.369640 -49.522810 -36.283591 0.012886 0.000000
0.092554 0.110068 0.057604 0.087317 0.000003 0.000000
-0.000274 0.000374 -0.000278 -0.000000 -0.000000 0.000000
0.007762 0.167300 0.004829 0.083285 0.000000 0.000000
-0.000278 0.004516 -0.001596 -0.000000 -0.000000 0.000000
0.043464 0.175965 0.027212 0.114350 0.000000 0.000000
-0.001104 0.003884 -0.002300 -0.000000 0.000000 0.000000
-2 -150 4 11 275 2 0 10 0
3.83577 -10 2 0.2 0 59.1987 548.545 
-59.203058 -31.751855 -59.702019 -44.508859 0.999913 0.000000
-48.217049 -25.438938 -49.499887 -36.464958 0.011599 0.000000
0.090888 0.108458 0.057174 0.085959 0.000003 0.000000
-0.000269 0.000371 -0.000274 -0.000000 -0.000000 0.000000
0.007179 0.166557 0.004854 0.081939 0.000000 0.000000
-0.000231 0.004446 -0.001609 -0.000000 -0.000000 0.000000
0.041081 0.175805 0.027317 0.113232 -0.000000 0.000000
-0.000975 0.003852 -0.002332 -0.000000 -0.000000 0.000000
-2 -151 0 0 276 2 0 10 0
3.8124 -10 2 0.2 0 59.4446 535.391 
-59.313767 -31.922521 -59.649117 -44.702698 0.999947 0.000000
-48.429289 -25.545846 -49.490135 -36.648313 0.014608 0.000000
0.089191 0.106785 0.056722 0.084559 -0.000003 0.000000
-0.000264 0.000368 -0.000270 -0.000000 0.000000 0.000000
0.006729 0.165446 0.004914 0.080560 0.000000 0.000000
-0.000193 0.004253 -0.001631 -0.000000 0.000000 0.000000
0.039088 0.175670 0.027330 0.112110 0.000000 0.000000
-0.000852 0.003758 -0.002321 0.000000 0.000000 0.000000
-2 -152 0 0 277 2 0 10 0
3.78801 -10 2 0.2 0 59.689 522.399 
-59.373155 -32.129185 -59.589185 -44.897625 0.999930 0.000000
-48.596648 -25.606113 -49.463259 -36.833409 0.013156 0.000000
0.087478 0.105025 0.056244 0.083117 -0.000005 0.000000
-0.000259 0.000366 -0.000267 0.000000 0.000001 0.000000
0.006396 0.164326 0.004960 0.079147 0.000000 0.000000
-0.000161 0.004194 -0.001635 0.000000 -0.000000 0.000000
0.037474 0.175511 0.027453 0.110988 0.000000 0.000000
-0.000758 0.003661 -0.002351 -0.000000 0.000000 0.000000
-2 -153 0 0 278 2 0 10 0
3.76257 -10 2 0.2 0 59.9316 509.564 
-59.389320 -32.338522 -59.509043 -45.093381 0.999927 0.000000
-48.726313 -25.694794 -49.431639 -37.020116 0.011801 0.000000
0.085744 0.103181 0.055754 0.081630 -0.000009 0.000000
-0.000253 0.000361 -0.000262 0.000000 0.000001 0.000000
0.006155 0.163363 0.005025 0.077701 0.000000 0.000000
-0.000136 0.004007 -0.001662 0.000000 -0.000000 0.000000
0.036174 0.175346 0.027596 0.109867 0.000000 0.000000
-0.000678 0.003600 -0.002361 -0.000000 -0.000000 0.000000
-2 -154 0 0 279 2 0 10 0
3.73606 -10 2 0.2 0 60.1718 496.883 
-59.370152 -32.582215 -59.412121 -45.289659 0.999972 0.000000
-48.825478 -25.807852 -49.409394 -37.208260 0.013410 0.000000
0.083983 0.101247 0.055225 0.080096 -0.000012 0.000000
-0.000248 0.000358 -0.000258 -0.000000 0.000001 0.000000
0.005987 0.162005 0.005106 0.076220 0.000000 0.000000
-0.000115 0.003895 -0.001677 -0.000000 -0.000000 0.000000
0.035123 0.175153 0.027728 0.108750 0.000000 0.000000
-0.000600 0.003483 -0.002379 0.000000 -0.000000 0.000000
-2 -155 0 0 280 2 0 10 0
3.70847 -10 2 0.2 0 60.4087 484.363 
-59.320482 -32.823735 -59.320482 -45.485960 0.999949 0.000000
-48.896699 -25.949093 -49.383299 -37.397495 0.012001 0.000000
0.082199 0.099226 0.054677 0.078514 -0.000026 0.000000
-0.000242 0.000352 -0.000253 0.000000 0.000002 0.000000
0.005882 0.160488 0.005202 0.074702 0.000000 0.000000
-0.000098 0.003684 -0.001686 0.000000 0.000000 0.000000
0.034308 0.174881 0.027852 0.107641 0.000000 0.000000
-0.000545 0.003398 -0.002383 -0.000000 -0.000000 0.000000
-2 -156 0 0 281 2 0 10 0
3.67974 -10 2 0.2 0 60.6415 472.005 
-59.244856 -33.124219 -59.244856 -45.681796 0.999933 0.000000
-48.944478 -26.072204 -49.350591 -37.587501 0.010693 0.000000
0.080385 0.097106 0.054090 0.076879 -0.000055 0.000000
-0.000236 0.000347 -0.000248 -0.000000 0.000003 0.000000
0.005829 0.158692 0.005314 0.073147 0.000000 0.000000
-0.000084 0.003556 -0.001707 -0.000000 -0.000000 0.000000
0.033687 0.174602 0.028005 0.106545 0.000000 0.000000
-0.000501 0.003243 -0.002412 0.000000 0.000000 0.000000
-2 -157 0 0 282 2 0 10 0
3.64986 -10 2 0.2 0 60.8688 459.817 
-59.146755 -33.429832 -59.146755 -45.876418 0.999934 0.000000
-48.969599 -26.235537 -49.310347 -37.777745 0.010240 0.000000
0.078547 0.094872 0.053482 0.075188 -0.000116 0.000000
-0.000230 0.000341 -0.000242 0.000000 0.000004 0.000000
0.005825 0.156760 0.005413 0.071550 0.000000 0.000000
-0.000073 0.003330 -0.001721 0.000000 -0.000000 0.000000
0.033257 0.174270 0.028186 0.105470 0.000000 0.000000
-0.000455 0.003164 -0.002409 0.000000 0.000000 0.000000
-2 -158 0 0 283 2 0 10 0
3.6188 -10 2 0.2 0 61.0886 447.805 
-59.027337 -33.775462 -59.027337 -46.068775 0.999874 0.000000
-48.977838 -26.435104 -49.263080 -37.967477 0.009060 0.000000
0.076654 0.092541 0.052847 0.073433 -0.000260 0.000000
-0.000224 0.000332 -0.000236 -0.000000 0.000010 0.000000
0.005859 0.154625 0.005524 0.069910 0.000000 0.000000
-0.000064 0.003152 -0.001733 -0.000000 -0.000000 0.000000
0.032962 0.173840 0.028407 0.104426 -0.000000 0.000000
-0.000427 0.003018 -0.002433 -0.000000 0.000000 0.000000
-2 -159 0 0 284 2 0 10 0
3.58665 -10 2 0.2 0 61.2976 435.984 
-58.887176 -34.191267 -58.887176 -46.256818 0.999790 0.000000
-48.967000 -26.658786 -49.208634 -38.155132 0.007978 0.000000
0.074712 0.090080 0.052183 0.071610 -0.000589 0.000000
-0.000217 0.000323 -0.000230 -0.000000 0.000018 0.000000
0.005934 0.151854 0.005660 0.068225 0.000000 0.000000
-0.000057 0.002917 -0.001750 -0.000000 -0.000000 0.000000
0.032825 0.173342 0.028663 0.103433 0.000000 0.000000
-0.000407 0.002871 -0.002429 -0.000000 0.000000 0.000000
-2 -160 0 0 285 2 0 10 0
3.55364 -10 2 0.2 0 61.4906 424.358 
-58.725218 -34.639084 -58.725218 -46.437182 0.999659 0.000000
-48.936156 -26.942801 -49.144962 -38.338163 0.008657 0.000000
0.072712 0.087466 0.051476 0.069717 -0.001406 0.000000
-0.000211 0.000312 -0.000223 0.000000 0.000040 0.000000
0.006053 0.148557 0.005824 0.066497 0.000000 0.000000
-0.000052 0.002653 -0.001753 0.000000 -0.000000 0.000000
0.032851 0.172672 0.028965 0.102520 0.000000 0.000000
-0.000391 0.002726 -0.002428 0.000000 -0.000000 0.000000
-2 -161 0 0 286 2 0 10 0
3.5205 -10 2 0.2 0 61.6586 412.92 
-58.538669 -35.166215 -58.548153 -46.603608 0.999501 0.000000
-48.879012 -27.301080 -49.071363 -38.511700 0.007593 0.000000
0.070669 0.084711 0.050763 0.067764 -0.003467 0.000000
-0.000204 0.000297 -0.000215 0.000000 0.000074 0.000000
0.006229 0.144804 0.006024 0.064740 0.000000 0.000000
-0.000050 0.002421 -0.001763 0.000000 -0.000000 0.000000
0.033103 0.171809 0.029320 0.101732 -0.000000 0.000000
-0.000389 0.002563 -0.002432 0.000000 -0.000000 0.000000
-2 -162 0 0 287 2 0 10 0
3.48878 -10 2 0.2 0 61.7896 401.619 
-58.324427 -35.773406 -58.340075 -46.746261 0.999336 0.000000
-48.788642 -27.714178 -48.984556 -38.667975 -0.008807 0.000000
0.068619 0.081837 0.050064 0.065798 0.006621 0.000000
-0.000196 0.000281 -0.000207 -0.000000 0.000117 0.000000
0.006478 0.140147 0.006269 0.063000 0.000000 0.000000
-0.000051 0.002177 -0.001756 0.000000 -0.000000 0.000000
0.033641 0.170713 0.029748 0.101128 -0.000000 0.000000
-0.000402 0.002398 -0.002430 -0.000000 0.000000 0.000000
-2 -163 0 0 288 2 0 10 0
3.4607 -10 2 0.2 0 61.874 390.284 
-58.080113 -36.421490 -58.084602 -46.855195 0.999375 0.000000
-48.656269 -28.210017 -48.883009 -38.799121 -0.022550 0.000000
0.066634 0.078946 0.049429 0.063906 0.005943 0.000000
-0.000189 0.000262 -0.000199 0.000000 0.000104 0.000000
0.006819 0.134886 0.006571 0.061353 -0.000000 0.000000
-0.000059 0.001961 -0.001736 -0.000000 0.000000 0.000000
0.034546 0.169311 0.030266 0.100742 -0.000000 0.000000
-0.000433 0.002254 -0.002410 -0.000000 -0.000000 0.000000
-2 -164 0 0 289 2 0 10 0
3.4376 -10 2 0.2 0 61.9162 378.49 
-57.802464 -37.079312 -57.802464 -46.929683 0.999917 0.000000
-48.474443 -28.754364 -48.759609 -38.905281 -0.055632 0.000000
0.064775 0.076119 0.048870 0.062157 0.005066 0.000000
-0.000183 0.000245 -0.000190 -0.000000 0.000014 0.000000
0.007275 0.129282 0.006945 0.059847 0.000000 0.000000
-0.000072 0.001789 -0.001700 0.000000 0.000000 0.000000
0.035881 0.167619 0.030912 0.100533 -0.000000 0.000000
-0.000486 0.002144 -0.002366 0.000000 0.000000 0.000000
-2 -165 0 0 290 2 0 10 0
3.41874 -10 2 0.2 0 61.9327 365.624 
-57.482140 -37.708184 -57.482140 -46.979899 0.999957 0.000000
-48.237497 -29.295779 -48.608205 -38.996432 -0.123839 0.000000
0.063020 0.073367 0.048382 0.060533 0.004206 0.000000
-0.000176 0.000227 -0.000182 -0.000000 0.000003 0.000000
0.007871 0.123790 0.007415 0.058454 0.000000 0.000000
-0.000094 0.001666 -0.001650 -0.000000 0.000000 0.000000
0.037680 0.165812 0.031733 0.100395 -0.000000 0.000000
-0.000557 0.002065 -0.002304 -0.000000 0.000000 0.000000
-2 -166 0 0 291 2 0 10 0
3.40249 -10 2 0.2 0 61.9416 351.248 
-57.107403 -38.295960 -57.107403 -47.018579 0.999935 0.000000
-47.940790 -29.845604 -48.419896 -39.084727 -0.239803 0.000000
0.061308 0.070649 0.047906 0.058974 0.003418 0.000000
-0.000169 0.000212 -0.000173 -0.000000 -0.000004 0.000000
0.008637 0.118434 0.007898 0.057110 0.000000 0.000000
-0.000122 0.001587 -0.001586 -0.000000 0.000000 0.000000
0.039964 0.163795 0.032626 0.100223 0.000000 0.000000
-0.000645 0.002017 -0.002237 -0.000000 0.000000 0.000000
-2 -167 0 0 292 2 0 10 0
3.38732 -10 2 0.2 0 61.9562 335.378 
-56.674183 -38.840424 -56.674183 -47.055677 0.999940 0.000000
-47.587323 -30.380917 -48.218388 -39.178955 -0.395624 0.000000
0.059595 0.067947 0.047410 0.057432 0.002614 0.000000
-0.000161 0.000198 -0.000164 0.000000 -0.000012 0.000000
0.009588 0.113407 0.008529 0.055765 0.000000 0.000000
-0.000157 0.001536 -0.001520 0.000000 0.000000 0.000000
0.042695 0.161692 0.033795 0.099941 0.000000 0.000000
-0.000742 0.001993 -0.002158 0.000000 -0.000000 0.000000
-2 -168 0 0 293 2 0 10 0
3.37224 -10 2 0.2 0 61.9841 318.488 
-56.191416 -39.343167 -56.251602 -47.097260 0.999964 0.000000
-47.190719 -30.894838 -47.971616 -39.283252 -0.552114 0.000000
0.057867 0.065275 0.046868 0.055886 0.001908 0.000000
-0.000154 0.000186 -0.000155 -0.000000 -0.000012 0.000000
0.010712 0.108676 0.009255 0.054399 0.000000 0.000000
-0.000195 0.001505 -0.001450 -0.000000 0.000000 0.000000
0.045752 0.159501 0.035098 0.099512 -0.000000 0.000000
-0.000838 0.001982 -0.002071 -0.000000 0.000000 0.000000
-2 -169 0 0 294 2 0 10 0
3.35669 -10 2 0.2 0 62.0282 301.259 
-55.678690 -39.797734 -55.791330 -47.146022 0.999998 0.000000
-46.771680 -31.382643 -47.714409 -39.398011 -0.656572 0.000000
0.056134 0.062668 0.046256 0.054336 0.001397 0.000000
-0.000145 0.000176 -0.000146 -0.000000 -0.000003 0.000000
0.011968 0.104292 0.010106 0.053015 0.000000 0.000000
-0.000234 0.001484 -0.001384 -0.000000 0.000000 0.000000
0.048967 0.157257 0.036594 0.098935 -0.000000 0.000000
-0.000923 0.001976 -0.001980 -0.000000 0.000000 0.000000
-2 -170 0 0 295 2 0 10 0
3.34044 -10 2 0.2 0 62.0881 284.289 
-55.158944 -40.212523 -55.320243 -47.202656 1.000002 0.000000
-46.353083 -31.851029 -47.418395 -39.521865 -0.675427 0.000000
0.054404 0.060151 0.045588 0.052789 0.000944 0.000000
-0.000137 0.000167 -0.000137 -0.000000 -0.000009 0.000000
0.013297 0.100213 0.010956 0.051620 -0.000000 0.000000
-0.000270 0.001463 -0.001317 0.000000 0.000000 0.000000
0.052152 0.154952 0.038236 0.098224 0.000000 0.000000
-0.000992 0.001974 -0.001895 0.000000 -0.000000 0.000000
-2 -171 0 0 296 2 0 10 0
3.32338 -10 2 0.2 0 62.1631 267.975 
-54.650839 -40.611221 -54.842999 -47.267279 0.999994 0.000000
-45.950922 -32.308334 -47.125765 -39.653415 -0.607931 0.000000
0.052689 0.057732 0.044864 0.051250 0.000619 0.000000
-0.000128 0.000159 -0.000128 -0.000000 -0.000068 0.000000
0.014646 0.096362 0.011909 0.050222 0.000001 0.000000
-0.000300 0.001436 -0.001256 0.000000 -0.000000 0.000000
0.055181 0.152556 0.039999 0.097399 0.000000 0.000000
-0.001042 0.001961 -0.001817 -0.000000 0.000000 0.000000
-2 -172 0 0 297 2 0 10 0
3.30543 -10 2 0.2 0 62.253 252.515 
-54.167829 -41.004087 -54.392554 -47.340364 0.999982 0.000000
-45.576067 -32.756599 -46.811918 -39.792144 -0.476416 0.000000
0.050992 0.055406 0.044087 0.049720 0.000567 0.000000
-0.000119 0.000151 -0.000119 0.000000 -0.000396 0.000000
0.015970 0.092607 0.012937 0.048823 0.000003 0.000000
-0.000324 0.001405 -0.001196 -0.000000 0.000000 0.000000
0.057970 0.150043 0.041908 0.096470 0.000000 0.000000
-0.001072 0.001942 -0.001747 -0.000000 0.000000 0.000000
-2 -173 0 0 298 2 0 10 0
3.28642 -10 2 0.2 0 62.3593 237.968 
-53.719350 -41.401127 -53.959718 -47.423208 0.999975 0.000000
-45.235605 -33.224835 -46.510699 -39.938762 -0.309680 0.000000
0.049310 0.053164 0.043252 0.048196 -0.002066 0.000000
-0.000111 0.000142 -0.000111 -0.000000 0.000359 0.000000
0.017230 0.088751 0.013976 0.047420 0.000005 0.000000
-0.000341 0.001362 -0.001146 -0.000000 -0.000000 0.000000
0.060466 0.147265 0.043928 0.095439 0.000000 0.000000
-0.001086 0.001907 -0.001676 0.000000 0.000000 0.000000
-2 -174 0 0 299 2 0 10 0
3.26603 -10 2 0.2 0 62.4852 224.311 
-53.312386 -41.811117 -53.550032 -47.518203 0.999975 0.000000
-44.934114 -33.718662 -46.210452 -40.095363 -0.122982 0.000000
0.047635 0.050993 0.042356 0.046668 -0.015679 0.000000
-0.000102 0.000134 -0.000102 -0.000000 0.000222 0.000000
0.018394 0.084798 0.015039 0.046006 0.000006 0.000000
-0.000351 0.001309 -0.001097 0.000000 0.000000 0.000000
0.062639 0.144172 0.045953 0.094290 -0.000000 0.000000
-0.001086 0.001863 -0.001610 -0.000000 -0.000000 0.000000
-2 -175 0 0 300 2 0 10 0
3.24374 -10 2 0.2 0 62.636 211.481 
-52.953627 -42.243279 -53.171778 -47.628975 0.999982 0.000000
-44.676112 -34.234762 -45.911279 -40.265452 0.012926 0.070561
0.045952 0.048872 0.041389 0.045122 0.012926 -0.070561
-0.000094 0.000125 -0.000094 -0.000000 0.000143 0.000000
0.019430 0.080700 0.016072 0.044564 0.000004 0.000000
-0.000354 0.001250 -0.001053 0.000000 -0.000000 0.000000
0.064459 0.140693 0.047874 0.092995 0.000000 0.000000
-0.001076 0.001806 -0.001550 0.000000 -0.000000 0.000000
-2 -176 0 0 301 2 0 10 0
3.21882 -10 2 0.2 0 62.8183 199.422 
-52.650072 -42.695291 -52.843350 -47.760153 0.999997 0.000000
-44.466121 -34.791879 -45.655284 -40.453612 0.087634 0.066431
0.044246 0.046776 0.040330 0.043541 0.087634 -0.066431
-0.000086 0.000115 -0.000086 -0.000000 0.000084 0.000000
0.020303 0.076474 0.017021 0.043077 0.000001 0.000000
-0.000353 0.001180 -0.001011 0.000000 0.000000 0.000000
0.065898 0.136836 0.049737 0.091515 -0.000000 0.000000
-0.001060 0.001736 -0.001496 0.000000 -0.000000 0.000000
-2 -177 0 0 302 2 0 10 0
3.19046 -10 2 0.2 0 63.0386 188.143 
-52.408641 -43.171580 -52.573017 -47.916184 1.000042 0.000000
-44.309029 -35.372459 -45.435800 -40.664183 0.155526 0.029039
0.042501 0.044686 0.039165 0.041910 0.155526 -0.029039
-0.000078 0.000106 -0.000078 -0.000000 0.000048 0.000000
0.020980 0.072112 0.017848 0.041529 -0.000007 0.000000
-0.000347 0.001109 -0.000973 -0.000000 0.000000 0.000000
0.066922 0.132571 0.051333 0.089810 0.000000 0.000000
-0.001038 0.001665 -0.001446 -0.000000 -0.000000 0.000000
-2 -178 0 0 303 2 0 10 0
3.15814 -10 2 0.2 0 63.2991 177.75 
-52.231763 -43.665074 -52.365864 -48.098754 1.000027 0.000000
-44.206133 -35.991978 -45.263839 -40.898602 0.266414 0.000000
0.040720 0.042600 0.037894 0.040229 0.172137 0.000000
-0.000070 0.000096 -0.000071 -0.000000 0.000031 0.000000
0.021443 0.067711 0.018511 0.039920 -0.000017 0.000000
-0.000337 0.001032 -0.000932 0.000000 -0.000000 0.000000
0.067519 0.127869 0.052539 0.087867 0.000000 0.000000
-0.001014 0.001583 -0.001400 0.000000 0.000000 0.000000
-2 -179 0 0 304 2 0 10 0
3.122 -10 2 0.2 0 63.5941 168.413 
-52.111199 -44.176055 -52.217901 -48.304136 1.000047 0.000000
-44.150308 -36.619566 -45.136574 -41.152916 0.345454 0.000000
0.038928 0.040547 0.036540 0.038522 0.217067 0.000000
-0.000063 0.000086 -0.000064 0.000000 0.000017 0.000000
0.021714 0.063317 0.018998 0.038275 -0.000027 0.000000
-0.000326 0.000954 -0.000889 -0.000000 0.000000 0.000000
0.067735 0.122814 0.053482 0.085718 -0.000000 0.000000
-0.000987 0.001499 -0.001350 -0.000000 -0.000000 0.000000
-2 -180 0 0 305 2 0 10 0
3.08293 -10 2 0.2 0 63.9105 160.245 
-52.026138 -44.701865 -52.108959 -48.523564 1.000045 0.000000
-44.125063 -37.266145 -45.042461 -41.418489 0.421103 0.000000
0.037163 0.038556 0.035149 0.036830 0.263930 0.000000
-0.000057 0.000077 -0.000057 -0.000000 0.000010 0.000000
0.021859 0.058975 0.019360 0.036634 -0.000025 0.000000
-0.000312 0.000873 -0.000839 -0.000000 0.000000 0.000000
0.067674 0.117475 0.054190 0.083436 -0.000000 0.000000
-0.000955 0.001403 -0.001291 -0.000000 0.000000 0.000000
-2 -181 0 0 306 2 0 10 0
3.04221 -10 2 0.2 0 64.2325 153.25 
-51.948732 -45.242949 -52.012254 -48.746370 1.000015 0.000000
-44.109141 -37.927359 -44.956415 -41.685170 0.503866 0.000000
0.035466 0.036656 0.033775 0.035194 0.302070 0.000000
-0.000051 0.000068 -0.000051 -0.000000 0.000006 0.000000
0.021968 0.054745 0.019684 0.035042 -0.000008 0.000000
-0.000297 0.000787 -0.000777 -0.000000 0.000000 0.000000
0.067468 0.111901 0.054766 0.081109 -0.000000 0.000000
-0.000914 0.001297 -0.001216 -0.000000 -0.000000 0.000000
-2 -182 0 0 307 2 0 10 0
3.0013 -10 2 0.2 0 64.5452 147.359 
-51.851524 -45.805966 -51.900043 -48.962222 0.999972 0.000000
-44.082188 -38.604363 -44.860661 -41.943115 0.593606 0.000000
0.033875 0.034880 0.032465 0.033653 0.330187 0.000000
-0.000045 0.000059 -0.000045 -0.000000 0.000004 0.000000
0.022131 0.050583 0.020049 0.033539 0.000015 0.000000
-0.000279 0.000696 -0.000703 -0.000000 -0.000000 0.000000
0.067241 0.106164 0.055447 0.078825 0.000000 0.000000
-0.000858 0.001174 -0.001119 -0.000000 -0.000000 0.000000
-2 -183 0 0 308 2 0 10 0
2.96184 -10 2 0.2 0 64.8352 142.488 
-51.712032 -46.388910 -51.749680 -49.161784 0.999935 0.000000
-44.028009 -39.292388 -44.733826 -42.182976 0.685328 0.000000
0.032427 0.033260 0.031269 0.032248 0.350867 0.000000
-0.000039 0.000050 -0.000039 -0.000000 0.000002 0.000000
0.022420 0.046540 0.020542 0.032165 0.000037 0.000000
-0.000257 0.000600 -0.000616 -0.000000 0.000000 0.000000
0.067089 0.100251 0.056356 0.076668 0.000000 -0.000000
-0.000786 0.001031 -0.000997 -0.000000 -0.000000 0.000000
-2 -184 0 0 309 2 0 10 0
2.92555 -10 2 0.2 0 65.0909 138.561 
-51.514872 -46.987415 -51.545256 -49.337172 1.000000 0.000000
-43.935465 -39.975882 -44.559812 -42.396134 0.773434 0.000000
0.031158 0.031829 0.030228 0.031016 0.366301 0.000000
-0.000032 0.000041 -0.000033 -0.000000 0.000002 0.000000
0.022891 0.042687 0.021229 0.030960 -0.000000 0.000000
-0.000230 0.000499 -0.000517 -0.000000 0.000000 0.000000
0.067082 0.094303 0.057606 0.074722 -0.000000 0.000000
-0.000694 0.000872 -0.000851 -0.000000 -0.000000 0.000000
-2 -185 0 0 310 2 0 10 0
2.89409 -10 2 0.2 0 65.3038 135.507 
-51.252590 -47.590388 -51.277741 -49.482613 1.000000 0.000000
-43.798662 -40.652613 -44.327089 -42.575423 0.852540 0.000000
0.030099 0.030617 0.029381 0.029990 0.378185 0.000000
-0.000026 0.000031 -0.000026 -0.000000 0.000001 0.000000
0.023575 0.039059 0.022155 0.029956 -0.000000 0.000000
-0.000197 0.000396 -0.000412 -0.000000 0.000000 0.000000
0.067268 0.088510 0.059268 0.073062 -0.000000 0.000000
-0.000581 0.000700 -0.000690 -0.000000 -0.000000 0.000000
-2 -186 0 0 311 2 0 10 0
2.86884 -10 2 0.2 0 65.4688 133.255 
-50.924882 -48.188012 -50.945560 -49.594783 1.000000 0.000000
-43.615914 -41.303795 -44.031105 -42.715772 0.917921 0.000000
0.029272 0.029644 0.028753 0.029193 0.387013 0.000000
-0.000019 0.000023 -0.000020 0.000000 0.000001 0.000000
0.024490 0.035724 0.023348 0.029174 -0.000000 0.000000
-0.000157 0.000291 -0.000302 -0.000000 0.000000 0.000000
0.067677 0.083017 0.061422 0.071746 -0.000000 0.000000
-0.000448 0.000518 -0.000514 -0.000000 -0.000000 0.000000
-2 -187 0 0 312 2 0 10 0
2.85077 -10 2 0.2 0 65.5836 131.74 
-50.536573 -48.769146 -50.551908 -49.672461 1.000000 0.000000
-43.388260 -41.916739 -43.671138 -42.814262 0.965802 0.000000
0.028687 0.028919 0.028357 0.028636 0.393049 0.000000
-0.000013 0.000014 -0.000013 0.000000 0.000001 0.000000
0.025641 0.032718 0.024838 0.028629 -0.000000 0.000000
-0.000109 0.000187 -0.000192 -0.000000 0.000000 0.000000
0.068333 0.077926 0.064101 0.070813 -0.000000 0.000000
-0.000298 0.000332 -0.000331 -0.000000 -0.000000 0.000000
-2 -188 0 0 313 2 0 10 0
2.84051 -10 2 0.2 0 65.6476 130.912 
-50.095233 -49.323590 -50.103128 -49.715670 1.000000 0.000000
-43.117859 -42.483330 -43.248063 -42.869573 0.993473 0.000000
0.028347 0.028446 0.028204 0.028324 0.396400 0.000000
-0.000006 0.000006 -0.000006 -0.000000 0.000001 0.000000
0.027027 0.030060 0.026644 0.028323 -0.000000 0.000000
-0.000051 0.000082 -0.000082 -0.000000 0.000000 0.000000
0.069257 0.073331 0.067319 0.070286 0.000000 0.000000
-0.000134 0.000145 -0.000144 -0.000000 -0.000000 0.000000
-2 -189 0 0 314 2 0 10 0
2.8381 -10 2 0.2 0 65.6624 130.722 
-49.732585 -49.718760 -49.732598 -49.725681 1.000000 0.000000
-42.887508 -42.875658 -42.889231 -42.882445 0.999997 0.000000
0.028252 0.028254 0.028250 0.028252 0.397176 0.000000
-0.000000 0.000000 -0.000000 0.000000 0.000001 0.000000
0.028226 0.028282 0.028222 0.028252 -0.000000 0.000000
-0.000001 0.000001 -0.000001 -0.000000 0.000000 0.000000
0.070139 0.070217 0.070110 0.070163 -0.000000 0.000000
-0.000002 0.000003 -0.000003 -0.000000 -0.000000 0.000000
-2 -190 0 0 315 2 0 10 0
2.84203 -10 2 0.2 0 65.6382 131.034 
-49.209876 -49.207990 -50.203468 -49.709317 0.999998 0.000000
-42.496741 -42.367083 -43.343120 -42.861414 0.989462 0.000000
0.028360 0.028526 0.028216 0.028370 0.395887 0.000000
0.000008 0.000008 -0.000007 -0.000000 0.000001 0.000000
0.030217 0.030598 0.026230 0.028368 0.000001 0.000000
0.000061 0.000104 -0.000106 -0.000000 0.000000 0.000000
0.072102 0.074270 0.066584 0.070364 0.000000 0.000000
0.000169 0.000185 -0.000184 -0.000000 0.000000 0.000000
-2 -191 0 0 316 2 0 10 0
2.85399 -10 2 0.2 0 65.5633 132.004 
-48.652566 -48.647097 -50.641328 -49.658790 0.999844 0.000000
-42.061898 -41.790597 -43.752307 -42.796842 0.957175 0.000000
0.028712 0.029053 0.028421 0.028734 0.391991 0.000000
0.000016 0.000016 -0.000014 -0.000000 0.000026 0.000000
0.032486 0.033330 0.024490 0.028725 0.000001 0.000000
0.000132 0.000209 -0.000215 -0.000000 0.000000 0.000000
0.074452 0.078977 0.063481 0.070979 0.000000 0.000000
0.000347 0.000372 -0.000370 -0.000000 -0.000000 0.000000
-2 -192 0 0 317 2 0 10 0
2.87364 -10 2 0.2 0 65.4378 133.671 
-48.072012 -48.061486 -51.022603 -49.573739 0.999731 0.000000
-41.585962 -41.169389 -44.098896 -42.689283 0.905480 0.000000
0.029303 0.029831 0.028867 0.029343 0.385360 0.000000
0.000024 0.000024 -0.000021 -0.000000 0.000031 0.000000
0.035031 0.036406 0.023060 0.029321 0.000001 0.000000
0.000209 0.000314 -0.000326 0.000000 0.000000 0.000000
0.077218 0.084162 0.060916 0.071995 0.000000 0.000000
0.000526 0.000557 -0.000553 -0.000000 -0.000000 0.000000
-2 -193 0 0 318 2 0 10 0
2.90032 -10 2 0.2 0 65.2623 136.089 
-47.477948 -47.462225 -51.342459 -49.454286 0.999626 0.000000
-41.070767 -40.511257 -44.383518 -42.540285 0.836989 0.000000
0.030130 0.030857 0.029544 0.030190 0.375884 0.000000
0.000033 0.000033 -0.000028 -0.000000 0.000027 0.000000
0.037852 0.039809 0.021921 0.030152 0.000001 0.000000
0.000291 0.000418 -0.000435 -0.000000 0.000000 0.000000
0.080430 0.089739 0.058877 0.073389 0.000000 -0.000000
0.000701 0.000737 -0.000725 -0.000000 -0.000000 0.000000
-2 -194 0 0 319 2 0 10 0
2.93297 -10 2 0.2 0 65.0394 139.327 
-46.880787 -46.859385 -51.596767 -49.301954 0.999594 0.000000
-40.519558 -39.831239 -44.604651 -42.353098 0.755511 0.000000
0.031177 0.032119 0.030437 0.031263 0.363247 0.000000
0.000042 0.000042 -0.000034 -0.000000 0.000025 0.000000
0.040941 0.043497 0.021050 0.031202 0.000002 0.000000
0.000373 0.000521 -0.000540 0.000000 0.000000 0.000000
0.084107 0.095586 0.057314 0.075117 0.000000 -0.000000
0.000864 0.000908 -0.000886 0.000000 0.000000 0.000000
-2 -195 0 0 320 2 0 10 0
2.97015 -10 2 0.2 0 64.7751 143.457 
-46.290593 -46.264053 -51.788955 -49.120522 0.999596 0.000000
-39.937202 -39.140578 -44.769256 -42.133195 0.665860 0.000000
0.032420 0.033595 0.031515 0.032538 0.346688 0.000000
0.000051 0.000052 -0.000040 -0.000000 0.000003 0.000000
0.044283 0.047413 0.020411 0.032449 0.000015 0.000000
0.000450 0.000620 -0.000636 -0.000000 0.000000 0.000000
0.088242 0.101528 0.056154 0.077118 0.000000 0.000000
0.001008 0.001064 -0.001025 -0.000000 -0.000000 0.000000
-2 -196 0 0 321 2 0 10 0
3.01015 -10 2 0.2 0 64.4787 148.552 
-45.715185 -45.683911 -51.927137 -48.916314 0.999755 0.000000
-39.329395 -38.457466 -44.886435 -41.888185 0.573680 0.000000
0.033826 0.035256 0.032744 0.033978 0.324699 0.000000
0.000060 0.000061 -0.000046 -0.000000 0.000005 0.000000
0.047856 0.051466 0.019950 0.033857 0.000011 0.000000
0.000518 0.000716 -0.000720 -0.000000 -0.000000 0.000000
0.092804 0.107415 0.055284 0.079314 -0.000000 0.000000
0.001125 0.001202 -0.001141 -0.000000 -0.000000 0.000000
-2 -197 0 0 322 2 0 10 0
3.05121 -10 2 0.2 0 64.1623 154.686 
-45.158310 -45.124516 -52.030740 -48.697782 0.999842 0.000000
-38.701041 -37.784374 -44.977552 -41.627130 0.484721 0.000000
0.035353 0.037064 0.034073 0.035545 0.294781 0.000000
0.000069 0.000070 -0.000052 -0.000000 0.000008 0.000000
0.051643 0.055643 0.019603 0.035385 0.000007 0.000000
0.000573 0.000806 -0.000791 0.000000 0.000000 0.000000
0.097743 0.113164 0.054633 0.081619 -0.000000 0.000000
0.001211 0.001320 -0.001233 0.000000 -0.000000 0.000000
-2 -198 0 0 323 2 0 10 0
3.09169 -10 2 0.2 0 63.8401 161.935 
-44.619322 -44.584694 -52.127253 -48.474771 0.999954 0.000000
-38.055283 -37.123144 -45.061086 -41.359790 0.403575 0.000000
0.036960 0.038986 0.035455 0.037198 0.254662 0.000000
0.000079 0.000079 -0.000059 -0.000000 0.000013 0.000000
0.055640 0.059925 0.019283 0.036992 0.000002 0.000000
0.000612 0.000890 -0.000850 -0.000000 0.000000 0.000000
0.103003 0.118697 0.054032 0.083943 -0.000000 0.000000
0.001262 0.001427 -0.001304 -0.000000 -0.000000 0.000000
-2 -199 0 0 324 2 0 10 0
3.13017 -10 2 0.2 0 63.5275 170.35 
-44.095197 -44.062229 -52.244985 -48.257819 1.000068 0.000000
-37.394622 -36.479230 -45.157085 -41.096184 0.328529 0.000000
0.038606 0.040992 0.036841 0.038894 0.207210 0.000000
0.000088 0.000089 -0.000065 0.000000 0.000021 0.000000
0.059847 0.064256 0.018919 0.038635 -0.000002 0.000000
0.000635 0.000971 -0.000900 0.000000 0.000000 0.000000
0.108514 0.123934 0.053311 0.086200 0.000000 0.000000
0.001278 0.001518 -0.001362 0.000000 -0.000000 0.000000
-2 -200 9 12 325 2 0 10 0
3.16547 -10 2 0.2 0 63.2395 179.915 
-43.584433 -43.553222 -52.402901 -48.057108 1.000131 0.000000
-36.724707 -35.851134 -45.294491 -40.845983 0.245890 0.000000
0.040251 0.043052 0.038178 0.040596 0.165642 0.000000
0.000098 0.000098 -0.000072 -0.000000 0.000037 0.000000
0.064244 0.068667 0.018396 0.040273 -0.000004 0.000000
0.000641 0.001050 -0.000942 -0.000000 0.000000 0.000000
0.114173 0.128877 0.052329 0.088307 0.000000 0.000000
0.001259 0.001601 -0.001411 -0.000000 0.000000 0.000000
    2   50    4    7    2    1   61    9  248   15    4  1 11
      0.0000000000E+00 -3.3125581739E+01 -2.5896851139E+01  9.5948090736E-02  2.3541447320E-04  1.6059178349E-01 -1.6528467109E-04
      1.7529216739E-01 -3.3576314517E-05
      4.4145078918E-02 -3.3882201871E+01 -2.6289701064E+01  1.0192587171E-01  1.9411165415E-04  1.5584604738E-01 -1.7488247751E-04
      1.7450187132E-01 -2.8326908350E-05
      8.8290157836E-02 -3.4621772192E+01 -2.6715573404E+01  1.0680223133E-01  1.5628776358E-04  1.5084084783E-01 -1.8450479404E-04
      1.7358832043E-01 -3.8044459326E-05
      1.3243523675E-01 -3.5356646846E+01 -2.7181023708E+01  1.1066568925E-01  1.2132836482E-04  1.4552397101E-01 -1.9755650188E-04
      1.7251567548E-01 -3.9811757127E-05
      1.7658031567E-01 -3.6105876189E+01 -2.7697964965E+01  1.1358650665E-01  8.8537875903E-05  1.3979107684E-01 -2.1437269561E-04
      1.7123637333E-01 -5.7387184460E-05
      2.0362571161E-01 -3.6582266197E+01 -2.8048303043E+01  1.1493201519E-01  6.9102772915E-05  1.3600382782E-01 -2.2950421300E-04
      1.7031010877E-01 -5.6011118074E-05
      2.3067110755E-01 -3.7083112648E+01 -2.8432618364E+01  1.1594776761E-01  4.9844233933E-05  1.3192973216E-01 -2.4858774602E-04
      1.6924474813E-01 -6.9842433417E-05
      2.5771650349E-01 -3.7621843730E+01 -2.8862516970E+01  1.1663295396E-01  3.0300461221E-05  1.2746938041E-01 -2.7533401347E-04
      1.6798563658E-01 -7.8893498474E-05
      2.8476189944E-01 -3.8219920636E+01 -2.9355863252E+01  1.1697763934E-01  9.8646124677E-06  1.2246243978E-01 -3.1316714557E-04
      1.6645846421E-01 -1.0545378741E-04
      3.0441875329E-01 -3.8711502565E+01 -2.9770785307E+01  1.1700190667E-01 -6.1467198356E-06  1.1834144506E-01 -3.5264841508E-04
      1.6510177337E-01 -1.1803912712E-04
      3.2407560715E-01 -3.9273858104E+01 -3.0252353088E+01  1.1681853211E-01 -2.3747480287E-05  1.1364786443E-01 -4.0681895163E-04
      1.6345256236E-01 -1.5017270016E-04
      3.4373246101E-01 -3.9942388367E+01 -3.0829617709E+01  1.1640209912E-01 -4.3894039844E-05  1.0814813837E-01 -4.8427552945E-04
      1.6136373770E-01 -1.9007154134E-04
      3.6338931487E-01 -4.0771375696E+01 -3.1548009534E+01  1.1571272561E-01 -6.7960888646E-05  1.0147974995E-01 -5.9720049035E-04
      1.5859907967E-01 -2.6387967725E-04
      3.7552706939E-01 -4.1403684545E+01 -3.2093466289E+01  1.1512574008E-01 -8.5640334732E-05  9.6552686283E-02 -6.9252335597E-04
      1.5637419743E-01 -3.2267238419E-04
      3.8766482391E-01 -4.2163462658E+01 -3.2746692048E+01  1.1439261848E-01 -1.0619245624E-04  9.0797618910E-02 -8.1379459280E-04
      1.5356819527E-01 -4.1552253954E-04
      3.9980257843E-01 -4.3097771845E+01 -3.3543917657E+01  1.1348908355E-01 -1.3018639872E-04  8.4003126857E-02 -9.6384098986E-04
      1.4992246142E-01 -5.4431911401E-04
      4.1194033296E-01 -4.4259848700E+01 -3.4529981064E+01  1.1238732659E-01 -1.5797454382E-04  7.5954096371E-02 -1.1407993865E-03
      1.4506253739E-01 -7.3740326940E-04
      4.2338267693E-01 -4.5625454612E+01 -3.5680116145E+01  1.1114222944E-01 -1.8712203391E-04  6.7080267379E-02 -1.3149673554E-03
      1.3889156341E-01 -9.8858455676E-04
      4.3482502091E-01 -4.7293663779E+01 -3.7085309334E+01  1.0968062476E-01 -2.1737490588E-04  5.7030669802E-02 -1.4567019222E-03
      1.3056142127E-01 -1.3282940732E-03
      4.4626736488E-01 -4.9254765601E+01 -3.8749660961E+01  1.0800597884E-01 -2.4550440537E-04  4.6247170479E-02 -1.5088890100E-03
      1.1957693627E-01 -1.7136359699E-03
      4.5770970886E-01 -5.1434819282E+01 -4.0623478962E+01  1.0614730512E-01 -2.6766760670E-04  3.5571714344E-02 -1.4178975835E-03
      1.0586317505E-01 -2.0711796212E-03
      4.7141509766E-01 -5.4048127696E+01 -4.2953401923E+01  1.0375133953E-01 -2.8402681855E-04  2.4409963794E-02 -1.1380201463E-03
      8.7054512370E-02 -2.2089529443E-03
      4.8512048646E-01 -5.6337111926E+01 -4.5090561708E+01  1.0126065652E-01 -2.9017077601E-04  1.6082211323E-02 -7.8384690561E-04
      6.8687751140E-02 -1.9853084066E-03
      4.9882587526E-01 -5.8073500213E+01 -4.6818365181E+01  9.8747648858E-02 -2.8972941853E-04  1.0682027520E-02 -4.7587277252E-04
      5.3485192332E-02 -1.5091979657E-03
      5.1253126406E-01 -5.9138483417E+01 -4.8039903860E+01  9.6256496784E-02 -2.8559277093E-04  7.5542652988E-03 -2.6663287713E-04
      4.2533594943E-02 -1.0496464458E-03
      5.3313034680E-01 -5.9847622012E+01 -4.9080668995E+01  9.2601015235E-02 -2.7613801160E-04  5.3706741702E-03 -9.1996537240E-05
      3.2975969670E-02 -4.8384825111E-04
      5.5372942955E-01 -5.9865804570E+01 -4.9493897690E+01  8.9079181385E-02 -2.6522546658E-04  4.7219189615E-03 -1.9885089429E-05
      2.8721417146E-02 -2.0545984210E-04
      5.7432851229E-01 -5.9567414986E+01 -4.9578951018E+01  8.5702744910E-02 -2.5390915275E-04  4.6996921329E-03  1.1527501067E-05
      2.7177017017E-02 -5.2159936515E-05
      5.9492759503E-01 -5.9163553233E+01 -4.9522464166E+01  8.2473495355E-02 -2.4266653537E-04  4.9566792328E-03  2.6674199048E-05
      2.6918301085E-02 -6.6071506923E-06
      6.1737437903E-01 -5.8621293970E+01 -4.9375800178E+01  7.9120010080E-02 -2.3055542740E-04  5.4030744418E-03  3.6224166276E-05
      2.7280804182E-02  4.5021491908E-05
      6.3982116303E-01 -5.8024739221E+01 -4.9179811258E+01  7.5937089990E-02 -2.1857982850E-04  5.9838047130E-03  4.5911510025E-05
      2.8018153940E-02  5.6435549200E-05
      6.6226794703E-01 -5.7348054984E+01 -4.8937587623E+01  7.2923602607E-02 -2.0661252987E-04  6.7123825253E-03  5.7609390365E-05
      2.9006518210E-02  8.2371481819E-05
      6.8471473103E-01 -5.6566078544E+01 -4.8635951395E+01  7.0081408245E-02 -1.9435844398E-04  7.6468219061E-03  7.5724013092E-05
      3.0286260610E-02  9.1261579815E-05
      6.9838556643E-01 -5.6016774890E+01 -4.8412266102E+01  6.8436919230E-02 -1.8658834639E-04  8.3631494944E-03  9.1062192481E-05
      3.1249182487E-02  1.2518250409E-04
      7.1205640184E-01 -5.5393669352E+01 -4.8146939260E+01  6.6861328171E-02 -1.7835148459E-04  9.2367260790E-03  1.1266228517E-04
      3.2412179817E-02  1.4471934982E-04
      7.2572723725E-01 -5.4672157935E+01 -4.7825340335E+01  6.5359786932E-02 -1.6936564329E-04  1.0334407749E-02  1.4376818001E-04
      3.3841531069E-02  1.8797454551E-04
      7.3939807265E-01 -5.3812959096E+01 -4.7424074895E+01  6.3940886460E-02 -1.5911625012E-04  1.1763656429E-02  1.9054378999E-04
      3.5659534057E-02  2.2982455821E-04
      7.4953234828E-01 -5.3054861674E+01 -4.7054359730E+01  6.2950644732E-02 -1.5015346794E-04  1.3141569948E-02  2.4283001565E-04
      3.7360803054E-02  2.9881150982E-04
      7.5966662390E-01 -5.2153366806E+01 -4.6597771580E+01  6.2023036688E-02 -1.3933888660E-04  1.4922316941E-02  3.1939934824E-04
      3.9502048656E-02  3.7498563186E-04
      7.6980089953E-01 -5.1056608407E+01 -4.6018049211E+01  6.1173719724E-02 -1.2539448783E-04  1.7316960477E-02  4.3897527510E-04
      4.2279220995E-02  5.0139035666E-04
      7.7993517515E-01 -4.9675627129E+01 -4.5254125213E+01  6.0429489163E-02 -1.0611727045E-04  2.0700880341E-02  6.3418943908E-04
      4.6035244732E-02  6.8091729826E-04
      7.8684042921E-01 -4.8513624733E+01 -4.4580486511E+01  6.0005256741E-02 -8.7620093814E-05  2.3898392900E-02  8.4528768126E-04
      4.9435513243E-02  8.8473503073E-04
      7.9374568327E-01 -4.7106748934E+01 -4.3728261466E+01  5.9675502896E-02 -6.2123204006E-05  2.8224574125E-02  1.1616386094E-03
      5.3855801454E-02  1.1599466392E-03
      8.0065093733E-01 -4.5392673956E+01 -4.2627962967E+01  5.9479289720E-02 -2.5585549553E-05  3.4265107876E-02  1.6427059842E-03
      5.9754899056E-02  1.5714579541E-03
      8.0755619138E-01 -4.3309113443E+01 -4.1185011627E+01  5.9476120999E-02  2.7328128411E-05  4.2895273684E-02  2.3618594145E-03
      6.7811728690E-02  2.1553349660E-03
      8.1351629576E-01 -4.1214419925E+01 -3.9584557532E+01  5.9690717995E-02  8.9526082272E-05  5.3299088766E-02  3.2022469501E-03
      7.7148021112E-02  2.8308085155E-03
      8.1947640013E-01 -3.8948147754E+01 -3.7611979269E+01  6.0165192445E-02  1.6369222453E-04  6.7098485861E-02  4.1203306029E-03
      8.9189180086E-02  3.5575660287E-03
      8.2543650451E-01 -3.6722327383E+01 -3.5326178437E+01  6.0925143608E-02  2.3904088975E-04  8.4069042268E-02  4.8355596387E-03
      1.0373696981E-01  4.1145735238E-03
      8.3139660888E-01 -3.4809636203E+01 -3.2926471557E+01  6.1946621903E-02  3.0002631271E-04  1.0281401551E-01  5.0054862753E-03
      1.1950209305E-01  4.1430490729E-03
      8.3817578462E-01 -3.3169161069E+01 -3.0416043434E+01  6.3337799730E-02  3.4571406415E-04  1.2328303822E-01  4.4479336966E-03
      1.3630951814E-01  3.6087754551E-03
      8.4495496035E-01 -3.2085608400E+01 -2.8427743283E+01  6.4876004364E-02  3.7002930718E-04  1.4026106063E-01  3.4416879495E-03
      1.4989371158E-01  2.7110259650E-03
      8.5173413609E-01 -3.1428105296E+01 -2.7039388937E+01  6.6486673975E-02  3.8067898672E-04  1.5269852216E-01  2.3797911776E-03
      1.5966337233E-01  1.8718923889E-03
      8.5851331183E-01 -3.1070804364E+01 -2.6153543136E+01  6.8123707506E-02  3.8325349249E-04  1.6091433621E-01  1.5085744677E-03
      1.6619141626E-01  1.2132239469E-03
      8.6884144981E-01 -3.0887261211E+01 -2.5447395374E+01  7.0611916941E-02  3.7867303859E-04  1.6764126449E-01  6.4039440189E-04
      1.7190712469E-01  5.9712566935E-04
      8.7916958779E-01 -3.0935228886E+01 -2.5177401658E+01  7.3051967319E-02  3.6902423769E-04  1.7018159120E-01  1.9439431653E-04
      1.7460729870E-01  2.6967446497E-04
      8.8949772577E-01 -3.1083405686E+01 -2.5107571667E+01  7.5421508719E-02  3.5741281782E-04  1.7069277356E-01 -7.7321614365E-06
      1.7580701777E-01  1.1832156003E-04
      8.9982586375E-01 -3.1271182038E+01 -2.5126647847E+01  7.7712389110E-02  3.4508713161E-04  1.7032088800E-01 -9.7839837591E-05
      1.7629127449E-01  3.1719230035E-05
      9.2486939781E-01 -3.1752769795E+01 -2.5284925901E+01  8.2933903231E-02  3.1548964629E-04  1.6822020960E-01 -1.5370965433E-04
      1.7638546290E-01 -1.2804811559E-05
      9.4991293187E-01 -3.2227147390E+01 -2.5483106039E+01  8.7697664893E-02  2.8724525682E-04  1.6572474880E-01 -1.5736319468E-04
      1.7606196794E-01 -2.4259561507E-05
      9.7495646594E-01 -3.2681895705E+01 -2.5685424703E+01  9.2027614677E-02  2.6062817588E-04  1.6319440392E-01 -1.6230877883E-04
      1.7569561144E-01 -2.2115216656E-05
      1.0000000000E+00 -3.3125581739E+01 -2.5896851139E+01  9.5948090736E-02  2.3541447320E-04  1.6059178349E-01 -1.6528467109E-04
      1.7529216739E-01 -3.3576314517E-05
      3.3567973485E-02  2.8478086183E+01
      5.2957381962E-03 -4.6779193422E-03  2.8338185451E-03 -1.0430560976E-05 -3.7333715854E-05  7.1941382229E-06 -1.1722564660E-05
     -2.3443717184E-05
      1.0001761862E-02 -3.7626087999E-03  2.8152146475E-03 -1.0190551397E-05 -1.9570096738E-05  9.2608189942E-06 -1.9548835305E-05
      8.3861322520E-06
      1.9878076981E-02  6.0459998248E-04  2.7581530675E-03 -9.6310652589E-06  3.7340640457E-05  1.1079820149E-05 -1.0733846253E-05
     -6.8864815882E-06
      3.6254985262E-02  9.5399048297E-03  2.6750610451E-03 -8.7766170202E-06  1.4447583791E-04  1.3970075371E-05  2.9263536673E-06
      9.4633120097E-06
      6.1443354514E-02  2.5677783749E-02  2.5782094559E-03 -7.5548331964E-06  3.2680856401E-04  1.7778309869E-05  4.5019077164E-05
     -1.8713300757E-05
      8.3320135401E-02  4.0829864784E-02  2.5177450909E-03 -6.5980987434E-06  4.9026241492E-04  2.1460897255E-05  7.7709210350E-05
      1.1774121685E-05
      1.1197390649E-01  6.1900612132E-02  2.4606692124E-03 -5.4053669937E-06  7.1137589392E-04  2.6223122459E-05  1.3861571195E-04
     -8.6697186299E-07
      1.5083967894E-01  9.1643000703E-02  2.4115173919E-03 -3.9045493925E-06  1.0131442735E-03  3.3137686081E-05  2.2482046745E-04
      1.6124107340E-05
      2.0497522449E-01  1.3456288169E-01  2.3764183750E-03 -1.9329642876E-06  1.4353789561E-03  4.3423047341E-05  3.6980810333E-04
     -5.6466388270E-06
      2.5952823727E-01  1.7845471298E-01  2.3646033144E-03 -7.3168956229E-08  1.8533405442E-03  5.4472539036E-05  5.1852031328E-04
      2.5880158871E-05
      3.3322285009E-01  2.3847288506E-01  2.3696845707E-03  2.3366318612E-06  2.4095854659E-03  7.0271361997E-05  7.4575548021E-04
      2.1678802449E-05
      4.3719252056E-01  3.2332439023E-01  2.3987433054E-03  5.5339888071E-06  3.1674715632E-03  9.3326873521E-05  1.0867168426E-03
      4.8290583084E-05
      5.8809244187E-01  4.4678601566E-01  2.4619298667E-03  9.8810120749E-06  4.2221707957E-03  1.2719517207E-04  1.6389422808E-03
      4.9865578229E-05
      7.1772082373E-01  5.5191445228E-01  2.5237575454E-03  1.3276064084E-05  5.0753795869E-03  1.5455645855E-04  2.1417584672E-03
      9.7199695864E-05
      8.8537552602E-01  6.8786693828E-01  2.6075127140E-03  1.7290824765E-05  6.1227497618E-03  1.8687275824E-04  2.8555268135E-03
      1.2289949219E-04
      1.1026631033E+00  8.6342900130E-01  2.7161487106E-03  2.1705533914E-05  7.3764381338E-03  2.1927667288E-04  3.8685228791E-03
      1.8646807242E-04
      1.3756212618E+00  1.0849834701E+00  2.8492949803E-03  2.5914188427E-05  8.7862245721E-03  2.4040250391E-04  5.3236853809E-03
      2.4403070349E-04
      1.6800066090E+00  1.3345662329E+00  2.9909512466E-03  2.8450739516E-05  1.0110408694E-02  2.2850081456E-04  7.2153811669E-03
      3.5121471800E-04
      1.9924971689E+00  1.6012060301E+00  3.1306497808E-03  2.7864504423E-05  1.1089424444E-02  1.5785580604E-04  9.6728056107E-03
      4.2540727210E-04
      2.2329778163E+00  1.8293905954E+00  3.2412309296E-03  2.3043422090E-05  1.1278386304E-02  2.1703266498E-05  1.2395833306E-02
      4.4683576486E-04
      2.3131462980E+00  1.9456768482E+00  3.2963846496E-03  1.5015938920E-05  1.0369192879E-02 -1.4031903971E-04  1.4624528387E-02
      3.0273609040E-04
      2.0993585829E+00  1.8493774132E+00  3.2735021819E-03  5.0828261682E-06  8.0262097681E-03 -2.6176155242E-04  1.5181824918E-02
      5.9501580504E-06
      1.6275751835E+00  1.5267254882E+00  3.1725904211E-03 -1.9285216668E-06  5.3075562362E-03 -2.6366980674E-04  1.3121864735E-02
     -2.7411036977E-04
      1.0541007631E+00  1.0951924773E+00  3.0250375331E-03 -5.5559511126E-06  3.0738105661E-03 -1.9036570392E-04  9.5833243546E-03
     -3.5865554284E-04
      5.7670876709E-01  6.9718458464E-01  2.8561671435E-03 -7.3688208279E-06  1.6247933146E-03 -1.1930866710E-04  6.1545783668E-03
     -3.0550350198E-04
      9.9954791387E-02  2.8478595556E-01  2.5919304767E-03 -7.7937910627E-06  5.0646526960E-04 -4.7239223831E-05  2.7030141835E-03
     -1.6725649972E-04
     -1.0493471326E-01  7.4870774447E-02  2.3325035810E-03 -7.5869782141E-06  8.1043168537E-05 -1.8852065930E-05  9.6742724349E-04
     -7.7780223308E-05
     -1.6448366231E-01 -9.5965549607E-03  2.0854748930E-03 -6.9543940310E-06 -8.0473802876E-05 -7.9172364642E-06  2.1966981685E-04
     -3.2318094989E-05
     -1.9233752204E-01 -4.5101099156E-02  1.8534038579E-03 -6.3942640218E-06 -1.4089299287E-04 -3.6248359829E-06 -7.2206191879E-05
     -1.3563592205E-05
     -1.8051645225E-01 -5.6596213013E-02  1.6171325334E-03 -5.6365228301E-06 -1.6766567091E-04 -2.8954936233E-06 -2.0080338706E-04
     -7.1802421504E-06
     -1.7119638965E-01 -6.0198906167E-02  1.3982890350E-03 -4.9992706299E-06 -1.7768514055E-04 -2.2951054353E-06 -2.4164088189E-04
     -3.8177645212E-06
     -1.5399206448E-01 -6.0169600620E-02  1.1960479457E-03 -4.3670302469E-06 -1.8025532868E-04 -2.7062073924E-06 -2.5517009419E-04
     -4.4332025802E-06
     -1.3265106323E-01 -5.7182052377E-02  1.0101471064E-03 -3.7948516914E-06 -1.7595589330E-04 -2.2984816835E-06 -2.5268635084E-04
     -2.1782360012E-06
     -1.1332937949E-01 -5.3155913842E-02  9.0486419859E-04 -3.4195404871E-06 -1.6541891377E-04 -2.5763180795E-06 -2.4139480189E-04
     -4.1353236046E-06
     -8.8784055816E-02 -4.6403495878E-02  8.0588427724E-04 -3.0444765456E-06 -1.4651855856E-04 -2.0448879834E-06 -2.1924578653E-04
     -2.6457559996E-06
     -5.5196167045E-02 -3.5269083224E-02  7.1369579057E-04 -2.6099413757E-06 -1.1044042536E-04 -8.6338697559E-07 -1.7763903392E-04
     -2.3485065457E-06
     -5.9597957581E-03 -1.6312394461E-02  6.2945260209E-04 -2.0574230785E-06 -4.2669348966E-05  2.0238782938E-06 -1.0224848461E-04
      2.1363416304E-06
      4.6351140670E-02  6.2508794971E-03  5.7345933503E-04 -1.4598870858E-06  4.6152090834E-05  6.6483634694E-06 -6.2371757355E-06
      5.0097414801E-06
      1.2082700640E-01  4.1026927023E-02  5.2486804565E-04 -5.7276542464E-07  1.9329761452E-04  1.5394295385E-05  1.4711766232E-04
      1.3831091451E-05
      2.2946087799E-01  9.6240686564E-02  4.8725149590E-04  9.5163459894E-07  4.5000570922E-04  3.3547990653E-05  4.0343269266E-04
      2.9181666098E-05
      3.9792994316E-01  1.8865491342E-01  4.6794850039E-04  3.7856748941E-06  9.2521600913E-04  7.1541050252E-05  8.5166138616E-04
      6.1952675596E-05
      5.6345582437E-01  2.8729989909E-01  4.7242632721E-04  7.3107034343E-06  1.4815342822E-03  1.2182626919E-04  1.3541624819E-03
      1.0170088261E-04
      7.9169956859E-01  4.3366630362E-01  5.0116048889E-04  1.3221649489E-05  2.3821237840E-03  2.0991479502E-04  2.1320754351E-03
      1.6955126811E-04
      1.0989439574E+00  6.5284698694E-01  5.6976855996E-04  2.3108227410E-05  3.8683227345E-03  3.5824697484E-04  3.3596134406E-03
      2.7973315784E-04
      1.4854910569E+00  9.7544025577E-01  7.0185766470E-04  3.8622530584E-05  6.2800798002E-03  5.8362194678E-04  5.2832846484E-03
      4.4662339544E-04
      1.8387704715E+00  1.3516623040E+00  8.8817262024E-04  5.5330371855E-05  9.3694437652E-03  8.0038394826E-04  7.6855081754E-03
      6.0052458086E-04
      2.0932465968E+00  1.7821971947E+00  1.1436494578E-03  6.7697799562E-05  1.3188781557E-02  8.5848672939E-04  1.0612636171E-02
      6.3453454602E-04
      2.1137415896E+00  2.1511955902E+00  1.4364069005E-03  6.7543039490E-05  1.6764495261E-02  5.8198741766E-04  1.3303998580E-02
      3.9909439296E-04
      1.8841567901E+00  2.3060414593E+00  1.7152348114E-03  5.3963717612E-05  1.8778419428E-02 -8.1781863446E-06  1.4587348811E-02
     -1.4878387636E-04
      1.4791939886E+00  2.1306375175E+00  1.9672957130E-03  3.4855119690E-05  1.8169726652E-02 -6.5724330086E-04  1.3603612941E-02
     -6.2587534219E-04
      1.0767265141E+00  1.7109543813E+00  2.1510077613E-03  1.9290051394E-05  1.5311057926E-02 -9.8229236308E-04  1.1015328388E-02
     -8.2257653937E-04
      7.5209333169E-01  1.2396566213E+00  2.2830051031E-03  9.1357985465E-06  1.1596919262E-02 -9.7414210149E-04  8.1152524558E-03
     -7.1423409913E-04
      4.9597857532E-01  8.3847542371E-01  2.3804508157E-03  2.1728356060E-06  8.1530521280E-03 -7.9636636423E-04  5.6567200876E-03
     -6.0203783290E-04
      2.5642413704E-01  4.2858771851E-01  2.4855791465E-03 -3.7714995474E-06  4.3235441777E-03 -4.8169294296E-04  3.0517266635E-03
     -3.1690604245E-04
      1.2262656438E-01  2.0502770080E-01  2.5595241865E-03 -6.9389291069E-06  2.1066782580E-03 -2.4837081146E-04  1.5768988601E-03
     -1.8869037703E-04
      5.8780689325E-02  9.2808757374E-02  2.6151257214E-03 -8.5798333147E-06  9.7653672349E-04 -1.1874023725E-04  7.8345514179E-04
     -8.2197604115E-05
      2.8852565015E-02  4.0074976844E-02  2.6596596700E-03 -9.3464233592E-06  4.2472059868E-04 -5.1091434279E-05  3.8508237674E-04
     -7.2690698064E-05
      7.2689202706E-03  2.2026927944E-04  2.7396692006E-03 -1.0158623591E-05  1.6639506485E-05 -2.7802395841E-07  4.1914439181E-05
      1.4107748173E-06
      5.2773587508E-03 -3.1424593028E-03  2.7918816112E-03 -1.0348533244E-05 -2.3911393488E-05  5.0977357132E-06  7.3179959936E-07
     -1.0432410416E-05
      4.5164547280E-03 -4.6564212159E-03  2.8224749035E-03 -1.0458750090E-05 -3.7874894527E-05  6.9372253679E-06 -1.5042177437E-05
      7.8922250999E-06
      5.2957381962E-03 -4.6779193422E-03  2.8338185451E-03 -1.0430560976E-05 -3.7333715854E-05  7.1941382230E-06 -1.1722564660E-05
     -2.3443717184E-05
      3.9554118328E+00 -1.0000000000E+01  2.0000000000E+00  2.0000000000E-01  0.0000000000E+00  0.0000000000E+00  0.0000000000E+00
      0.0000000000E+00  0.0000000000E+00  0.0000000000E+00  6.3144453235E+02  0.0000000000E+00  0.0000000000E+00  0.0000000000E+00
      0.0000000000E+00  0.0000000000E+00  0.0000000000E+00  0.0000000000E+00  0.0000000000E+00  0.0000000000E+00
    2   86    5    8    2    1   61    9  248   15    4  1 11
      0.0000000000E+00 -3.5077258583E+01 -2.7060176614E+01  1.2198382930E-01  8.7688268261E-05  1.4704922902E-01 -1.3521442714E-04
      1.7272204742E-01 -2.8855622081E-05
      6.2018734364E-02 -3.5954913620E+01 -2.7674477318E+01  1.2538815445E-01  4.9898378756E-05  1.4025981235E-01 -1.3650429382E-04
      1.7117579547E-01 -3.3257141637E-05
      1.2403746873E-01 -3.6781687431E+01 -2.8317116741E+01  1.2707706612E-01  1.8764738091E-05  1.3343177633E-01 -1.3697114431E-04
      1.6938691298E-01 -3.8543818387E-05
      1.8605620309E-01 -3.7571128282E+01 -2.8988566335E+01  1.2735183886E-01 -6.9408753722E-06  1.2657410837E-01 -1.3778937648E-04
      1.6731636995E-01 -4.4586967581E-05
      2.4807493746E-01 -3.8336800627E+01 -2.9692071527E+01  1.2645653411E-01 -2.8282110411E-05  1.1966641734E-01 -1.3896145089E-04
      1.6491107761E-01 -5.2078446731E-05
      2.9239147191E-01 -3.8877163577E+01 -3.0217821232E+01  1.2520891978E-01 -4.1392877382E-05  1.1467825392E-01 -1.4070010780E-04
      1.6294534213E-01 -5.8318452696E-05
      3.3670800636E-01 -3.9417874228E+01 -3.0766264388E+01  1.2352015493E-01 -5.3064784614E-05  1.0962058384E-01 -1.4296994394E-04
      1.6073484182E-01 -6.5836797725E-05
      3.8102454081E-01 -3.9965546484E+01 -3.1342254185E+01  1.2143601078E-01 -6.3607066788E-05  1.0446222519E-01 -1.4640096735E-04
      1.5823015765E-01 -7.4877401955E-05
      4.2534107527E-01 -4.0527546805E+01 -3.1952096483E+01  1.1899170552E-01 -7.3302090688E-05  9.9159949412E-02 -1.5103850564E-04
      1.5536751658E-01 -8.6001026931E-05
      4.5089918100E-01 -4.0862127519E+01 -3.2322680505E+01  1.1742839494E-01 -7.8632159000E-05  9.6016017462E-02 -1.5463562444E-04
      1.5351994160E-01 -9.3736802132E-05
      4.7645728673E-01 -4.1206597680E+01 -3.2709497706E+01  1.1575687663E-01 -8.3830808434E-05  9.2792992640E-02 -1.5875737433E-04
      1.5150283473E-01 -1.0254069793E-04
      5.0201539246E-01 -4.1563630158E+01 -3.3115058764E+01  1.1397920674E-01 -8.8958271233E-05  8.9478100799E-02 -1.6356184308E-04
      1.4929041630E-01 -1.1275129786E-04
      5.2757349819E-01 -4.1935059959E+01 -3.3541761744E+01  1.1209649780E-01 -9.4046039246E-05  8.6059026822E-02 -1.6884632300E-04
      1.4685329836E-01 -1.2438076336E-04
      5.4418686052E-01 -4.2185304588E+01 -3.3831565113E+01  1.1081664275E-01 -9.7342427792E-05  8.3777401945E-02 -1.7235247773E-04
      1.4513386617E-01 -1.3283029250E-04
      5.6080022285E-01 -4.2442213978E+01 -3.4131515501E+01  1.0949283352E-01 -1.0061442266E-04  8.1449774427E-02 -1.7564551997E-04
      1.4329811552E-01 -1.4175286787E-04
      5.7741358518E-01 -4.2705325026E+01 -3.4441387674E+01  1.0812557398E-01 -1.0383217384E-04  7.9082180463E-02 -1.7823287544E-04
      1.4134055133E-01 -1.5098730648E-04
      5.9402694751E-01 -4.2972503613E+01 -3.4759956638E+01  1.0671599799E-01 -1.0693132365E-04  7.6688377424E-02 -1.7945248719E-04
      1.3926042000E-01 -1.5998575251E-04
      6.0674867370E-01 -4.3177650655E+01 -3.5008125243E+01  1.0560934741E-01 -1.0915581281E-04  7.4853025769E-02 -1.7868516486E-04
      1.3758955663E-01 -1.6616587015E-04
      6.1947039989E-01 -4.3379977985E+01 -3.5257575690E+01  1.0448090215E-01 -1.1116879811E-04  7.3035919693E-02 -1.7570899803E-04
      1.3586141273E-01 -1.7100696173E-04
      6.3219212607E-01 -4.3574996773E+01 -3.5504745908E+01  1.0333339840E-01 -1.1285483670E-04  7.1265188726E-02 -1.6942170051E-04
      1.3409472289E-01 -1.7349348251E-04
      6.4491385226E-01 -4.3755966761E+01 -3.5744277773E+01  1.0217097545E-01 -1.1405536917E-04  6.9581685196E-02 -1.5844097332E-04
      1.3232050363E-01 -1.7224249139E-04
      6.5548482917E-01 -4.3888831253E+01 -3.5931972830E+01  1.0119798301E-01 -1.1452400137E-04  6.8289668210E-02 -1.4435468615E-04
      1.3087441137E-01 -1.6686611567E-04
      6.6605580608E-01 -4.3997864075E+01 -3.6102836658E+01  1.0022364659E-01 -1.1433417214E-04  6.7141765258E-02 -1.2426063939E-04
      1.2949590683E-01 -1.5602914535E-04
      6.7662678299E-01 -4.4073064775E+01 -3.6248542275E+01  9.9254508643E-02 -1.1325856957E-04  6.6196978417E-02 -9.6251647621E-05
      1.2823981784E-01 -1.3772936174E-04
      6.8719775990E-01 -4.4101388553E+01 -3.6358088476E+01  9.8299342665E-02 -1.1100016355E-04  6.5533046980E-02 -5.7831301810E-05
      1.2717970193E-01 -1.0956714997E-04
      6.9553133361E-01 -4.4079869937E+01 -3.6409717740E+01  9.7563694240E-02 -1.0812933890E-04  6.5273330579E-02 -1.8032747696E-05
      1.2654415845E-01 -7.8437780074E-05
      7.0386490733E-01 -4.4008647321E+01 -3.6421176891E+01  9.6851255743E-02 -1.0402752575E-04  6.5314964324E-02  3.2468928003E-05
      1.2614894419E-01 -3.7601475927E-05
      7.1219848104E-01 -4.3875387847E+01 -3.6381570457E+01  9.6171352466E-02 -9.8367911606E-05  6.5739000207E-02  9.6509634094E-05
      1.2606559007E-01  1.4878839500E-05
      7.2053205475E-01 -4.3665026602E+01 -3.6277495344E+01  9.5535810941E-02 -9.0731647267E-05  6.6648305518E-02  1.7775696424E-04
      1.2637955180E-01  8.1217288976E-05
      7.2671012681E-01 -4.3449233588E+01 -3.6149340324E+01  9.5101971236E-02 -8.3478332301E-05  6.7711242939E-02  2.5185246886E-04
      1.2692674952E-01  1.4038704262E-04
      7.3288819886E-01 -4.3173288324E+01 -3.5969211469E+01  9.4708183345E-02 -7.4572255917E-05  6.9177227166E-02  3.4025759970E-04
      1.2779166752E-01  2.0900326388E-04
      7.3906627092E-01 -4.2828490030E+01 -3.5728457355E+01  9.4363462267E-02 -6.3690087160E-05  7.1123759093E-02  4.4551440546E-04
      1.2902162711E-01  2.8717801963E-04
      7.4524434297E-01 -4.2405553186E+01 -3.5417587608E+01  9.4078526913E-02 -5.0469964439E-05  7.3640878436E-02  5.7012305165E-04
      1.3066387453E-01  3.7476906959E-04
      7.4984667380E-01 -4.2034579387E+01 -3.5134578602E+01  9.3912526738E-02 -3.8872391922E-05  7.5946862383E-02  6.7670922135E-04
      1.3218104013E-01  4.4491594272E-04
      7.5444900463E-01 -4.1612254847E+01 -3.4803211000E+01  9.3792535069E-02 -2.5613816322E-05  7.8670237148E-02  7.9532549486E-04
      1.3396459152E-01  5.1818419079E-04
      7.5905133545E-01 -4.1136554575E+01 -3.4420045751E+01  9.3724935265E-02 -1.0576652782E-05  8.1854432587E-02  9.2521453880E-04
      1.3602186546E-01  5.9224900753E-04
      7.6365366628E-01 -4.0607070311E+01 -3.3982672096E+01  9.3716425747E-02  6.2915861899E-06  8.5537331448E-02  1.0641393104E-03
      1.3835075872E-01  6.6433943383E-04
      7.6766217825E-01 -4.0103476923E+01 -3.3556897493E+01  9.3762420564E-02  2.2436281058E-05  8.9172477298E-02  1.1891602470E-03
      1.4058962334E-01  7.2228077432E-04
      7.7167069023E-01 -3.9563740980E+01 -3.3090405581E+01  9.3862547054E-02  3.9802882153E-05  9.3211121591E-02  1.3132082401E-03
      1.4300420220E-01  7.7267488992E-04
      7.7567920220E-01 -3.8993325486E+01 -3.2586145199E+01  9.4020383272E-02  5.8153831013E-05  9.7640409586E-02  1.4301204646E-03
      1.4556463883E-01  8.1212217490E-04
      7.7968771417E-01 -3.8400301745E+01 -3.2049386102E+01  9.4238548605E-02  7.7132524899E-05  1.0242519929E-01  1.5322466592E-03
      1.4823027981E-01  8.3733054289E-04
      7.8376749294E-01 -3.7784056409E+01 -3.1477674548E+01  9.4523905464E-02  9.6618662897E-05  1.0759704771E-01  1.6123068405E-03
      1.5099958058E-01  8.4587809555E-04
      7.8784727171E-01 -3.7168086564E+01 -3.0891069083E+01  9.4872777930E-02  1.1571442406E-04  1.1298018479E-01  1.6598063944E-03
      1.5376577274E-01  8.3545644942E-04
      7.9192705048E-01 -3.6566402613E+01 -3.0302276586E+01  9.5282937308E-02  1.3384844696E-04  1.1845665976E-01  1.6683574309E-03
      1.5646668083E-01  8.0628872016E-04
      7.9600682926E-01 -3.5992886179E+01 -2.9725009906E+01  9.5750365382E-02  1.5050236754E-04  1.2389300502E-01  1.6348988715E-03
      1.5904338657E-01  7.6013526848E-04
      8.0138297097E-01 -3.5300794658E+01 -2.9004540524E+01  9.6444245134E-02  1.6953652632E-04  1.3076427705E-01  1.5293173431E-03
      1.6216510809E-01  6.7936927375E-04
      8.0675911269E-01 -3.4699731996E+01 -2.8353390349E+01  9.7212458433E-02  1.8483888667E-04  1.3704947376E-01  1.3675449873E-03
      1.6490457377E-01  5.8513633394E-04
      8.1213525441E-01 -3.4200445928E+01 -2.7788839381E+01  9.8038654938E-02  1.9635296722E-04  1.4255043914E-01  1.1706249306E-03
      1.6722492120E-01  4.8723915344E-04
      8.1751139613E-01 -3.3803148429E+01 -2.7318052890E+01  9.8907048788E-02  2.0439610173E-04  1.4716535386E-01  9.6203230439E-04
      1.6912951775E-01  3.9446567612E-04
      8.2455761833E-01 -3.3425405470E+01 -2.6839520003E+01  1.0008580497E-01  2.1046056604E-04  1.5187048220E-01  7.0230429104E-04
      1.7105287441E-01  2.8734121316E-04
      8.3160384053E-01 -3.3183610448E+01 -2.6499260928E+01  1.0128723791E-01  2.1257450408E-04  1.5520586350E-01  4.8075838477E-04
      1.7243038804E-01  2.0184849871E-04
      8.3865006273E-01 -3.3047874754E+01 -2.6270757077E+01  1.0249206768E-01  2.1181925996E-04  1.5741742268E-01  3.0656779265E-04
      1.7338213457E-01  1.3687216036E-04
      8.4569628493E-01 -3.2990637178E+01 -2.6127236628E+01  1.0368649493E-01  2.0904584561E-04  1.5876823228E-01  1.7660525855E-04
      1.7401624693E-01  8.9316659262E-05
      8.5915246151E-01 -3.3020497290E+01 -2.6008987622E+01  1.0590703843E-01  2.0041265404E-04  1.5975683910E-01  2.2174267306E-05
      1.7464940304E-01  3.3445073720E-05
      8.7260863809E-01 -3.3153660331E+01 -2.6010252577E+01  1.0802039177E-01  1.8950959886E-04  1.5952464462E-01 -5.5258604354E-05
      1.7484050032E-01  5.3643486428E-06
      8.8606481467E-01 -3.3333864488E+01 -2.6070201667E+01  1.1001032445E-01  1.7780267745E-04  1.5869328215E-01 -9.3312723835E-05
      1.7481392273E-01 -8.5316424944E-06
      8.9952099125E-01 -3.3534988614E+01 -2.6159533317E+01  1.1187209977E-01  1.6594796654E-04  1.5756822805E-01 -1.1273990952E-04
      1.7467784116E-01 -1.6092872096E-05
      9.2464074344E-01 -3.3927493852E+01 -2.6362441797E+01  1.1500802306E-01  1.4438833569E-04  1.5511490444E-01 -1.2750991337E-04
      1.7428604933E-01 -2.1985995786E-05
      9.4976049562E-01 -3.4320484832E+01 -2.6586559130E+01  1.1772024052E-01  1.2407497573E-04  1.5247729852E-01 -1.3226796847E-04
      1.7380839469E-01 -2.4919293590E-05
      9.7488024781E-01 -3.4704147586E+01 -2.6820150964E+01  1.2003595053E-01  1.0518540562E-04  1.4977740955E-01 -1.3439512949E-04
      1.7328423794E-01 -2.6839724270E-05
      1.0000000000E+00 -3.5077258583E+01 -2.7060176614E+01  1.2198382930E-01  8.7688268261E-05  1.4704922902E-01 -1.3521442714E-04
      1.7272204742E-01 -2.8855622081E-05
     -2.0518584822E-09 -6.8394606666E+01
     -1.3206159891E-01 -8.8326580314E-02  6.1713656510E-04 -5.9762967737E-06 -9.9235380052E-04  9.3726310434E-07 -2.1359070203E-04
     -3.8547021730E-07
     -4.8428117550E-02 -3.6134993623E-02  1.3662710995E-04 -1.9329860903E-06 -3.9085095915E-04  2.2903973851E-07 -9.6172487799E-05
     -1.6989517913E-07
      2.3425199317E-02  1.8951894087E-02 -2.9819447386E-05  8.3004534356E-07  1.9788449219E-04  1.8027827674E-07  5.5170241118E-05
      1.7793294575E-07
      8.8987574574E-02  7.8698510622E-02  3.7850399871E-05  2.6868451233E-06  7.8834973119E-04  1.7488472515E-07  2.5506372059E-04
      8.1725443654E-07
      1.5194002837E-01  1.4443372419E-01  2.8078676212E-04  3.9137463247E-06  1.3907683915E-03  5.5778470133E-07  5.1959442822E-04
      1.5994768357E-06
      1.9774038077E-01  1.9639271916E-01  5.3795306805E-04  4.5325712423E-06  1.8376574823E-03  8.2372312336E-07  7.6154083464E-04
      2.5863459612E-06
      2.4585249854E-01  2.5383912224E-01  8.5216151255E-04  5.0240521175E-06  2.3078645216E-03  1.5138234204E-06  1.0613794376E-03
      3.7620109081E-06
      2.9899205269E-01  3.1903456358E-01  1.2164309531E-03  5.4709068297E-06  2.8167976858E-03  2.5451402905E-06  1.4391135601E-03
      5.5912387931E-06
      3.6046274510E-01  3.9531793151E-01  1.6278899401E-03  5.9705429567E-06  3.3873178039E-03  4.3610342582E-06  1.9243743721E-03
      8.0806244410E-06
      4.0211000035E-01  4.4651708178E-01  1.8871395433E-03  6.3315254056E-06  3.7583447310E-03  5.8360800964E-06  2.2713777361E-03
      1.0393631534E-05
      4.4992250228E-01  5.0483950257E-01  2.1639185510E-03  6.7880096600E-06  4.1725369678E-03  7.9209205613E-06  2.6836416017E-03
      1.3150955141E-05
      5.0650173185E-01  5.7261981965E-01  2.4604542929E-03  7.3841086702E-06  4.6445327813E-03  1.0735831698E-05  3.1805100947E-03
      1.7060324512E-05
      5.7472147506E-01  6.5292874386E-01  2.7801382104E-03  8.1810739661E-06  5.1938318799E-03  1.4636888970E-05  3.7885192525E-03
      2.2083297217E-05
      6.2750826600E-01  7.1381261333E-01  3.0025426442E-03  8.8385670799E-06  5.6040669272E-03  1.7843355877E-05  4.2599515623E-03
      2.6625310770E-05
      6.8830968580E-01  7.8314803617E-01  3.2383912566E-03  9.6363802267E-06  6.0659039876E-03  2.1767163950E-05  4.8060794304E-03
      3.1882282502E-05
      7.5889172281E-01  8.6254882222E-01  3.4896492989E-03  1.0594592100E-05  6.5883355563E-03  2.6403823408E-05  5.4413552315E-03
      3.8434458707E-05
      8.4065229856E-01  9.5368094956E-01  3.7585273388E-03  1.1737814379E-05  7.1802516091E-03  3.1840609383E-05  6.1818840989E-03
      4.6009001173E-05
      9.1178490269E-01  1.0323850058E+00  3.9778033931E-03  1.2743173963E-05  7.6854127037E-03  3.6434934261E-05  6.8299816548E-03
      5.2881517771E-05
      9.9056344951E-01  1.1194198873E+00  4.2098442562E-03  1.3867446072E-05  8.2380708774E-03  4.1387115178E-05  7.5553038482E-03
      6.0158930711E-05
      1.0769109752E+00  1.2149611846E+00  4.4555875803E-03  1.5101157781E-05  8.8385180708E-03  4.6508302219E-05  8.3610954713E-03
      6.7901954212E-05
      1.1699756796E+00  1.3186638859E+00  4.7157459638E-03  1.6433115382E-05  9.4841954405E-03  5.1641751027E-05  9.2461969828E-03
      7.5393583646E-05
      1.2510941929E+00  1.4102295532E+00  4.9431658879E-03  1.7594298447E-05  1.0050926109E-02  5.5715631455E-05  1.0036101336E-02
      8.1196108210E-05
      1.3337876484E+00  1.5053937650E+00  5.1807336220E-03  1.8786449224E-05  1.0638837577E-02  5.9463545324E-05  1.0864521855E-02
      8.5705935838E-05
      1.4153158478E+00  1.6021508233E+00  5.4280347725E-03  1.9980202962E-05  1.1239275974E-02  6.2675987082E-05  1.1713575484E-02
      8.8338090024E-05
      1.4918541493E+00  1.6975542908E+00  5.6841844168E-03  2.1138897123E-05  1.1839948140E-02  6.5081355236E-05  1.2556017570E-02
      8.7851437577E-05
      1.5451909295E+00  1.7690978324E+00  5.8913941097E-03  2.1990226492E-05  1.2302531562E-02  6.6102742934E-05  1.3190087408E-02
      8.4530199511E-05
      1.5886501111E+00  1.8343991407E+00  6.1020492868E-03  2.2742734836E-05  1.2742714541E-02  6.5911251407E-05  1.3769368423E-02
      7.7432760381E-05
      1.6176625126E+00  1.8896854875E+00  6.3144702757E-03  2.3325233464E-05  1.3142984677E-02  6.3706101099E-05  1.4259016507E-02
      6.5462811053E-05
      1.6260421269E+00  1.9297735534E+00  6.5261349016E-03  2.3621112010E-05  1.3476523251E-02  5.8066364107E-05  1.4613073383E-02
      4.6756067548E-05
      1.6143542044E+00  1.9456280320E+00  6.6803947161E-03  2.3539534614E-05  1.3656977435E-02  5.0197569620E-05  1.4753255374E-02
      2.7385349324E-05
      1.5826337849E+00  1.9454581650E+00  6.8299491303E-03  2.3066967906E-05  1.3752883585E-02  3.7455788932E-05  1.4755336096E-02
      1.9026201282E-06
      1.5256576377E+00  1.9243425845E+00  6.9716348302E-03  2.2014649811E-05  1.3727736760E-02  1.7480822134E-05  1.4582293399E-02
     -3.0770611477E-05
      1.4368097825E+00  1.8759920578E+00  7.1010289027E-03  2.0123046144E-05  1.3530274336E-02 -1.2873197597E-05  1.4190919618E-02
     -7.2045897736E-05
      1.3456764828E+00  1.8177990920E+00  7.1859107755E-03  1.7963897004E-05  1.3230708050E-02 -4.4523317836E-05  1.3729380806E-02
     -1.0841654458E-04
      1.2294815609E+00  1.7366447042E+00  7.2574087295E-03  1.4979045523E-05  1.2761136455E-02 -8.5715897584E-05  1.3100966700E-02
     -1.4969841151E-04
      1.0852726064E+00  1.6287605194E+00  7.3115897770E-03  1.0991999778E-05  1.2080047164E-02 -1.3768829283E-04  1.2289170166E-02
     -1.9459497626E-04
      9.1086533906E-01  1.4906455153E+00  7.3438863867E-03  5.8511557725E-06  1.1143657850E-02 -2.0068323234E-04  1.1284038046E-02
     -2.4129804551E-04
      7.3385998659E-01  1.3436491410E+00  7.3502721137E-03  3.7256515047E-07  1.0087946245E-02 -2.6323861577E-04  1.0251256119E-02
     -2.8048254575E-04
      5.3475766924E-01  1.1711556885E+00  7.3328883748E-03 -6.0061940359E-06  8.7882031690E-03 -3.2985392695E-04  9.0830374753E-03
     -3.1535786391E-04
      3.1693378595E-01  9.7435938060E-01  7.2887498016E-03 -1.3133520159E-05  7.2403450485E-03 -3.9541555297E-04  7.8019214837E-03
     -3.4214353303E-04
      8.6484482801E-02  7.5682432658E-01  7.2156648891E-03 -2.0719512615E-05  5.4621270168E-03 -4.5267604298E-04  6.4436084851E-03
     -3.5703171682E-04
     -1.5253967863E-01  5.2049274436E-01  7.1105483968E-03 -2.8487292123E-05  3.4624479593E-03 -4.9363882077E-04  5.0308003988E-03
     -3.5715876155E-04
     -3.8496573701E-01  2.7851895581E-01  6.9751559522E-03 -3.5785921033E-05  1.3513994964E-03 -5.0858045978E-04  3.6457711197E-03
     -3.4042608082E-04
     -5.9921290997E-01  4.2241042593E-02  6.8120505850E-03 -4.2118722317E-05 -7.6558300339E-04 -4.9188777689E-04  2.3478407013E-03
     -3.0785259484E-04
     -7.8471958763E-01 -1.7647080046E-01  6.6254009050E-03 -4.7097229775E-05 -2.7709820086E-03 -4.4261843585E-04  1.1891628248E-03
     -2.6261430901E-04
     -9.7218613937E-01 -4.2007089458E-01  6.3525500516E-03 -5.1273058444E-05 -5.0545638892E-03 -3.3651109844E-04 -6.2498512602E-05
     -1.9225987960E-04
     -1.0886415118E+00 -5.9894787060E-01  6.0611277474E-03 -5.2836671236E-05 -6.7652966120E-03 -2.0520041988E-04 -9.7206388775E-04
     -1.2119153181E-04
     -1.1376918130E+00 -7.0897332019E-01  5.7628660894E-03 -5.2253622401E-05 -7.8330469773E-03 -7.4065710415E-05 -1.5549574288E-03
     -5.9061870203E-05
     -1.1319087017E+00 -7.5692850457E-01  5.4669640028E-03 -5.0206726749E-05 -8.2967677404E-03  3.5645379654E-05 -1.8638893333E-03
     -1.1869462413E-05
     -1.0670991485E+00 -7.4865319059E-01  5.0927373933E-03 -4.6296445280E-05 -8.1955600134E-03  1.3112322677E-04 -1.9697234464E-03
      2.7910819466E-05
     -9.6873232291E-01 -6.9121980120E-01  4.7403467921E-03 -4.1932855740E-05 -7.5914009913E-03  1.7419895214E-04 -1.8681882184E-03
      4.6181236570E-05
     -8.6112608834E-01 -6.1266605072E-01  4.4122124801E-03 -3.7713521460E-05 -6.7644449732E-03  1.7862568666E-04 -1.6695696657E-03
      5.0555052589E-05
     -7.5861303155E-01 -5.3139030790E-01  4.1078843183E-03 -3.3888794142E-05 -5.9076316654E-03  1.6191228018E-04 -1.4434833964E-03
      4.7400420539E-05
     -5.9825026873E-01 -3.9951332835E-01  3.5858148256E-03 -2.7954922271E-05 -4.5051745943E-03  1.1256165416E-04 -1.0558773701E-03
      3.3865845533E-05
     -4.8367084560E-01 -3.0688879809E-01  3.1286421742E-03 -2.3516598438E-05 -3.5091819954E-03  6.9386470764E-05 -7.7660321137E-04
      2.1067553752E-05
     -4.0386660458E-01 -2.4658962206E-01  2.7238958397E-03 -2.0146340214E-05 -2.8498552716E-03  4.1393551941E-05 -5.9672586605E-04
      1.2310769429E-05
     -3.4626377796E-01 -2.0700018144E-01  2.3623751313E-03 -1.7487709896E-05 -2.4055716263E-03  2.4186471379E-05 -4.8383258155E-04
      6.8025398537E-06
     -2.7057316466E-01 -1.6156846605E-01  1.7833534049E-03 -1.3608028746E-05 -1.8798821887E-03  9.3343445440E-06 -3.6655272041E-04
      2.1475209337E-06
     -2.1618616341E-01 -1.3288080007E-01  1.3093598672E-03 -1.0597852583E-05 -1.5329961051E-03  3.8922295600E-06 -3.0352369645E-04
      4.2142154761E-07
     -1.7136029977E-01 -1.0970077508E-01  9.2435535422E-04 -8.0976609730E-06 -1.2504149269E-03  1.7739707407E-06 -2.5689011650E-04
     -9.0667039227E-08
     -1.3206159891E-01 -8.8326580314E-02  6.1713656510E-04 -5.9762967737E-06 -9.9235380052E-04  9.3726310434E-07 -2.1359070203E-04
     -3.8547021730E-07
      4.1051985778E+00 -1.0000000000E+01  2.0000000000E+00  2.0000000000E-01  0.0000000000E+00  0.0000000000E+00  0.0000000000E+00
      0.0000000000E+00  0.0000000000E+00  0.0000000000E+00  8.0503092265E+02  0.0000000000E+00  0.0000000000E+00  0.0000000000E+00
      0.0000000000E+00  0.0000000000E+00  0.0000000000E+00  0.0000000000E+00  0.0000000000E+00  0.0000000000E+00
    2  100    4    9    2    1   61    9  248   15    4  1 11
      0.0000000000E+00 -3.8610316178E+01 -3.0071608099E+01  1.2367689510E-01 -2.7638520756E-05  1.1628753450E-01 -5.1384879630E-05
      1.6327226150E-01 -2.3600528136E-05
      1.4831009233E-02 -3.8643771852E+01 -3.0112281884E+01  1.2346611739E-01 -2.8004386593E-05  1.1591986647E-01 -4.5620987227E-05
      1.6310038201E-01 -2.1749680359E-05
      2.9662018467E-02 -3.8671524096E+01 -3.0148314537E+01  1.2325327839E-01 -2.8180658370E-05  1.1559833559E-01 -3.9191598653E-05
      1.6294365474E-01 -1.9594718765E-05
      4.4493027700E-02 -3.8692988235E+01 -3.0179135723E+01  1.2303986624E-01 -2.8153405452E-05  1.1532813890E-01 -3.2055384300E-05
      1.6280446473E-01 -1.7114239335E-05
      5.9324036933E-02 -3.8707550732E+01 -3.0204142417E+01  1.2282747674E-01 -2.7908115465E-05  1.1511477091E-01 -2.4175101445E-05
      1.6268534551E-01 -1.4290439492E-05
      7.4228295950E-02 -3.8714593647E+01 -3.0222779266E+01  1.2261679077E-01 -2.7427036452E-05  1.1496340240E-01 -1.5477084999E-05
      1.6258853648E-01 -1.1093006080E-05
      8.9132554966E-02 -3.8713373422E+01 -3.0234248636E+01  1.2241070801E-01 -2.6695830523E-05  1.1488125731E-01 -5.9806029419E-06
      1.6251745913E-01 -7.5274763741E-06
      1.0403681398E-01 -3.8703246839E+01 -3.0237887370E+01  1.2221118666E-01 -2.5700186222E-05  1.1487441728E-01  4.3137004025E-06
      1.6247491032E-01 -3.5959056449E-06
      1.1894107300E-01 -3.8683598327E+01 -3.0233044138E+01  1.2202028906E-01 -2.4427050039E-05  1.1494887216E-01  1.5382351836E-05
      1.6246363235E-01  6.8942449017E-07
      1.3500690861E-01 -3.8651116068E+01 -3.0217616454E+01  1.2182664918E-01 -2.2731456574E-05  1.1512672474E-01  2.8117273725E-05
      1.6248946704E-01  5.6700342700E-06
      1.5107274421E-01 -3.8606339321E+01 -3.0190925712E+01  1.2164832791E-01 -2.0691246135E-05  1.1541209944E-01  4.1570419916E-05
      1.6255752501E-01  1.0970566674E-05
      1.6713857982E-01 -3.8548871847E+01 -3.0152421865E+01  1.2148816853E-01 -1.8303136770E-05  1.1581017507E-01  5.5561395141E-05
      1.6267008279E-01  1.6503764775E-05
      1.8320441543E-01 -3.8478561128E+01 -3.0101749647E+01  1.2134900825E-01 -1.5571889179E-05  1.1632436199E-01  6.9839386312E-05
      1.6282859346E-01  2.2156103178E-05
      1.9729468202E-01 -3.8406439445E+01 -3.0047203951E+01  1.2124643078E-01 -1.2905390466E-05  1.1687182829E-01  8.2341792454E-05
      1.6300578894E-01  2.7095738853E-05
      2.1138494862E-01 -3.8324897371E+01 -2.9983348411E+01  1.2116389661E-01 -1.0003606400E-05  1.1750834185E-01  9.4545390476E-05
      1.6321811292E-01  3.1901310595E-05
      2.2547521522E-01 -3.8234532695E+01 -2.9910538132E+01  1.2110300989E-01 -6.8919216288E-06  1.1823065937E-01  1.0614299664E-04
      1.6346414462E-01  3.6445249341E-05
      2.3956548181E-01 -3.8136217553E+01 -2.9829372966E+01  1.2106516202E-01 -3.6041001986E-06  1.1903321064E-01  1.1679487566E-04
      1.6374151926E-01  4.0592668533E-05
      2.5234302628E-01 -3.8041141347E+01 -2.9749257082E+01  1.2105170728E-01 -5.0524197926E-07  1.1982366125E-01  1.2534180240E-04
      1.6401738829E-01  4.3902147303E-05
      2.6512057074E-01 -3.7941518857E+01 -2.9663795315E+01  1.2105873024E-01  2.6671558023E-06  1.2066566580E-01  1.3255994274E-04
      1.6431316318E-01  4.6682298581E-05
      2.7789811520E-01 -3.7838560533E+01 -2.9573974448E+01  1.2108657729E-01  5.8718896672E-06  1.2154976233E-01  1.3820912606E-04
      1.6462513290E-01  4.8855009633E-05
      2.9067565967E-01 -3.7733617099E+01 -2.9480926222E+01  1.2113531491E-01  9.0643420043E-06  1.2246502883E-01  1.4208188880E-04
      1.6494911002E-01  5.0352346772E-05
      3.0388959892E-01 -3.7624536891E+01 -2.9382632681E+01  1.2120744250E-01  1.2303465336E-05  1.2343141918E-01  1.4405255458E-04
      1.6529194836E-01  5.1152550864E-05
      3.1710353817E-01 -3.7516535472E+01 -2.9283687306E+01  1.2130106390E-01  1.5427996293E-05  1.2440380283E-01  1.4385427400E-04
      1.6563752929E-01  5.1167830312E-05
      3.3031747742E-01 -3.7411253345E+01 -2.9185582723E+01  1.2141523721E-01  1.8388269146E-05  1.2536745193E-01  1.4146703756E-04
      1.6598060473E-01  5.0414322828E-05
      3.4353141667E-01 -3.7310261642E+01 -2.9089785878E+01  1.2154869881E-01  2.1138559257E-05  1.2630779646E-01  1.3695764730E-04
      1.6631611034E-01  4.8930351570E-05
      3.5802417768E-01 -3.7206137818E+01 -2.8989017133E+01  1.2171540061E-01  2.3866093338E-05  1.2729590255E-01  1.2974916064E-04
      1.6666980151E-01  4.6547053410E-05
      3.7251693870E-01 -3.7110554068E+01 -2.8894337222E+01  1.2190103282E-01  2.6250067962E-05  1.2822276082E-01  1.2046294707E-04
      1.6700325936E-01  4.3483898792E-05
      3.8700969972E-01 -3.7024834758E+01 -2.8807134113E+01  1.2210293379E-01  2.8259343061E-05  1.2907433487E-01  1.0946522722E-04
      1.6731195356E-01  3.9876956040E-05
      4.0150246073E-01 -3.6949947883E+01 -2.8728500891E+01  1.2231825731E-01  2.9875174820E-05  1.2983948358E-01  9.7172372362E-05
      1.6759239517E-01  3.5871630962E-05
      4.1625306789E-01 -3.6885492190E+01 -2.8658079279E+01  1.2254814875E-01  3.1108253151E-05  1.3052122260E-01  8.3767046550E-05
      1.6784629431E-01  3.1525615691E-05
      4.3100367506E-01 -3.6833179587E+01 -2.8597846627E+01  1.2278577085E-01  3.1930358754E-05  1.3109997964E-01  6.9887616927E-05
      1.6806690028E-01  2.7048932130E-05
      4.4575428222E-01 -3.6792981746E+01 -2.8548006430E+01  1.2302807610E-01  3.2354843277E-05  1.3157364565E-01  5.5916645893E-05
      1.6825366079E-01  2.2555050589E-05
      4.6050488938E-01 -3.6764594573E+01 -2.8508502316E+01  1.2327214681E-01  3.2402827993E-05  1.3194277366E-01  4.2178548732E-05
      1.6840683090E-01  1.8144911988E-05
      4.7518486307E-01 -3.6747563059E+01 -2.8479182108E+01  1.2351408539E-01  3.2103226420E-05  1.3220910352E-01  2.8992026904E-05
      1.6852681655E-01  1.3905333807E-05
      4.8986483675E-01 -3.6741063106E+01 -2.8459408026E+01  1.2375257235E-01  3.1487023711E-05  1.3237903592E-01  1.6476772635E-05
      1.6861578588E-01  9.8731185753E-06
      5.0454481044E-01 -3.6744345515E+01 -2.8448648217E+01  1.2398535313E-01  3.0585840587E-05  1.3245810012E-01  4.7605401466E-06
      1.6867540463E-01  6.0772840619E-06
      5.1922478413E-01 -3.6756604426E+01 -2.8446300377E+01  1.2421041197E-01  2.9431776856E-05  1.3245257833E-01 -6.0835011472E-06
      1.6870752599E-01  2.5388289375E-06
      5.3522862519E-01 -3.6779227550E+01 -2.8452571998E+01  1.2444489122E-01  2.7922774797E-05  1.3235804946E-01 -1.6873987088E-05
      1.6871350428E-01 -1.0230905465E-06
      5.5123246625E-01 -3.6810484441E+01 -2.8467239041E+01  1.2466610201E-01  2.6190132127E-05  1.3217975203E-01 -2.6593406144E-05
      1.6869164343E-01 -4.2780524424E-06
      5.6723630732E-01 -3.6849364633E+01 -2.8489479364E+01  1.2487236826E-01  2.4270569442E-05  1.3192630845E-01 -3.5275554522E-05
      1.6864438991E-01 -7.2413540656E-06
      5.8324014838E-01 -3.6894920023E+01 -2.8518508220E+01  1.2506230131E-01  2.2197723253E-05  1.3160596952E-01 -4.2977605477E-05
      1.6857405577E-01 -9.9305982845E-06
      6.0274124918E-01 -3.6958183582E+01 -2.8561992592E+01  1.2527005090E-01  1.9508902020E-05  1.3113639080E-01 -5.1136253543E-05
      1.6846026128E-01 -1.2869247031E-05
      6.2224234999E-01 -3.7028623718E+01 -2.8613248483E+01  1.2545033026E-01  1.6686702768E-05  1.3059177189E-01 -5.8073444031E-05
      1.6831890751E-01 -1.5473136470E-05
      6.4174345079E-01 -3.7104966464E+01 -2.8671182521E+01  1.2560202628E-01  1.3773713877E-05  1.2998362036E-01 -6.3919709503E-05
      1.6815313397E-01 -1.7780780904E-05
      6.6124455159E-01 -3.7186091921E+01 -2.8734821216E+01  1.2572442021E-01  1.0806567046E-05  1.2932218368E-01 -6.8797643052E-05
      1.6796571484E-01 -1.9827043388E-05
      6.8462214088E-01 -3.7288268856E+01 -2.8817419593E+01  1.2583201698E-01  7.2221757139E-06  1.2847173187E-01 -7.3521095114E-05
      1.6771593811E-01 -2.1976569151E-05
      7.0799973016E-01 -3.7394430532E+01 -2.8905665176E+01  1.2589687193E-01  3.6508851830E-06  1.2757145832E-01 -7.7167853044E-05
      1.6744227403E-01 -2.3835049822E-05
      7.3137731944E-01 -3.7503287074E+01 -2.8998398909E+01  1.2591937574E-01  1.3141257350E-07  1.2663343463E-01 -7.9865405139E-05
      1.6714800784E-01 -2.5433176426E-05
      7.5475490872E-01 -3.7613698096E+01 -2.9094581603E+01  1.2590034709E-01 -3.3032338977E-06  1.2566840361E-01 -8.1708921131E-05
      1.6683611448E-01 -2.6792258142E-05
      7.7880987107E-01 -3.7727842273E+01 -2.9196148017E+01  1.2583866809E-01 -6.7187125036E-06  1.2465748451E-01 -8.2786197194E-05
      1.6649971030E-01 -2.7951882603E-05
      8.0286483343E-01 -3.7841486184E+01 -2.9299375955E+01  1.2573592588E-01 -9.9860145843E-06  1.2363820330E-01 -8.3073617639E-05
      1.6615053103E-01 -2.8871171125E-05
      8.2691979578E-01 -3.7953605639E+01 -2.9403301808E+01  1.2559410163E-01 -1.3078911342E-05  1.2262014844E-01 -8.2586680271E-05
      1.6579158277E-01 -2.9540366410E-05
      8.5097475813E-01 -3.8063169533E+01 -2.9506948059E+01  1.2541549521E-01 -1.5971734047E-05  1.2161289403E-01 -8.1312227948E-05
      1.6542604847E-01 -2.9940424395E-05
      8.7185835995E-01 -3.8155384410E+01 -2.9595911551E+01  1.2523262818E-01 -1.8300752228E-05  1.2075482768E-01 -7.9538110759E-05
      1.6510605632E-01 -3.0044598205E-05
      8.9274196176E-01 -3.8244110206E+01 -2.9683175051E+01  1.2502591692E-01 -2.0441204806E-05  1.1991917062E-01 -7.7099380124E-05
      1.6478627094E-01 -2.9895848548E-05
      9.1362556357E-01 -3.8328524697E+01 -2.9767953991E+01  1.2479747546E-01 -2.2373475327E-05  1.1911330448E-01 -7.3939116355E-05
      1.6446957365E-01 -2.9459114707E-05
      9.3450916539E-01 -3.8407721390E+01 -2.9849382420E+01  1.2454963796E-01 -2.4075890393E-05  1.1834530141E-01 -6.9984713909E-05
      1.6415924352E-01 -2.8694845501E-05
      9.5088187404E-01 -3.8465511848E+01 -2.9910257724E+01  1.2434343180E-01 -2.5234309252E-05  1.1777541556E-01 -6.6273068224E-05
      1.6392281051E-01 -2.7834254398E-05
      9.6725458269E-01 -3.8518940823E+01 -2.9967970177E+01  1.2412823861E-01 -2.6223810499E-05  1.1723898408E-01 -6.1971645575E-05
      1.6369462090E-01 -2.6717644011E-05
      9.8362729135E-01 -3.8567421776E+01 -3.0021958080E+01  1.2390552865E-01 -2.7030333400E-05  1.1674115530E-01 -5.7027815064E-05
      1.6347693702E-01 -2.5315847476E-05
      1.0000000000E+00 -3.8610316178E+01 -3.0071608099E+01  1.2367689510E-01 -2.7638520756E-05  1.1628753450E-01 -5.1384879630E-05
      1.6327226150E-01 -2.3600528136E-05
      1.1750631646E-03  2.9765995832E+01
     -8.8079509779E-01 -7.8934937840E-01 -7.4799207542E-04 -2.5791025041E-05 -7.5993419339E-03 -5.9958134865E-05 -2.8681373679E-03
     -2.8389342482E-05
     -9.2838804681E-01 -8.4147379491E-01 -9.5876864747E-04 -2.6620268195E-05 -8.0686135907E-03 -5.8224707429E-05 -3.0922069251E-03
     -2.8096637704E-05
     -9.7328683623E-01 -8.9182603736E-01 -1.1755566460E-03 -2.7343374423E-05 -8.5194820934E-03 -5.5781457859E-05 -3.3119162979E-03
     -2.7458314162E-05
     -1.0146865380E+00 -9.3970409868E-01 -1.3973814614E-03 -2.7937693541E-05 -8.9456742076E-03 -5.2469379771E-05 -3.5242215307E-03
     -2.6397789888E-05
     -1.0516297466E+00 -9.8426497765E-01 -1.6230742463E-03 -2.8376229436E-05 -9.3396272203E-03 -4.8111466518E-05 -3.7254687162E-03
     -2.4832824291E-05
     -1.0831372736E+00 -1.0247011562E+00 -1.8523713407E-03 -2.8628231497E-05 -9.6940046961E-03 -4.2486673482E-05 -3.9122341736E-03
     -2.2664899565E-05
     -1.1077088039E+00 -1.0596110421E+00 -2.0824842858E-03 -2.8654425380E-05 -9.9961517625E-03 -3.5411083955E-05 -4.0784492889E-03
     -1.9812274194E-05
     -1.1238807950E+00 -1.0876626263E+00 -2.3114263058E-03 -2.8413891486E-05 -1.0233915595E-02 -2.6686645812E-05 -4.2184316225E-03
     -1.6194560643E-05
     -1.1300467981E+00 -1.1073744488E+00 -2.5368792302E-03 -2.7862042759E-05 -1.0393695516E-02 -1.6129459127E-05 -4.3259260186E-03
     -1.1740780910E-05
     -1.1235333203E+00 -1.1174402573E+00 -2.7729197643E-03 -2.6864836481E-05 -1.0461501129E-02 -2.5321641245E-06 -4.3977407547E-03
     -5.9612902355E-06
     -1.1012252555E+00 -1.1138427207E+00 -2.9979768038E-03 -2.5392529885E-05 -1.0401653504E-02  1.3463866088E-05 -4.4154279311E-03
      8.4636197026E-07
     -1.0610379695E+00 -1.0944904827E+00 -3.2077613331E-03 -2.3390886050E-05 -1.0194257663E-02  3.1821657221E-05 -4.3706759793E-03
      8.6133193515E-06
     -1.0011435617E+00 -1.0574460365E+00 -3.3975802963E-03 -2.0815537978E-05 -9.8205529524E-03  5.2326738657E-05 -4.2560785889E-03
      1.7199413074E-05
     -9.3131355093E-01 -1.0091124397E+00 -3.5436830655E-03 -1.8062487778E-05 -9.3431078695E-03  7.1727398950E-05 -4.0934707169E-03
      2.5195004184E-05
     -8.4481348062E-01 -9.4518859607E-01 -3.6671284878E-03 -1.4843700166E-05 -8.7175371371E-03  9.1960000531E-05 -3.8703853041E-03
      3.3393675456E-05
     -7.4175996798E-01 -8.6540313687E-01 -3.7645234817E-03 -1.1175458164E-05 -7.9402983146E-03  1.1238236770E-04 -3.5865249451E-03
      4.1491445975E-05
     -6.2295183904E-01 -7.7006120190E-01 -3.8326855685E-03 -7.0965818144E-06 -7.0131982133E-03  1.3218720235E-04 -3.2439674848E-03
      4.9147235516E-05
     -5.0286709103E-01 -6.7094379980E-01 -3.8668532554E-03 -3.0947975989E-06 -6.0495661629E-03  1.4884218155E-04 -2.8864205340E-03
      5.5403137063E-05
     -3.7282588383E-01 -5.6106230984E-01 -3.8729569130E-03  1.1281077642E-06 -4.9804360545E-03  1.6348824949E-04 -2.4898322914E-03
      6.0720330293E-05
     -2.3506501436E-01 -4.4214848459E-01 -3.8497910826E-03  5.4920379588E-06 -3.8218415724E-03  1.7540258669E-04 -2.0613364873E-03
      6.4858317861E-05
     -9.2286461542E-02 -3.1639043214E-01 -3.7967313926E-03  9.9039424899E-06 -2.5944162655E-03  1.8392387810E-04 -1.6095669232E-03
      6.7606217677E-05
      5.7428641851E-02 -1.8186784468E-01 -3.7104474794E-03  1.4409534120E-05 -1.2789205968E-03  1.8861528062E-04 -1.1282787951E-03
      6.8865124183E-05
      2.0568686649E-01 -4.5902779262E-02 -3.5930321795E-03  1.8742996447E-05  5.3303671111E-05  1.8876051443E-04 -6.4404561277E-04
      6.8440397439E-05
      3.4892773631E-01  8.8269744526E-02 -3.4460779556E-03  2.2793831419E-05  1.3703183117E-03  1.8426562914E-04 -1.6836580495E-04
      6.6388382479E-05
      4.8378845591E-01  2.1748898399E-01 -3.2719039657E-03  2.6462664925E-05  2.6405326765E-03  1.7532488678E-04  2.8790644809E-04
      6.2840549990E-05
      6.1855323008E-01  3.5007114339E-01 -3.0531033863E-03  2.9949697150E-05  3.9449892812E-03  1.6096046760E-04  7.5459530413E-04
      5.7503488375E-05
      7.3655878793E-01  4.6996567947E-01 -2.8097249489E-03  3.2799912703E-05  5.1246177164E-03  1.4273339262E-04  1.1760758306E-03
      5.1007791307E-05
      8.3565957481E-01  5.7474133540E-01 -2.5468112796E-03  3.4969211675E-05  6.1540953714E-03  1.2175526702E-04  1.5450214884E-03
      4.3762571880E-05
      9.1474808001E-01  6.6285762963E-01 -2.2696126502E-03  3.6448476203E-05  7.0168718127E-03  9.9239957459E-05  1.8572245262E-03
      3.6185307534E-05
      9.7451934336E-01  7.3475016240E-01 -1.9782152337E-03  3.7266449235E-05  7.7160577342E-03  7.5924708636E-05  2.1153874304E-03
      2.8484131651E-05
      1.0141483659E+00  7.8886407419E-01 -1.6826752217E-03  3.7439864128E-05  8.2355778754E-03  5.3260243962E-05  2.3147913089E-03
      2.1131950827E-05
      1.0350393218E+00  8.2604105629E-01 -1.3877786300E-03  3.7035092774E-05  8.5833981020E-03  3.2069103056E-05  2.4588487342E-03
      1.4340888791E-05
      1.0390958968E+00  8.4763658844E-01 -1.0977603783E-03  3.6130109551E-05  8.7728826090E-03  1.2921177522E-05  2.5524300959E-03
      8.2734780596E-06
      1.0285619751E+00  8.5533374737E-01 -8.1756300850E-04  3.4814644785E-05  8.8211186201E-03 -3.7821597751E-06  2.6011650874E-03
      3.0008161937E-06
      1.0057199385E+00  8.5108102107E-01 -5.4872384691E-04  3.3165430746E-05  8.7477707245E-03 -1.8029295462E-05  2.6115752389E-03
     -1.4789863991E-06
      9.7271831161E-01  8.3669563942E-01 -2.9359254760E-04  3.1257300259E-05  8.5714577824E-03 -2.9861961920E-05  2.5895206033E-03
     -5.2145417858E-06
      9.3156082840E-01  8.1391124092E-01 -5.3972918151E-05  2.9157364883E-05  8.3100671112E-03 -3.9445353074E-05  2.5404788441E-03
     -8.2621947016E-06
      8.7950564484E-01  7.8136525566E-01  1.8805398471E-04  2.6718526249E-05  7.9474374006E-03 -4.7596723943E-05  2.4620619914E-03
     -1.0906868396E-05
      8.2188999691E-01  7.4252479413E-01  4.0895758993E-04  2.4184974140E-05  7.5219624762E-03 -5.3690852427E-05  2.3629654263E-03
     -1.2946350204E-05
      7.6037783893E-01  6.9891299525E-01  6.0808152373E-04  2.1608296357E-05  7.0495324215E-03 -5.8074414041E-05  2.2477958570E-03
     -1.4496718334E-05
      6.9630612655E-01  6.5177832949E-01  7.8516075878E-04  1.9028595403E-05  6.5432407465E-03 -6.1079964712E-05  2.1202726226E-03
     -1.5657183438E-05
      6.1627894338E-01  5.9100932279E-01  9.7122093652E-04  1.5924798274E-05  5.8955389731E-03 -6.3305873721E-05  1.9523647731E-03
     -1.6678086874E-05
      5.3539524921E-01  5.2783705336E-01  1.1251502391E-03  1.2900210169E-05  5.2273507179E-03 -6.4378476390E-05  1.7743152367E-03
     -1.7390414924E-05
      4.5462294048E-01  4.6323086300E-01  1.2478022910E-03  9.9798932335E-06  4.5489658857E-03 -6.4664025176E-05  1.5888158252E-03
     -1.7904490506E-05
      3.7458140447E-01  3.9784410344E-01  1.3402493431E-03  7.1780840655E-06  3.8673783862E-03 -6.4443605772E-05  1.3975886477E-03
     -1.8300505341E-05
      2.8007645179E-01  3.1898882461E-01  1.4129506170E-03  3.9835645181E-06  3.0521517729E-03 -6.3811628448E-05  1.1621186177E-03
     -1.8711023171E-05
      1.8738088296E-01  2.3995595482E-01  1.4461066166E-03  9.6792799041E-07  2.2427035678E-03 -6.3019286350E-05  9.2043629839E-04
     -1.9117669296E-05
      9.6494738787E-02  1.6086366581E-01  1.4418340495E-03 -1.8761257886E-06  1.4405424624E-03 -6.2245652547E-05  6.7243384338E-04
     -1.9575757005E-05
      7.2507417155E-03  8.1661329107E-02  1.4021616266E-03 -4.5602236861E-06  6.4538717644E-04 -6.1598614570E-05  4.1748782875E-04
     -2.0113335363E-05
     -8.3156040186E-02 -1.2085945966E-04  1.3263832776E-03 -7.1703539657E-06 -1.6698940703E-04 -6.1137587360E-05  1.4689399151E-04
     -2.0777179602E-05
     -1.7245547663E-01 -8.2422089982E-02  1.2170192176E-03 -9.6424023742E-06 -9.7563288183E-04 -6.0911905596E-05 -1.3328601033E-04
     -2.1553893891E-05
     -2.6098977033E-01 -1.6548993571E-01  1.0757843206E-03 -1.1991868865E-05 -1.7829021960E-03 -6.0923121677E-05 -4.2429360580E-04
     -2.2446416757E-05
     -3.4905306591E-01 -2.4954862469E-01  9.0423495713E-04 -1.4232091631E-05 -2.5909861341E-03 -6.1141837028E-05 -7.2726516378E-04
     -2.3436380393E-05
     -4.2529191272E-01 -3.2345846544E-01  7.3182709727E-04 -1.6096509615E-05 -3.2944995533E-03 -6.1454929704E-05 -1.0006831208E-03
     -2.4358902623E-05
     -5.0139001723E-01 -3.9828377303E-01  5.3852755548E-04 -1.7890306247E-05 -4.0003987296E-03 -6.1820478756E-05 -1.2840894807E-03
     -2.5306273804E-05
     -5.7728821803E-01 -4.7397605846E-01  3.2520847030E-04 -1.9613809864E-05 -4.7083699823E-03 -6.2152739158E-05 -1.5773918865E-03
     -2.6241100882E-05
     -6.5277810081E-01 -5.5036417824E-01  9.2775817640E-05 -2.1262752219E-05 -5.4169928356E-03 -6.2337394268E-05 -1.8799707346E-03
     -2.7106225695E-05
     -7.1142289135E-01 -6.1052929926E-01 -1.0217977138E-04 -2.2497056636E-05 -5.9712149763E-03 -6.2279871756E-05 -2.1228445924E-03
     -2.7688122904E-05
     -7.6927517703E-01 -6.7067018938E-01 -3.0773445054E-04 -2.3671483741E-05 -6.5219231264E-03 -6.1944449925E-05 -2.3695783035E-03
     -2.8135430088E-05
     -8.2591699703E-01 -7.3043432920E-01 -5.2325578410E-04 -2.4774602754E-05 -7.0660236888E-03 -6.1216391787E-05 -2.6186827455E-03
     -2.8391580199E-05
     -8.8079509779E-01 -7.8934937840E-01 -7.4799207542E-04 -2.5791025041E-05 -7.5993419339E-03 -5.9958134865E-05 -2.8681373679E-03
     -2.8389342482E-05
      4.1024105349E+00 -1.0000000000E+01  2.0000000000E+00  2.0000000000E-01  0.0000000000E+00  0.0000000000E+00  0.0000000000E+00
      0.0000000000E+00  0.0000000000E+00  0.0000000000E+00  5.1054800764E+02  0.0000000000E+00  0.0000000000E+00  0.0000000000E+00
      0.0000000000E+00  0.0000000000E+00  0.0000000000E+00  0.0000000000E+00  0.0000000000E+00  0.0000000000E+00
    2  109    5   10    2    1   61    9  248   15    4  1 11
      0.0000000000E+00 -4.1298849185E+01 -3.2814012631E+01  1.1529990233E-01 -8.5177635266E-05  9.1932280223E-02 -1.5991405854E-04
      1.5094202591E-01 -1.0496871181E-04
      1.9172021677E-02 -4.1567776744E+01 -3.3119869906E+01  1.1395715530E-01 -8.9012018637E-05  8.9439286482E-02 -1.6356239767E-04
      1.4926338314E-01 -1.1286848363E-04
      3.8344043354E-02 -4.1844631592E+01 -3.3437568605E+01  1.1255548083E-01 -9.2823830776E-05  8.6887692102E-02 -1.6748455841E-04
      1.4745851403E-01 -1.2140697694E-04
      5.7516065031E-02 -4.2130507313E+01 -3.3768087184E+01  1.1109515147E-01 -9.6620786955E-05  8.4274729947E-02 -1.7148441805E-04
      1.4551452974E-01 -1.3091077461E-04
      7.6688086708E-02 -4.2425164309E+01 -3.4111908991E+01  1.0957648816E-01 -1.0038889906E-04  8.1601260225E-02 -1.7528752416E-04
      1.4341901372E-01 -1.4099202692E-04
      9.0980131528E-02 -4.2650312998E+01 -3.4376763632E+01  1.0840684022E-01 -1.0315223409E-04  7.9573436289E-02 -1.7752157644E-04
      1.4175288074E-01 -1.4893831529E-04
      1.0527217635E-01 -4.2878682991E+01 -3.4648209291E+01  1.0720581361E-01 -1.0583894493E-04  7.7524232655E-02 -1.7888378941E-04
      1.3999638511E-01 -1.5667139245E-04
      1.1956422117E-01 -4.3108324431E+01 -3.4924748338E+01  1.0597465224E-01 -1.0838302430E-04  7.5467938871E-02 -1.7861889375E-04
      1.3815347610E-01 -1.6386821416E-04
      1.3385626599E-01 -4.3335450989E+01 -3.5203637361E+01  1.0471552635E-01 -1.1068928027E-04  7.3428260443E-02 -1.7584353923E-04
      1.3623556793E-01 -1.6955273121E-04
      1.4530897047E-01 -4.3511836967E+01 -3.5425809149E+01  1.0368868149E-01 -1.1226340510E-04  7.1829802749E-02 -1.7082243516E-04
      1.3465979687E-01 -1.7228744845E-04
      1.5676167495E-01 -4.3678408018E+01 -3.5643047250E+01  1.0264885774E-01 -1.1348338588E-04  7.0292481453E-02 -1.6235126256E-04
      1.3307069584E-01 -1.7225077251E-04
      1.6821437943E-01 -4.3828884918E+01 -3.5850251868E+01  1.0159998911E-01 -1.1419894075E-04  6.8853980053E-02 -1.4911401341E-04
      1.3149916045E-01 -1.6821926989E-04
      1.7966708391E-01 -4.3954634956E+01 -3.6040343160E+01  1.0054759781E-01 -1.1421543740E-04  6.7565669052E-02 -1.2945428820E-04
      1.2999009085E-01 -1.5837501095E-04
      1.9117626842E-01 -4.4044299829E+01 -3.6204354322E+01  9.9494137741E-02 -1.1325808402E-04  6.6491856028E-02 -1.0096545820E-04
      1.2860031863E-01 -1.4038491856E-04
      2.0268545294E-01 -4.4081477454E+01 -3.6328058559E+01  9.8455326190E-02 -1.1096931274E-04  6.5732884752E-02 -6.0736278079E-05
      1.2742591344E-01 -1.1124007454E-04
      2.1419463745E-01 -4.4045305894E+01 -3.6393608347E+01  9.7445699885E-02 -1.0685258546E-04  6.5416084857E-02 -4.5696265791E-06
      1.2658644796E-01 -6.7295780923E-05
      2.2570382197E-01 -4.3908011658E+01 -3.6377028229E+01  9.6485261862E-02 -1.0022314696E-04  6.5715468559E-02  7.3425682182E-05
      1.2624076603E-01 -3.7100800159E-06
      2.3181799918E-01 -4.3782443358E+01 -3.6324446757E+01  9.6004038991E-02 -9.5358973524E-05  6.6203322724E-02  1.2654263351E-04
      1.2632575943E-01  3.9578726434E-05
      2.3793217639E-01 -4.3612045940E+01 -3.6234179199E+01  9.5549486663E-02 -8.9335444796E-05  6.6976276474E-02  1.8973564339E-04
      1.2664298580E-01  9.0836420681E-05
      2.4404635361E-01 -4.3389813896E+01 -3.6099581939E+01  9.5127869376E-02 -8.1919837806E-05  6.8088790131E-02  2.6502461977E-04
      1.2723273046E-01  1.5054989247E-04
      2.5016053082E-01 -4.3107669702E+01 -3.5913064721E+01  9.4746675868E-02 -7.2846865014E-05  6.9605722893E-02  3.5461981121E-04
      1.2813862784E-01  2.1959463339E-04
      2.5612492923E-01 -4.2766670749E+01 -3.5673027910E+01  9.4422268721E-02 -6.2093574188E-05  7.1547923627E-02  4.5816793889E-04
      1.2937062867E-01  2.9572999524E-04
      2.6208932763E-01 -4.2352313524E+01 -3.5366971762E+01  9.4154592335E-02 -4.9132752689E-05  7.4029713732E-02  5.7989702860E-04
      1.3098912479E-01  3.8046013330E-04
      2.6805372604E-01 -4.1856977403E+01 -3.4986137748E+01  9.3955057799E-02 -3.3624318633E-05  7.7142202063E-02  7.2129153154E-04
      1.3303100540E-01  4.7188493696E-04
      2.7401812445E-01 -4.1274586934E+01 -3.4522336547E+01  9.3836623207E-02 -1.5263245226E-05  8.0979928798E-02  8.8229787610E-04
      1.3552169123E-01  5.6712210127E-04
      2.7973627413E-01 -4.0632111241E+01 -3.3993940355E+01  9.3812339520E-02  5.1817583460E-06  8.5421810295E-02  1.0520038456E-03
      1.3833629144E-01  6.5640358608E-04
      2.8545442381E-01 -3.9910005000E+01 -3.3381415950E+01  9.3888473259E-02  2.8350111841E-05  9.0665953381E-02  1.2290630620E-03
      1.4154485665E-01  7.3700996890E-04
      2.9117257349E-01 -3.9118488875E+01 -3.2688646507E+01  9.4076681884E-02  5.3821703090E-05  9.6716332727E-02  1.3998717260E-03
      1.4508724657E-01  8.0002983201E-04
      2.9689072317E-01 -3.8278019137E+01 -3.1928038575E+01  9.4385629513E-02  8.0714650032E-05  1.0349925648E-01  1.5442515642E-03
      1.4885986352E-01  8.3547223153E-04
      3.0184872412E-01 -3.7531393764E+01 -3.1230254352E+01  9.4754358027E-02  1.0418972184E-04  1.0984179918E-01  1.6296991492E-03
      1.5220811310E-01  8.3929898164E-04
      3.0680672508E-01 -3.6793735156E+01 -3.0518163290E+01  9.5215175007E-02  1.2674645637E-04  1.1642474782E-01  1.6633558641E-03
      1.5551453258E-01  8.1488505464E-04
      3.1176472603E-01 -3.6089716877E+01 -2.9815340215E+01  9.5762442604E-02  1.4741317428E-04  1.2302333129E-01  1.6368543401E-03
      1.5867117180E-01  7.6477214166E-04
      3.1672272698E-01 -3.5442026795E+01 -2.9145776134E+01  9.6387065085E-02  1.6542690705E-04  1.2939632003E-01  1.5503055492E-03
      1.6158468504E-01  6.9374489645E-04
      3.2215079225E-01 -3.4818302107E+01 -2.8475938221E+01  9.7145803596E-02  1.8157880708E-04  1.3584894837E-01  1.3977656589E-03
      1.6441496023E-01  6.0140813458E-04
      3.2757885753E-01 -3.4295953948E+01 -2.7890864076E+01  9.7966590737E-02  1.9389361932E-04  1.4154077692E-01  1.2055916340E-03
      1.6682682284E-01  5.0351907016E-04
      3.3300692280E-01 -3.3877691592E+01 -2.7399973117E+01  9.8833130566E-02  2.0260204365E-04  1.4634987613E-01  9.9696600636E-04
      1.6881574470E-01  4.0885109604E-04
      3.3843498808E-01 -3.3557406055E+01 -2.7003116554E+01  9.9730671692E-02  2.0818110620E-04  1.5025054043E-01  7.9279685877E-04
      1.7040961705E-01  3.2348564772E-04
      3.4579318139E-01 -3.3259742740E+01 -2.6601823302E+01  1.0097484363E-01  2.1169540103E-04  1.5419193770E-01  5.4741012721E-04
      1.7202563365E-01  2.2679966883E-04
      3.5315137470E-01 -3.3087447635E+01 -2.6331173037E+01  1.0222898469E-01  2.1173110817E-04  1.5682574519E-01  3.5104575120E-04
      1.7313891609E-01  1.5308069681E-04
      3.6050956801E-01 -3.3008157596E+01 -2.6160525591E+01  1.0347573256E-01  2.0934971828E-04  1.5844682178E-01  2.0446928911E-04
      1.7387707559E-01  9.9376241667E-05
      3.6786776132E-01 -3.2994979005E+01 -2.6062667112E+01  1.0470316835E-01  2.0532969933E-04  1.5932794567E-01  9.9451562446E-05
      1.7434549915E-01  6.1126659535E-05
      3.7751966607E-01 -3.3043287506E+01 -2.6008955798E+01  1.0627127717E-01  1.9853886323E-04  1.5971945433E-01  8.6007364956E-06
      1.7468371846E-01  2.8503642222E-05
      3.8717157083E-01 -3.3138483836E+01 -2.6009856586E+01  1.0778243421E-01  1.9074398129E-04  1.5955321345E-01 -4.6618556462E-05
      1.7482029481E-01  8.4092337599E-06
      3.9682347558E-01 -3.3260369770E+01 -2.6043693330E+01  1.0923096596E-01  1.8246910560E-04  1.5905073039E-01 -7.9924926393E-05
      1.7483478220E-01 -3.6381215803E-06
      4.0647538033E-01 -3.3397478642E+01 -2.6097532413E+01  1.1061436817E-01  1.7400687117E-04  1.5834596769E-01 -1.0015906356E-04
      1.7477502892E-01 -1.1327061487E-05
      4.2109955388E-01 -3.3619286316E+01 -2.6201153040E+01  1.1258512452E-01  1.6119768806E-04  1.5705796457E-01 -1.1702804823E-04
      1.7460187930E-01 -1.7573400896E-05
      4.3572372743E-01 -3.3848005593E+01 -2.6319648772E+01  1.1440667490E-01  1.4865577291E-04  1.5562681967E-01 -1.2531833663E-04
      1.7437224893E-01 -2.1131162669E-05
      4.5034790098E-01 -3.4077408366E+01 -2.6446128426E+01  1.1608305225E-01  1.3652420105E-04  1.5412428506E-01 -1.2971870224E-04
      1.7411075524E-01 -2.3186515221E-05
      4.6497207453E-01 -3.4304998723E+01 -2.6577453411E+01  1.1761946058E-01  1.2485906556E-04  1.5258336563E-01 -1.3213023694E-04
      1.7382832686E-01 -2.4881393681E-05
      5.0143955310E-01 -3.4858362919E+01 -2.6917823356E+01  1.2087755382E-01  9.7847421057E-05  1.4866184169E-01 -1.3488754321E-04
      1.7305835311E-01 -2.7624644213E-05
      5.3790703167E-01 -3.5389703009E+01 -2.7270924679E+01  1.2338590862E-01  7.3682703800E-05  1.4468957102E-01 -1.3584346286E-04
      1.7220894987E-01 -3.0301555433E-05
      5.7437451024E-01 -3.5900277313E+01 -2.7634215010E+01  1.2522431035E-01  5.2111382542E-05  1.4069672873E-01 -1.3641551934E-04
      1.7128194228E-01 -3.2955887601E-05
      6.1084198881E-01 -3.6392867064E+01 -2.8007147900E+01  1.2646491531E-01  3.2866663740E-05  1.3669150840E-01 -1.3668538971E-04
      1.7027239757E-01 -3.6004788353E-05
      6.7351621199E-01 -3.7205819376E+01 -2.8670902187E+01  1.2738284165E-01  4.4715176600E-06  1.2978484948E-01 -1.3738667667E-04
      1.6832238718E-01 -4.1592799280E-05
      7.3619043517E-01 -3.7988167341E+01 -2.9365523508E+01  1.2699850146E-01 -1.8986017133E-05  1.2283886071E-01 -1.3835869415E-04
      1.6605876039E-01 -4.8468470778E-05
      7.9886465835E-01 -3.8753928577E+01 -3.0095888665E+01  1.2553449021E-01 -3.8535593260E-05  1.1582272823E-01 -1.4025796005E-04
      1.6341428213E-01 -5.6785878007E-05
      8.6153888154E-01 -3.9517909891E+01 -3.0870062867E+01  1.2316469135E-01 -5.5080660704E-05  1.0867912580E-01 -1.4348008121E-04
      1.6029775475E-01 -6.7341885170E-05
      8.9615416115E-01 -3.9945854884E+01 -3.1321210928E+01  1.2151647682E-01 -6.3247207489E-05  1.0464807684E-01 -1.4624585235E-04
      1.5832504336E-01 -7.4541347318E-05
      9.3076944077E-01 -4.0382133892E+01 -3.1792668628E+01  1.1964858665E-01 -7.0889751164E-05  1.0053088891E-01 -1.4972972494E-04
      1.5613709550E-01 -8.2906943366E-05
      9.6538472038E-01 -4.0831595202E+01 -3.2288654642E+01  1.1757352039E-01 -7.8156470518E-05  9.6302433009E-02 -1.5427243636E-04
      1.5369296926E-01 -9.3006391436E-05
      1.0000000000E+00 -4.1298849185E+01 -3.2814012631E+01  1.1529990233E-01 -8.5177635266E-05  9.1932280223E-02 -1.5991405854E-04
      1.5094202591E-01 -1.0496871181E-04
     -7.8217693037E-10  6.8582896068E+01
     -4.6591038990E-01 -5.2396894328E-01 -2.2497249533E-03 -6.9619440489E-06 -4.3097987218E-03 -8.6181698778E-06 -2.8176239951E-03
     -1.4132670156E-05
     -5.0956048083E-01 -5.7610108076E-01 -2.4750400260E-03 -7.4277124312E-06 -4.6717810084E-03 -1.0845303026E-05 -3.2013899196E-03
     -1.7167840898E-05
     -5.5974424386E-01 -6.3528160414E-01 -2.7133993865E-03 -8.0069345440E-06 -5.0774664859E-03 -1.3661225906E-05 -3.6477707432E-03
     -2.0915830846E-05
     -6.1838744219E-01 -7.0326347594E-01 -2.9667480513E-03 -8.7287326912E-06 -5.5371733323E-03 -1.7199664153E-05 -4.1715170222E-03
     -2.5704524733E-05
     -6.8737802344E-01 -7.8209411943E-01 -3.2375316201E-03 -9.6294601923E-06 -6.0632430852E-03 -2.1629519346E-05 -4.7909818925E-03
     -3.1678625173E-05
     -7.4710527145E-01 -8.4936176328E-01 -3.4524713256E-03 -1.0436586832E-05 -6.5066467388E-03 -2.5541067454E-05 -5.3278918321E-03
     -3.7158145956E-05
     -8.1486590942E-01 -9.2506587880E-01 -3.6801266834E-03 -1.1377873168E-05 -7.0003029443E-03 -3.0044893225E-05 -5.9402876248E-03
     -4.3491362308E-05
     -8.9166156259E-01 -1.0102322959E+00 -3.9219786915E-03 -1.2461077734E-05 -7.5493648859E-03 -3.5067633479E-05 -6.6382814877E-03
     -5.0765811846E-05
     -9.7799771597E-01 -1.1056816425E+00 -4.1795114399E-03 -1.3692729453E-05 -8.1574783537E-03 -4.0560091169E-05 -7.4309383511E-03
     -5.8822509285E-05
     -1.0541258189E+00 -1.1898704093E+00 -4.3981320691E-03 -1.4780787148E-05 -8.6883352065E-03 -4.5145293991E-05 -8.1384929607E-03
     -6.5684503818E-05
     -1.1359163685E+00 -1.2807817841E+00 -4.6282787598E-03 -1.5952573966E-05 -9.2566428641E-03 -4.9793988814E-05 -8.9107665916E-03
     -7.2560362754E-05
     -1.2222740157E+00 -1.3777653758E+00 -4.8703081180E-03 -1.7190601503E-05 -9.8588942244E-03 -5.4316203413E-05 -9.7433344105E-03
     -7.9012246519E-05
     -1.3112923718E+00 -1.4795215005E+00 -5.1242635614E-03 -1.8473762361E-05 -1.0488695430E-02 -5.8528522493E-05 -1.0625506744E-02
     -8.4376874784E-05
     -1.4002794209E+00 -1.5843298314E+00 -5.3911032382E-03 -1.9774525299E-05 -1.1139401202E-02 -6.2195928240E-05 -1.1542306810E-02
     -8.7717193969E-05
     -1.4843069100E+00 -1.6882558497E+00 -5.6686404137E-03 -2.1044148697E-05 -1.1793602258E-02 -6.4991545306E-05 -1.2457683482E-02
     -8.7748674146E-05
     -1.5567332534E+00 -1.7860925938E+00 -5.9550357008E-03 -2.2210610347E-05 -1.2429782344E-02 -6.6297889561E-05 -1.3322834056E-02
     -8.2674897638E-05
     -1.6079127622E+00 -1.8700607459E+00 -6.2470861236E-03 -2.3152014006E-05 -1.3013895493E-02 -6.4885210958E-05 -1.4065498235E-02
     -6.9946868096E-05
     -1.6220572650E+00 -1.9053124964E+00 -6.4028284189E-03 -2.3482732574E-05 -1.3285179976E-02 -6.2113962800E-05 -1.4376160131E-02
     -5.8799953246E-05
     -1.6236466147E+00 -1.9311332115E+00 -6.5575027174E-03 -2.3627763043E-05 -1.3513455269E-02 -5.7090268374E-05 -1.4602894572E-02
     -4.3699079405E-05
     -1.6092925351E+00 -1.9445008081E+00 -6.7094396775E-03 -2.3493387464E-05 -1.3680207403E-02 -4.8631697624E-05 -1.4720401609E-02
     -2.3646076309E-05
     -1.5746123128E+00 -1.9415155440E+00 -6.8563174011E-03 -2.2950349318E-05 -1.3759043191E-02 -3.5076317295E-05 -1.4697875388E-02
      2.4844341797E-06
     -1.5162483703E+00 -1.9181557950E+00 -6.9916661228E-03 -2.1843068841E-05 -1.3716002667E-02 -1.4665066796E-05 -1.4506099778E-02
      3.4951054104E-05
     -1.4275825405E+00 -1.8687660306E+00 -7.1150389300E-03 -1.9922200992E-05 -1.3506278932E-02  1.5805774176E-05 -1.4106743849E-02
      7.5351252956E-05
     -1.3019841863E+00 -1.7863936079E+00 -7.2208158714E-03 -1.6871896700E-05 -1.3065697604E-02  5.9735677050E-05 -1.3457814538E-02
      1.2393171511E-04
     -1.1324265381E+00 -1.6631262165E+00 -7.3015953782E-03 -1.2320083417E-05 -1.2313532556E-02  1.2050535973E-04 -1.2519266517E-02
      1.8004153810E-04
     -9.2358997516E-01 -1.4992715546E+00 -7.3470262402E-03 -6.2230751528E-06 -1.1213898279E-02  1.9602138609E-04 -1.1320708654E-02
      2.3719228766E-04
     -6.6748408224E-01 -1.2852098127E+00 -7.3514872158E-03  1.7544714002E-06 -9.6624004939E-03  2.8580259571E-04 -9.8276316479E-03
      2.9205687665E-04
     -3.6860168786E-01 -1.0202036763E+00 -7.3055898430E-03  1.1454308200E-05 -7.6130940755E-03  3.8032720139E-04 -8.0758802517E-03
      3.3561083159E-04
     -4.1785817146E-02 -7.1175904330E-01 -7.2020958289E-03  2.2210518315E-05 -5.0904579848E-03  4.6136690146E-04 -6.1522311637E-03
      3.5633741725E-04
      2.4705646033E-01 -4.2227722640E-01 -7.0633709176E-03  3.1510097127E-05 -2.6160014759E-03  5.0226787537E-04 -4.4477678664E-03
      3.5093544841E-04
      5.1903414748E-01 -1.3118396657E-01 -6.8814175523E-03  3.9818758499E-05 -3.9308133821E-05  5.0125091808E-04 -2.8197411936E-03
      3.2054123431E-04
      7.5449912259E-01  1.4070654913E-01 -6.6623260378E-03  4.6338133234E-05  2.4393765404E-03  4.5241117567E-04 -1.3680874412E-03
      2.6989550557E-04
      9.3818083191E-01  3.7389380569E-01 -6.4149592761E-03  5.0623653494E-05  4.6177723194E-03  3.6133633725E-04 -1.6693355847E-04
      2.0657961506E-04
      1.0703740483E+00  5.6813185910E-01 -6.1237731204E-03  5.2713941239E-05  6.4695718095E-03  2.3225606963E-04  8.1757411678E-04
      1.3455341320E-04
      1.1329873139E+00  6.9267963563E-01 -5.8233775837E-03  5.2525644409E-05  7.6750419497E-03  9.8746651467E-05  1.4658232643E-03
      6.9982619838E-05
      1.1368393072E+00  7.5233231638E-01 -5.5237106046E-03  5.0700738496E-05  8.2550522059E-03 -1.6887961084E-05  1.8249692985E-03
      1.9289737618E-05
      1.0977722490E+00  7.5977269981E-01 -5.2317396076E-03  4.7897978710E-05  8.3158604919E-03 -1.0158648827E-04  1.9626552477E-03
     -1.5826944008E-05
      1.0045704730E+00  7.1463651920E-01 -4.8552764146E-03  4.3438491545E-05  7.8376949705E-03 -1.6425212774E-04  1.9191909309E-03
     -4.1866114385E-05
      8.9351310867E-01  6.3734192378E-01 -4.5046596611E-03  3.8947196602E-05  7.0254453804E-03 -1.7990831928E-04  1.7346739162E-03
     -5.0262616190E-05
      7.8447245533E-01  5.5224724603E-01 -4.1802438707E-03  3.4840730240E-05  6.1274126297E-03 -1.6696174075E-04  1.5020863718E-03
     -4.8413049728E-05
      6.8699640694E-01  4.7281657917E-01 -3.8803123841E-03  3.1245629229E-05  5.2868049962E-03 -1.4189149428E-04  1.2730437706E-03
     -4.2262559059E-05
      5.8167638796E-01  3.8599175348E-01 -3.5198285632E-03  2.7319828262E-05  4.3605827626E-03 -1.0597773775E-04  1.0146923292E-03
     -3.1909724551E-05
      4.9952332905E-01  3.1966344076E-01 -3.1916946903E-03  2.4134313429E-05  3.6472237695E-03 -7.5244685550E-05  8.1482222699E-04
     -2.2856943355E-05
      4.3618992729E-01  2.7068838718E-01 -2.8912757533E-03  2.1528671702E-05  3.1143199739E-03 -5.2209841747E-05  6.6788360064E-04
     -1.5660524025E-05
      3.8659060881E-01  2.3466332405E-01 -2.6148664821E-03  1.9354087789E-05  2.7163105226E-03 -3.5821145988E-05  5.6219940631E-04
     -1.0646299249E-05
      3.2921538839E-01  1.9641632848E-01 -2.2357534407E-03  1.6629872966E-05  2.2850250793E-03 -2.0272478946E-05  4.5518916377E-04
     -5.5622979013E-06
      2.8538274784E-01  1.7020433996E-01 -1.8984519859E-03  1.4380314773E-05  1.9807000331E-03 -1.1628215747E-05  3.8776188705E-04
     -2.8733346113E-06
      2.4967891298E-01  1.5056730296E-01 -1.5980003124E-03  1.2448137851E-05  1.7469388936E-03 -6.8339253499E-06  3.4181248236E-04
     -1.3179717320E-06
      2.1900831974E-01  1.3450552084E-01 -1.3307742315E-03  1.0746141155E-05  1.5524149235E-03 -4.1183869751E-06  3.0719693971E-04
     -6.0514821156E-07
      1.5513457353E-01  1.0109042331E-01 -7.9171533292E-04  7.2069235752E-06  1.1457202433E-03 -1.3130825475E-06  2.3968380028E-04
      2.5653183559E-07
      1.0143502409E-01  7.0541304284E-02 -4.0909991406E-04  4.4056185099E-06  7.8244008167E-04 -5.7313709320E-07  1.7620539705E-04
      2.7440800999E-07
      5.3585979758E-02  3.9713680993E-02 -1.5731227760E-04  2.1566282156E-06  4.3053009001E-04 -2.6920308221E-07  1.0504646280E-04
      2.3080240890E-07
      9.6968271976E-03  7.7880351558E-03 -1.5709524263E-05  3.5077166685E-07  8.2242883824E-05 -2.4566187969E-07  2.2128839465E-05
     -9.6430753720E-08
     -5.9302731697E-02 -5.0476044303E-02  1.9078570078E-05 -1.9270190434E-06 -5.1523715489E-04 -1.4897299026E-07 -1.5581829188E-04
     -4.6613654952E-07
     -1.2390650075E-01 -1.1410085190E-01 -1.5152156661E-04 -3.4347989359E-06 -1.1187718377E-03 -3.3539310259E-07 -3.9118366409E-04
     -1.2730846662E-06
     -1.8804455836E-01 -1.8499719203E-01 -4.7616939206E-04 -4.4263325750E-06 -1.7423681877E-03 -7.3074621157E-07 -7.0519560765E-04
     -2.3251695073E-06
     -2.5636171904E-01 -2.6639457149E-01 -9.1987302641E-04 -5.1317663446E-06 -2.4092672737E-03 -1.6859186674E-06 -1.1293095138E-03
     -4.1392428029E-06
     -2.9835838190E-01 -3.1802188482E-01 -1.2081408317E-03 -5.4806121786E-06 -2.8108206540E-03 -2.5246529270E-06 -1.4306647714E-03
     -5.5071761453E-06
     -3.4531329955E-01 -3.7623467233E-01 -1.5251331181E-03 -5.8589107492E-06 -3.2488424713E-03 -3.8075569667E-06 -1.7960707584E-03
     -7.4547923333E-06
     -3.9994270984E-01 -4.4364378052E-01 -1.8713842431E-03 -6.3250753980E-06 -3.7402232263E-03 -5.7215753559E-06 -2.2477928516E-03
     -1.0191315719E-05
     -4.6591038990E-01 -5.2396894328E-01 -2.2497249533E-03 -6.9619440489E-06 -4.3097987218E-03 -8.6181698778E-06 -2.8176239951E-03
     -1.4132670156E-05
      4.1051986028E+00 -1.0000000000E+01  2.0000000000E+00  2.0000000000E-01  0.0000000000E+00  0.0000000000E+00  0.0000000000E+00
      0.0000000000E+00  0.0000000000E+00  0.0000000000E+00  8.0412214628E+02  0.0000000000E+00  0.0000000000E+00  0.0000000000E+00
      0.0000000000E+00  0.0000000000E+00  0.0000000000E+00  0.0000000000E+00  0.0000000000E+00  0.0000000000E+00
    2  150    4   11    2    1   61    9  248   15    4  1 11
      0.0000000000E+00 -5.9203058435E+01 -4.8217048726E+01  9.0887789035E-02 -2.6889879176E-04  7.1788951590E-03 -2.3110810908E-04
      4.1081274512E-02 -9.7537701414E-04
      2.4338418501E-02 -5.9702018590E+01 -4.9152950200E+01  8.7359255962E-02 -2.5936209533E-04  5.3030241963E-03 -7.1319217873E-05
      3.2139565189E-02 -4.2578182225E-04
      4.8676837002E-02 -5.9583630276E+01 -4.9476345995E+01  8.3968379971E-02 -2.4846709834E-04  4.8537683764E-03 -7.2335630649E-06
      2.8461226715E-02 -1.6062321517E-04
      7.3015255503E-02 -5.9199101628E+01 -4.9499887194E+01  8.0725564060E-02 -2.3729883752E-04  4.9658523912E-03  1.9658159567E-05
      2.7317045609E-02 -2.9345666477E-05
      9.7353674004E-02 -5.8732991339E+01 -4.9399506796E+01  7.7631852142E-02 -2.2617431074E-04  5.3256022501E-03  3.3479109096E-05
      2.7324161599E-02  1.9185319240E-05
      1.2037212528E-01 -5.8217276248E+01 -4.9241179274E+01  7.4841519710E-02 -2.1580339737E-04  5.7981667260E-03  4.1580912268E-05
      2.7811578441E-02  5.2565853871E-05
      1.4339057656E-01 -5.7661035828E+01 -4.9045128490E+01  7.2181989915E-02 -2.0545119435E-04  6.3804806619E-03  5.0929681244E-05
      2.8578998394E-02  6.7696919935E-05
      1.6640902784E-01 -5.7041538354E+01 -4.8810737715E+01  6.9653166190E-02 -1.9507310850E-04  7.0903633526E-03  6.2142917446E-05
      2.9558074625E-02  8.7410833590E-05
      1.8942747912E-01 -5.6339449860E+01 -4.8527437351E+01  6.7257004439E-02 -1.8438863191E-04  7.9725851894E-03  7.8872040222E-05
      3.0780438320E-02  1.0471130347E-04
      2.0438735703E-01 -5.5822681938E+01 -4.8308319935E+01  6.5773184175E-02 -1.7718691480E-04  8.6767979172E-03  9.3491613933E-05
      3.1742620845E-02  1.2820957063E-04
      2.1934723494E-01 -5.5243487925E+01 -4.8052248890E+01  6.4350125453E-02 -1.6954999101E-04  9.5216670082E-03  1.1353939124E-04
      3.2884575977E-02  1.5104804561E-04
      2.3430711285E-01 -5.4583424143E+01 -4.7747494808E+01  6.2992115023E-02 -1.6128361144E-04  1.0561062332E-02  1.4147797018E-04
      3.4264842311E-02  1.8701206968E-04
      2.4926699076E-01 -5.3814203533E+01 -4.7376175683E+01  6.1705891002E-02 -1.5198457923E-04  1.1877242933E-02  1.8176373935E-04
      3.5977482360E-02  2.3097416255E-04
      2.5984709355E-01 -5.3183871788E+01 -4.7059418320E+01  6.0845245339E-02 -1.4444740355E-04  1.3044366258E-02  2.2231428336E-04
      3.7463154771E-02  2.8114744023E-04
      2.7042719634E-01 -5.2459089039E+01 -4.6682420774E+01  6.0031552746E-02 -1.3570436228E-04  1.4486642272E-02  2.7798559265E-04
      3.9261781349E-02  3.4174392559E-04
      2.8100729913E-01 -5.1612415093E+01 -4.6225211087E+01  5.9273523013E-02 -1.2513143419E-04  1.6315878126E-02  3.5754833791E-04
      4.1485560578E-02  4.2945178745E-04
      2.9158740192E-01 -5.0602482893E+01 -4.5657699227E+01  5.8584531782E-02 -1.1174474023E-04  1.8709479481E-02  4.7483775007E-04
      4.4309109109E-02  5.4909278259E-04
      2.9790512635E-01 -4.9900194795E+01 -4.5248847863E+01  5.8214165618E-02 -1.0170252118E-04  2.0518070987E-02  5.7304471367E-04
      4.6385198930E-02  6.5138786677E-04
      3.0422285079E-01 -4.9104823467E+01 -4.4772073692E+01  5.7882097409E-02 -8.9506703330E-05  2.2716264093E-02  7.0164709095E-04
      4.8851171555E-02  7.7694959064E-04
      3.1054057522E-01 -4.8198037294E+01 -4.4210168313E+01  5.7597192947E-02 -7.4321692896E-05  2.5429671062E-02  8.7275341513E-04
      5.1817681015E-02  9.4225575116E-04
      3.1685829966E-01 -4.7157688874E+01 -4.3540628875E+01  5.7371691808E-02 -5.5036047292E-05  2.8833281456E-02  1.1027511866E-03
      5.5437052895E-02  1.1548775375E-03
      3.2237290859E-01 -4.6122859635E+01 -4.2846244819E+01  5.7236314577E-02 -3.3653968852E-05  3.2553277432E-02  1.3685354843E-03
      5.9284913152E-02  1.3980313062E-03
      3.2788751752E-01 -4.4954773344E+01 -4.2025168640E+01  5.7173696931E-02 -6.7186685051E-06  3.7192640223E-02  1.7129481873E-03
      6.3957312518E-02  1.7022959421E-03
      3.3340212646E-01 -4.3645972322E+01 -4.1051804228E+01  5.7202575497E-02  2.7014791889E-05  4.3011012642E-02  2.1492487351E-03
      6.9660273676E-02  2.0801915568E-03
      3.3891673539E-01 -4.2203819405E+01 -3.9901938878E+01  5.7344874362E-02  6.8408876683E-05  5.0289918967E-02  2.6786447197E-03
      7.6614331349E-02  2.5287927418E-03
      3.4614432698E-01 -4.0166770864E+01 -3.8103532014E+01  5.7741050393E-02  1.3313410689E-04  6.2446981742E-02  3.4596255647E-03
      8.7914094724E-02  3.1703866134E-03
      3.5337191857E-01 -3.8116203011E+01 -3.6009174008E+01  5.8406255579E-02  2.0225324586E-04  7.7577678772E-02  4.1345262529E-03
      1.0158497314E-01  3.6865982063E-03
      3.6059951016E-01 -3.6255533695E+01 -3.3761393232E+01  5.9335582653E-02  2.6469374207E-04  9.4731010473E-02  4.4455429348E-03
      1.1667123718E-01  3.8518241439E-03
      3.6782710176E-01 -3.4739893571E+01 -3.1591274505E+01  6.0484196249E-02  3.1138613724E-04  1.1213731827E-01  4.2375011910E-03
      1.3144253462E-01  3.5009039066E-03
      3.7990701800E-01 -3.3034562176E+01 -2.8701367915E+01  6.2713606102E-02  3.5532359713E-04  1.3666218319E-01  3.0867207653E-03
      1.5117892042E-01  2.4128321740E-03
      3.9198693424E-01 -3.2156545617E+01 -2.6922727143E+01  6.5129782650E-02  3.7027442770E-04  1.5275247304E-01  1.7863649156E-03
      1.6350158771E-01  1.3408597629E-03
      4.0406685048E-01 -3.1796196021E+01 -2.6013224927E+01  6.7591335424E-02  3.7076665637E-04  1.6133872989E-01  8.6731224842E-04
      1.7010988995E-01  7.0513017963E-04
      4.1614676673E-01 -3.1751855443E+01 -2.5609627675E+01  7.0026348460E-02  3.6324133114E-04  1.6516006236E-01  3.4455301695E-04
      1.7338029471E-01  2.8986923190E-04
      4.3390580002E-01 -3.1901057143E+01 -2.5438937911E+01  7.3492024097E-02  3.4755802676E-04  1.6655659433E-01 -4.2401929692E-06
      1.7531579268E-01  1.1197539094E-04
      4.5166483331E-01 -3.2182568250E+01 -2.5479783607E+01  7.6789171705E-02  3.2910691360E-04  1.6581780852E-01 -1.2137863359E-04
      1.7580457665E-01  1.9374962462E-06
      4.6942386660E-01 -3.2486323091E+01 -2.5587762432E+01  7.9904688443E-02  3.1051478086E-04  1.6438278665E-01 -1.6427549952E-04
      1.7579707274E-01 -4.4573987019E-07
      4.8718289990E-01 -3.2806741539E+01 -2.5721687593E+01  8.2839872688E-02  2.9211147337E-04  1.6269141646E-01 -1.8065658973E-04
      1.7562817250E-01 -6.1345029079E-05
      5.2908460228E-01 -3.3543505695E+01 -2.6079544368E+01  8.9071646775E-02  2.5057379039E-04  1.5828657160E-01 -2.0047702638E-04
      1.7495997682E-01 -2.1922565153E-05
      5.7098630466E-01 -3.4283042076E+01 -2.6478125123E+01  9.4377566102E-02  2.1148681038E-04  1.5351678877E-01 -2.1446056179E-04
      1.7414860893E-01 -5.1818471136E-05
      6.1288800704E-01 -3.5023346194E+01 -2.6919739049E+01  9.8809682461E-02  1.7445751152E-04  1.4837123007E-01 -2.3394423101E-04
      1.7318026968E-01 -3.5713853515E-05
      6.5478970942E-01 -3.5792932254E+01 -2.7417637341E+01  1.0240850182E-01  1.3887427479E-04  1.4273291228E-01 -2.5682706295E-04
      1.7202286234E-01 -9.0519739272E-05
      6.8546052637E-01 -3.6380172652E+01 -2.7829219374E+01  1.0452840105E-01  1.1317262390E-04  1.3819453064E-01 -2.8289150480E-04
      1.7098611888E-01 -5.6863967066E-05
      7.1613134332E-01 -3.7014955696E+01 -2.8294902268E+01  1.0621570372E-01  8.7302301185E-05  1.3317808853E-01 -3.1524984864E-04
      1.6975738092E-01 -9.3132805536E-05
      7.4680216027E-01 -3.7715887080E+01 -2.8836413864E+01  1.0746020629E-01  6.0366089497E-05  1.2749663205E-01 -3.6322718013E-04
      1.6822321212E-01 -9.3370423477E-05
      7.7747297722E-01 -3.8530968629E+01 -2.9489444609E+01  1.0823470149E-01  3.1239879269E-05  1.2083381993E-01 -4.3287940375E-04
      1.6625016793E-01 -1.6591113552E-04
      7.9677153614E-01 -3.9130921002E+01 -2.9984699203E+01  1.0845849256E-01  1.0738800307E-05  1.1591729791E-01 -4.9859525469E-04
      1.6464052013E-01 -1.6007118055E-04
      8.1607009507E-01 -3.9836834773E+01 -3.0573835401E+01  1.0845338324E-01 -1.2227533436E-05  1.1019860710E-01 -5.8663872543E-04
      1.6262948088E-01 -2.2599210013E-04
      8.3536865399E-01 -4.0696480025E+01 -3.1297999431E+01  1.0818624112E-01 -3.9001407103E-05  1.0337120768E-01 -7.1023620984E-04
      1.5998080202E-01 -2.8227814678E-04
      8.5466721291E-01 -4.1785502497E+01 -3.2218713868E+01  1.0760899041E-01 -7.1063732831E-05  9.4990314532E-02 -8.8227950587E-04
      1.5634771970E-01 -4.3120440358E-04
      8.6721770671E-01 -4.2673180086E+01 -3.2967362085E+01  1.0703703883E-01 -9.5643204983E-05  8.8437025502E-02 -1.0264596231E-03
      1.5315021839E-01 -5.1970553821E-04
      8.7976820051E-01 -4.3750607202E+01 -3.3875074068E+01  1.0628449045E-01 -1.2348922713E-04  8.0798832376E-02 -1.1953537159E-03
      1.4898737169E-01 -7.0164090061E-04
      8.9231869431E-01 -4.5069549866E+01 -3.4983959974E+01  1.0532956897E-01 -1.5428217159E-04  7.1947402529E-02 -1.3750424180E-03
      1.4343314649E-01 -9.2623913584E-04
      9.0486918811E-01 -4.6668857487E+01 -3.6331987261E+01  1.0415677182E-01 -1.8651910976E-04  6.1914313034E-02 -1.5329901719E-03
      1.3596534341E-01 -1.2722085912E-03
      9.1588621317E-01 -4.8314452878E+01 -3.7728317226E+01  1.0294611547E-01 -2.1371451180E-04  5.2374645025E-02 -1.6094634140E-03
      1.2736266069E-01 -1.5952219372E-03
      9.2690323823E-01 -5.0142001249E+01 -3.9303571271E+01  1.0158125651E-01 -2.3719695510E-04  4.2665534484E-02 -1.5858608071E-03
      1.1660533144E-01 -1.9604035022E-03
      9.3792026329E-01 -5.2054741892E+01 -4.0993329657E+01  1.0009116845E-01 -2.5494753463E-04  3.3452747749E-02 -1.4457945960E-03
      1.0389569214E-01 -2.2247529021E-03
      9.4893728835E-01 -5.3927685855E+01 -4.2699370778E+01  9.8512464549E-02 -2.6645682913E-04  2.5380797206E-02 -1.2126863842E-03
      9.0037005741E-02 -2.3323980125E-03
      9.6170296626E-01 -5.5858391315E+01 -4.4542909222E+01  9.6620069059E-02 -2.7299644770E-04  1.7990874581E-02 -8.9809750487E-04
      7.4166000730E-02 -2.1609448363E-03
      9.7446864417E-01 -5.7402620434E+01 -4.6110263608E+01  9.4701092207E-02 -2.7438522107E-04  1.2741036845E-02 -6.0872366597E-04
      6.0217517137E-02 -1.8003600209E-03
      9.8723432209E-01 -5.8511279056E+01 -4.7334923473E+01  9.2784476859E-02 -2.7259275640E-04  9.2988667690E-03 -3.8545175809E-04
      4.9161215178E-02 -1.3559831505E-03
      1.0000000000E+00 -5.9203058435E+01 -4.8217048726E+01  9.0887789035E-02 -2.6889879176E-04  7.1788951590E-03 -2.3110810908E-04
      4.1081274512E-02 -9.7537701414E-04
     -4.5433543022E-02 -2.6301182830E+01
     -2.8012338375E-01 -4.7186854025E-01 -3.3542857293E-03  9.6496767236E-06 -1.0287567108E-03  8.4719825872E-05 -4.3748566965E-03
      2.4997353727E-04
      6.9495320169E-02 -1.4923182821E-01 -3.0547243768E-03  9.7315623541E-06 -2.1517578140E-04  3.1326666038E-05 -1.6435807165E-03
      1.1320841620E-04
      2.0079844897E-01 -2.7248959472E-03 -2.7654285439E-03  9.1832204426E-06  6.9035808116E-05  1.2009024785E-05 -4.1623562154E-04
      5.2955853380E-05
      2.3014591392E-01  5.0534222391E-02 -2.4919484595E-03  8.4757321218E-06  1.7205191084E-04  5.6961677006E-06  6.7683559911E-05
      1.6755886641E-05
      2.4415481759E-01  7.2848211285E-02 -2.2353823155E-03  7.7377558115E-06  2.1393348831E-04  3.2481432787E-06  2.4110847577E-04
      1.7667131103E-05
      2.3261453480E-01  7.9932596317E-02 -2.0078522647E-03  7.1035723706E-06  2.3506365338E-04  3.4718519413E-06  3.1753605571E-04
      4.0246673945E-06
      2.2438485066E-01  8.3899953069E-02 -1.7946544489E-03  6.4731137479E-06  2.4957167034E-04  3.2636020903E-06  3.5003787653E-04
      7.9732201590E-06
      2.1083144652E-01  8.6059174122E-02 -1.5952569555E-03  5.9094369881E-06  2.6028107543E-04  3.8255978645E-06  3.7276723874E-04
      3.6857519418E-06
      1.9341405486E-01  8.6337254925E-02 -1.4092925718E-03  5.3389872182E-06  2.6771018555E-04  3.7952004600E-06  3.8490074986E-04
      1.2208034788E-05
      1.7735365454E-01  8.4964252708E-02 -1.2956322208E-03  5.0131330125E-06  2.6717054766E-04  4.1943247260E-06  3.8997565059E-04
      4.4315273805E-06
      1.5656355425E-01  8.1495051443E-02 -1.1877336391E-03  4.6494175757E-06  2.6089425423E-04  4.0638453207E-06  3.8504841748E-04
      8.2084727417E-06
      1.2847648782E-01  7.4725258880E-02 -1.0859887912E-03  4.2688233071E-06  2.4259523643E-04  3.4898544080E-06  3.6842241863E-04
      4.1497896282E-06
      8.8246622712E-02  6.2207018224E-02 -9.9113565073E-04  3.7946838880E-06  2.0229392603E-04  1.8178051149E-06  3.2609774650E-04
      9.0606580139E-06
      4.8912017342E-02  4.7738507131E-02 -9.2903304093E-04  3.3670048710E-06  1.4986720541E-04 -8.1176558974E-07  2.7344849466E-04
      3.5746519781E-07
     -4.4442507649E-03  2.5798886242E-02 -8.7209190385E-04  2.7703174815E-06  6.3605685142E-05 -5.6484722842E-06  1.8485764500E-04
     -1.2281795120E-06
     -7.8221507764E-02 -7.8294251988E-03 -8.2207483820E-04  1.8663746119E-06 -8.0676702680E-05 -1.4932223574E-05  4.0930119519E-05
     -1.2264600675E-05
     -1.8403270024E-01 -6.0666349077E-02 -7.8215893752E-04  3.8305534574E-07 -3.2838601768E-04 -3.2652051568E-05 -2.0080705832E-04
     -2.3105646976E-05
     -2.6873582106E-01 -1.0619103841E-01 -7.6535390709E-04 -1.0076853221E-06 -5.5768795900E-04 -5.0775758548E-05 -4.1744309550E-04
     -4.3154726153E-05
     -3.7582710319E-01 -1.6702685302E-01 -7.5615036377E-04 -2.9985110368E-06 -8.8290011466E-04 -7.8043581291E-05 -7.1925922086E-04
     -6.4002818021E-05
     -5.1146188975E-01 -2.4900764888E-01 -7.5761200739E-04 -5.9247820738E-06 -1.3501729947E-03 -1.1952217809E-04 -1.1412913827E-03
     -9.9589143027E-05
     -6.8336315455E-01 -3.6031481759E-01 -7.7435784161E-04 -1.0255381166E-05 -2.0291505789E-03 -1.8233709201E-04 -1.7393911218E-03
     -1.4683494054E-04
     -8.6823076050E-01 -4.8962582903E-01 -8.0663885798E-04 -1.5694160086E-05 -2.8720350892E-03 -2.6178483306E-04 -2.4623493530E-03
     -2.1142388094E-04
     -1.0883854262E+00 -6.5798200489E-01 -8.6191978514E-04 -2.3202936558E-05 -4.0441369303E-03 -3.7089579095E-04 -3.4453345349E-03
     -2.9351807911E-04
     -1.3399023342E+00 -8.7357153998E-01 -9.4781323304E-04 -3.3018880218E-05 -5.6485193931E-03 -5.0878847575E-04 -4.7600961355E-03
     -3.9703634674E-04
     -1.6048791351E+00 -1.1397281728E+00 -1.0718197786E-03 -4.4729481925E-05 -7.7634219242E-03 -6.5923367978E-04 -6.4595860898E-03
     -5.0516689998E-04
     -1.9121267250E+00 -1.5505004330E+00 -1.2990459538E-03 -5.9512278724E-05 -1.1284615428E-02 -7.9300262328E-04 -9.2233523401E-03
     -5.8664536152E-04
     -2.0681758839E+00 -1.9507249720E+00 -1.5838226595E-03 -6.6430687258E-05 -1.5037973269E-02 -6.9085050230E-04 -1.2015092969E-02
     -4.5317765839E-04
     -2.0022136026E+00 -2.2075316949E+00 -1.8845298558E-03 -6.1165231665E-05 -1.7870336007E-02 -2.8767344686E-04 -1.3822665986E-02
     -6.7746384990E-05
     -1.7744053446E+00 -2.2195053289E+00 -2.1577434735E-03 -4.8089387431E-05 -1.8783949253E-02  2.5326690694E-04 -1.3877220632E-02
      3.9121925731E-04
     -1.2687688569E+00 -1.7653689914E+00 -2.5050498396E-03 -2.5634450854E-05 -1.6044153174E-02  8.1521248636E-04 -1.0815856193E-02
      7.1670256247E-04
     -8.2420374207E-01 -1.1474953588E+00 -2.7359852617E-03 -1.0219741581E-05 -1.1133291213E-02  8.3213544592E-04 -6.8823693401E-03
      6.0177001992E-04
     -5.1268457842E-01 -6.7645674524E-01 -2.8897979550E-03 -1.3904109571E-06 -6.8015995139E-03  5.7937600683E-04 -3.9834320939E-03
      3.6756294829E-04
     -3.0844924669E-01 -3.8076447029E-01 -2.9967313227E-03  4.1231411101E-06 -3.9933580801E-03  3.5290277097E-04 -2.2356084217E-03
      2.4308574943E-04
     -1.7162785015E-01 -1.6693270023E-01 -3.1036579306E-03  7.6717987952E-06 -1.7851293305E-03  1.4020975085E-04 -9.1340348038E-04
      8.1103130012E-05
     -1.0827456922E-01 -8.0141724101E-02 -3.1774801859E-03  9.3868867740E-06 -9.0214182201E-04  4.8748187128E-05 -3.8875621150E-04
      4.2788625893E-05
     -8.8564130638E-02 -4.6861419997E-02 -3.2317344688E-03  1.0030310360E-05 -5.5871469662E-04  1.4002628069E-05 -1.7479794968E-04
      6.5900780543E-06
     -7.4211111387E-02 -3.3717958842E-02 -3.2730919881E-03  1.0391259665E-05 -4.2308787957E-04 -2.5441927641E-06 -9.6803285179E-05
      2.3913575441E-05
     -7.8050749793E-02 -2.9244852430E-02 -3.3318873842E-03  1.0419720598E-05 -3.8333160791E-04 -1.1213640704E-05 -4.8184903653E-05
     -7.2857694075E-06
     -8.6049718787E-02 -3.6080385924E-02 -3.3504051073E-03  1.0040768286E-05 -4.6245710869E-04 -1.5123221142E-05 -6.3619749943E-05
      4.6745547861E-06
     -1.0572119803E-01 -4.8294904723E-02 -3.3399718016E-03  9.2957355739E-06 -5.9999046747E-04 -1.8476241477E-05 -8.7454736705E-05
     -9.2424395409E-06
     -1.2920522437E-01 -6.8162140012E-02 -3.3110268000E-03  8.1722948164E-06 -8.1487452510E-04 -2.4421948039E-05 -1.4190809621E-04
      1.3147492647E-05
     -1.6088169535E-01 -8.9564722186E-02 -3.2843135367E-03  7.0327178520E-06 -1.0398889996E-03 -2.8928923854E-05 -1.9455068964E-04
     -1.2591558353E-05
     -1.9809973094E-01 -1.1983276761E-01 -3.2589527928E-03  5.5254778251E-06 -1.3490127277E-03 -3.6981299756E-05 -2.8441576878E-04
     -3.7324941942E-06
     -2.5440281309E-01 -1.6382222880E-01 -3.2416258058E-03  3.5136062475E-06 -1.7835485241E-03 -4.7986985276E-05 -4.2038361708E-04
     -2.0232945952E-05
     -3.3352139325E-01 -2.3009393328E-01 -3.2422605348E-03  6.5119626352E-07 -2.4148471717E-03 -6.6847476450E-05 -6.5278366363E-04
     -7.1776432516E-06
     -4.0891411138E-01 -2.9013467314E-01 -3.2580354181E-03 -1.7238407194E-06 -2.9651464216E-03 -8.3002860736E-05 -8.7291766921E-04
     -3.8096572527E-05
     -5.0777585317E-01 -3.7196272715E-01 -3.2919091486E-03 -4.8588442833E-06 -3.6897708129E-03 -1.0701865549E-04 -1.2040100885E-03
     -4.2516906324E-05
     -6.4853561073E-01 -4.8666718830E-01 -3.3508675628E-03 -8.8663517211E-06 -4.6560348567E-03 -1.3885679139E-04 -1.7078866722E-03
     -7.7745975149E-05
     -8.4612965646E-01 -6.4945192699E-01 -3.4430677696E-03 -1.3990486535E-05 -5.9346922976E-03 -1.8045757187E-04 -2.5192166403E-03
     -1.0124091315E-04
     -1.0204205476E+00 -7.9081537057E-01 -3.5242461765E-03 -1.7626816429E-05 -6.9543390745E-03 -2.0714533628E-04 -3.3016980846E-03
     -1.6372114301E-04
     -1.2332240658E+00 -9.6600978891E-01 -3.6220653773E-03 -2.1166185365E-05 -8.0893127910E-03 -2.2621072397E-04 -4.4045746596E-03
     -2.1611105771E-04
     -1.4810473323E+00 -1.1731997362E+00 -3.7312402824E-03 -2.3541590109E-05 -9.2222475837E-03 -2.2010966297E-04 -5.9179756018E-03
     -3.0183042748E-04
     -1.7390594177E+00 -1.3973416953E+00 -3.8383933268E-03 -2.3381677483E-05 -1.0105234562E-02 -1.6623390435E-04 -7.9054088571E-03
     -3.7106922627E-04
     -1.9260153457E+00 -1.5775016570E+00 -3.9137140522E-03 -2.0215205983E-05 -1.0383674947E-02 -6.9056916844E-05 -9.9426848632E-03
     -4.2246402301E-04
     -2.0183771766E+00 -1.6970863013E+00 -3.9539392698E-03 -1.4438091848E-05 -9.9557212970E-03  5.8359368842E-05 -1.1885950048E-02
     -3.7553028075E-04
     -1.9721066582E+00 -1.7161563607E+00 -3.9487084783E-03 -7.4341722905E-06 -8.7880839614E-03  1.7672198931E-04 -1.3176489474E-02
     -2.3765045217E-04
     -1.7702744611E+00 -1.6132732019E+00 -3.8980128784E-03 -1.1243589892E-06 -7.0965254328E-03  2.4255969114E-04 -1.3292466804E-02
     -4.1111522291E-06
     -1.4047945778E+00 -1.3660789046E+00 -3.7946772625E-03  4.2723348723E-06 -4.9969783611E-03  2.4383410195E-04 -1.1813005928E-02
      1.9855482165E-04
     -9.8300166943E-01 -1.0503780877E+00 -3.6607584141E-03  7.3799207277E-06 -3.1931111574E-03  1.9422105134E-04 -9.3103174568E-03
      3.0770078593E-04
     -5.8606866516E-01 -7.3523783526E-01 -3.5108560783E-03  8.9826501402E-06 -1.8810482631E-03  1.3338051389E-04 -6.6387227434E-03
      2.9200511803E-04
     -2.8012338375E-01 -4.7186854025E-01 -3.3542857293E-03  9.6496767236E-06 -1.0287567108E-03  8.4719825872E-05 -4.3748566965E-03
      2.4997353727E-04
      3.8357706237E+00 -1.0000000000E+01  2.0000000000E+00  2.0000000000E-01  0.0000000000E+00  0.0000000000E+00  0.0000000000E+00
      0.0000000000E+00  0.0000000000E+00  0.0000000000E+00  5.4854496995E+02  0.0000000000E+00  0.0000000000E+00  0.0000000000E+00
      0.0000000000E+00  0.0000000000E+00  0.0000000000E+00  0.0000000000E+00  0.0000000000E+00  0.0000000000E+00
    2  200    9   12    2    1   61    9  248   15    4  1 11
      0.0000000000E+00 -4.3584433120E+01 -3.6724706966E+01  4.0250881181E-02  9.7506322577E-05  6.4243691691E-02  6.4075602703E-04
      1.1417273765E-01  1.2587393317E-03
      1.4738269557E-02 -4.3553221950E+01 -3.6453051777E+01  4.0510399044E-02  9.8031600486E-05  6.5786277575E-02  5.2157280445E-04
      1.1733718030E-01  1.1259978772E-03
      2.9476539114E-02 -4.3561015480E+01 -3.6232017277E+01  4.0769715293E-02  9.7365486150E-05  6.7005070976E-02  3.9710011536E-04
      1.2013545541E-01  9.8333829286E-04
      4.4214808670E-02 -4.3605829272E+01 -3.6062094138E+01  4.1025759851E-02  9.5576009306E-05  6.7890561347E-02  2.7069051655E-04
      1.2254750444E-01  8.3540142262E-04
      5.8953078227E-02 -4.3685736057E+01 -3.5942741629E+01  4.1275654995E-02  9.2740225230E-05  6.8441389760E-02  1.4513983103E-04
      1.2456465308E-01  6.8613303938E-04
      7.5218819990E-02 -4.3812512162E+01 -3.5868143108E+01  4.1541113185E-02  8.8493165604E-05  6.8667405659E-02  1.0158448619E-05
      1.2633325519E-01  5.2318319117E-04
      9.1484561752E-02 -4.3977712395E+01 -3.5851133624E+01  4.1792556652E-02  8.3180594628E-05  6.8506470877E-02 -1.1907409045E-04
      1.2763112202E-01  3.6464604406E-04
      1.0775030351E-01 -4.4179459571E+01 -3.5888961462E+01  4.2027028329E-02  7.6912600475E-05  6.7977507472E-02 -2.4117314304E-04
      1.2847316626E-01  2.1180284073E-04
      1.2401604528E-01 -4.4416122155E+01 -3.5978770414E+01  4.2241893202E-02  6.9799193782E-05  6.7102730083E-02 -3.5527312914E-04
      1.2887674393E-01  6.5042180215E-05
      1.4327134913E-01 -4.4739348511E+01 -3.6148420127E+01  4.2467755257E-02  6.0438164687E-05  6.5653605402E-02 -4.7927862203E-04
      1.2881178294E-01 -1.0128549867E-04
      1.6252665298E-01 -4.5106994607E+01 -3.6382573113E+01  4.2659678085E-02  5.0238898460E-05  6.3796570181E-02 -5.9064965432E-04
      1.2818293936E-01 -2.6070997748E-04
      1.8178195683E-01 -4.5516392042E+01 -3.6677028033E+01  4.2815103580E-02  3.9402431723E-05  6.1576595407E-02 -6.8867379877E-04
      1.2701189402E-01 -4.1450385904E-04
      2.0103726069E-01 -4.5964383896E+01 -3.7027653738E+01  4.2932195483E-02  2.8144463253E-05  5.9041464249E-02 -7.7243996812E-04
      1.2531623045E-01 -5.6375998292E-04
      2.1786394129E-01 -4.6384311982E+01 -3.7376668404E+01  4.3002270978E-02  1.8138738261E-05  5.6608120144E-02 -8.3309280443E-04
      1.2341675808E-01 -6.9059173418E-04
      2.3469062189E-01 -4.6827234873E+01 -3.7762107369E+01  4.3042031724E-02  8.1437870379E-06  5.4010042946E-02 -8.8112997993E-04
      1.2113857458E-01 -8.1374556218E-04
      2.5151730250E-01 -4.7288930561E+01 -3.8180334597E+01  4.3051750739E-02 -1.6818711775E-06  5.1286694391E-02 -9.1572564571E-04
      1.1849466802E-01 -9.3194858932E-04
      2.6834398310E-01 -4.7764398283E+01 -3.8627168970E+01  4.3032176163E-02 -1.1182872679E-05  4.8479832484E-02 -9.3618864346E-04
      1.1550264741E-01 -1.0434209101E-03
      2.8413980826E-01 -4.8218036470E+01 -3.9068367921E+01  4.2988210136E-02 -1.9679861659E-05  4.5807673942E-02 -9.4219727733E-04
      1.1239858429E-01 -1.1395206975E-03
      2.9993563342E-01 -4.8673224519E+01 -3.9526003342E+01  4.2920808607E-02 -2.7661469734E-05  4.3136674604E-02 -9.3544049725E-04
      1.0903599177E-01 -1.2249060919E-03
      3.1573145858E-01 -4.9124142111E+01 -3.9995086258E+01  4.2831558323E-02 -3.5043848859E-05  4.0502550205E-02 -9.1635469649E-04
      1.0544921298E-01 -1.2968554181E-03
      3.3152728374E-01 -4.9564771110E+01 -4.0470259250E+01  4.2722253452E-02 -4.1764871757E-05  3.7939169656E-02 -8.8580318952E-04
      1.0168004750E-01 -1.3528428247E-03
      3.4955542934E-01 -5.0047379624E+01 -4.1012845373E+01  4.2575485772E-02 -4.8577724329E-05  3.5139368849E-02 -8.3855142637E-04
      9.7217645096E-02 -1.3945235550E-03
      3.6758357495E-01 -5.0500168240E+01 -4.1547611840E+01  4.2408139690E-02 -5.4454763477E-05  3.2511217397E-02 -7.8040807488E-04
      9.2661491078E-02 -1.4105407651E-03
      3.8561172056E-01 -5.0915482545E+01 -4.2066396740E+01  4.2223241911E-02 -5.9403886971E-05  3.0085706744E-02 -7.1405660189E-04
      8.8095956419E-02 -1.4003348380E-03
      4.0363986617E-01 -5.1286730727E+01 -4.2561592918E+01  4.2023749672E-02 -6.3460031519E-05  2.7884954215E-02 -6.4228542988E-04
      8.3604885389E-02 -1.3647901626E-03
      4.2151963282E-01 -5.1606370078E+01 -4.3022772918E+01  4.1814265619E-02 -6.6648993077E-05  2.5937411187E-02 -5.6831199045E-04
      7.9301842834E-02 -1.3070190745E-03
      4.3939939947E-01 -5.1874059925E+01 -4.3448598489E+01  4.1595777718E-02 -6.9068100127E-05  2.4229205559E-02 -4.9378041712E-04
      7.5216453247E-02 -1.2301403450E-03
      4.5727916612E-01 -5.2087666094E+01 -4.3834701267E+01  4.1370664845E-02 -7.0777956747E-05  2.2759237731E-02 -4.2044510100E-04
      7.1403707924E-02 -1.1381916695E-03
      4.7515893277E-01 -5.2246279994E+01 -4.4177844632E+01  4.1141112412E-02 -7.1838240112E-05  2.1521533453E-02 -3.4958236324E-04
      6.7905404884E-02 -1.0353380019E-03
      4.9401692030E-01 -5.2354321046E+01 -4.4490878480E+01  4.0896395634E-02 -7.2311882814E-05  2.0457373829E-02 -2.7838591631E-04
      6.4588003422E-02 -9.1929781859E-04
      5.1287490784E-01 -5.2402901332E+01 -4.4752426270E+01  4.0651115428E-02 -7.2177836254E-05  1.9627905193E-02 -2.1124231361E-04
      6.1671614189E-02 -7.9947372745E-04
      5.3173289537E-01 -5.2394190519E+01 -4.4962100825E+01  4.0407257109E-02 -7.1480099822E-05  1.9019310162E-02 -1.4815892738E-04
      5.9163713998E-02 -6.7895538661E-04
      5.5059088291E-01 -5.2330893068E+01 -4.5120247810E+01  4.0166675937E-02 -7.0251338196E-05  1.8618316154E-02 -8.8807234823E-05
      5.7062556959E-02 -5.6008972423E-04
      5.7278358392E-01 -5.2190514642E+01 -4.5241535147E+01  3.9890134082E-02 -6.8154162322E-05  1.8396458102E-02 -2.2965121576E-05
      5.5099534272E-02 -4.2405981223E-04
      5.9497628494E-01 -5.1983546158E+01 -4.5294490669E+01  3.9623343500E-02 -6.5366066159E-05  1.8430697431E-02  3.9703823347E-05
      5.3669287567E-02 -2.9318950068E-04
      6.1716898595E-01 -5.1714592948E+01 -4.5281001208E+01  3.9369071880E-02 -6.1880480626E-05  1.8711128688E-02  1.0059600029E-04
      5.2751554481E-02 -1.6723293240E-04
      6.3936168697E-01 -5.1387859780E+01 -4.5202710696E+01  3.9130156470E-02 -5.7669133264E-05  1.9233667845E-02  1.6123097691E-04
      5.2328649998E-02 -4.5144964311E-05
      6.5748607185E-01 -5.1080722277E+01 -4.5091522507E+01  3.8948501606E-02 -5.3658088967E-05  1.9841270967E-02  2.1165595142E-04
      5.2341600622E-02  5.2940432119E-05
      6.7561045673E-01 -5.0739282877E+01 -4.4938187669E+01  3.8780816620E-02 -4.9093481304E-05  2.0615931414E-02  2.6383593731E-04
      5.2673675940E-02  1.5081086785E-04
      6.9373484161E-01 -5.0365236362E+01 -4.4742693307E+01  3.8628978649E-02 -4.3930474148E-05  2.1564766399E-02  3.1862108114E-04
      5.3326369497E-02  2.4981590343E-04
      7.1185922649E-01 -4.9960306012E+01 -4.4504733836E+01  3.8495022061E-02 -3.8117465217E-05  2.2697578196E-02  3.7680808468E-04
      5.4305637004E-02  3.5134279369E-04
      7.2732362089E-01 -4.9591825375E+01 -4.4267721737E+01  3.8396517935E-02 -3.2602293881E-05  2.3818747222E-02  4.2966273346E-04
      5.5407154663E-02  4.4101773181E-04
      7.4278801530E-01 -4.9203693778E+01 -4.3998986681E+01  3.8314112888E-02 -2.6539918355E-05  2.5091510551E-02  4.8580287689E-04
      5.6763075644E-02  5.3432425675E-04
      7.5825240971E-01 -4.8797713489E+01 -4.3698137895E+01  3.8249370867E-02 -1.9901322913E-05  2.6525211446E-02  5.4534982729E-04
      5.8384405158E-02  6.3188640322E-04
      7.7371680411E-01 -4.8376195492E+01 -4.3364918465E+01  3.8203924865E-02 -1.2665892453E-05  2.8129180427E-02  6.0817311402E-04
      6.0283537823E-02  7.3407889202E-04
      7.8922746929E-01 -4.7940762846E+01 -4.2998200272E+01  3.8179406570E-02 -4.8046787784E-06  2.9917562690E-02  6.7397032235E-04
      6.2480383223E-02  8.4115554300E-04
      8.0473813446E-01 -4.7496426275E+01 -4.2599413521E+01  3.8177656705E-02  3.6440213778E-06  3.1892432182E-02  7.4156399472E-04
      6.4981921355E-02  9.5221356117E-04
      8.2024879963E-01 -4.7047831723E+01 -4.2169758663E+01  3.8200248614E-02  1.2629132073E-05  3.4056622224E-02  8.0932634325E-04
      6.7797313659E-02  1.0657716866E-03
      8.3575946481E-01 -4.6600602452E+01 -4.1711401519E+01  3.8248558825E-02  2.2060676047E-05  3.6407464321E-02  8.7494204684E-04
      7.0930350582E-02  1.1794618298E-03
      8.4995014574E-01 -4.6198096779E+01 -4.1269726073E+01  3.8316204501E-02  3.0963602737E-05  3.8713398862E-02  9.3048725163E-04
      7.4071514477E-02  1.2804689088E-03
      8.6414082668E-01 -4.5807586360E+01 -4.0810413520E+01  3.8406766822E-02  3.9984280475E-05  4.1152612405E-02  9.7882847115E-04
      7.7463227232E-02  1.3750191496E-03
      8.7833150762E-01 -4.5434745876E+01 -4.0338130500E+01  3.8520330196E-02  4.8951113893E-05  4.3702741214E-02  1.0168496797E-03
      8.1083559987E-02  1.4588174490E-03
      8.9252218856E-01 -4.5085221403E+01 -3.9858598934E+01  3.8656511239E-02  5.7669249998E-05  4.6333396344E-02  1.0413802922E-03
      8.4899207284E-02  1.5272469644E-03
      9.0581542974E-01 -4.4783626977E+01 -3.9408711722E+01  3.8803810771E-02  6.5427707579E-05  4.8836874451E-02  1.0495332560E-03
      8.8610860053E-02  1.5733445117E-03
      9.1910867093E-01 -4.4510866336E+01 -3.8964329939E+01  3.8969020569E-02  7.2621204318E-05  5.1340641025E-02  1.0414240021E-03
      9.2408376358E-02  1.5986442234E-03
      9.3240191211E-01 -4.4269951086E+01 -3.8531741979E+01  3.9150606708E-02  7.9099145011E-05  5.3804360601E-02  1.0159294847E-03
      9.6239074362E-02  1.6007914525E-03
      9.4569515329E-01 -4.4063007679E+01 -3.8117206968E+01  3.9346702927E-02  8.4734212273E-05  5.6186050948E-02  9.7279565574E-04
      1.0004595270E-01  1.5785286738E-03
      9.5927136497E-01 -4.3888037814E+01 -3.7718657660E+01  3.9559725063E-02  8.9519961681E-05  5.8490505118E-02  9.1126495957E-04
      1.0384850448E-01  1.5308889153E-03
      9.7284757665E-01 -4.3750250619E+01 -3.7350772625E+01  3.9783166603E-02  9.3260077759E-05  6.0624658393E-02  8.3374363986E-04
      1.0750528831E-01  1.4596437512E-03
      9.8642378832E-01 -4.3649349436E+01 -3.7018250855E+01  4.0014431040E-02  9.5922674932E-05  6.2552315516E-02  7.4262066291E-04
      1.1096207904E-01  1.3676837435E-03
      1.0000000000E+00 -4.3584433120E+01 -3.6724706966E+01  4.0250881181E-02  9.7506322577E-05  6.4243691691E-02  6.4075602703E-04
      1.1417273765E-01  1.2587393317E-03
      6.6618435763E-02  2.0140669521E+01
      1.0035415278E+00  1.3376062303E+00  3.2500084930E-03  1.9292172246E-05  8.9147098197E-03 -4.5634515979E-06  1.1329981398E-02
     -7.1131450043E-05
      9.9919537053E-01  1.3406458625E+00  3.3298198035E-03  1.8963955561E-05  9.0444344120E-03 -2.6931549812E-05  1.1441122130E-02
     -1.1064797305E-04
      9.9349449797E-01  1.3323427024E+00  3.4085477040E-03  1.8498858138E-05  9.0858278943E-03 -4.3799608233E-05  1.1418962810E-02
     -1.4060853567E-04
      9.8732521398E-01  1.3153000465E+00  3.4855401942E-03  1.7936882281E-05  9.0527738739E-03 -5.4954765735E-05  1.1287733860E-02
     -1.6025273850E-04
      9.8119340558E-01  1.2920369151E+00  3.5602556206E-03  1.7305011987E-05  8.9598008125E-03 -6.0811891587E-05  1.1073658876E-02
     -1.6979892369E-04
      9.7470624134E-01  1.2618145688E+00  3.6395197439E-03  1.6544094579E-05  8.8039475396E-03 -6.2183112001E-05  1.0772000949E-02
     -1.6989808522E-04
      9.6837954353E-01  1.2290987021E+00  3.7148995503E-03  1.5721894339E-05  8.6068429599E-03 -5.9667246200E-05  1.0431078201E-02
     -1.6100860657E-04
      9.6176573842E-01  1.1955462487E+00  3.7858775104E-03  1.4832768798E-05  8.3796563387E-03 -5.4846417480E-05  1.0075505973E-02
     -1.4542959629E-04
      9.5415036275E-01  1.1621098702E+00  3.8519435566E-03  1.3862817299E-05  8.1294120213E-03 -4.9222578356E-05  9.7234232130E-03
     -1.2547401013E-04
      9.4255650727E-01  1.1230795337E+00  3.9230884769E-03  1.2585166254E-05  7.8074440389E-03 -4.3273898981E-05  9.3267355770E-03
     -9.9056278240E-05
      9.2640742330E-01  1.0841983339E+00  3.9857188829E-03  1.1136564692E-05  7.4567906617E-03 -3.9598590788E-05  8.9594099466E-03
     -7.2521718029E-05
      9.0366720641E-01  1.0442692400E+00  4.0389096435E-03  9.4914219247E-06  7.0727938009E-03 -3.9184336435E-05  8.6198004388E-03
     -4.8410455583E-05
      8.7227866550E-01  1.0015831825E+00  4.0817507300E-03  7.6373835858E-06  6.6487918449E-03 -4.2381681638E-05  8.2978126472E-03
     -2.8794826293E-05
      8.3622637999E-01  9.6046754492E-01  4.1100519814E-03  5.8513812788E-06  6.2403093410E-03 -4.7922995915E-05  8.0177662154E-03
     -1.6604983527E-05
      7.9101613018E-01  9.1441614161E-01  4.1293407118E-03  3.9311173406E-06  5.7933889133E-03 -5.5460809252E-05  7.7241419717E-03
     -9.8282104091E-06
      7.3597135380E-01  8.6228442115E-01  4.1392910281E-03  1.9108859765E-06  5.3076164836E-03 -6.4174617002E-05  7.4014249313E-03
     -8.8103298949E-06
      6.7088157607E-01  8.0321728397E-01  4.1397544211E-03 -1.6156235148E-07  4.7856201937E-03 -7.3044947909E-05  7.0341693223E-03
     -1.3501390343E-05
      6.0100402051E-01  7.4106167739E-01  4.1316038412E-03 -2.1057356429E-06  4.2679345758E-03 -8.0559756625E-05  6.6365999561E-03
     -2.2471937270E-05
      5.2349529179E-01  6.7246412534E-01  4.1153675380E-03 -3.9977191147E-06  3.7312001660E-03 -8.6430349418E-05  6.1793062839E-03
     -3.4938404466E-05
      4.3972642984E-01  5.9792645901E-01  4.0914377866E-03 -5.7914076946E-06  3.1850528294E-03 -8.9999960605E-05  5.6581653071E-03
     -4.9497652171E-05
      3.5146670479E-01  5.1837451919E-01  4.0603528355E-03 -7.4465129153E-06  2.6404479411E-03 -9.0851236823E-05  5.0741371575E-03
     -6.4562914106E-05
      2.4797701088E-01  4.2315652538E-01  4.0169766290E-03 -9.1279917642E-06  2.0354082191E-03 -8.8358076835E-05  4.3391366163E-03
     -8.0173289495E-05
      1.4480565474E-01  3.2557241329E-01  3.9662401513E-03 -1.0562777866E-05  1.4633693565E-03 -8.2456308812E-05  3.5487682303E-03
     -9.1959042535E-05
      4.5273836233E-02  2.2830130896E-01  3.9092984389E-03 -1.1742610767E-05  9.3782705815E-04 -7.3805287306E-05  2.7275712802E-03
     -9.8334703530E-05
     -4.7556707798E-02  1.3405589665E-01  3.8472976282E-03 -1.2676442098E-05  4.6872082578E-04 -6.3326088185E-05  1.9039078105E-03
     -9.8492395871E-05
     -1.3056769290E-01  4.6043684538E-02  3.7818825237E-03 -1.3377657552E-05  6.4998134740E-05 -5.2084338849E-05  1.1130430701E-03
     -9.2808668646E-05
     -2.0275917855E-01 -3.4480800779E-02  3.7135277908E-03 -1.3881887606E-05 -2.7564811245E-04 -4.0883768162E-05  3.7323923338E-04
     -8.2128680709E-05
     -2.6304477205E-01 -1.0597786588E-01  3.6430892545E-03 -1.4216609457E-05 -5.5462213398E-04 -3.0418626139E-05 -2.9556293886E-04
     -6.7884349961E-05
     -3.1092122076E-01 -1.6742878514E-01  3.5713123314E-03 -1.4409528011E-05 -7.7576647960E-04 -2.1171413490E-05 -8.7967392650E-04
     -5.1612449152E-05
     -3.4809367589E-01 -2.2082405530E-01  3.4948625829E-03 -1.4486289193E-05 -9.5238946070E-04 -1.3013353966E-05 -1.3959150905E-03
     -3.3856704759E-05
     -3.7217346911E-01 -2.6247371912E-01  3.4182736656E-03 -1.4457600764E-05 -1.0779901650E-03 -6.5663210882E-06 -1.8080949006E-03
     -1.6894612038E-05
     -3.8408103141E-01 -2.9276248054E-01  3.3420918618E-03 -1.4342871062E-05 -1.1597741583E-03 -1.7324048809E-06 -2.1197568910E-03
     -1.6866761089E-06
     -3.8492227524E-01 -3.1236546594E-01  3.2667918350E-03 -1.4156327015E-05 -1.2043444967E-03  1.7097815166E-06 -2.3381123662E-03
      1.1174232052E-05
     -3.7325306139E-01 -3.2287963153E-01  3.1798773096E-03 -1.3857440454E-05 -1.2166202060E-03  4.3705894929E-06 -2.4881459272E-03
      2.3143108242E-05
     -3.4944924434E-01 -3.2113494134E-01  3.0954071645E-03 -1.3478305127E-05 -1.1917773001E-03  6.0363815515E-06 -2.5374273982E-03
      3.1871825262E-05
     -3.1476388684E-01 -3.0832521846E-01  3.0140158760E-03 -1.3015873526E-05 -1.1337785829E-03  7.2697386441E-06 -2.4999268794E-03
      3.7998946233E-05
     -2.7000571254E-01 -2.8530934020E-01  2.9363777286E-03 -1.2457154611E-05 -1.0436454643E-03  8.6549777688E-06 -2.3863596082E-03
      4.2371861384E-05
     -2.2619689929E-01 -2.5923638725E-01  2.8762816672E-03 -1.1913118545E-05 -9.4487009893E-04  1.0327035161E-05 -2.2418048441E-03
      4.5355838172E-05
     -1.7580663769E-01 -2.2658120774E-01  2.8196785195E-03 -1.1269928413E-05 -8.2061700611E-04  1.2877170217E-05 -2.0517792831E-03
      4.8459033792E-05
     -1.1861364810E-01 -1.8704057953E-01  2.7671417338E-03 -1.0502496895E-05 -6.6658566499E-04  1.6700804497E-05 -1.8146655416E-03
      5.2334833269E-05
     -5.4288536091E-02 -1.4005631630E-01  2.7193541317E-03 -9.5796280951E-06 -4.7683889080E-04  2.2221925300E-05 -1.5261732411E-03
      5.7662868027E-05
      6.4834411640E-03 -9.3494054096E-02  2.6829414475E-03 -8.6414358772E-06 -2.8101870462E-04  2.8608651388E-05 -1.2341654866E-03
      6.3895674897E-05
      7.2832958058E-02 -4.0335598476E-02  2.6511660094E-03 -7.5374588259E-06 -4.7971692345E-05  3.6819104715E-05 -8.9364351855E-04
      7.2129703799E-05
      1.4475589466E-01  2.0078480156E-02  2.6247006695E-03 -6.2416338792E-06  2.2873014973E-04  4.7065506996E-05 -4.9726114187E-04
      8.2747520116E-05
      2.2201023017E-01  8.8402829014E-02  2.6042961626E-03 -4.7295973008E-06  5.5597408162E-04  5.9466774430E-05 -3.6596531390E-05
      9.6027966377E-05
      3.0427909863E-01  1.6544524288E-01  2.5907385754E-03 -2.9778645910E-06  9.4192906773E-04  7.4011607868E-05  4.9905784346E-04
      1.1207999924E-04
      3.9031284385E-01  2.5136881480E-01  2.5849595981E-03 -9.8340618668E-07  1.3920010708E-03  9.0342568108E-05  1.1172689923E-03
      1.3062532589E-04
      4.7858207552E-01  3.4613740182E-01  2.5877990204E-03  1.2417106369E-06  1.9105614020E-03  1.0775181331E-04  1.8249999702E-03
      1.5087901283E-04
      5.6697637960E-01  4.4914461668E-01  2.6000082780E-03  3.6620201577E-06  2.4987908859E-03  1.2510202658E-04  2.6256347198E-03
      1.7149190905E-04
      6.4580294078E-01  5.4949434414E-01  2.6198872912E-03  5.9915564747E-06  3.0952304068E-03  1.3954936825E-04  3.4377069577E-03
      1.8878197032E-04
      7.2041587672E-01  6.5397795525E-01  2.6483458383E-03  8.3585022117E-06  3.7400891872E-03  1.5107510559E-04  4.3178632760E-03
      2.0244458765E-04
      7.8865223814E-01  7.6030643750E-01  2.6853787650E-03  1.0675827976E-05  4.4213580037E-03  1.5808903437E-04  5.2512438609E-03
      2.1002215063E-04
      8.4858605498E-01  8.6562604698E-01  2.7306963428E-03  1.2848667114E-05  5.1222425227E-03  1.5913688920E-04  6.2155016487E-03
      2.0910492488E-04
      8.9592884385E-01  9.6049110124E-01  2.7801471308E-03  1.4672783893E-05  5.7780182724E-03  1.5378785392E-04  7.1208887058E-03
      1.9889128257E-04
      9.3412929884E-01  1.0488520030E+00  2.8356551687E-03  1.6230093501E-05  6.4133127723E-03  1.4204272472E-04  7.9995634760E-03
      1.7877217334E-04
      9.6317561982E-01  1.1281244761E+00  2.8963602327E-03  1.7480748999E-05  7.0087269635E-03  1.2431130720E-04  8.8221911450E-03
      1.4905918429E-04
      9.8365742482E-01  1.1961502096E+00  2.9612981450E-03  1.8408793784E-05  7.5464436915E-03  1.0166110076E-04  9.5609296219E-03
      1.1109375188E-04
      9.9679884984E-01  1.2524165593E+00  3.0309396402E-03  1.9032732408E-05  8.0208541223E-03  7.5150774587E-05  1.0204241913E-02
      6.6365038860E-05
      1.0034961359E+00  1.2945650142E+00  3.1028991171E-03  1.9358576439E-05  8.4093520250E-03  4.7277333692E-05  1.0717814459E-02
      1.8814251680E-05
      1.0052589437E+00  1.3226726725E+00  3.1762090325E-03  1.9428897213E-05  8.7070995339E-03  2.0100992612E-05  1.1092935067E-02
     -2.8097768189E-05
      1.0035415278E+00  1.3376062303E+00  3.2500084930E-03  1.9292172246E-05  8.9147098197E-03 -4.5634515979E-06  1.1329981398E-02
     -7.1131450043E-05
      3.1654684248E+00 -1.0000000000E+01  2.0000000000E+00  2.0000000000E-01  0.0000000000E+00  0.0000000000E+00  0.0000000000E+00
      0.0000000000E+00  0.0000000000E+00  0.0000000000E+00  1.7991473256E+02  0.0000000000E+00  0.0000000000E+00  0.0000000000E+00
      0.0000000000E+00  0.0000000000E+00  0.0000000000E+00  0.0000000000E+00  0.0000000000E+00  0.0000000000E+00
    1    1    9    1    1    1    1    9    5
      0.0000000000E+00 -5.5073092019E+01 -4.7339884311E+01  1.1156218363E-02  4.4733873043E-14  1.1156218378E-02 -1.3517593772E-14
      3.8111243721E-02 -2.5588056995E-14
      1.5000000000E+00 -1.0000000000E+01  2.0000000000E+00  2.0000000000E-01  0.0000000000E+00  0.0000000000E+00  0.0000000000E+00
      0.0000000000E+00  0.0000000000E+00  0.0000000000E+00  0.0000000000E+00  0.0000000000E+00  0.0000000000E+00  0.0000000000E+00
      0.0000000000E+00  0.0000000000E+00  0.0000000000E+00  0.0000000000E+00  0.0000000000E+00  0.0000000000E+00
    1   20    3    2    1    1    1    9    5
      0.0000000000E+00 -4.9725699247E+01 -4.2882464163E+01  2.8251847885E-02 -1.8240807919E-27  2.8251847885E-02  0.0000000000E+00
      7.0163188528E-02 -3.2276616716E-27
      2.8380992014E+00 -1.0000000000E+01  2.0000000000E+00  2.0000000000E-01  0.0000000000E+00  0.0000000000E+00  0.0000000000E+00
      0.0000000000E+00  0.0000000000E+00  0.0000000000E+00  1.3072173071E+02  0.0000000000E+00  0.0000000000E+00  0.0000000000E+00
      0.0000000000E+00  0.0000000000E+00  0.0000000000E+00  0.0000000000E+00  0.0000000000E+00  0.0000000000E+00
    1   50    4    3    1    1    1    9    5
      0.0000000000E+00 -3.9970944626E+01 -3.1553420320E+01  1.0298959581E-01 -3.9640554204E-25  1.0298959581E-01  0.0000000000E+00
      1.5670037123E-01 -1.4157541113E-24
      3.9249982601E+00 -1.0000000000E+01  2.0000000000E+00  2.0000000000E-01  0.0000000000E+00  0.0000000000E+00  0.0000000000E+00
      0.0000000000E+00  0.0000000000E+00  0.0000000000E+00  0.0000000000E+00  0.0000000000E+00  0.0000000000E+00  0.0000000000E+00
      0.0000000000E+00  0.0000000000E+00  0.0000000000E+00  0.0000000000E+00  0.0000000000E+00  0.0000000000E+00
    1   57    3    4    1    1    1    9    5
      0.0000000000E+00 -3.7706648281E+01 -2.9279062158E+01  1.2406261167E-01  3.2776619608E-28  1.2406261167E-01  0.0000000000E+00
      1.6601620403E-01 -6.7352418755E-27
      4.1018070111E+00 -1.0000000000E+01  2.0000000000E+00  2.0000000000E-01  0.0000000000E+00  0.0000000000E+00  0.0000000000E+00
      0.0000000000E+00  0.0000000000E+00  0.0000000000E+00  4.9646392839E+02  0.0000000000E+00  0.0000000000E+00  0.0000000000E+00
      0.0000000000E+00  0.0000000000E+00  0.0000000000E+00  0.0000000000E+00  0.0000000000E+00  0.0000000000E+00
    1  100    4    5    1    1    1    9    5
      0.0000000000E+00 -1.8830367815E+01 -2.3299888644E+01  1.9586114731E-01 -5.6591111171E-25  1.9586114731E-01  0.0000000000E+00
      1.7932858356E-01  1.0656819794E-25
      1.0288378873E+01 -1.0000000000E+01  2.0000000000E+00  2.0000000000E-01  0.0000000000E+00  0.0000000000E+00  0.0000000000E+00
      0.0000000000E+00  0.0000000000E+00  0.0000000000E+00  0.0000000000E+00  0.0000000000E+00  0.0000000000E+00  0.0000000000E+00
      0.0000000000E+00  0.0000000000E+00  0.0000000000E+00  0.0000000000E+00  0.0000000000E+00  0.0000000000E+00
    1  126    9    6    1    1    1    9    5
      0.0000000000E+00 -1.0901897230E+01 -2.3133575030E+01  1.9833684780E-01  1.8479124995E-25  1.9833684780E-01  0.0000000000E+00
      1.7953915005E-01  1.1268663126E-27
      2.0399634630E+01 -1.0000000000E+01  2.0000000000E+00  2.0000000000E-01  0.0000000000E+00  0.0000000000E+00  0.0000000000E+00
      0.0000000000E+00  0.0000000000E+00  0.0000000000E+00  0.0000000000E+00  0.0000000000E+00  0.0000000000E+00  0.0000000000E+00
      0.0000000000E+00  0.0000000000E+00  0.0000000000E+00  0.0000000000E+00  0.0000000000E+00  0.0000000000E+00
      0.0000000000E+00  0.0000000000E+00  0.0000000000E+00  0.0000000000E+00  0.0000000000E+00  0.0000000000E+00
