# Supplementary material for: Adaptation and Inhibition Control Pathological Synchronization in a Model of Focal Epileptic Seizure
Source: eNeuro. 2018 Oct 5;5(5):ENEURO.0019-18.2018. doi: 10.1523/ENEURO.0019-18.2018 (PMC6173584; doi:10.1523/ENEURO.0019-18.2018)
Supplement: Extended Data 1 — The code is available as Extended Data. Download Extended Data, ZIP file [file sup_enu-eN-NWR-0019-18-s03.zip › Github/Fig_4/gII/gII.auto]

5 3 1 2 5 4 0
11 10
14 10
17 10
20 10
23 10
26 10
29 10
32 10
35 10
15 200 50 
0.02 0.001 0.5 
-20 20 0 1000
0.0238079 -58.0198 5.16433 -29.9476 0 2 
123
1 1 9 1 0 1 0 1 0
0.2 -10 2 1 1.5 72.6231 0 
-55.073092 -55.073092 -55.073092 -55.073092 0.000000 0.000000
-47.339884 -47.339884 -47.339884 -47.339884 0.000000 0.000000
0.011156 0.011156 0.011156 0.011156 0.000000 0.000000
0.000000 0.000000 0.000000 0.000000 0.000000 0.000000
0.011156 0.011156 0.011156 0.011156 0.000000 0.000000
-0.000000 -0.000000 -0.000000 -0.000000 0.000000 0.000000
0.038111 0.038111 0.038111 0.038111 0.000000 0.000000
-0.000000 -0.000000 -0.000000 -0.000000 0.000000 0.000000
1 -2 0 0 1 1 0 1 0
0.205007 -10 2 1 1.5 72.6011 0 
-55.034867 -55.034867 -55.034867 -55.034867 0.006765 0.000000
-47.350549 -47.350549 -47.350549 -47.350549 0.367824 0.000000
0.011234 0.011234 0.011234 0.011234 0.761294 0.131537
0.000000 0.000000 0.000000 0.000000 0.761294 -0.131537
0.011234 0.011234 0.011234 0.011234 0.790749 0.000000
0.000000 0.000000 0.000000 0.000000 0.975716 0.063914
0.038049 0.038049 0.038049 0.038049 0.975716 -0.063914
0.000000 0.000000 0.000000 0.000000 0.995920 0.000000
1 -3 0 0 2 1 0 1 0
0.210049 -10 2 1 1.5 72.579 0 
-54.996626 -54.996626 -54.996626 -54.996626 0.006765 0.000000
-47.361142 -47.361142 -47.361142 -47.361142 0.367823 0.000000
0.011312 0.011312 0.011312 0.011312 0.761113 0.131757
0.000000 0.000000 0.000000 0.000000 0.761113 -0.131757
0.011312 0.011312 0.011312 0.011312 0.790885 0.000000
0.000000 0.000000 0.000000 0.000000 0.975647 0.063910
0.037988 0.037988 0.037988 0.037988 0.975647 -0.063910
-0.000000 -0.000000 -0.000000 -0.000000 0.995907 0.000000
1 -4 0 0 3 1 0 1 0
0.220238 -10 2 1 1.5 72.5347 0 
-54.920099 -54.920099 -54.920099 -54.920099 0.006765 0.000000
-47.382112 -47.382112 -47.382112 -47.382112 0.367822 0.000000
0.011469 0.011469 0.011469 0.011469 0.760748 0.132196
-0.000000 -0.000000 -0.000000 -0.000000 0.760748 -0.132196
0.011469 0.011469 0.011469 0.011469 0.791161 0.000000
0.000000 0.000000 0.000000 0.000000 0.975507 0.063896
0.037867 0.037867 0.037867 0.037867 0.975507 -0.063896
0.000000 0.000000 0.000000 0.000000 0.995879 0.000000
1 -5 0 0 4 1 0 1 0
0.241039 -10 2 1 1.5 72.4456 0 
-54.766870 -54.766870 -54.766870 -54.766870 0.006764 0.000000
-47.423198 -47.423198 -47.423198 -47.423198 0.367820 0.000000
0.011790 0.011790 0.011790 0.011790 0.760009 0.133075
0.000000 0.000000 0.000000 0.000000 0.760009 -0.133075
0.011790 0.011790 0.011790 0.011790 0.791729 0.000000
0.000000 0.000000 0.000000 0.000000 0.975207 0.063844
0.037630 0.037630 0.037630 0.037630 0.975207 -0.063844
-0.000000 -0.000000 -0.000000 -0.000000 0.995822 0.000000
1 -6 0 0 5 1 0 1 0
0.273316 -10 2 1 1.5 72.3108 0 
-54.536617 -54.536617 -54.536617 -54.536617 0.006763 0.000000
-47.482707 -47.482707 -47.482707 -47.482707 0.367816 0.000000
0.012289 0.012289 0.012289 0.012289 0.758874 0.134396
-0.000000 -0.000000 -0.000000 -0.000000 0.758874 -0.134396
0.012289 0.012289 0.012289 0.012289 0.792621 0.000000
0.000000 0.000000 0.000000 0.000000 0.974710 0.063700
0.037288 0.037288 0.037288 0.037288 0.974710 -0.063700
-0.000000 -0.000000 -0.000000 -0.000000 0.995730 0.000000
1 -7 0 0 6 1 0 1 0
0.324201 -10 2 1 1.5 72.1058 0 
-54.190416 -54.190416 -54.190416 -54.190416 0.006761 0.000000
-47.567286 -47.567286 -47.567286 -47.567286 0.367811 0.000000
0.013077 0.013077 0.013077 0.013077 0.757116 0.136380
-0.000000 -0.000000 -0.000000 -0.000000 0.757116 -0.136380
0.013077 0.013077 0.013077 0.013077 0.794062 0.000000
0.000000 0.000000 0.000000 0.000000 0.973852 0.063327
0.036807 0.036807 0.036807 0.036807 0.973852 -0.063327
-0.000000 -0.000000 -0.000000 -0.000000 0.995573 0.000000
1 -8 0 0 7 1 0 1 0
0.399953 -10 2 1 1.5 71.8161 0 
-53.708232 -53.708232 -53.708232 -53.708232 0.006758 0.000000
-47.675718 -47.675718 -47.675718 -47.675718 0.367802 0.000000
0.014252 0.014252 0.014252 0.014252 0.754565 0.139133
0.000000 0.000000 0.000000 0.000000 0.754565 -0.139133
0.014252 0.014252 0.014252 0.014252 0.796302 0.000000
0.000000 0.000000 0.000000 0.000000 0.972412 0.062453
0.036198 0.036198 0.036198 0.036198 0.972412 -0.062453
-0.000000 -0.000000 -0.000000 -0.000000 0.995313 0.000000
1 -9 0 0 8 1 0 1 0
0.481845 -10 2 1 1.5 71.5211 0 
-53.224908 -53.224908 -53.224908 -53.224908 0.006756 0.000000
-47.774149 -47.774149 -47.774149 -47.774149 0.367792 0.000000
0.015527 0.015527 0.015527 0.015527 0.751894 0.141875
0.000000 0.000000 0.000000 0.000000 0.751894 -0.141875
0.015527 0.015527 0.015527 0.015527 0.798886 0.000000
0.000000 0.000000 0.000000 0.000000 0.970642 0.061084
0.035651 0.035651 0.035651 0.035651 0.970642 -0.061084
-0.000000 -0.000000 -0.000000 -0.000000 0.994987 0.000000
1 -10 0 0 9 1 0 1 0
0.570159 -10 2 1 1.5 71.2215 0 
-52.740911 -52.740911 -52.740911 -52.740911 0.006753 0.000000
-47.863275 -47.863275 -47.863275 -47.863275 0.367782 0.000000
0.016907 0.016907 0.016907 0.016907 0.749110 0.144596
0.000000 0.000000 0.000000 0.000000 0.749110 -0.144596
0.016907 0.016907 0.016907 0.016907 0.801911 0.000000
0.000000 0.000000 0.000000 0.000000 0.968489 0.059089
0.035161 0.035161 0.035161 0.035161 0.968489 -0.059089
-0.000000 -0.000000 -0.000000 -0.000000 0.994574 0.000000
1 -11 0 0 10 1 0 1 0
0.665206 -10 2 1 1.5 70.9182 0 
-52.256705 -52.256705 -52.256705 -52.256705 0.006751 0.000000
-47.943933 -47.943933 -47.943933 -47.943933 0.367770 0.000000
0.018399 0.018399 0.018399 0.018399 0.746222 0.147281
-0.000000 -0.000000 -0.000000 -0.000000 0.746222 -0.147281
0.018399 0.018399 0.018399 0.018399 0.805520 0.000000
0.000000 0.000000 0.000000 0.000000 0.965884 0.056260
0.034722 0.034722 0.034722 0.034722 0.965884 -0.056260
-0.000000 -0.000000 -0.000000 -0.000000 0.994034 0.000000
1 -12 0 0 11 1 0 1 0
0.767341 -10 2 1 1.5 70.6121 0 
-51.772754 -51.772754 -51.772754 -51.772754 0.006748 0.000000
-48.017105 -48.017105 -48.017105 -48.017105 0.367757 0.000000
0.020007 0.020007 0.020007 0.020007 0.743239 0.149919
-0.000000 -0.000000 -0.000000 -0.000000 0.743239 -0.149919
0.020007 0.020007 0.020007 0.020007 0.809937 0.000000
0.000000 0.000000 0.000000 0.000000 0.962730 0.052240
0.034328 0.034328 0.034328 0.034328 0.962730 -0.052240
-0.000000 -0.000000 -0.000000 -0.000000 0.993305 0.000000
1 -13 0 0 12 1 0 1 0
0.876977 -10 2 1 1.5 70.3042 0 
-51.289523 -51.289523 -51.289523 -51.289523 0.006745 0.000000
-48.083906 -48.083906 -48.083906 -48.083906 0.367743 0.000000
0.021736 0.021736 0.021736 0.021736 0.740173 0.152495
0.000000 0.000000 0.000000 0.000000 0.740173 -0.152495
0.021736 0.021736 0.021736 0.021736 0.815533 0.000000
0.000000 0.000000 0.000000 0.000000 0.958887 0.046317
0.033971 0.033971 0.033971 0.033971 0.958887 -0.046317
-0.000000 -0.000000 -0.000000 -0.000000 0.992260 0.000000
1 -14 0 0 13 1 0 1 0
0.994599 -10 2 1 1.5 69.9957 0 
-50.807491 -50.807491 -50.807491 -50.807491 0.006742 0.000000
-48.145579 -48.145579 -48.145579 -48.145579 0.367727 0.000000
0.023590 0.023590 0.023590 0.023590 0.737037 0.154995
0.000000 0.000000 0.000000 0.000000 0.737037 -0.154995
0.023590 0.023590 0.023590 0.023590 0.823031 0.000000
0.000000 0.000000 0.000000 0.000000 0.954125 0.036647
0.033644 0.033644 0.033644 0.033644 0.954125 -0.036647
0.000000 0.000000 0.000000 0.000000 0.990603 0.000000
1 -15 0 0 14 1 0 1 0
1.12077 -10 2 1 1.5 69.6879 0 
-50.327159 -50.327159 -50.327159 -50.327159 0.006739 0.000000
-48.203484 -48.203484 -48.203484 -48.203484 0.367711 0.000000
0.025572 0.025572 0.025572 0.025572 0.733846 0.157402
-0.000000 -0.000000 -0.000000 -0.000000 0.733846 -0.157402
0.025572 0.025572 0.025572 0.025572 0.834245 0.000000
0.000000 0.000000 0.000000 0.000000 0.948092 0.011761
0.033339 0.033339 0.033339 0.033339 0.948092 -0.011761
0.000000 0.000000 0.000000 0.000000 0.987190 0.000000
1 -16 0 0 15 1 0 1 0
1.25617 -10 2 1 1.5 69.3821 0 
-49.849071 -49.849071 -49.849071 -49.849071 0.006735 0.000000
-48.259079 -48.259079 -48.259079 -48.259079 0.367692 0.000000
0.027684 0.027684 0.027684 0.027684 0.730616 0.159700
0.000000 0.000000 0.000000 0.000000 0.730616 -0.159700
0.027684 0.027684 0.027684 0.027684 0.860500 0.000000
0.000000 0.000000 0.000000 0.000000 0.886895 0.000000
0.033049 0.033049 0.033049 0.033049 0.982675 0.010035
0.000000 0.000000 0.000000 0.000000 0.982675 -0.010035
1 -17 0 0 16 1 0 1 0
1.40156 -10 2 1 1.5 69.0797 0 
-49.373838 -49.373838 -49.373838 -49.373838 0.006732 0.000000
-48.313898 -48.313898 -48.313898 -48.313898 0.367673 0.000000
0.029926 0.029926 0.029926 0.029926 0.727367 0.161874
0.000000 0.000000 0.000000 0.000000 0.727367 -0.161874
0.029926 0.029926 0.029926 0.029926 0.865464 0.041513
0.000000 0.000000 0.000000 0.000000 0.865464 -0.041513
0.032764 0.032764 0.032764 0.032764 0.988152 0.013999
0.000000 0.000000 0.000000 0.000000 0.988152 -0.013999
1 -18 0 0 17 1 0 1 0
1.55782 -10 2 1 1.5 68.7825 0 
-48.902165 -48.902165 -48.902165 -48.902165 0.006728 0.000000
-48.369529 -48.369529 -48.369529 -48.369529 0.367652 0.000000
0.032297 0.032297 0.032297 0.032297 0.724119 0.163905
0.000000 0.000000 0.000000 0.000000 0.724119 -0.163905
0.032297 0.032297 0.032297 0.032297 0.858591 0.058816
0.000000 0.000000 0.000000 0.000000 0.858591 -0.058816
0.032477 0.032477 0.032477 0.032477 0.991938 0.015344
0.000000 0.000000 0.000000 0.000000 0.991938 -0.015344
1 -19 0 0 18 1 0 1 0
1.72596 -10 2 1 1.5 68.4921 0 
-48.434888 -48.434888 -48.434888 -48.434888 0.006724 0.000000
-48.427579 -48.427579 -48.427579 -48.427579 0.367629 0.000000
0.034793 0.034793 0.034793 0.034793 0.720895 0.165777
-0.000000 -0.000000 -0.000000 -0.000000 0.720895 -0.165777
0.034793 0.034793 0.034793 0.034793 0.852205 0.071761
0.000000 0.000000 0.000000 0.000000 0.852205 -0.071761
0.032180 0.032180 0.032180 0.032180 0.994899 0.015830
-0.000000 -0.000000 -0.000000 -0.000000 0.994899 -0.015830
1 -20 0 0 19 1 0 1 0
1.90705 -10 2 1 1.5 68.2104 0 
-47.972998 -47.972998 -47.972998 -47.972998 0.006720 0.000000
-48.489629 -48.489629 -48.489629 -48.489629 0.367605 0.000000
0.037408 0.037408 0.037408 0.037408 0.717722 0.167472
0.000000 0.000000 0.000000 0.000000 0.717722 -0.167472
0.037408 0.037408 0.037408 0.037408 0.846000 0.082674
0.000000 0.000000 0.000000 0.000000 0.846000 -0.082674
0.031865 0.031865 0.031865 0.031865 0.997336 0.015891
0.000000 0.000000 0.000000 0.000000 0.997336 -0.015891
1 -21 0 0 20 1 0 1 0
2.10225 -10 2 1 1.5 67.9392 0 
-47.517676 -47.517676 -47.517676 -47.517676 0.006715 0.000000
-48.557182 -48.557182 -48.557182 -48.557182 0.367580 0.000000
0.040130 0.040130 0.040130 0.040130 0.714627 0.168974
-0.000000 -0.000000 -0.000000 -0.000000 0.714627 -0.168974
0.040130 0.040130 0.040130 0.040130 0.839838 0.092376
0.000000 0.000000 0.000000 0.000000 0.839838 -0.092376
0.031525 0.031525 0.031525 0.031525 0.999389 0.015706
0.000000 0.000000 0.000000 0.000000 0.999389 -0.015706
1 22 3 2 21 1 0 1 0
2.15631 -10 2 1 1.5 67.8696 402.001 
-47.398685 -47.398685 -47.398685 -47.398685 0.006714 0.000000
-48.576119 -48.576119 -48.576119 -48.576119 0.367574 0.000000
0.040866 0.040866 0.040866 0.040866 0.713826 0.169336
-0.000000 -0.000000 -0.000000 -0.000000 0.713826 -0.169336
0.040866 0.040866 0.040866 0.040866 0.838207 0.094791
0.000000 0.000000 0.000000 0.000000 0.838207 -0.094791
0.031430 0.031430 0.031430 0.031430 0.999878 0.015629
-0.000000 -0.000000 -0.000000 -0.000000 0.999878 -0.015629
1 23 0 0 22 1 0 1 0
2.37102 -10 2 1 1.5 67.6145 0 
-46.953670 -46.953670 -46.953670 -46.953670 0.006709 0.000000
-48.652555 -48.652555 -48.652555 -48.652555 0.367547 0.000000
0.043704 0.043704 0.043704 0.043704 0.710872 0.170572
0.000000 0.000000 0.000000 0.000000 0.710872 -0.170572
0.043704 0.043704 0.043704 0.043704 0.832002 0.103489
0.000000 0.000000 0.000000 0.000000 0.832002 -0.103489
0.031049 0.031049 0.031049 0.031049 1.001554 0.015268
-0.000000 -0.000000 -0.000000 -0.000000 1.001554 -0.015268
1 24 0 0 23 1 0 1 0
2.60244 -10 2 1 1.5 67.3744 0 
-46.518638 -46.518638 -46.518638 -46.518638 0.006704 0.000000
-48.737265 -48.737265 -48.737265 -48.737265 0.367520 0.000000
0.046614 0.046614 0.046614 0.046614 0.708063 0.171583
0.000000 0.000000 0.000000 0.000000 0.708063 -0.171583
0.046614 0.046614 0.046614 0.046614 0.825733 0.111609
0.000000 0.000000 0.000000 0.000000 0.825733 -0.111609
0.030631 0.030631 0.030631 0.030631 1.002983 0.014835
-0.000000 -0.000000 -0.000000 -0.000000 1.002983 -0.014835
1 25 0 0 24 1 0 1 0
2.85153 -10 2 1 1.5 67.151 0 
-46.095380 -46.095380 -46.095380 -46.095380 0.006699 0.000000
-48.831018 -48.831018 -48.831018 -48.831018 0.367493 0.000000
0.049571 0.049571 0.049571 0.049571 0.705428 0.172355
-0.000000 -0.000000 -0.000000 -0.000000 0.705428 -0.172355
0.049571 0.049571 0.049571 0.049571 0.819395 0.119253
0.000000 0.000000 0.000000 0.000000 0.819395 -0.119253
0.030174 0.030174 0.030174 0.030174 1.004195 0.014372
-0.000000 -0.000000 -0.000000 -0.000000 1.004195 -0.014372
1 26 0 0 25 1 0 1 0
3.11903 -10 2 1 1.5 66.9459 0 
-45.685773 -45.685773 -45.685773 -45.685773 0.006694 0.000000
-48.934208 -48.934208 -48.934208 -48.934208 0.367465 0.000000
0.052549 0.052549 0.052549 0.052549 0.702995 0.172882
-0.000000 -0.000000 -0.000000 -0.000000 0.702995 -0.172882
0.052549 0.052549 0.052549 0.052549 0.813004 0.126487
0.000000 0.000000 0.000000 0.000000 0.813004 -0.126487
0.029678 0.029678 0.029678 0.029678 1.005213 0.013911
0.000000 0.000000 0.000000 0.000000 1.005213 -0.013911
1 27 0 0 26 1 0 1 0
3.40536 -10 2 1 1.5 66.7603 0 
-45.291667 -45.291667 -45.291667 -45.291667 0.006688 0.000000
-49.046813 -49.046813 -49.046813 -49.046813 0.367438 0.000000
0.055521 0.055521 0.055521 0.055521 0.700784 0.173157
-0.000000 -0.000000 -0.000000 -0.000000 0.700784 -0.173157
0.055521 0.055521 0.055521 0.055521 0.806583 0.133352
0.000000 0.000000 0.000000 0.000000 0.806583 -0.133352
0.029143 0.029143 0.029143 0.029143 1.006057 0.013478
-0.000000 -0.000000 -0.000000 -0.000000 1.006057 -0.013478
1 28 0 0 27 1 0 1 0
3.71056 -10 2 1 1.5 66.5949 0 
-44.914762 -44.914762 -44.914762 -44.914762 0.006683 0.000000
-49.168392 -49.168392 -49.168392 -49.168392 0.367410 0.000000
0.058458 0.058458 0.058458 0.058458 0.698811 0.173177
-0.000000 -0.000000 -0.000000 -0.000000 0.698811 -0.173177
0.058458 0.058458 0.058458 0.058458 0.800168 0.139876
0.000000 0.000000 0.000000 0.000000 0.800168 -0.139876
0.028575 0.028575 0.028575 0.028575 1.006745 0.013093
0.000000 0.000000 0.000000 0.000000 1.006745 -0.013093
1 29 0 0 28 1 0 1 0
4.03426 -10 2 1 1.5 66.4499 0 
-44.556477 -44.556477 -44.556477 -44.556477 0.006677 0.000000
-49.298120 -49.298120 -49.298120 -49.298120 0.367384 0.000000
0.061332 0.061332 0.061332 0.061332 0.697081 0.172942
-0.000000 -0.000000 -0.000000 -0.000000 0.697081 -0.172942
0.061332 0.061332 0.061332 0.061332 0.793798 0.146085
0.000000 0.000000 0.000000 0.000000 0.793798 -0.146085
0.027979 0.027979 0.027979 0.027979 1.007294 0.012767
-0.000000 -0.000000 -0.000000 -0.000000 1.007294 -0.012767
1 30 0 0 29 1 0 1 0
4.37574 -10 2 1 1.5 66.3252 0 
-44.217837 -44.217837 -44.217837 -44.217837 0.006671 0.000000
-49.434869 -49.434869 -49.434869 -49.434869 0.367359 0.000000
0.064119 0.064119 0.064119 0.064119 0.695591 0.172450
-0.000000 -0.000000 -0.000000 -0.000000 0.695591 -0.172450
0.064119 0.064119 0.064119 0.064119 0.787518 0.152004
0.000000 0.000000 0.000000 0.000000 0.787518 -0.152004
0.027362 0.027362 0.027362 0.027362 1.007722 0.012506
-0.000000 -0.000000 -0.000000 -0.000000 1.007722 -0.012506
1 31 0 0 30 1 0 1 0
4.73394 -10 2 1 1.5 66.2199 0 
-43.899417 -43.899417 -43.899417 -43.899417 0.006666 0.000000
-49.577315 -49.577315 -49.577315 -49.577315 0.367334 0.000000
0.066799 0.066799 0.066799 0.066799 0.694324 0.171704
-0.000000 -0.000000 -0.000000 -0.000000 0.694324 -0.171704
0.066799 0.066799 0.066799 0.066799 0.781374 0.157662
0.000000 0.000000 0.000000 0.000000 0.781374 -0.157662
0.026731 0.026731 0.026731 0.026731 1.008045 0.012313
-0.000000 -0.000000 -0.000000 -0.000000 1.008045 -0.012313
1 32 0 0 31 1 0 1 0
5.10757 -10 2 1 1.5 66.133 0 
-43.601328 -43.601328 -43.601328 -43.601328 0.006660 0.000000
-49.724053 -49.724053 -49.724053 -49.724053 0.367311 0.000000
0.069357 0.069357 0.069357 0.069357 0.693250 0.170705
-0.000000 -0.000000 -0.000000 -0.000000 0.693250 -0.170705
0.069357 0.069357 0.069357 0.069357 0.775416 0.163090
0.000000 0.000000 0.000000 0.000000 0.775416 -0.163090
0.026093 0.026093 0.026093 0.026093 1.008279 0.012183
0.000000 0.000000 0.000000 0.000000 1.008279 -0.012183
1 33 0 0 32 1 0 1 0
5.49521 -10 2 1 1.5 66.0629 0 
-43.323258 -43.323258 -43.323258 -43.323258 0.006655 0.000000
-49.873697 -49.873697 -49.873697 -49.873697 0.367290 0.000000
0.071783 0.071783 0.071783 0.071783 0.692324 0.169457
-0.000000 -0.000000 -0.000000 -0.000000 0.692324 -0.169457
0.071783 0.071783 0.071783 0.071783 0.769694 0.168320
0.000000 0.000000 0.000000 0.000000 0.769694 -0.168320
0.025457 0.025457 0.025457 0.025457 1.008438 0.012110
0.000000 0.000000 0.000000 0.000000 1.008438 -0.012110
1 34 0 0 33 1 0 1 0
5.89543 -10 2 1 1.5 66.0081 0 
-43.064540 -43.064540 -43.064540 -43.064540 0.006650 0.000000
-50.024962 -50.024962 -50.024962 -50.024962 0.367270 0.000000
0.074074 0.074074 0.074074 0.074074 0.691485 0.167973
0.000000 0.000000 0.000000 0.000000 0.691485 -0.167973
0.074074 0.074074 0.074074 0.074074 0.764269 0.173375
0.000000 0.000000 0.000000 0.000000 0.764269 -0.173375
0.024826 0.024826 0.024826 0.024826 1.008536 0.012085
-0.000000 -0.000000 -0.000000 -0.000000 1.008536 -0.012085
1 35 0 0 34 1 0 1 0
6.3068 -10 2 1 1.5 65.9669 0 
-42.824250 -42.824250 -42.824250 -42.824250 0.006645 0.000000
-50.176715 -50.176715 -50.176715 -50.176715 0.367252 0.000000
0.076227 0.076227 0.076227 0.076227 0.690665 0.166284
-0.000000 -0.000000 -0.000000 -0.000000 0.690665 -0.166284
0.076227 0.076227 0.076227 0.076227 0.759199 0.178264
0.000000 0.000000 0.000000 0.000000 0.759199 -0.178264
0.024207 0.024207 0.024207 0.024207 1.008583 0.012100
0.000000 0.000000 0.000000 0.000000 1.008583 -0.012100
1 36 0 0 35 1 0 1 0
6.72798 -10 2 1 1.5 65.9378 0 
-42.601290 -42.601290 -42.601290 -42.601290 0.006640 0.000000
-50.327995 -50.327995 -50.327995 -50.327995 0.367235 0.000000
0.078246 0.078246 0.078246 0.078246 0.689795 0.164442
0.000000 0.000000 0.000000 0.000000 0.689795 -0.164442
0.078246 0.078246 0.078246 0.078246 0.754538 0.182970
0.000000 0.000000 0.000000 0.000000 0.754538 -0.182970
0.023603 0.023603 0.023603 0.023603 1.008590 0.012146
0.000000 0.000000 0.000000 0.000000 1.008590 -0.012146
1 37 0 0 36 1 0 1 0
7.15776 -10 2 1 1.5 65.9192 0 
-42.394469 -42.394469 -42.394469 -42.394469 0.006635 0.000000
-50.478021 -50.478021 -50.478021 -50.478021 0.367219 0.000000
0.080136 0.080136 0.080136 0.080136 0.688827 0.162525
-0.000000 -0.000000 -0.000000 -0.000000 0.688827 -0.162525
0.080136 0.080136 0.080136 0.080136 0.750316 0.187452
0.000000 0.000000 0.000000 0.000000 0.750316 -0.187452
0.023017 0.023017 0.023017 0.023017 1.008566 0.012217
0.000000 0.000000 0.000000 0.000000 1.008566 -0.012217
1 38 0 0 37 1 0 1 0
7.59504 -10 2 1 1.5 65.9096 0 
-42.202568 -42.202568 -42.202568 -42.202568 0.006631 0.000000
-50.626174 -50.626174 -50.626174 -50.626174 0.367204 0.000000
0.081902 0.081902 0.081902 0.081902 0.687746 0.160614
-0.000000 -0.000000 -0.000000 -0.000000 0.687746 -0.160614
0.081902 0.081902 0.081902 0.081902 0.746524 0.191660
0.000000 0.000000 0.000000 0.000000 0.746524 -0.191660
0.022451 0.022451 0.022451 0.022451 1.008516 0.012305
0.000000 0.000000 0.000000 0.000000 1.008516 -0.012305
1 39 0 0 38 1 0 1 0
8.03887 -10 2 1 1.5 65.908 0 
-42.024385 -42.024385 -42.024385 -42.024385 0.006626 0.000000
-50.771987 -50.771987 -50.771987 -50.771987 0.367191 0.000000
0.083552 0.083552 0.083552 0.083552 0.686571 0.158779
-0.000000 -0.000000 -0.000000 -0.000000 0.686571 -0.158779
0.083552 0.083552 0.083552 0.083552 0.743124 0.195553
0.000000 0.000000 0.000000 0.000000 0.743124 -0.195553
0.021905 0.021905 0.021905 0.021905 1.008447 0.012405
-0.000000 -0.000000 -0.000000 -0.000000 1.008447 -0.012405
1 40 0 0 39 1 0 1 0
8.4884 -10 2 1 1.5 65.913 0 
-41.858767 -41.858767 -41.858767 -41.858767 0.006622 0.000000
-50.915117 -50.915117 -50.915117 -50.915117 0.367179 0.000000
0.085095 0.085095 0.085095 0.085095 0.685335 0.157063
0.000000 0.000000 0.000000 0.000000 0.685335 -0.157063
0.085095 0.085095 0.085095 0.085095 0.740058 0.199115
0.000000 0.000000 0.000000 0.000000 0.740058 -0.199115
0.021380 0.021380 0.021380 0.021380 1.008364 0.012513
0.000000 0.000000 0.000000 0.000000 1.008364 -0.012513
1 41 0 0 40 1 0 1 0
8.94291 -10 2 1 1.5 65.9237 0 
-41.704629 -41.704629 -41.704629 -41.704629 0.006618 0.000000
-51.055323 -51.055323 -51.055323 -51.055323 0.367168 0.000000
0.086536 0.086536 0.086536 0.086536 0.684077 0.155485
-0.000000 -0.000000 -0.000000 -0.000000 0.684077 -0.155485
0.086536 0.086536 0.086536 0.086536 0.737269 0.202351
0.000000 0.000000 0.000000 0.000000 0.737269 -0.202351
0.020877 0.020877 0.020877 0.020877 1.008269 0.012626
0.000000 0.000000 0.000000 0.000000 1.008269 -0.012626
1 42 0 0 41 1 0 1 0
9.40178 -10 2 1 1.5 65.9393 0 
-41.560966 -41.560966 -41.560966 -41.560966 0.006614 0.000000
-51.192451 -51.192451 -51.192451 -51.192451 0.367157 0.000000
0.087885 0.087885 0.087885 0.087885 0.682827 0.154045
-0.000000 -0.000000 -0.000000 -0.000000 0.682827 -0.154045
0.087885 0.087885 0.087885 0.087885 0.734705 0.205281
0.000000 0.000000 0.000000 0.000000 0.734705 -0.205281
0.020395 0.020395 0.020395 0.020395 1.008167 0.012741
0.000000 0.000000 0.000000 0.000000 1.008167 -0.012741
1 43 0 0 42 1 0 1 0
9.86445 -10 2 1 1.5 65.9591 0 
-41.426855 -41.426855 -41.426855 -41.426855 0.006611 0.000000
-51.326411 -51.326411 -51.326411 -51.326411 0.367148 0.000000
0.089148 0.089148 0.089148 0.089148 0.681605 0.152736
-0.000000 -0.000000 -0.000000 -0.000000 0.681605 -0.152736
0.089148 0.089148 0.089148 0.089148 0.732326 0.207930
0.000000 0.000000 0.000000 0.000000 0.732326 -0.207930
0.019933 0.019933 0.019933 0.019933 1.008058 0.012857
-0.000000 -0.000000 -0.000000 -0.000000 1.008058 -0.012857
1 44 0 0 43 1 0 1 0
10.3305 -10 2 1 1.5 65.9823 0 
-41.301454 -41.301454 -41.301454 -41.301454 0.006607 0.000000
-51.457165 -51.457165 -51.457165 -51.457165 0.367139 0.000000
0.090332 0.090332 0.090332 0.090332 0.680427 0.151546
0.000000 0.000000 0.000000 0.000000 0.680427 -0.151546
0.090332 0.090332 0.090332 0.090332 0.730101 0.210328
0.000000 0.000000 0.000000 0.000000 0.730101 -0.210328
0.019492 0.019492 0.019492 0.019492 1.007946 0.012971
0.000000 0.000000 0.000000 0.000000 1.007946 -0.012971
1 45 0 0 44 1 0 1 0
10.7994 -10 2 1 1.5 66.0085 0 
-41.184002 -41.184002 -41.184002 -41.184002 0.006604 0.000000
-51.584715 -51.584715 -51.584715 -51.584715 0.367131 0.000000
0.091443 0.091443 0.091443 0.091443 0.679299 0.150462
0.000000 0.000000 0.000000 0.000000 0.679299 -0.150462
0.091443 0.091443 0.091443 0.091443 0.728007 0.212501
0.000000 0.000000 0.000000 0.000000 0.728007 -0.212501
0.019069 0.019069 0.019069 0.019069 1.007832 0.013084
0.000000 0.000000 0.000000 0.000000 1.007832 -0.013084
1 46 0 0 45 1 0 1 0
11.271 -10 2 1 1.5 66.0372 0 
-41.073809 -41.073809 -41.073809 -41.073809 0.006601 0.000000
-51.709092 -51.709092 -51.709092 -51.709092 0.367123 0.000000
0.092488 0.092488 0.092488 0.092488 0.678226 0.149471
0.000000 0.000000 0.000000 0.000000 0.678226 -0.149471
0.092488 0.092488 0.092488 0.092488 0.726025 0.214474
0.000000 0.000000 0.000000 0.000000 0.726025 -0.214474
0.018665 0.018665 0.018665 0.018665 1.007716 0.013193
-0.000000 -0.000000 -0.000000 -0.000000 1.007716 -0.013193
1 47 0 0 46 1 0 1 0
11.7449 -10 2 1 1.5 66.0679 0 
-40.970252 -40.970252 -40.970252 -40.970252 0.006598 0.000000
-51.830349 -51.830349 -51.830349 -51.830349 0.367117 0.000000
0.093471 0.093471 0.093471 0.093471 0.677207 0.148564
-0.000000 -0.000000 -0.000000 -0.000000 0.677207 -0.148564
0.093471 0.093471 0.093471 0.093471 0.724141 0.216269
0.000000 0.000000 0.000000 0.000000 0.724141 -0.216269
0.018279 0.018279 0.018279 0.018279 1.007600 0.013300
-0.000000 -0.000000 -0.000000 -0.000000 1.007600 -0.013300
1 48 0 0 47 1 0 1 0
12.2209 -10 2 1 1.5 66.1003 0 
-40.872772 -40.872772 -40.872772 -40.872772 0.006595 0.000000
-51.948555 -51.948555 -51.948555 -51.948555 0.367110 0.000000
0.094397 0.094397 0.094397 0.094397 0.676243 0.147729
0.000000 0.000000 0.000000 0.000000 0.676243 -0.147729
0.094397 0.094397 0.094397 0.094397 0.722343 0.217906
0.000000 0.000000 0.000000 0.000000 0.722343 -0.217906
0.017909 0.017909 0.017909 0.017909 1.007485 0.013402
0.000000 0.000000 0.000000 0.000000 1.007485 -0.013402
1 49 0 0 48 1 0 1 0
12.6986 -10 2 1 1.5 66.1342 0 
-40.780864 -40.780864 -40.780864 -40.780864 0.006592 0.000000
-52.063788 -52.063788 -52.063788 -52.063788 0.367104 0.000000
0.095272 0.095272 0.095272 0.095272 0.675332 0.146958
0.000000 0.000000 0.000000 0.000000 0.675332 -0.146958
0.095272 0.095272 0.095272 0.095272 0.720624 0.219400
0.000000 0.000000 0.000000 0.000000 0.720624 -0.219400
0.017555 0.017555 0.017555 0.017555 1.007371 0.013501
-0.000000 -0.000000 -0.000000 -0.000000 1.007371 -0.013501
1 50 4 3 49 1 0 1 0
13.178 -10 2 1 1.5 66.1693 0 
-40.694075 -40.694075 -40.694075 -40.694075 0.006589 0.000000
-52.176136 -52.176136 -52.176136 -52.176136 0.367099 0.000000
0.096098 0.096098 0.096098 0.096098 0.674470 0.146245
0.000000 0.000000 0.000000 0.000000 0.674470 -0.146245
0.096098 0.096098 0.096098 0.096098 0.718974 0.220768
0.000000 0.000000 0.000000 0.000000 0.718974 -0.220768
0.017215 0.017215 0.017215 0.017215 1.007258 0.013597
-0.000000 -0.000000 -0.000000 -0.000000 1.007258 -0.013597
1 51 0 0 50 1 0 1 0
13.6589 -10 2 1 1.5 66.2053 0 
-40.611993 -40.611993 -40.611993 -40.611993 0.006587 0.000000
-52.285689 -52.285689 -52.285689 -52.285689 0.367093 0.000000
0.096880 0.096880 0.096880 0.096880 0.673656 0.145583
0.000000 0.000000 0.000000 0.000000 0.673656 -0.145583
0.096880 0.096880 0.096880 0.096880 0.717389 0.222022
0.000000 0.000000 0.000000 0.000000 0.717389 -0.222022
0.016890 0.016890 0.016890 0.016890 1.007146 0.013688
0.000000 0.000000 0.000000 0.000000 1.007146 -0.013688
1 52 0 0 51 1 0 1 0
14.1412 -10 2 1 1.5 66.2422 0 
-40.534246 -40.534246 -40.534246 -40.534246 0.006584 0.000000
-52.392545 -52.392545 -52.392545 -52.392545 0.367088 0.000000
0.097621 0.097621 0.097621 0.097621 0.672886 0.144966
-0.000000 -0.000000 -0.000000 -0.000000 0.672886 -0.144966
0.097621 0.097621 0.097621 0.097621 0.715862 0.223173
0.000000 0.000000 0.000000 0.000000 0.715862 -0.223173
0.016578 0.016578 0.016578 0.016578 1.007037 0.013776
-0.000000 -0.000000 -0.000000 -0.000000 1.007037 -0.013776
1 53 0 0 52 1 0 1 0
14.6246 -10 2 1 1.5 66.2796 0 
-40.460507 -40.460507 -40.460507 -40.460507 0.006582 0.000000
-52.496795 -52.496795 -52.496795 -52.496795 0.367084 0.000000
0.098324 0.098324 0.098324 0.098324 0.672157 0.144389
0.000000 0.000000 0.000000 0.000000 0.672157 -0.144389
0.098324 0.098324 0.098324 0.098324 0.714389 0.224232
0.000000 0.000000 0.000000 0.000000 0.714389 -0.224232
0.016279 0.016279 0.016279 0.016279 1.006930 0.013860
0.000000 0.000000 0.000000 0.000000 1.006930 -0.013860
1 54 0 0 53 1 0 1 0
15.1092 -10 2 1 1.5 66.3175 0 
-40.390472 -40.390472 -40.390472 -40.390472 0.006579 0.000000
-52.598529 -52.598529 -52.598529 -52.598529 0.367080 0.000000
0.098991 0.098991 0.098991 0.098991 0.671468 0.143850
0.000000 0.000000 0.000000 0.000000 0.671468 -0.143850
0.098991 0.098991 0.098991 0.098991 0.712967 0.225207
0.000000 0.000000 0.000000 0.000000 0.712967 -0.225207
0.015992 0.015992 0.015992 0.015992 1.006824 0.013941
0.000000 0.000000 0.000000 0.000000 1.006824 -0.013941
1 55 0 0 54 1 0 1 0
15.5947 -10 2 1 1.5 66.3558 0 
-40.323868 -40.323868 -40.323868 -40.323868 0.006577 0.000000
-52.697839 -52.697839 -52.697839 -52.697839 0.367076 0.000000
0.099626 0.099626 0.099626 0.099626 0.670814 0.143343
0.000000 0.000000 0.000000 0.000000 0.670814 -0.143343
0.099626 0.099626 0.099626 0.099626 0.711591 0.226105
0.000000 0.000000 0.000000 0.000000 0.711591 -0.226105
0.015716 0.015716 0.015716 0.015716 1.006722 0.014018
0.000000 0.000000 0.000000 0.000000 1.006722 -0.014018
1 56 0 0 55 1 0 1 0
16.0811 -10 2 1 1.5 66.3944 0 
-40.260447 -40.260447 -40.260447 -40.260447 0.006575 0.000000
-52.794816 -52.794816 -52.794816 -52.794816 0.367072 0.000000
0.100231 0.100231 0.100231 0.100231 0.670194 0.142866
-0.000000 -0.000000 -0.000000 -0.000000 0.670194 -0.142866
0.100231 0.100231 0.100231 0.100231 0.710259 0.226934
0.000000 0.000000 0.000000 0.000000 0.710259 -0.226934
0.015451 0.015451 0.015451 0.015451 1.006621 0.014092
0.000000 0.000000 0.000000 0.000000 1.006621 -0.014092
1 57 0 0 56 1 0 1 0
16.5683 -10 2 1 1.5 66.4332 0 
-40.199985 -40.199985 -40.199985 -40.199985 0.006573 0.000000
-52.889547 -52.889547 -52.889547 -52.889547 0.367068 0.000000
0.100807 0.100807 0.100807 0.100807 0.669606 0.142416
-0.000000 -0.000000 -0.000000 -0.000000 0.669606 -0.142416
0.100807 0.100807 0.100807 0.100807 0.708967 0.227700
0.000000 0.000000 0.000000 0.000000 0.708967 -0.227700
0.015195 0.015195 0.015195 0.015195 1.006523 0.014163
0.000000 0.000000 0.000000 0.000000 1.006523 -0.014163
1 58 0 0 57 1 0 1 0
17.0563 -10 2 1 1.5 66.472 0 
-40.142276 -40.142276 -40.142276 -40.142276 0.006571 0.000000
-52.982115 -52.982115 -52.982115 -52.982115 0.367065 0.000000
0.101357 0.101357 0.101357 0.101357 0.669047 0.141992
0.000000 0.000000 0.000000 0.000000 0.669047 -0.141992
0.101357 0.101357 0.101357 0.101357 0.707714 0.228407
0.000000 0.000000 0.000000 0.000000 0.707714 -0.228407
0.014950 0.014950 0.014950 0.014950 1.006427 0.014231
0.000000 0.000000 0.000000 0.000000 1.006427 -0.014231
1 59 0 0 58 1 0 1 0
17.5449 -10 2 1 1.5 66.5109 0 
-40.087133 -40.087133 -40.087133 -40.087133 0.006569 0.000000
-53.072602 -53.072602 -53.072602 -53.072602 0.367062 0.000000
0.101883 0.101883 0.101883 0.101883 0.668515 0.141589
0.000000 0.000000 0.000000 0.000000 0.668515 -0.141589
0.101883 0.101883 0.101883 0.101883 0.706497 0.229061
0.000000 0.000000 0.000000 0.000000 0.706497 -0.229061
0.014713 0.014713 0.014713 0.014713 1.006334 0.014296
0.000000 0.000000 0.000000 0.000000 1.006334 -0.014296
1 60 0 0 59 1 0 1 0
18.0342 -10 2 1 1.5 66.5498 0 
-40.034386 -40.034386 -40.034386 -40.034386 0.006567 0.000000
-53.161086 -53.161086 -53.161086 -53.161086 0.367059 0.000000
0.102385 0.102385 0.102385 0.102385 0.668009 0.141208
-0.000000 -0.000000 -0.000000 -0.000000 0.668009 -0.141208
0.102385 0.102385 0.102385 0.102385 0.705314 0.229666
0.000000 0.000000 0.000000 0.000000 0.705314 -0.229666
0.014485 0.014485 0.014485 0.014485 1.006243 0.014358
0.000000 0.000000 0.000000 0.000000 1.006243 -0.014358
1 61 0 0 60 1 0 1 0
18.5241 -10 2 1 1.5 66.5886 0 
-39.983879 -39.983879 -39.983879 -39.983879 0.006565 0.000000
-53.247642 -53.247642 -53.247642 -53.247642 0.367056 0.000000
0.102866 0.102866 0.102866 0.102866 0.667526 0.140846
-0.000000 -0.000000 -0.000000 -0.000000 0.667526 -0.140846
0.102866 0.102866 0.102866 0.102866 0.704163 0.230226
0.000000 0.000000 0.000000 0.000000 0.704163 -0.230226
0.014265 0.014265 0.014265 0.014265 1.006154 0.014418
0.000000 0.000000 0.000000 0.000000 1.006154 -0.014418
1 62 0 0 61 1 0 1 0
19.0145 -10 2 1 1.5 66.6273 0 
-39.935470 -39.935470 -39.935470 -39.935470 0.006563 0.000000
-53.332341 -53.332341 -53.332341 -53.332341 0.367054 0.000000
0.103327 0.103327 0.103327 0.103327 0.667065 0.140501
0.000000 0.000000 0.000000 0.000000 0.667065 -0.140501
0.103327 0.103327 0.103327 0.103327 0.703042 0.230744
0.000000 0.000000 0.000000 0.000000 0.703042 -0.230744
0.014053 0.014053 0.014053 0.014053 1.006068 0.014475
0.000000 0.000000 0.000000 0.000000 1.006068 -0.014475
1 63 0 0 62 1 0 1 0
19.5054 -10 2 1 1.5 66.6659 0 
-39.889026 -39.889026 -39.889026 -39.889026 0.006561 0.000000
-53.415253 -53.415253 -53.415253 -53.415253 0.367051 0.000000
0.103769 0.103769 0.103769 0.103769 0.666626 0.140173
-0.000000 -0.000000 -0.000000 -0.000000 0.666626 -0.140173
0.103769 0.103769 0.103769 0.103769 0.701950 0.231224
0.000000 0.000000 0.000000 0.000000 0.701950 -0.231224
0.013848 0.013848 0.013848 0.013848 1.005983 0.014530
-0.000000 -0.000000 -0.000000 -0.000000 1.005983 -0.014530
1 64 0 0 63 1 0 1 0
19.9967 -10 2 1 1.5 66.7043 0 
-39.844428 -39.844428 -39.844428 -39.844428 0.006560 0.000000
-53.496443 -53.496443 -53.496443 -53.496443 0.367049 0.000000
0.104194 0.104194 0.104194 0.104194 0.666205 0.139859
-0.000000 -0.000000 -0.000000 -0.000000 0.666205 -0.139859
0.104194 0.104194 0.104194 0.104194 0.700885 0.231668
0.000000 0.000000 0.000000 0.000000 0.700885 -0.231668
0.013649 0.013649 0.013649 0.013649 1.005901 0.014583
0.000000 0.000000 0.000000 0.000000 1.005901 -0.014583
1 65 9 4 64 1 0 1 0
20.4885 -10 2 1 1.5 66.7426 0 
-39.801565 -39.801565 -39.801565 -39.801565 0.006558 0.000000
-53.575973 -53.575973 -53.575973 -53.575973 0.367047 0.000000
0.104601 0.104601 0.104601 0.104601 0.665803 0.139560
-0.000000 -0.000000 -0.000000 -0.000000 0.665803 -0.139560
0.104601 0.104601 0.104601 0.104601 0.699846 0.232079
0.000000 0.000000 0.000000 0.000000 0.699846 -0.232079
0.013458 0.013458 0.013458 0.013458 1.005821 0.014634
0.000000 0.000000 0.000000 0.000000 1.005821 -0.014634
-2 1 0 0 65 2 0 10 0
2.15631 -10 2 1 1.5 67.8696 402.001 
-47.398685 -47.398685 -47.398685 -47.398685 0.006558 0.000000
-48.576119 -48.576119 -48.576119 -48.576119 0.367047 0.000000
0.040866 0.040866 0.040866 0.040866 0.665803 0.139560
-0.000000 -0.000000 -0.000000 -0.000000 0.665803 -0.139560
0.040866 0.040866 0.040866 0.040866 0.699846 0.232079
0.000000 0.000000 0.000000 0.000000 0.699846 -0.232079
0.031430 0.031430 0.031430 0.031430 1.005821 0.014634
-0.000000 -0.000000 -0.000000 -0.000000 1.005821 -0.014634
-2 2 0 0 66 2 0 10 0
2.15631 -10 2 1 1.5 67.8696 402.001 
-47.381670 -47.374631 -47.422773 -47.398711 0.999999 0.000000
-48.566989 -48.561332 -48.590907 -48.576127 1.000028 0.000000
0.040848 0.040896 0.040835 0.040866 0.011410 0.000000
0.000000 0.000000 -0.000000 -0.000000 -0.000000 0.000000
0.040953 0.041015 0.040717 0.040866 0.000000 0.000000
0.000002 0.000002 -0.000002 -0.000000 -0.000000 0.000000
0.031467 0.031503 0.031356 0.031430 0.000000 0.000000
0.000001 0.000001 -0.000001 -0.000000 -0.000000 0.000000
-2 -3 0 0 67 2 0 10 0
2.1563 -10 2 1 1.5 67.8696 402.001 
-47.399635 -47.397397 -47.400016 -47.398707 1.000000 0.000000
-48.576614 -48.575311 -48.576920 -48.576116 1.000000 0.000000
0.040866 0.040867 0.040864 0.040866 0.011410 0.000000
-0.000000 0.000000 -0.000000 -0.000000 -0.000000 0.000000
0.040861 0.040874 0.040857 0.040866 0.000000 0.000000
-0.000000 0.000000 -0.000000 -0.000000 -0.000000 0.000000
0.031428 0.031434 0.031426 0.031430 0.000000 0.000000
-0.000000 0.000000 -0.000000 0.000000 -0.000000 0.000000
-2 -4 0 0 68 2 0 10 0
2.15639 -10 2 1 1.5 67.8698 402.005 
-47.331484 -47.303600 -47.493693 -47.398777 0.999941 0.000000
-48.540206 -48.517863 -48.634537 -48.576287 0.999458 0.000000
0.040799 0.040988 0.040746 0.040867 0.011007 0.000000
0.000002 0.000002 -0.000002 -0.000000 -0.000008 0.000000
0.041210 0.041457 0.040281 0.040867 0.000000 0.000000
0.000008 0.000009 -0.000009 -0.000000 -0.000000 0.000000
0.031578 0.031720 0.031140 0.031429 -0.000000 0.000000
0.000004 0.000005 -0.000005 -0.000000 0.000000 0.000000
-2 -5 0 0 69 2 0 10 0
2.15712 -10 2 1 1.5 67.8716 402.039 
-47.195733 -47.110307 -47.685849 -47.399350 1.000000 0.000000
-48.468612 -48.400165 -48.753339 -48.577683 0.994248 0.000000
0.040671 0.041244 0.040513 0.040878 0.011012 0.000000
0.000005 0.000006 -0.000006 -0.000000 -0.000000 0.000000
0.041910 0.042679 0.039118 0.040876 0.000000 0.000000
0.000023 0.000028 -0.000028 -0.000000 0.000000 0.000000
0.031873 0.032314 0.030559 0.031427 0.000000 0.000000
0.000012 0.000014 -0.000014 -0.000000 -0.000000 0.000000
-2 -6 0 0 70 2 0 10 0
2.1596 -10 2 1 1.5 67.8776 402.157 
-46.993683 -46.819164 -47.973014 -47.401283 0.999997 0.000000
-48.364487 -48.224768 -48.932303 -48.582415 0.977077 0.000000
0.040494 0.041651 0.040185 0.040914 0.011026 0.000000
0.000009 0.000012 -0.000011 -0.000000 -0.000000 0.000000
0.042962 0.044568 0.037426 0.040908 0.000000 0.000000
0.000048 0.000056 -0.000056 -0.000000 -0.000000 0.000000
0.032301 0.033214 0.029699 0.031418 0.000000 0.000000
0.000025 0.000027 -0.000028 -0.000000 0.000000 0.000000
-2 -7 0 0 71 2 0 10 0
2.16648 -10 2 1 1.5 67.8941 402.482 
-46.693900 -46.379922 -48.400346 -47.406541 0.999987 0.000000
-48.215778 -47.964120 -49.201409 -48.595441 0.931268 0.000000
0.040264 0.042313 0.039741 0.041016 0.010461 0.000000
0.000017 0.000021 -0.000019 -0.000000 -0.000001 0.000000
0.044545 0.047529 0.035010 0.040996 0.000000 0.000000
0.000087 0.000098 -0.000099 0.000000 -0.000000 0.000000
0.032909 0.034587 0.028442 0.031394 -0.000000 0.000000
0.000045 0.000048 -0.000048 0.000000 0.000000 0.000000
-2 -8 0 0 72 2 0 10 0
2.18245 -10 2 1 1.5 67.9316 403.23 
-46.283509 -45.763272 -48.991065 -47.418239 0.999944 0.000000
-48.024659 -47.609927 -49.577805 -48.625319 0.833894 0.000000
0.040015 0.043338 0.039219 0.041250 0.010551 0.000000
0.000027 0.000035 -0.000030 0.000000 -0.000003 0.000000
0.046750 0.051910 0.031882 0.041200 0.000000 0.000000
0.000148 0.000159 -0.000161 0.000000 0.000000 0.000000
0.033680 0.036522 0.026758 0.031338 0.000000 0.000000
0.000074 0.000078 -0.000078 -0.000000 -0.000000 0.000000
-2 -9 0 0 73 2 0 10 0
2.20627 -10 2 1 1.5 67.9857 404.329 
-45.879295 -45.138359 -49.577451 -47.434378 0.999913 0.000000
-47.852370 -47.266479 -49.954722 -48.668864 0.709567 0.000000
0.039848 0.044493 0.038809 0.041596 0.010683 0.000000
0.000036 0.000049 -0.000040 -0.000000 -0.000005 0.000000
0.048954 0.056611 0.029015 0.041501 0.000000 0.000000
0.000215 0.000224 -0.000224 0.000000 0.000000 0.000000
0.034355 0.038476 0.025154 0.031255 -0.000000 0.000000
0.000106 0.000108 -0.000107 -0.000000 0.000000 0.000000
-2 -10 0 0 74 2 0 10 0
2.23852 -10 2 1 1.5 68.0554 405.786 
-45.480176 -44.501445 -50.158215 -47.453912 0.999906 0.000000
-47.699904 -46.934754 -50.330463 -48.726047 0.573512 0.000000
0.039761 0.045780 0.038506 0.042056 0.011094 0.000000
0.000046 0.000064 -0.000050 -0.000000 -0.000008 0.000000
0.051153 0.061636 0.026372 0.041901 0.000000 0.000000
0.000290 0.000296 -0.000290 -0.000000 -0.000000 0.000000
0.034922 0.040428 0.023636 0.031142 0.000000 0.000000
0.000139 0.000141 -0.000136 -0.000000 -0.000000 0.000000
-2 -11 0 0 75 2 0 10 0
2.28003 -10 2 1 1.5 68.1398 407.614 
-45.084493 -43.853676 -50.728087 -47.475474 0.999885 0.000000
-47.568090 -46.620248 -50.701674 -48.796902 0.440238 0.000000
0.039756 0.047206 0.038308 0.042634 0.011322 0.000000
0.000056 0.000081 -0.000060 -0.000000 -0.000008 0.000000
0.053344 0.067012 0.023976 0.042405 0.000000 0.000000
0.000374 0.000376 -0.000357 -0.000000 0.000000 0.000000
0.035372 0.042353 0.022212 0.030996 0.000000 0.000000
0.000175 0.000175 -0.000164 -0.000000 0.000000 0.000000
-2 -12 0 0 76 2 0 10 0
2.33188 -10 2 1 1.5 68.2376 409.825 
-44.689960 -43.188598 -51.286050 -47.497371 0.999859 0.000000
-47.457587 -46.322163 -51.067471 -48.881564 0.320829 0.000000
0.039834 0.048782 0.038222 0.043336 0.011601 0.000000
0.000066 0.000098 -0.000070 -0.000000 -0.000008 0.000000
0.055531 0.072732 0.021809 0.043015 0.000000 0.000000
0.000466 0.000466 -0.000425 -0.000000 0.000000 0.000000
0.035698 0.044216 0.020881 0.030814 -0.000000 0.000000
0.000212 0.000212 -0.000191 -0.000000 -0.000000 0.000000
-2 -13 0 0 77 2 0 10 0
2.39549 -10 2 1 1.5 68.3476 412.442 
-44.293313 -42.506669 -51.838431 -47.517582 0.999843 0.000000
-47.368679 -46.044901 -51.428829 -48.980298 0.222028 0.000000
0.039997 0.050518 0.038241 0.044167 0.010943 0.000000
0.000076 0.000117 -0.000079 0.000000 -0.000003 0.000000
0.057723 0.078774 0.019856 0.043736 0.000000 0.000000
0.000569 0.000569 -0.000493 0.000000 0.000000 0.000000
0.035895 0.045979 0.019642 0.030591 -0.000000 0.000000
0.000251 0.000251 -0.000216 0.000000 0.000000 0.000000
-2 -14 0 0 78 2 0 10 0
2.47262 -10 2 1 1.5 68.4681 415.49 
-43.889882 -41.811684 -52.367454 -47.533762 0.999816 0.000000
-47.300987 -45.796901 -51.784488 -49.093483 0.145929 0.000000
0.040246 0.052407 0.038365 0.045129 0.011314 0.000000
0.000087 0.000136 -0.000088 -0.000000 -0.000003 0.000000
0.059944 0.085111 0.018117 0.044571 0.000000 0.000000
0.000683 0.000686 -0.000560 -0.000000 0.000000 0.000000
0.035961 0.047641 0.018469 0.030319 -0.000000 0.000000
0.000291 0.000294 -0.000238 -0.000000 0.000000 0.000000
-2 -15 0 0 79 2 0 10 0
2.56538 -10 2 1 1.5 68.5975 419.006 
-43.473375 -41.103884 -52.892507 -47.543279 0.999702 0.000000
-47.253259 -45.583276 -52.136999 -49.221550 0.091196 0.000000
0.040584 0.054464 0.038584 0.046226 0.011750 0.000000
0.000098 0.000157 -0.000097 -0.000000 -0.000004 0.000000
0.062232 0.091831 0.016563 0.045522 0.000000 0.000000
0.000809 0.000821 -0.000624 -0.000000 -0.000000 0.000000
0.035903 0.049104 0.017380 0.029993 -0.000000 0.000000
0.000332 0.000339 -0.000257 -0.000000 -0.000000 0.000000
-2 -16 0 0 80 2 0 10 0
2.67617 -10 2 1 1.5 68.7337 423.033 
-43.034865 -40.368937 -53.394992 -47.543320 0.999650 0.000000
-47.222543 -45.403194 -52.479803 -49.364810 0.054357 0.000000
0.041014 0.056683 0.038906 0.047458 0.010574 0.000000
0.000109 0.000179 -0.000107 -0.000000 -0.000001 0.000000
0.064652 0.098646 0.015152 0.046588 0.000000 0.000000
0.000951 0.000972 -0.000684 -0.000000 0.000000 0.000000
0.035737 0.050323 0.016389 0.029606 -0.000000 0.000000
0.000374 0.000386 -0.000273 -0.000000 -0.000000 0.000000
-2 -17 0 0 81 2 0 10 0
2.80754 -10 2 1 1.5 68.8745 427.615 
-42.566699 -39.636054 -53.866642 -47.531126 0.999565 0.000000
-47.206250 -45.268575 -52.814742 -49.523215 0.030998 0.000000
0.041535 0.059047 0.039306 0.048818 0.011106 0.000000
0.000122 0.000201 -0.000116 0.000000 -0.000001 0.000000
0.067264 0.105703 0.013942 0.047766 0.000000 0.000000
0.001109 0.001142 -0.000737 0.000000 -0.000000 0.000000
0.035479 0.051230 0.015438 0.029153 0.000000 0.000000
0.000417 0.000435 -0.000284 0.000000 0.000000 0.000000
-2 -18 0 0 82 2 0 10 0
2.96182 -10 2 1 1.5 69.0173 432.786 
-42.058466 -38.884005 -54.309225 -47.504348 0.999485 0.000000
-47.199190 -45.183258 -53.147574 -49.696068 0.017005 0.000000
0.042148 0.061537 0.039784 0.050295 0.011724 0.000000
0.000135 0.000224 -0.000125 -0.000000 -0.000001 0.000000
0.070165 0.112586 0.012888 0.049044 -0.000000 0.000000
0.001285 0.001329 -0.000785 -0.000000 0.000000 0.000000
0.035163 0.051811 0.014554 0.028634 0.000000 0.000000
0.000461 0.000483 -0.000291 -0.000000 -0.000000 0.000000
-2 -19 0 0 83 2 0 10 0
3.14078 -10 2 1 1.5 69.1595 438.55 
-41.502714 -38.151240 -54.738414 -47.461484 0.999442 0.000000
-47.196679 -45.150753 -53.479099 -49.881844 0.010647 0.000000
0.042848 0.064120 0.040327 0.051868 0.009015 0.000000
0.000151 0.000246 -0.000134 0.000000 -0.000001 0.000000
0.073438 0.119415 0.011931 0.050409 -0.000000 0.000000
0.001479 0.001528 -0.000828 0.000000 0.000000 0.000000
0.034819 0.051984 0.013739 0.028050 -0.000000 0.000000
0.000504 0.000531 -0.000294 0.000000 -0.000000 0.000000
-2 -20 0 0 84 2 0 10 0
3.34536 -10 2 1 1.5 69.2986 444.868 
-40.893652 -37.430216 -55.131179 -47.402206 0.999473 0.000000
-47.193667 -45.177906 -53.797388 -50.078220 0.011362 0.000000
0.043628 0.066761 0.040913 0.053511 0.004667 0.000000
0.000168 0.000268 -0.000143 -0.000000 -0.000001 0.000000
0.077170 0.125724 0.011119 0.051837 -0.000000 0.000000
0.001690 0.001741 -0.000863 -0.000000 0.000000 0.000000
0.034483 0.051858 0.012986 0.027412 0.000000 0.000000
0.000548 0.000572 -0.000295 -0.000000 0.000000 0.000000
-2 -21 0 0 85 2 0 10 0
3.57553 -10 2 1 1.5 69.4328 451.656 
-40.232102 -36.734140 -55.491019 -47.327414 0.999562 0.000000
-47.187877 -45.241053 -54.106697 -50.282367 0.012159 0.000000
0.044477 0.069415 0.041518 0.055193 0.002376 0.000000
0.000187 0.000288 -0.000152 0.000000 -0.000000 0.000000
0.081400 0.131841 0.010422 0.053303 -0.000000 0.000000
0.001913 0.001955 -0.000897 -0.000000 0.000000 0.000000
0.034179 0.051305 0.012291 0.026730 -0.000000 0.000000
0.000589 0.000612 -0.000292 0.000000 -0.000000 0.000000
-2 -22 0 0 86 2 0 10 0
3.83052 -10 2 1 1.5 69.5607 458.795 
-39.519779 -36.071993 -55.806506 -47.238994 0.999676 0.000000
-47.177194 -45.354076 -54.404572 -50.491362 0.011019 0.000000
0.045386 0.072033 0.042136 0.056884 0.001199 0.000000
0.000209 0.000306 -0.000160 -0.000000 -0.000000 0.000000
0.086172 0.137286 0.009837 0.054783 0.000000 0.000000
0.002142 0.002163 -0.000925 -0.000000 0.000000 0.000000
0.033932 0.050505 0.011636 0.026017 -0.000000 0.000000
0.000627 0.000645 -0.000288 -0.000000 0.000000 0.000000
-2 -23 0 0 87 2 0 10 0
4.10901 -10 2 1 1.5 69.6818 466.153 
-38.774235 -35.463533 -56.099659 -47.139419 0.999793 0.000000
-47.167821 -45.500677 -54.695890 -50.702515 0.011838 0.000000
0.046335 0.074596 0.042755 0.058557 0.000606 0.000000
0.000231 0.000322 -0.000168 0.000000 -0.000000 0.000000
0.091381 0.142083 0.009328 0.056253 -0.000000 0.000000
0.002364 0.002364 -0.000954 0.000000 0.000000 0.000000
0.033724 0.049490 0.011042 0.025288 -0.000000 0.000000
0.000660 0.000669 -0.000282 0.000000 0.000000 0.000000
-2 -24 0 0 88 2 0 10 0
4.4094 -10 2 1 1.5 69.7959 473.601 
-38.005566 -34.866187 -56.364260 -47.031348 0.999874 0.000000
-47.162133 -45.676703 -54.975185 -50.913562 0.012702 0.000000
0.047314 0.077067 0.043362 0.060191 0.000309 0.000000
0.000254 0.000338 -0.000176 -0.000000 0.000000 0.000000
0.096982 0.146616 0.008890 0.057695 0.000000 -0.000000
0.002569 0.002569 -0.000976 -0.000000 -0.000000 0.000000
0.033557 0.048236 0.010499 0.024555 0.000000 0.000000
0.000685 0.000685 -0.000275 -0.000000 -0.000000 0.000000
-2 -25 0 0 89 2 0 10 0
4.72995 -10 2 1 1.5 69.9035 481.028 
-37.234939 -34.324393 -56.610419 -46.917344 0.999920 0.000000
-47.167945 -45.869737 -55.243901 -51.122693 0.010541 0.000000
0.048306 0.079451 0.043942 0.061769 0.000166 0.000000
0.000277 0.000351 -0.000183 -0.000000 0.000000 0.000000
0.102805 0.150473 0.008498 0.059094 0.000000 0.000000
0.002743 0.002743 -0.001001 -0.000000 -0.000000 0.000000
0.033400 0.046930 0.010005 0.023826 0.000000 0.000000
0.000700 0.000700 -0.000268 -0.000000 -0.000000 0.000000
-2 -26 0 0 90 2 0 10 0
5.06893 -10 2 1 1.5 70.0048 488.343 
-36.468061 -33.828079 -56.825998 -46.799701 0.999951 0.000000
-47.185628 -46.075932 -55.498585 -51.328537 0.011293 0.000000
0.049308 0.081707 0.044500 0.063280 0.000088 0.000000
0.000300 0.000362 -0.000189 -0.000000 0.000000 0.000000
0.108825 0.153891 0.008169 0.060441 -0.000000 0.000000
0.002875 0.002923 -0.001018 -0.000000 0.000000 0.000000
0.033261 0.045548 0.009553 0.023110 -0.000000 0.000000
0.000705 0.000705 -0.000261 0.000000 -0.000000 0.000000
-2 -27 0 0 91 2 0 10 0
5.42459 -10 2 1 1.5 70.1005 495.477 
-35.723467 -33.360411 -57.017898 -46.680379 0.999973 0.000000
-47.221191 -46.293147 -55.741567 -51.530063 0.012054 0.000000
0.050306 0.083835 0.045030 0.064719 0.000048 0.000000
0.000321 0.000373 -0.000196 -0.000000 0.000000 0.000000
0.114860 0.156873 0.007887 0.061728 0.000000 0.000000
0.002959 0.003080 -0.001040 -0.000000 0.000000 0.000000
0.033110 0.044152 0.009140 0.022414 -0.000000 0.000000
0.000699 0.000708 -0.000253 -0.000000 -0.000000 0.000000
-2 -28 0 0 92 2 0 10 0
5.79524 -10 2 1 1.5 70.191 502.382 
-35.015127 -32.942391 -57.195818 -46.560983 0.999987 0.000000
-47.277802 -46.511646 -55.973802 -51.726540 0.012228 0.000000
0.051286 0.085831 0.045530 0.066081 0.000025 0.000000
0.000340 0.000381 -0.000201 -0.000000 0.000000 0.000000
0.120755 0.159484 0.007628 0.062952 -0.000000 0.000000
0.002992 0.003208 -0.001057 -0.000000 0.000000 0.000000
0.032922 0.042740 0.008768 0.021741 0.000000 0.000000
0.000681 0.000708 -0.000246 -0.000000 -0.000000 0.000000
-2 -29 0 0 93 2 0 10 0
6.17934 -10 2 1 1.5 70.277 509.029 
-34.345576 -32.538050 -57.347822 -46.442760 0.999990 0.000000
-47.353606 -46.737520 -56.194795 -51.917502 0.012959 0.000000
0.052249 0.087699 0.046001 0.067367 0.000014 0.000000
0.000357 0.000390 -0.000207 0.000000 0.000000 0.000000
0.126466 0.161913 0.007416 0.064111 0.000000 0.000000
0.002976 0.003359 -0.001070 -0.000000 0.000000 0.000000
0.032701 0.041335 0.008421 0.021094 -0.000000 0.000000
0.000655 0.000701 -0.000237 0.000000 0.000000 0.000000
-2 -30 0 0 94 2 0 10 0
6.5754 -10 2 1 1.5 70.3589 515.398 
-33.723336 -32.160568 -57.482724 -46.326676 0.999992 0.000000
-47.448845 -46.954370 -56.405458 -52.102650 0.013682 0.000000
0.053185 0.089442 0.046442 0.068576 0.000008 0.000000
0.000371 0.000396 -0.000212 -0.000000 0.000000 0.000000
0.131872 0.163934 0.007232 0.065207 -0.000000 0.000000
0.002916 0.003489 -0.001085 -0.000000 0.000000 0.000000
0.032430 0.040004 0.008102 0.020474 0.000000 0.000000
0.000621 0.000694 -0.000230 -0.000000 -0.000000 0.000000
-2 -31 0 0 95 2 0 10 0
6.98203 -10 2 1 1.5 70.4371 521.485 
-33.156091 -31.828982 -57.621258 -46.213433 0.999999 0.000000
-47.562950 -47.173529 -56.601901 -52.281827 0.011864 0.000000
0.054078 0.091045 0.046860 0.069713 0.000005 0.000000
0.000384 0.000403 -0.000216 -0.000000 0.000000 0.000000
0.136841 0.165802 0.007070 0.066240 0.000000 0.000000
0.002825 0.003597 -0.001097 -0.000000 0.000000 -0.000000
0.032092 0.038683 0.007808 0.019883 -0.000000 0.000000
0.000584 0.000688 -0.000222 0.000000 0.000000 0.000000
-2 -32 0 0 96 2 0 10 0
7.39811 -10 2 1 1.5 70.512 527.289 
-32.632191 -31.507938 -57.732402 -46.103493 0.999998 0.000000
-47.689409 -47.383677 -56.793585 -52.455053 0.012464 0.000000
0.054947 0.092552 0.047247 0.070780 0.000003 0.000000
0.000394 0.000408 -0.000220 0.000000 0.000000 0.000000
0.141498 0.167386 0.006928 0.067214 0.000000 0.000000
0.002704 0.003706 -0.001110 -0.000000 0.000000 0.000000
0.031722 0.037470 0.007539 0.019321 -0.000000 0.000000
0.000542 0.000676 -0.000216 -0.000000 0.000000 0.000000
-2 -33 0 0 97 2 0 10 0
7.82249 -10 2 1 1.5 70.5839 532.818 
-32.156048 -31.224183 -57.832052 -45.997182 0.999998 0.000000
-47.827217 -47.592065 -56.976554 -52.622364 0.013051 0.000000
0.055779 0.093973 0.047609 0.071781 0.000002 0.000000
0.000403 0.000412 -0.000224 -0.000000 0.000000 0.000000
0.145750 0.168726 0.006802 0.068131 0.000000 0.000000
0.002564 0.003785 -0.001119 0.000000 0.000000 0.000000
0.031308 0.036297 0.007290 0.018786 0.000000 0.000000
0.000499 0.000669 -0.000210 -0.000000 -0.000000 0.000000
-2 -34 0 0 98 2 0 10 0
8.25419 -10 2 1 1.5 70.6531 538.079 
-31.720728 -30.956560 -57.898738 -45.894672 1.000010 0.000000
-47.972437 -47.795912 -57.153897 -52.783890 0.010869 0.000000
0.056584 0.095313 0.047957 0.072720 0.000002 0.000000
0.000411 0.000417 -0.000228 0.000000 -0.000000 0.000000
0.149668 0.170079 0.006729 0.068994 0.000000 0.000000
0.002409 0.003874 -0.001130 0.000000 0.000000 0.000000
0.030868 0.035114 0.007051 0.018279 0.000000 0.000000
0.000457 0.000658 -0.000204 0.000000 -0.000000 0.000000
-2 -35 0 0 99 2 0 10 0
8.69242 -10 2 1 1.5 70.7198 543.087 
-31.332185 -30.700094 -57.983093 -45.796028 1.000010 0.000000
-48.124941 -47.991130 -57.320352 -52.939819 0.011337 0.000000
0.057340 0.096541 0.048278 0.073602 0.000002 0.000000
0.000417 0.000420 -0.000231 -0.000000 -0.000000 0.000000
0.153124 0.171288 0.006626 0.069807 -0.000000 0.000000
0.002255 0.003969 -0.001136 -0.000000 0.000000 0.000000
0.030382 0.034072 0.006837 0.017797 0.000000 0.000000
0.000416 0.000642 -0.000197 -0.000000 0.000000 0.000000
-2 -36 0 0 100 2 0 10 0
9.13636 -10 2 1 1.5 70.7843 547.852 
-30.981221 -30.471038 -58.059656 -45.701258 1.000011 0.000000
-48.280995 -48.182862 -57.479546 -53.090335 0.011793 0.000000
0.058059 0.097687 0.048579 0.074431 0.000001 0.000000
0.000421 0.000423 -0.000234 -0.000000 -0.000000 0.000000
0.156227 0.172326 0.006534 0.070574 -0.000000 0.000000
0.002101 0.004042 -0.001139 -0.000000 0.000000 0.000000
0.029873 0.033084 0.006639 0.017341 -0.000000 0.000000
0.000378 0.000633 -0.000191 -0.000000 0.000000 0.000000
-2 -37 0 0 101 2 0 10 0
9.5854 -10 2 1 1.5 70.8467 552.39 
-30.662901 -30.284802 -58.118944 -45.610300 1.000002 0.000000
-48.438554 -48.370175 -57.633311 -53.235665 0.013770 0.000000
0.058747 0.098713 0.048846 0.075211 0.000001 0.000000
0.000426 0.000426 -0.000237 -0.000000 -0.000000 0.000000
0.159027 0.173201 0.006461 0.071296 -0.000000 0.000000
0.001949 0.004099 -0.001153 0.000000 0.000000 0.000000
0.029354 0.032141 0.006454 0.016908 -0.000000 0.000000
0.000342 0.000623 -0.000186 -0.000000 -0.000000 0.000000
-2 -38 0 0 102 2 0 10 0
10.0389 -10 2 1 1.5 70.9072 556.713 
-30.376483 -30.063543 -58.183124 -45.523056 1.000002 0.000000
-48.596767 -48.546107 -57.779578 -53.376032 0.014242 0.000000
0.059397 0.099724 0.049109 0.075945 0.000000 0.000000
0.000429 0.000429 -0.000240 -0.000000 -0.000000 0.000000
0.161507 0.174101 0.006386 0.071979 0.000000 0.000000
0.001805 0.004146 -0.001157 -0.000000 0.000000 0.000000
0.028820 0.031231 0.006281 0.016497 -0.000000 0.000000
0.000310 0.000613 -0.000181 0.000000 -0.000000 0.000000
-2 -39 0 0 103 2 0 10 0
10.4965 -10 2 1 1.5 70.9659 560.835 
-30.117092 -29.863985 -58.241706 -45.439403 1.000004 0.000000
-48.754167 -48.718331 -57.919903 -53.511667 0.014700 0.000000
0.060014 0.100670 0.049356 0.076636 0.000000 0.000000
0.000432 0.000432 -0.000242 -0.000000 -0.000000 0.000000
0.163723 0.174884 0.006317 0.072624 0.000000 0.000000
0.001668 0.004225 -0.001159 -0.000000 0.000000 0.000000
0.028284 0.030367 0.006119 0.016107 -0.000000 0.000000
0.000280 0.000600 -0.000175 -0.000000 -0.000000 0.000000
-2 -40 0 0 104 2 0 10 0
10.9576 -10 2 1 1.5 71.0229 564.769 
-29.880793 -29.683362 -58.293571 -45.359200 0.999995 0.000000
-48.909686 -48.886567 -58.054909 -53.642800 0.016226 0.000000
0.060605 0.101578 0.049593 0.077289 -0.000000 0.000000
0.000434 0.000434 -0.000244 0.000000 -0.000000 -0.000000
0.165718 0.175561 0.006253 0.073234 0.000000 0.000000
0.001538 0.004242 -0.001169 -0.000000 0.000000 0.000000
0.027751 0.029571 0.005968 0.015736 -0.000000 0.000000
0.000253 0.000590 -0.000171 -0.000000 0.000000 0.000000
-2 -41 0 0 105 2 0 10 0
11.4218 -10 2 1 1.5 71.0784 568.526 
-29.667005 -29.520051 -58.342665 -45.282299 0.999997 0.000000
-49.063199 -49.050415 -58.184489 -53.769647 0.016680 0.000000
0.061164 0.102404 0.049815 0.077906 -0.000000 0.000000
0.000435 0.000435 -0.000246 -0.000000 -0.000000 -0.000000
0.167487 0.176160 0.006197 0.073812 -0.000000 0.000000
0.001419 0.004307 -0.001171 0.000000 0.000000 0.000000
0.027219 0.028809 0.005825 0.015384 -0.000000 0.000000
0.000229 0.000578 -0.000166 0.000000 0.000000 0.000000
-2 -42 0 0 106 2 0 10 0
11.889 -10 2 1 1.5 71.1324 572.118 
-29.472220 -29.371307 -58.387599 -45.208546 0.999999 0.000000
-49.213981 -49.209772 -58.309179 -53.892424 0.017119 0.000000
0.061695 0.103180 0.050025 0.078490 0.000000 0.000000
0.000437 0.000437 -0.000248 -0.000000 0.000000 0.000000
0.169070 0.176692 0.006146 0.074360 0.000000 0.000000
0.001308 0.004374 -0.001171 -0.000000 0.000000 -0.000000
0.026695 0.028084 0.005692 0.015049 -0.000000 0.000000
0.000207 0.000564 -0.000162 0.000000 0.000000 0.000000
-2 -43 0 0 107 2 0 10 0
12.3586 -10 2 1 1.5 71.1851 575.555 
-29.294448 -29.249423 -58.430468 -45.137786 0.999999 0.000000
-49.361618 -49.361618 -58.428380 -54.011340 0.018443 0.000000
0.062195 0.103923 0.050215 0.079043 -0.000000 0.000000
0.000438 0.000439 -0.000250 -0.000000 -0.000000 0.000000
0.170473 0.177361 0.006094 0.074880 -0.000000 0.000000
0.001208 0.004379 -0.001179 -0.000000 0.000000 0.000000
0.026178 0.027379 0.005566 0.014730 -0.000000 0.000000
0.000188 0.000557 -0.000158 -0.000000 0.000000 0.000000
-2 -44 0 0 108 2 0 10 0
12.8306 -10 2 1 1.5 71.2365 578.848 
-29.131515 -29.128194 -58.467724 -45.069869 1.000001 0.000000
-49.506127 -49.506127 -58.544070 -54.126588 0.018872 0.000000
0.062678 0.104618 0.050402 0.079567 0.000000 0.000000
0.000439 0.000440 -0.000252 -0.000000 -0.000000 0.000000
0.171750 0.177878 0.006053 0.075375 0.000000 0.000000
0.001113 0.004444 -0.001178 0.000000 0.000000 0.000000
0.025675 0.026725 0.005448 0.014426 -0.000000 0.000000
0.000170 0.000545 -0.000154 0.000000 -0.000000 0.000000
-2 -45 0 0 109 2 0 10 0
13.3046 -10 2 1 1.5 71.2867 582.006 
-28.981995 -28.981995 -58.501783 -45.004647 1.000002 0.000000
-49.647274 -49.647274 -58.656258 -54.238352 0.019288 0.000000
0.063137 0.105274 0.050579 0.080066 0.000000 0.000000
0.000440 0.000442 -0.000253 -0.000000 -0.000000 0.000000
0.172898 0.178340 0.006015 0.075846 0.000000 0.000000
0.001026 0.004500 -0.001184 -0.000000 0.000000 0.000000
0.025185 0.026112 0.005335 0.014136 -0.000000 0.000000
0.000154 0.000532 -0.000150 -0.000000 -0.000000 0.000000
-2 -46 0 0 110 2 0 10 0
13.7804 -10 2 1 1.5 71.3357 585.037 
-28.844885 -28.844885 -58.522970 -44.941979 0.999983 0.000000
-49.785038 -49.785038 -58.769972 -54.346812 0.017685 0.000000
0.063571 0.105876 0.050750 0.080540 -0.000004 0.000000
0.000440 0.000443 -0.000255 -0.000000 -0.000000 0.000000
0.173921 0.178759 0.005984 0.076294 -0.000000 0.000000
0.000948 0.004541 -0.001191 -0.000000 0.000000 0.000000
0.024705 0.025527 0.005228 0.013859 -0.000000 0.000000
0.000140 0.000526 -0.000147 -0.000000 0.000000 0.000000
-2 -47 0 0 111 2 0 10 0
14.2579 -10 2 1 1.5 71.3836 587.949 
-28.717878 -28.717878 -58.547463 -44.881725 0.999985 0.000000
-49.919300 -49.919300 -58.875614 -54.452130 0.018047 0.000000
0.063991 0.106460 0.050909 0.080991 -0.000005 0.000000
0.000440 0.000444 -0.000256 -0.000000 -0.000000 0.000000
0.174859 0.179135 0.005955 0.076722 -0.000000 0.000000
0.000875 0.004561 -0.001193 0.000000 0.000000 0.000000
0.024242 0.024968 0.005126 0.013595 -0.000000 0.000000
0.000127 0.000518 -0.000144 0.000000 0.000000 0.000000
-2 -48 0 0 112 2 0 10 0
14.737 -10 2 1 1.5 71.4305 590.749 
-28.600482 -28.600482 -58.569327 -44.823761 0.999985 0.000000
-50.050161 -50.050161 -58.977878 -54.554461 0.018398 0.000000
0.064393 0.107015 0.051061 0.081421 -0.000007 0.000000
0.000441 0.000445 -0.000258 0.000000 -0.000000 0.000000
0.175709 0.179476 0.005930 0.077131 -0.000000 0.000000
0.000807 0.004573 -0.001193 -0.000000 0.000000 0.000000
0.023792 0.024435 0.005029 0.013342 -0.000000 0.000000
0.000115 0.000509 -0.000141 -0.000000 -0.000000 0.000000
-2 -49 0 0 113 2 0 10 0
15.2174 -10 2 1 1.5 71.4764 593.445 
-28.491849 -28.491849 -58.605723 -44.767961 0.999986 0.000000
-50.177613 -50.177613 -59.075062 -54.653949 0.016293 0.000000
0.064763 0.107567 0.051217 0.081832 -0.000006 0.000000
0.000441 0.000446 -0.000259 -0.000000 -0.000000 0.000000
0.176455 0.179815 0.005889 0.077522 -0.000000 0.000000
0.000749 0.004590 -0.001197 -0.000000 0.000000 0.000000
0.023353 0.023910 0.004940 0.013100 -0.000000 0.000000
0.000105 0.000501 -0.000138 0.000000 0.000000 0.000000
-2 -50 4 5 114 2 0 10 0
15.6991 -10 2 1 1.5 71.5214 596.043 
-28.390723 -28.390723 -58.625583 -44.714209 0.999985 0.000000
-50.301834 -50.301013 -59.171469 -54.750745 0.016592 0.000000
0.065131 0.108070 0.051358 0.082224 0.000001 0.000000
0.000441 0.000447 -0.000260 -0.000000 -0.000000 0.000000
0.177156 0.180188 0.005865 0.077896 0.000000 0.000000
0.000693 0.004640 -0.001198 0.000000 0.000000 0.000000
0.022931 0.023419 0.004853 0.012868 -0.000000 0.000000
0.000096 0.000492 -0.000135 0.000000 -0.000000 0.000000
-2 -51 0 0 115 2 0 10 0
16.182 -10 2 1 1.5 71.5654 598.547 
-28.296606 -28.296606 -58.643376 -44.662400 0.999985 0.000000
-50.422861 -50.418768 -59.265017 -54.844964 0.016883 0.000000
0.065483 0.108549 0.051493 0.082599 0.000005 0.000000
0.000441 0.000448 -0.000261 -0.000000 -0.000000 0.000000
0.177796 0.180528 0.005843 0.078254 0.000000 0.000000
0.000641 0.004683 -0.001199 -0.000000 0.000000 0.000000
0.022523 0.022949 0.004769 0.012646 -0.000000 0.000000
0.000088 0.000482 -0.000132 0.000000 -0.000000 0.000000
-2 -52 0 0 116 2 0 10 0
16.6659 -10 2 1 1.5 71.6086 600.965 
-28.209127 -28.209127 -58.672069 -44.612428 0.999974 0.000000
-50.541065 -50.534129 -59.356182 -54.936740 0.014641 0.000000
0.065839 0.109002 0.051603 0.082958 0.000005 0.000000
0.000441 0.000449 -0.000263 -0.000000 -0.000000 0.000000
0.178404 0.180827 0.005819 0.078598 0.000000 0.000000
0.000589 0.004709 -0.001199 -0.000000 0.000000 0.000000
0.022131 0.022505 0.004688 0.012433 -0.000000 0.000000
0.000080 0.000475 -0.000128 0.000000 0.000000 0.000000
-2 -53 0 0 117 2 0 10 0
17.1508 -10 2 1 1.5 71.651 603.3 
-28.127269 -28.127269 -58.690733 -44.564195 0.999972 0.000000
-50.656038 -50.646421 -59.444791 -55.026179 0.014886 0.000000
0.066163 0.109437 0.051725 0.083303 0.000004 0.000000
0.000441 0.000450 -0.000264 -0.000000 -0.000000 0.000000
0.178937 0.181115 0.005800 0.078928 0.000000 0.000000
0.000545 0.004744 -0.001202 -0.000000 0.000000 0.000000
0.021749 0.022086 0.004612 0.012228 -0.000000 0.000000
0.000073 0.000467 -0.000126 0.000000 0.000000 0.000000
-2 -54 0 0 118 2 0 10 0
17.6365 -10 2 1 1.5 71.6925 605.557 
-28.050606 -28.050606 -58.707821 -44.517619 0.999973 0.000000
-50.768095 -50.756163 -59.530951 -55.113382 0.015124 0.000000
0.066474 0.109853 0.051842 0.083633 0.000003 0.000000
0.000441 0.000450 -0.000265 -0.000000 -0.000000 0.000000
0.179426 0.181379 0.005781 0.079245 0.000000 0.000000
0.000505 0.004775 -0.001204 -0.000000 0.000000 0.000000
0.021379 0.021683 0.004540 0.012031 0.000000 0.000000
0.000067 0.000458 -0.000124 -0.000000 -0.000000 0.000000
-2 -55 0 0 119 2 0 10 0
18.123 -10 2 1 1.5 71.7333 607.74 
-27.976947 -27.976947 -58.720357 -44.472614 0.999965 0.000000
-50.877017 -50.863252 -59.612620 -55.198446 0.012379 0.000000
0.066731 0.110237 0.051953 0.083950 0.000002 0.000000
0.000441 0.000451 -0.000266 -0.000000 -0.000000 0.000000
0.179830 0.181621 0.005767 0.079549 0.000000 0.000000
0.000476 0.004799 -0.001200 0.000000 0.000000 0.000000
0.021016 0.021295 0.004465 0.011841 0.000000 0.000000
0.000063 0.000451 -0.000121 -0.000000 0.000000 0.000000
-2 -56 0 0 120 2 0 10 0
18.6104 -10 2 1 1.5 71.7734 609.855 
-27.908601 -27.905736 -58.736515 -44.429081 0.999970 0.000000
-50.983493 -50.967960 -59.694767 -55.281502 0.012572 0.000000
0.067009 0.110622 0.052060 0.084255 0.000001 0.000000
0.000441 0.000452 -0.000266 -0.000000 -0.000000 0.000000
0.180238 0.181849 0.005747 0.079843 0.000000 0.000000
0.000443 0.004822 -0.001204 0.000000 0.000000 0.000000
0.020670 0.020923 0.004398 0.011659 -0.000000 0.000000
0.000058 0.000442 -0.000118 -0.000000 -0.000000 0.000000
-2 -57 0 0 121 2 0 10 0
19.0983 -10 2 1 1.5 71.8127 611.903 
-27.844116 -27.825504 -58.751382 -44.386972 0.999974 0.000000
-51.087340 -51.070274 -59.774774 -55.362591 0.012760 0.000000
0.067276 0.110991 0.052163 0.084548 0.000001 0.000000
0.000440 0.000452 -0.000267 -0.000000 -0.000000 0.000000
0.180614 0.182060 0.005730 0.080125 0.000000 0.000000
0.000413 0.004840 -0.001206 0.000000 0.000000 0.000000
0.020335 0.020565 0.004334 0.011483 0.000000 -0.000000
0.000053 0.000437 -0.000116 -0.000000 -0.000000 0.000000
-2 -58 0 0 122 2 0 10 0
19.587 -10 2 1 1.5 71.8514 613.889 
-27.783534 -27.747187 -58.761011 -44.346199 0.999972 0.000000
-51.188646 -51.170717 -59.845649 -55.441824 0.012330 0.000000
0.067541 0.111359 0.052268 0.084831 0.000001 0.000000
0.000440 0.000453 -0.000267 -0.000000 -0.000000 0.000000
0.180970 0.182231 0.005729 0.080398 0.000000 0.000000
0.000384 0.004832 -0.001206 -0.000000 -0.000000 0.000000
0.020012 0.020225 0.004275 0.011314 -0.000000 0.000000
0.000049 0.000433 -0.000115 -0.000000 0.000000 0.000000
-2 -59 9 6 123 2 0 10 0
20.0762 -10 2 1 1.5 71.8894 615.816 
-27.726076 -27.676181 -58.770476 -44.306707 0.999970 0.000000
-51.287631 -51.268602 -59.921081 -55.519270 0.012504 0.000000
0.067792 0.111696 0.052365 0.085103 0.000001 0.000000
0.000440 0.000453 -0.000268 -0.000000 -0.000000 0.000000
0.181297 0.182406 0.005717 0.080660 0.000000 0.000000
0.000357 0.004836 -0.001204 -0.000000 -0.000000 0.000000
0.019700 0.019892 0.004214 0.011151 -0.000000 0.000000
0.000045 0.000427 -0.000113 0.000000 0.000000 0.000000
    2   50    4    5    2    1   61    9  248   15    4  1 11
      0.0000000000E+00 -2.8390723290E+01 -5.0301834434E+01  6.5130563784E-02  4.4097975392E-04  1.7715632840E-01  6.9257881706E-04
      2.2930970859E-02  9.5961836381E-05
      1.5198797997E-02 -2.8645319364E+01 -5.0342351470E+01  6.9049586635E-02  4.2328332649E-04  1.8018820645E-01  7.0965293762E-05
      2.3399733273E-02  1.8718865540E-05
      3.0397595994E-02 -2.9157573331E+01 -5.0394199519E+01  7.2788148737E-02  4.0167920791E-04  1.7966550028E-01 -1.3972874131E-04
      2.3418529011E-02 -8.7934901631E-06
      4.5596393990E-02 -2.9727213153E+01 -5.0446413875E+01  7.6325770769E-02  3.7924704280E-04  1.7799963820E-01 -2.1245293302E-04
      2.3288804110E-02 -1.7813618580E-05
      6.0795191987E-02 -3.0300404903E+01 -5.0501655186E+01  7.9659671438E-02  3.5681441147E-04  1.7591478203E-01 -2.4675837129E-04
      2.3108536876E-02 -2.2023053746E-05
      1.0242401318E-01 -3.1804801957E+01 -5.0670677853E+01  8.7763046327E-02  2.9684256163E-04  1.6920401905E-01 -2.9105926894E-04
      2.2503343271E-02 -2.6476715457E-05
      1.4405283437E-01 -3.3207006341E+01 -5.0867334364E+01  9.4414668404E-02  2.3978323096E-04  1.6155817472E-01 -3.2437647892E-04
      2.1802835754E-02 -2.9907728776E-05
      1.8568165557E-01 -3.4535763095E+01 -5.1094588763E+01  9.9685865300E-02  1.8553807651E-04  1.5307869730E-01 -3.5925460300E-04
      2.1017088193E-02 -3.3463175375E-05
      2.2731047676E-01 -3.5828477659E+01 -5.1357369875E+01  1.0364257745E-01  1.3377120946E-04  1.4371803093E-01 -3.9515942102E-04
      2.0138943628E-02 -3.7384853386E-05
      2.5417916746E-01 -3.6664010194E+01 -5.1550746988E+01  1.0552365733E-01  1.0126369390E-04  1.3716064201E-01 -4.2395190332E-04
      1.9517744135E-02 -4.0294744137E-05
      2.8104785816E-01 -3.7517665232E+01 -5.1767171846E+01  1.0688841301E-01  6.9198648174E-05  1.3011773254E-01 -4.5669501293E-04
      1.8845056739E-02 -4.3835845095E-05
      3.0791654886E-01 -3.8411703934E+01 -5.2014043338E+01  1.0773953173E-01  3.7015587501E-05  1.2248256447E-01 -4.9874922316E-04
      1.8109886624E-02 -4.8179846205E-05
      3.3478523956E-01 -3.9377474413E+01 -5.2302256373E+01  1.0806978825E-01  4.0370884046E-06  1.1406828026E-01 -5.5475969431E-04
      1.7293357604E-02 -5.4139313451E-05
      3.5369991223E-01 -4.0127926545E+01 -5.2540202579E+01  1.0797932254E-01 -2.0276645694E-05  1.0752949387E-01 -6.0747673789E-04
      1.6654605010E-02 -5.9468515653E-05
      3.7261458490E-01 -4.0965569717E+01 -5.2817974373E+01  1.0760704097E-01 -4.6069929268E-05  1.0031195428E-01 -6.7591075331E-04
      1.5945783362E-02 -6.6600887975E-05
      3.9152925757E-01 -4.1931925842E+01 -5.3151733283E+01  1.0693245550E-01 -7.4024824717E-05  9.2213503545E-02 -7.6453918555E-04
      1.5145603471E-02 -7.5776955294E-05
      4.1044393025E-01 -4.3083749030E+01 -5.3563365865E+01  1.0592699891E-01 -1.0489251901E-04  8.2978631503E-02 -8.7834928502E-04
      1.4225911783E-02 -8.7973931959E-05
      4.2414258460E-01 -4.4080256401E+01 -5.3928624149E+01  1.0497249460E-01 -1.2923591200E-04  7.5427805040E-02 -9.7330677988E-04
      1.3466745022E-02 -9.8380393596E-05
      4.3784123896E-01 -4.5254041430E+01 -5.4365646063E+01  1.0381222885E-01 -1.5515150693E-04  6.7071786646E-02 -1.0725946550E-03
      1.2615268362E-02 -1.1028941880E-04
      4.5153989331E-01 -4.6640513215E+01 -5.4887356067E+01  1.0243676355E-01 -1.8172973002E-04  5.7947274686E-02 -1.1575183810E-03
      1.1666450027E-02 -1.2192238474E-04
      4.6523854767E-01 -4.8257838679E+01 -5.5498722303E+01  1.0084738874E-01 -2.0725231615E-04  4.8288384252E-02 -1.1984155568E-03
      1.0630038780E-02 -1.3143744366E-04
      4.7840593780E-01 -5.0006866720E+01 -5.6156988416E+01  9.9133973074E-02 -2.2861803967E-04  3.8950954448E-02 -1.1659091507E-03
      9.5809495650E-03 -1.3469784489E-04
      4.9157332794E-01 -5.1859566709E+01 -5.6844931309E+01  9.7272493102E-02 -2.4481950741E-04  3.0215119375E-02 -1.0473649865E-03
      8.5372769118E-03 -1.2984353180E-04
      5.0474071807E-01 -5.3674591805E+01 -5.7503333084E+01  9.5307487891E-02 -2.5497912024E-04  2.2705745285E-02 -8.5837536321E-04
      7.5680736618E-03 -1.1585028212E-04
      5.1790810820E-01 -5.5290717084E+01 -5.8068969219E+01  9.3284457325E-02 -2.5972963044E-04  1.6811918318E-02 -6.4343216374E-04
      6.7362906673E-03 -9.5297296663E-05
      5.3507750075E-01 -5.6906642297E+01 -5.8606255977E+01  9.0621992645E-02 -2.5974625215E-04  1.1572504224E-02 -3.9243896677E-04
      5.9185135883E-03 -6.4983744019E-05
      5.5224689329E-01 -5.7925550278E+01 -5.8926599865E+01  8.7981943827E-02 -2.5568378771E-04  8.5280046675E-03 -2.1442815995E-04
      5.3903577901E-03 -3.9225395058E-05
      5.6941628583E-01 -5.8444607511E+01 -5.9086622582E+01  8.5395660910E-02 -2.4948712827E-04  6.9299807988E-03 -1.0739548513E-04
      5.0885744315E-03 -2.0982017269E-05
      5.8658567838E-01 -5.8625583343E+01 -5.9156499574E+01  8.2879235243E-02 -2.4219343367E-04  6.1745644167E-03 -4.5091333711E-05
      4.9352454486E-03 -1.0160692443E-05
      6.1132440680E-01 -5.8540750295E+01 -5.9171469005E+01  7.9389357525E-02 -2.3107132372E-04  5.8645443084E-03 -1.9348733220E-06
      4.8526631062E-03 -2.0304392867E-06
      6.3606313522E-01 -5.8241571482E+01 -5.9137465763E+01  7.6066162540E-02 -2.1965580142E-04  6.0084603894E-03  1.8805276283E-05
      4.8534986555E-03  1.6113752263E-06
      6.6080186365E-01 -5.7834070992E+01 -5.9078007323E+01  7.2910784363E-02 -2.0834141331E-04  6.3799069368E-03  3.0592959356E-05
      4.8920177165E-03  3.4259688801E-06
      6.8554059207E-01 -5.7359337606E+01 -5.8999676221E+01  6.9921516392E-02 -1.9711891120E-04  6.8999156007E-03  3.9962163006E-05
      4.9530232054E-03  4.8940838528E-06
      7.1100062917E-01 -5.6811229526E+01 -5.8902220758E+01  6.7016713985E-02 -1.8571832401E-04  7.5766444380E-03  4.9408314821E-05
      5.0346858762E-03  5.9535375567E-06
      7.3646066627E-01 -5.6202536101E+01 -5.8784731671E+01  6.4284971442E-02 -1.7429050217E-04  8.4091234459E-03  6.0781716125E-05
      5.1355003430E-03  7.3890739624E-06
      7.6192070336E-01 -5.5522021562E+01 -5.8643054861E+01  6.1727589701E-02 -1.6270013144E-04  9.4398073893E-03  7.5885101141E-05
      5.2597226677E-03  9.0762622341E-06
      7.8738074046E-01 -5.4747851402E+01 -5.8468650874E+01  5.9349383363E-02 -1.5061944877E-04  1.0743445599E-02  9.7171946145E-05
      5.4150437003E-03  1.1592215630E-05
      8.0315010936E-01 -5.4206847117E+01 -5.8338831436E+01  5.7970587061E-02 -1.4269213693E-04  1.1740572883E-02  1.1572870937E-04
      5.5325293175E-03  1.3534365986E-05
      8.1891947825E-01 -5.3603695240E+01 -5.8186543636E+01  5.6668790216E-02 -1.3418542413E-04  1.2937629019E-02  1.4029948588E-04
      5.6718068374E-03  1.6242128345E-05
      8.3468884714E-01 -5.2919793950E+01 -5.8004694584E+01  5.5450821309E-02 -1.2478680054E-04  1.4407473276E-02  1.7452104530E-04
      5.8403728460E-03  1.9834539954E-05
      8.5045821604E-01 -5.2126638821E+01 -5.7782255631E+01  5.4327350274E-02 -1.1399137844E-04  1.6265118571E-02  2.2372622759E-04
      6.0495622316E-03  2.5009291808E-05
      8.6092708414E-01 -5.1519903843E+01 -5.7604470461E+01  5.3641602689E-02 -1.0562101334E-04  1.7798961169E-02  2.6992735552E-04
      6.2193557317E-03  2.9632549054E-05
      8.7139595225E-01 -5.0828468427E+01 -5.7394438269E+01  5.3012124200E-02 -9.5843892131E-05  1.9667050297E-02  3.3230030074E-04
      6.4226412020E-03  3.5848740019E-05
      8.8186482036E-01 -5.0026766873E+01 -5.7141927200E+01  5.2449766745E-02 -8.3961266157E-05  2.1996924314E-02  4.1984666557E-04
      6.6712724387E-03  4.4329122347E-05
      8.9233368847E-01 -4.9076995979E+01 -5.6831566932E+01  5.1970856667E-02 -6.8917238397E-05  2.4987584236E-02  5.4646994492E-04
      6.9831841726E-03  5.6351489794E-05
      8.9983283304E-01 -4.8276926499E+01 -5.6562046448E+01  5.1692473927E-02 -5.5171061031E-05  2.7703700157E-02  6.7498444476E-04
      7.2605653574E-03  6.8286830238E-05
      9.0733197761E-01 -4.7346325392E+01 -5.6240532073E+01  5.1482976466E-02 -3.7825469388E-05  3.1091596061E-02  8.5073386408E-04
      7.5996923974E-03  8.4305474403E-05
      9.1483112218E-01 -4.6249235950E+01 -5.5852285672E+01  5.1362026873E-02 -1.5214576914E-05  3.5411225852E-02  1.0964635733E-03
      8.0231523943E-03  1.0641235432E-04
      9.2233026675E-01 -4.4937965338E+01 -5.5377916367E+01  5.1358300596E-02  1.5028500057E-05  4.1045325723E-02  1.4443666885E-03
      8.5640199867E-03  1.3729514802E-04
      9.2828814869E-01 -4.3706974490E+01 -5.4925544724E+01  5.1465536989E-02  4.6712411448E-05  4.6812349220E-02  1.8217192022E-03
      9.1088483911E-03  1.7108643698E-04
      9.3424603064E-01 -4.2275503176E+01 -5.4394814645E+01  5.1700723702E-02  8.7341328855E-05  5.4120693448E-02  2.3133608217E-03
      9.7918406091E-03  2.1551560395E-04
      9.4020391258E-01 -4.0622367451E+01 -5.3781877162E+01  5.2098379297E-02  1.3829934469E-04  6.3387881416E-02  2.9218061678E-03
      1.0655237833E-02  2.7280576119E-04
      9.4616179453E-01 -3.8754373564E+01 -5.3100017677E+01  5.2694830199E-02  1.9922055109E-04  7.4964764039E-02  3.6069910576E-03
      1.1743745559E-02  3.4212168566E-04
      9.5225201306E-01 -3.6679981401E+01 -5.2372127436E+01  5.3540642538E-02  2.6699470866E-04  8.9290937057E-02  4.2580153037E-03
      1.3122427608E-02  4.1679994040E-04
      9.5834223159E-01 -3.4581389314E+01 -5.1690167203E+01  5.4628442388E-02  3.3098335316E-04  1.0554580972E-01  4.6396278933E-03
      1.4748731775E-02  4.7448517052E-04
      9.6443245012E-01 -3.2649395007E+01 -5.1133116690E+01  5.5927252441E-02  3.8217376148E-04  1.2241785354E-01  4.5831833782E-03
      1.6516214180E-02  4.9156649739E-04
      9.7052266865E-01 -3.1053565616E+01 -5.0740747065E+01  5.7382593269E-02  4.1662993511E-04  1.3827170480E-01  4.0789070479E-03
      1.8252721037E-02  4.5545129094E-04
      9.7789200149E-01 -2.9683484270E+01 -5.0465941778E+01  5.9267925203E-02  4.3886606072E-04  1.5413304236E-01  3.1141457627E-03
      2.0068620962E-02  3.6555811243E-04
      9.8526133433E-01 -2.8874655248E+01 -5.0341622034E+01  6.1217048684E-02  4.4672119757E-04  1.6557199721E-01  2.1049089348E-03
      2.1440188066E-02  2.5859280399E-04
      9.9263066716E-01 -2.8491010513E+01 -5.0301012940E+01  6.3180706709E-02  4.4627789396E-04  1.7292413738E-01  1.2772578817E-03
      2.2365524794E-02  1.6572492919E-04
      1.0000000000E+00 -2.8390723290E+01 -5.0301834434E+01  6.5130563784E-02  4.4097975392E-04  1.7715632840E-01  6.9257881706E-04
      2.2930970859E-02  9.5961836381E-05
      9.6451409809E-01  5.0996708197E+00
      1.9499104136E-01 -2.4525244056E-01  7.2787514511E-04  7.3408972617E-08  1.3516599189E-03 -1.1069296997E-04 -8.2829419078E-04
     -1.7986129738E-05
      1.4002074911E-01 -2.4896512903E-01  7.5733782234E-04 -8.3716566986E-07  7.1336579195E-04 -4.3282328914E-05 -9.2874006175E-04
     -6.4662444331E-06
      1.1719279550E-01 -2.4834625507E-01  7.7998178800E-04 -1.1571728212E-06  4.7972637904E-04 -1.2059425679E-05 -9.6069610858E-04
     -1.4326599725E-06
      1.0715111048E-01 -2.4739224547E-01  7.9915810192E-04 -1.2645289822E-06  4.1382462202E-04 -1.5799369968E-06 -9.6431856854E-04
      4.9113580907E-07
      1.0206252621E-01 -2.4641204956E-01  8.1612113031E-04 -1.2776388374E-06  4.0081187395E-04  2.8481095918E-06 -9.5858918840E-04
      9.8769080528E-07
      9.5623539929E-02 -2.4313308663E-01  8.5466841326E-04 -1.1833048047E-06  4.4887892763E-04  5.1934918955E-06 -9.2762957554E-04
      1.7224829838E-06
      9.3935751768E-02 -2.3918957447E-01  8.8443924425E-04 -9.9068532475E-07  5.2280278824E-04  5.9116712058E-06 -8.8903368358E-04
      1.8344658289E-06
      9.5007918277E-02 -2.3436407523E-01  9.0795905769E-04 -7.3673986380E-07  6.0857187798E-04  6.8659688928E-06 -8.4541918287E-04
      2.2132489709E-06
      9.9596131143E-02 -2.2839826193E-01  9.2747281193E-04 -4.0340148565E-07  7.1215751610E-04  7.9065222731E-06 -7.9546324251E-04
      2.2987232800E-06
      1.0466210446E-01 -2.2358434459E-01  9.3921857040E-04 -1.3220942424E-07  7.9252061300E-04  9.1154156243E-06 -7.5951775410E-04
      2.7554450066E-06
      1.1224849313E-01 -2.1773351949E-01  9.5130728898E-04  1.9488310039E-07  8.8862021114E-04  1.0472636843E-05 -7.1941174978E-04
      2.9700569430E-06
      1.2312439468E-01 -2.1038845707E-01  9.6483788333E-04  6.0058738345E-07  1.0059369510E-03  1.2443288513E-05 -6.7429957361E-04
      3.4595731799E-06
      1.3892270146E-01 -2.0075543558E-01  9.8120052151E-04  1.1091562224E-06  1.1536259902E-03  1.5106760774E-05 -6.2223298003E-04
      3.8530951155E-06
      1.5431175635E-01 -1.9199818801E-01  9.9534408990E-04  1.5499743009E-06  1.2817570148E-03  1.7647557666E-05 -5.8015230667E-04
      4.5223181256E-06
      1.7478804285E-01 -1.8082456267E-01  1.0124885971E-03  2.0686881813E-06  1.4359321873E-03  2.0723059688E-05 -5.3201043444E-04
      5.1084259430E-06
      2.0222393587E-01 -1.6635949244E-01  1.0333236709E-03  2.6584797569E-06  1.6193792684E-03  2.4083510773E-05 -4.7633054510E-04
      5.9991521933E-06
      2.3860131104E-01 -1.4759191665E-01  1.0581287648E-03  3.2656650942E-06  1.8285150210E-03  2.6851377050E-05 -4.1163195785E-04
      6.8178691443E-06
      2.7139913536E-01 -1.3082255853E-01  1.0781740458E-03  3.6254686873E-06  1.9853931811E-03  2.6995081903E-05 -3.5889117151E-04
      7.6166727533E-06
      3.0883256435E-01 -1.1166755577E-01  1.0986965725E-03  3.7861121452E-06  2.1235723182E-03  2.3602962344E-05 -3.0201424469E-04
      8.0346120499E-06
      3.4709832848E-01 -9.1723888375E-02  1.1173112354E-03  3.5816985566E-06  2.2057310198E-03  1.4581636184E-05 -2.4384689879E-04
      8.0894453198E-06
      3.7857813283E-01 -7.4151628420E-02  1.1303800821E-03  2.8487592183E-06  2.1814462439E-03 -1.5984768473E-06 -1.8942653711E-04
      7.1955882701E-06
      3.9008380111E-01 -6.4877826048E-02  1.1337788971E-03  1.6842883322E-06  2.0134706144E-03 -2.0997198903E-05 -1.4714827130E-04
      5.6542415592E-06
      3.7154282784E-01 -6.7617367238E-02  1.1256348755E-03  2.8839913610E-07  1.7045335263E-03 -3.7740407397E-05 -1.2049908969E-04
      3.3598351659E-06
      3.1987983490E-01 -8.3127682672E-02  1.1058948498E-03 -9.9646429720E-07  1.3068981278E-03 -4.5575241194E-05 -1.1100472420E-04
      1.2241887812E-06
      2.4256620591E-01 -1.0810678542E-01  1.0768003767E-03 -1.9300733135E-06  9.0373286717E-04 -4.2364846485E-05 -1.1535048684E-04
     -4.1772061149E-07
      1.3514277894E-01 -1.4119130706E-01  1.0302560024E-03 -2.6217398644E-06  4.8547099159E-04 -3.0051075105E-05 -1.3130005800E-04
     -1.1432628283E-06
      4.8333835384E-02 -1.6542217255E-01  9.7923310800E-04 -2.8810449460E-06  2.1854773634E-04 -1.7330648945E-05 -1.4742210137E-04
     -1.0304252235E-06
     -7.4703031821E-03 -1.7896050660E-01  9.2723524647E-04 -2.9284407704E-06  7.3268560734E-05 -9.0416377324E-06 -1.5860353944E-04
     -6.3730853163E-07
     -3.7717965870E-02 -1.8550686089E-01  8.7602311002E-04 -2.8585734885E-06 -1.8016695351E-08 -4.4879534628E-06 -1.6483558759E-04
     -3.7883116270E-07
     -5.6842077039E-02 -1.8986930880E-01  8.0502586923E-04 -2.7106851747E-06 -4.5765989467E-05 -1.7778810703E-06 -1.6956100883E-04
     -2.0933305907E-07
     -6.2146528611E-02 -1.9187297657E-01  7.3795958730E-04 -2.5268534172E-06 -6.2795395722E-05 -9.0924695438E-07 -1.7252096825E-04
     -2.1031634560E-07
     -6.2554389208E-02 -1.9334573006E-01  6.7499991553E-04 -2.3515840994E-06 -7.0762176324E-05 -6.7548978045E-07 -1.7544945996E-04
     -2.3766806499E-07
     -6.1220413673E-02 -1.9466626349E-01  6.1601914347E-04 -2.1782213927E-06 -7.5920770193E-05 -6.3653935780E-07 -1.7883471869E-04
     -3.0197130745E-07
     -5.8817221326E-02 -1.9612231119E-01  5.5930494157E-04 -2.0208222904E-06 -8.0176852951E-05 -6.9209257501E-07 -1.8294585405E-04
     -3.4273430719E-07
     -5.5826455303E-02 -1.9766346624E-01  5.0642688796E-04 -1.8694432326E-06 -8.4140871672E-05 -7.7236595771E-07 -1.8784966736E-04
     -4.2088885851E-07
     -5.2144440979E-02 -1.9933710435E-01  4.5722596902E-04 -1.7326992220E-06 -8.7767686210E-05 -8.6855992112E-07 -1.9373558223E-04
     -4.9995229895E-07
     -4.7451699884E-02 -2.0110798664E-01  4.1158342013E-04 -1.6006326756E-06 -9.0500137234E-05 -9.5840891673E-07 -2.0089006177E-04
     -6.3306851884E-07
     -4.3758695599E-02 -2.0221970876E-01  3.8509551838E-04 -1.5245476711E-06 -9.1133503951E-05 -9.8926789760E-07 -2.0614620900E-04
     -7.1082372306E-07
     -3.9135041543E-02 -2.0328290247E-01  3.6000273226E-04 -1.4438041587E-06 -9.0184297274E-05 -9.7381850136E-07 -2.1219422132E-04
     -8.3532089436E-07
     -3.3096245544E-02 -2.0419613447E-01  3.3641014048E-04 -1.3565801146E-06 -8.6266561141E-05 -8.3719231436E-07 -2.1923407433E-04
     -9.7641320384E-07
     -2.4761738508E-02 -2.0473916633E-01  3.1453260194E-04 -1.2483316747E-06 -7.6672401194E-05 -4.4971436317E-07 -2.2750174852E-04
     -1.1788961530E-06
     -1.7266903588E-02 -2.0471319850E-01  3.0115951629E-04 -1.1535881751E-06 -6.4702605528E-05  1.2438635530E-07 -2.3381813134E-04
     -1.3219307932E-06
     -7.3716676133E-03 -2.0412955319E-01  2.8895567483E-04 -1.0231548517E-06 -4.5092203041E-05  1.1523025308E-06 -2.4089734307E-04
     -1.5098069675E-06
      6.0957818418E-03 -2.0262369924E-01  2.7832316183E-04 -8.2695334451E-07 -1.2638151973E-05  3.0752925453E-06 -2.4881273664E-04
     -1.7130768438E-06
      2.5144733935E-02 -1.9952046089E-01  2.6997530946E-04 -5.1031391603E-07  4.2241931576E-05  6.6597839056E-06 -2.5754003830E-04
     -1.9465726952E-06
      4.3892677124E-02 -1.9575402023E-01  2.6607582642E-04 -1.4652154356E-07  1.0459091139E-04  1.1160930999E-05 -2.6417474063E-04
     -2.0868916026E-06
      6.8904358472E-02 -1.8998477028E-01  2.6477336723E-04  4.0886898705E-07  1.9832025737E-04  1.8429227234E-05 -2.7087727478E-04
     -2.1978043992E-06
      1.0270729564E-01 -1.8132469766E-01  2.6736884050E-04  1.2858301287E-06  3.4200072029E-04  3.0329385740E-05 -2.7711487906E-04
     -2.1866011095E-06
      1.4888308391E-01 -1.6853378929E-01  2.7597037901E-04  2.6810749098E-06  5.6557792886E-04  4.9616292233E-05 -2.8185981087E-04
     -1.9646634863E-06
      1.9700161472E-01 -1.5466564499E-01  2.8916706186E-04  4.3388625586E-06  8.2897609988E-04  7.2407867129E-05 -2.8341853055E-04
     -1.4854887392E-06
      2.5720671930E-01 -1.3722725620E-01  3.1047637056E-04  6.6251653198E-06  1.2012202522E-03  1.0294311283E-04 -2.8151052342E-04
     -6.9126234415E-07
      3.2913122197E-01 -1.1734416623E-01  3.4235393183E-04  9.4601407068E-06  1.7079113898E-03  1.3731565411E-04 -2.7477393066E-04
      2.9906654491E-07
      4.0688911514E-01 -9.9196193251E-02  3.8625123790E-04  1.2349393302E-05  2.3448169387E-03  1.6295093097E-04 -2.6322314333E-04
      8.1746980345E-07
      4.7860830126E-01 -9.0187888654E-02  4.4227698563E-04  1.4193015571E-05  3.0615943339E-03  1.5513618459E-04 -2.5071327387E-04
     -1.1742974137E-06
      5.2077579331E-01 -9.8966023765E-02  5.0316086164E-04  1.3871798359E-05  3.6665113245E-03  9.3672246165E-05 -2.5179543536E-04
     -7.8003409200E-06
      5.1800996286E-01 -1.2599422422E-01  5.6057137899E-04  1.1405348567E-05  3.9678887865E-03 -1.0412775411E-05 -2.8394801433E-04
     -1.8566853520E-05
      4.7390557136E-01 -1.6108822015E-01  6.0860491373E-04  8.2225004885E-06  3.8714291409E-03 -1.1296717494E-04 -3.5668485655E-04
     -2.9269745178E-05
      3.9180552435E-01 -1.9833835963E-01  6.5284993183E-04  4.7779505520E-06  3.3301190804E-03 -1.8264475675E-04 -4.8415659438E-04
     -3.4390113631E-05
      3.0925747437E-01 -2.2369102625E-01  6.8500228231E-04  2.4335859607E-06  2.5945426324E-03 -1.8824838931E-04 -6.2054749859E-04
     -3.2060720868E-05
      2.4299538769E-01 -2.3810929549E-01  7.0902752731E-04  9.7548259332E-07  1.8958315130E-03 -1.5444778738E-04 -7.3914752752E-04
     -2.5150646252E-05
      1.9499104136E-01 -2.4525244056E-01  7.2787514511E-04  7.3408972616E-08  1.3516599189E-03 -1.1069296997E-04 -8.2829419078E-04
     -1.7986129738E-05
      1.5699125848E+01 -1.0000000000E+01  2.0000000000E+00  1.0000000000E+00  1.5000000000E+00  0.0000000000E+00  0.0000000000E+00
      0.0000000000E+00  0.0000000000E+00  0.0000000000E+00  5.9604260704E+02  0.0000000000E+00  0.0000000000E+00  0.0000000000E+00
      0.0000000000E+00  0.0000000000E+00  0.0000000000E+00  0.0000000000E+00  0.0000000000E+00  0.0000000000E+00
    2   59    9    6    2    1   61    9  248   15    4  1 11
      0.0000000000E+00 -2.7726076385E+01 -5.1287631041E+01  6.7791982761E-02  4.3995777769E-04  1.8129680703E-01  3.5727140100E-04
      1.9699902208E-02  4.5459751481E-05
      1.6047391050E-02 -2.8179879438E+01 -5.1337271202E+01  7.2036421463E-02  4.1844735604E-04  1.8240576584E-01 -6.0321967265E-05
      1.9892175790E-02  9.5998649714E-07
      3.2094782100E-02 -2.8798968001E+01 -5.1388450005E+01  7.6054923633E-02  3.9461794128E-04  1.8108223623E-01 -1.7527505626E-04
      1.9821839566E-02 -1.1737561034E-05
      4.8142173150E-02 -2.9432737128E+01 -5.1439982684E+01  7.9836220901E-02  3.7066051673E-04  1.7910303128E-01 -2.1656565806E-04
      1.9681194444E-02 -1.5761705855E-05
      6.4189564200E-02 -3.0052584911E+01 -5.1495149362E+01  8.3382059853E-02  3.4701810941E-04  1.7684884949E-01 -2.3776643196E-04
      1.9514762223E-02 -1.7891675685E-05
      1.0571673538E-01 -3.1565727674E+01 -5.1653736472E+01  9.1492139624E-02  2.8780082038E-04  1.7027486759E-01 -2.7460470078E-04
      1.9018291630E-02 -2.0845100943E-05
      1.4724390656E-01 -3.2963821829E+01 -5.1837794013E+01  9.8129457830E-02  2.3180560011E-04  1.6285509585E-01 -3.0518852737E-04
      1.8451363803E-02 -2.3468340604E-05
      1.8877107774E-01 -3.4280932623E+01 -5.2049308913E+01  1.0337399679E-01  1.7883429880E-04  1.5464940286E-01 -3.3664243187E-04
      1.7817257496E-02 -2.6143106702E-05
      2.3029824892E-01 -3.5551970199E+01 -5.2292612525E+01  1.0729943503E-01  1.2859206333E-04  1.4562973865E-01 -3.6871776149E-04
      1.7112475412E-02 -2.9017623229E-05
      2.5701659242E-01 -3.6364529230E+01 -5.2469521994E+01  1.0915706100E-01  9.7349996868E-05  1.3936158116E-01 -3.9342787142E-04
      1.6617691859E-02 -3.1158674471E-05
      2.8373493593E-01 -3.7187537807E+01 -5.2666098900E+01  1.1050632131E-01  6.6719702477E-05  1.3266482028E-01 -4.2148606457E-04
      1.6085265829E-02 -3.3640840405E-05
      3.1045327943E-01 -3.8040506687E+01 -5.2888095034E+01  1.1135343457E-01  3.6222599470E-05  1.2545134009E-01 -4.5692290437E-04
      1.5507238781E-02 -3.6751443382E-05
      3.3717162293E-01 -3.8949491488E+01 -5.3143962850E+01  1.1169580044E-01  5.2652882028E-06  1.1756533659E-01 -5.0393559217E-04
      1.4870738288E-02 -4.0800464608E-05
      3.5650499864E-01 -3.9666435049E+01 -5.3358841150E+01  1.1162099507E-01 -1.7988397781E-05  1.1130657502E-01 -5.4945534381E-04
      1.4362420672E-02 -4.4739126784E-05
      3.7583837434E-01 -4.0458794741E+01 -5.3607757394E+01  1.1126239432E-01 -4.2527467653E-05  1.0442462258E-01 -6.0948714410E-04
      1.3800785995E-02 -4.9850489361E-05
      3.9517175005E-01 -4.1365092101E+01 -5.3905157565E+01  1.1060046432E-01 -6.9082225327E-05  9.6716123617E-02 -6.8937006622E-04
      1.3168543551E-02 -5.6701804423E-05
      4.1450512576E-01 -4.2439966054E+01 -5.4271175288E+01  1.0960574715E-01 -9.8589463895E-05  8.7901506777E-02 -7.9656816912E-04
      1.2441144880E-02 -6.5945017677E-05
      4.2977389687E-01 -4.3462660574E+01 -5.4629755552E+01  1.0855925886E-01 -1.2446764652E-04  7.9937950848E-02 -9.0115420021E-04
      1.1779185167E-02 -7.5249412432E-05
      4.4504266798E-01 -4.4697293307E+01 -5.5071276587E+01  1.0725696646E-01 -1.5288620233E-04  7.0905912808E-02 -1.0207053959E-03
      1.1019905555E-02 -8.6471648574E-05
      4.6031143909E-01 -4.6204773047E+01 -5.5617877526E+01  1.0567803937E-01 -1.8306458846E-04  6.0750868295E-02 -1.1350281006E-03
      1.0150037251E-02 -9.8483404692E-05
      4.7558021021E-01 -4.8028315907E+01 -5.6283136331E+01  1.0381543028E-01 -2.1285159700E-04  4.9700029364E-02 -1.2043895569E-03
      9.1725958055E-03 -1.0894925984E-04
      4.9279033950E-01 -5.0436014723E+01 -5.7155807951E+01  1.0140027452E-01 -2.4146013849E-04  3.7010758222E-02 -1.1606430400E-03
      7.9846793763E-03 -1.1307556591E-04
      5.1000046879E-01 -5.2984529942E+01 -5.8057126007E+01  9.8732649084E-02 -2.6023194123E-04  2.5657191048E-02 -9.6120085846E-04
      6.8239113165E-03 -1.0383625628E-04
      5.2721059808E-01 -5.5299767453E+01 -5.8841946632E+01  9.5925802748E-02 -2.6794226380E-04  1.7016696727E-02 -6.6459197858E-04
      5.8325930262E-03 -8.1842848009E-05
      5.4442072737E-01 -5.7024162248E+01 -5.9383330696E+01  9.3079647633E-02 -2.6833261333E-04  1.1453451887E-02 -4.0348708999E-04
      5.1057042945E-03 -5.5413892024E-05
      5.6853596428E-01 -5.8356124668E+01 -5.9778461358E+01  8.9145745638E-02 -2.6084674609E-04  7.4924681290E-03 -1.5894195636E-04
      4.5294972443E-03 -2.5126952654E-05
      5.9265120120E-01 -5.8770476500E+01 -5.9907754659E+01  8.5346453463E-02 -2.5047458404E-04  6.0672760437E-03 -4.9754745369E-05
      4.2890086640E-03 -9.1695389240E-06
      6.1676643811E-01 -5.8692037498E+01 -5.9921080665E+01  8.1712521913E-02 -2.3881649474E-04  5.7172799806E-03 -4.5804624287E-06
      4.2179607963E-03 -1.5852122086E-06
      6.4088167503E-01 -5.8410797212E+01 -5.9899471767E+01  7.8253340644E-02 -2.2714892916E-04  5.8336382855E-03  1.9946094300E-05
      4.2144322275E-03  3.3679658877E-07
      6.6827691499E-01 -5.7933758667E+01 -5.9827618047E+01  7.4534506726E-02 -2.1379381892E-04  6.2547122722E-03  3.0372655963E-05
      4.2511617531E-03  3.2742309200E-06
      6.9567215495E-01 -5.7379849296E+01 -5.9742669887E+01  7.1038047071E-02 -2.0074839102E-04  6.8607815836E-03  4.1473345010E-05
      4.3126645487E-03  3.8728767485E-06
      7.2306739492E-01 -5.6752173893E+01 -5.9634334395E+01  6.7760685816E-02 -1.8779595549E-04  7.6412184763E-03  5.1374741703E-05
      4.3907841808E-03  5.3814328000E-06
      7.5046263488E-01 -5.6047483125E+01 -5.9502293639E+01  6.4701534542E-02 -1.7487016891E-04  8.6188674584E-03  6.5918425965E-05
      4.4912583799E-03  6.1983637508E-06
      7.6885939794E-01 -5.5520343878E+01 -5.9396753900E+01  6.2770671910E-02 -1.6598265042E-04  9.4260347752E-03  7.7298088972E-05
      4.5715239509E-03  7.8130089815E-06
      7.8725616099E-01 -5.4938592207E+01 -5.9272131252E+01  6.0941609985E-02 -1.5685229225E-04  1.0387474035E-02  9.3307573957E-05
      4.6675131243E-03  9.1706544372E-06
      8.0565292405E-01 -5.4287339646E+01 -5.9124659881E+01  5.9218666929E-02 -1.4720037365E-04  1.1560560336E-02  1.1504243962E-04
      4.7832041373E-03  1.1337866010E-05
      8.2404968711E-01 -5.3542388258E+01 -5.8944539112E+01  5.7609442303E-02 -1.3672632392E-04  1.3028541477E-02  1.4597463967E-04
      4.9257520358E-03  1.3808904977E-05
      8.3579111981E-01 -5.3002763875E+01 -5.8807351577E+01  5.6647297031E-02 -1.2930596336E-04  1.4179494659E-02  1.7350534818E-04
      5.0359226020E-03  1.6575760667E-05
      8.4753255252E-01 -5.2397194457E+01 -5.8646750136E+01  5.5741459606E-02 -1.2108152753E-04  1.5558957265E-02  2.0996963642E-04
      5.1661113924E-03  1.9566187510E-05
      8.5927398523E-01 -5.1706588153E+01 -5.8455582424E+01  5.4899245135E-02 -1.1162288001E-04  1.7248415595E-02  2.6027232709E-04
      5.3228355655E-03  2.3997530812E-05
      8.7101541794E-01 -5.0902539009E+01 -5.8223069175E+01  5.4131644463E-02 -1.0034343311E-04  1.9373648416E-02  3.3176006563E-04
      5.5161688488E-03  2.9636206079E-05
      8.8060752631E-01 -5.0133467773E+01 -5.7991729850E+01  5.3571334037E-02 -8.9018070150E-05  2.1568188113E-02  4.1551591475E-04
      5.7115716324E-03  3.6698513702E-05
      8.9019963467E-01 -4.9228681944E+01 -5.7709606561E+01  5.3085502595E-02 -7.4860031152E-05  2.4351382071E-02  5.3471494969E-04
      5.9541181432E-03  4.5982321458E-05
      8.9979174304E-01 -4.8141055865E+01 -5.7358226382E+01  5.2695527679E-02 -5.6201684754E-05  2.7996211640E-02  7.1225139494E-04
      6.2637590732E-03  5.9768813524E-05
      9.0938385141E-01 -4.6798057742E+01 -5.6908552755E+01  5.2435580766E-02 -3.0378850712E-05  3.2952874638E-02  9.8523353118E-04
      6.6729653665E-03  8.0015951659E-05
      9.1452092848E-01 -4.5940728215E+01 -5.6614414355E+01  5.2367621283E-02 -1.1962570926E-05  3.6385037091E-02  1.1932867932E-03
      6.9503107061E-03  9.5761327232E-05
      9.1965800554E-01 -4.4961446279E+01 -5.6273092438E+01  5.2364565237E-02  1.0888825744E-05  4.0566935439E-02  1.4621950689E-03
      7.2829738680E-03  1.1537997862E-04
      9.2479508261E-01 -4.3836992569E+01 -5.5875884197E+01  5.2442666570E-02  3.9595575459E-05  4.5719242685E-02  1.8098050237E-03
      7.6869693564E-03  1.4113121480E-04
      9.2993215967E-01 -4.2542947334E+01 -5.5414611845E+01  5.2622913295E-02  7.5730384645E-05  5.2119826911E-02  2.2544294563E-03
      8.1834873355E-03  1.7402784538E-04
      9.3454785479E-01 -4.1218552990E+01 -5.4941467583E+01  5.2893080375E-02  1.1567613727E-04  5.9202851236E-02  2.7450485157E-03
      8.7299791868E-03  2.1179851721E-04
      9.3916354991E-01 -3.9734399548E+01 -5.4415135518E+01  5.3287630413E-02  1.6305949944E-04  6.7798320366E-02  3.3115908125E-03
      9.3948202756E-03  2.5713406345E-04
      9.4377924502E-01 -3.8103289035E+01 -5.3848736364E+01  5.3826159316E-02  2.1658043763E-04  7.8063566316E-02  3.9086450738E-03
      1.0198220383E-02  3.0874436710E-04
      9.4839494014E-01 -3.6369156833E+01 -5.3270848509E+01  5.4521388967E-02  2.7270223800E-04  8.9963156420E-02  4.4459882126E-03
      1.1151044039E-02  3.6134397895E-04
      9.5351568196E-01 -3.4419557419E+01 -5.2666938852E+01  5.5476177242E-02  3.3149003670E-04  1.0466597859E-01  4.8228348692E-03
      1.2369893897E-02  4.0802215754E-04
      9.5863642378E-01 -3.2585140785E+01 -5.2159263270E+01  5.6600956940E-02  3.7987756077E-04  1.1999373438E-01  4.8364110188E-03
      1.3695097134E-02  4.2724521719E-04
      9.6375716559E-01 -3.1001676598E+01 -5.1782183858E+01  5.7856719141E-02  4.1436659689E-04  1.3473992652E-01  4.4603962707E-03
      1.5024942266E-02  4.1057844234E-04
      9.6887790741E-01 -2.9749809025E+01 -5.1532704697E+01  5.9200738564E-02  4.3609832966E-04  1.4781926829E-01  3.7979863470E-03
      1.6250381492E-02  3.6180363878E-04
      9.7665843056E-01 -2.8498553322E+01 -5.1337006481E+01  6.1332482222E-02  4.5098130085E-04  1.6314722060E-01  2.6060022017E-03
      1.7749368196E-02  2.6216515825E-04
      9.8443895371E-01 -2.7877505423E+01 -5.1273063438E+01  6.3501886436E-02  4.5292135379E-04  1.7302725728E-01  1.5547373664E-03
      1.8768178392E-02  1.6527106939E-04
      9.9221947685E-01 -2.7676180554E+01 -5.1268602037E+01  6.5662988342E-02  4.4828652324E-04  1.7858780066E-01  8.1478103690E-04
      1.9377279038E-02  9.2980674825E-05
      1.0000000000E+00 -2.7726076385E+01 -5.1287631041E+01  6.7791982761E-02  4.3995777769E-04  1.8129680703E-01  3.5727140100E-04
      1.9699902208E-02  4.5459751481E-05
      9.7896097986E-01  3.7960937404E+00
      1.1019192750E-01 -1.9591527518E-01  5.1912293564E-04 -5.4183976220E-07  6.5106014810E-04 -5.5111982483E-05 -6.1180307810E-04
     -7.4912428330E-06
      8.1037599847E-02 -1.9618408248E-01  5.3751455461E-04 -9.6115860262E-07  3.3404870744E-04 -1.6166848777E-05 -6.5276511658E-04
     -1.8847968153E-06
      7.0403850942E-02 -1.9536035513E-01  5.5203126000E-04 -1.0809602863E-06  2.4690829725E-04 -2.7940028953E-06 -6.6037367716E-04
      6.7654515834E-09
      6.5748412989E-02 -1.9467617817E-01  5.6445503866E-04 -1.1107713350E-06  2.3074618138E-04  9.6427694995E-07 -6.5751844405E-04
      5.9607508258E-07
      6.3064807232E-02 -1.9399803268E-01  5.7534564128E-04 -1.1046624664E-06  2.3358539402E-04  2.5299801505E-06 -6.5166709869E-04
      7.7602259842E-07
      5.9605235800E-02 -1.9191503971E-01  5.9796500030E-04 -1.0265681640E-06  2.6940114083E-04  3.3399478601E-06 -6.3115982235E-04
      1.0206319107E-06
      5.8591688860E-02 -1.8944876858E-01  6.1419518309E-04 -8.9554561410E-07  3.1540623258E-04  3.8150781974E-06 -6.0710380502E-04
      1.1267605462E-06
      5.9510389674E-02 -1.8641546973E-01  6.2578466181E-04 -7.1774619370E-07  3.6969994066E-04  4.4100511704E-06 -5.7990576426E-04
      1.3053005503E-06
      6.2685671685E-02 -1.8266872866E-01  6.3448995558E-04 -4.8335013911E-07  4.3643500493E-04  5.1859978600E-06 -5.4900868724E-04
      1.4239965829E-06
      6.6205381416E-02 -1.7962787317E-01  6.3950772298E-04 -2.9318289126E-07  4.8899236077E-04  5.9178893390E-06 -5.2684940144E-04
      1.6166583334E-06
      7.1316203420E-02 -1.7596965470E-01  6.4482688761E-04 -6.3359649819E-08  5.5235025850E-04  6.8490396747E-06 -5.0235162255E-04
      1.7634182144E-06
      7.8612802624E-02 -1.7135400534E-01  6.5125734057E-04  2.2115292222E-07  6.3067920185E-04  8.1530093340E-06 -4.7494454219E-04
      2.0099245886E-06
      8.9116464809E-02 -1.6534813346E-01  6.5985027704E-04  5.8126106893E-07  7.3051135760E-04  9.9940268888E-06 -4.4354865090E-04
      2.2760457732E-06
      9.9677441097E-02 -1.5968069649E-01  6.6817815091E-04  9.0593738207E-07  8.2124544844E-04  1.1818560820E-05 -4.1754185708E-04
      2.6131630617E-06
      1.1385662649E-01 -1.5240547224E-01  6.7903285799E-04  1.3012647241E-06  9.3314990206E-04  1.4196255413E-05 -3.8774261953E-04
      2.9893929374E-06
      1.3323547930E-01 -1.4280318398E-01  6.9319652353E-04  1.7760770707E-06  1.0716084423E-03  1.7115329377E-05 -3.5301519179E-04
      3.5187904074E-06
      1.5981499704E-01 -1.2994901079E-01  7.1140293326E-04  2.3236966882E-06  1.2401179879E-03  2.0349531356E-05 -3.1193657319E-04
      4.1430709379E-06
      1.8748077780E-01 -1.1674215912E-01  7.2884978327E-04  2.7565710883E-06  1.3918860681E-03  2.2200383622E-05 -2.7419901696E-04
      4.7488031819E-06
      2.2166431928E-01 -1.0051801985E-01  7.4845206598E-04  3.0881974339E-06  1.5457511777E-03  2.1774103193E-05 -2.3162955762E-04
      5.2719217425E-06
      2.6011084469E-01 -8.2169009346E-02  7.6830774114E-04  3.1379180732E-06  1.6681005926E-03  1.6503410197E-05 -1.8580975784E-04
      5.5373512127E-06
      2.9595037207E-01 -6.4446239974E-02  7.8461004556E-04  2.6631764841E-06  1.7007723591E-03  3.3644620879E-06 -1.4091825129E-04
      5.1464085518E-06
      3.1350421497E-01 -5.3629334925E-02  7.9218378213E-04  1.4711815914E-06  1.5465852121E-03 -1.7826772061E-05 -1.0028527343E-04
      3.6907125420E-06
      2.8523687448E-01 -6.0399727710E-02  7.8354103973E-04  3.9702787321E-09  1.1950517603E-03 -3.3691579281E-05 -7.9444595365E-05
      1.5708226152E-06
      2.1296297661E-01 -8.2953589011E-02  7.5993017440E-04 -1.1256714943E-06  7.6805039654E-04 -3.4727853242E-05 -7.8412711844E-05
     -1.0841475759E-07
      1.2244172189E-01 -1.1091808212E-01  7.2670353850E-04 -1.7405496328E-06  4.1278750568E-04 -2.4479434473E-05 -8.8842697034E-05
     -8.1853623978E-07
      2.9068045676E-02 -1.3532788965E-01  6.7408890265E-04 -2.0113521161E-06  1.3227537837E-04 -1.1099988634E-05 -1.0400196088E-04
     -6.5404721234E-07
     -1.8176299057E-02 -1.4562175356E-01  6.2068627923E-04 -1.9951043686E-06  1.8624450492E-05 -3.9404984621E-06 -1.1236279675E-04
     -2.7392302901E-07
     -3.5018579458E-02 -1.4896960775E-01  5.6928291908E-04 -1.8993915474E-06 -2.2398461079E-05 -1.7569194077E-06 -1.1599449511E-04
     -1.7663332974E-07
     -4.1665115204E-02 -1.5149370583E-01  5.2075134384E-04 -1.7567616917E-06 -3.9280134588E-05 -3.3949732749E-07 -1.1824630870E-04
     -8.9516647194E-08
     -4.1814787654E-02 -1.5211263917E-01  4.6920931096E-04 -1.6283329871E-06 -4.5795508767E-05 -5.7942183456E-07 -1.2055652967E-04
     -1.7411991658E-07
     -4.0805771897E-02 -1.5340947727E-01  4.2141279514E-04 -1.4831207761E-06 -5.0280494385E-05 -3.8014525886E-07 -1.2308645008E-04
     -1.6880130064E-07
     -3.8815216161E-02 -1.5451198323E-01  3.7721054664E-04 -1.3630486693E-06 -5.3058151100E-05 -5.2273024033E-07 -1.2622941548E-04
     -2.5525703050E-07
     -3.6229835646E-02 -1.5573561148E-01  3.3639472157E-04 -1.2346469199E-06 -5.6096315685E-05 -4.4556270930E-07 -1.2992031076E-04
     -2.0759467268E-07
     -3.4134130649E-02 -1.5670585021E-01  3.1083588398E-04 -1.1719163396E-06 -5.7198109824E-05 -5.9359735392E-07 -1.3293754460E-04
     -3.5607045708E-07
     -3.1528847754E-02 -1.5757834502E-01  2.8670349722E-04 -1.0974206391E-06 -5.8197685061E-05 -6.1753573721E-07 -1.3640644182E-04
     -3.5611045246E-07
     -2.8322229098E-02 -1.5857090784E-01  2.6402262221E-04 -1.0312533459E-06 -5.8111893810E-05 -6.3739029165E-07 -1.4044690999E-04
     -4.8066806282E-07
     -2.4039817748E-02 -1.5944614070E-01  2.4283167207E-04 -9.5453467559E-07 -5.6143325509E-05 -5.9409382016E-07 -1.4531242757E-04
     -4.8382668759E-07
     -2.0502242040E-02 -1.5995837235E-01  2.3016109698E-04 -9.0720082073E-07 -5.2994568952E-05 -4.8865958843E-07 -1.4888385443E-04
     -6.4951142498E-07
     -1.5964315876E-02 -1.6031798707E-01  2.1822965878E-04 -8.4600794848E-07 -4.7359269530E-05 -2.7610579011E-07 -1.5298804745E-04
     -7.0473070106E-07
     -9.9637284055E-03 -1.6040705750E-01  2.0718305570E-04 -7.6917551817E-07 -3.7536811847E-05  1.6777077353E-07 -1.5767396152E-04
     -8.5848628662E-07
     -1.6824988239E-03 -1.6000634795E-01  1.9726594024E-04 -6.5738034330E-07 -2.0390297095E-05  1.0405263026E-06 -1.6309112122E-04
     -9.3565787498E-07
      7.6851923339E-03 -1.5904480437E-01  1.9031259483E-04 -5.1933493937E-07  3.0194863877E-06  2.4078979578E-06 -1.6809924814E-04
     -1.1388745002E-06
      2.0671461302E-02 -1.5711262877E-01  1.8483276831E-04 -3.0251740941E-07  4.0799934664E-05  4.8503078033E-06 -1.7371817026E-04
     -1.2669394629E-06
      3.9218317878E-02 -1.5357603150E-01  1.8162119776E-04  6.5961251659E-08  1.0398297107E-04  9.4668536246E-06 -1.7986470016E-04
     -1.4544712419E-06
      6.6787110512E-02 -1.4723222889E-01  1.8216707325E-04  7.2163940128E-07  2.1378097924E-04  1.8235494194E-05 -1.8626938828E-04
     -1.5299172858E-06
      8.6911617450E-02 -1.4214355142E-01  1.8487507656E-04  1.2853360127E-06  3.0418431227E-04  2.5994426168E-05 -1.8952610746E-04
     -1.5829653359E-06
      1.1214674907E-01 -1.3542157037E-01  1.9009623765E-04  2.0712281226E-06  4.2859536346E-04  3.6976368840E-05 -1.9239643226E-04
     -1.5101590190E-06
      1.4367322326E-01 -1.2673073858E-01  1.9876382337E-04  3.1607212054E-06  6.0012842589E-04  5.2128879046E-05 -1.9447336399E-04
     -1.3556908469E-06
      1.8247880592E-01 -1.1595509085E-01  2.1208315257E-04  4.6259550316E-06  8.3462604237E-04  7.2006335010E-05 -1.9524823674E-04
     -1.0312626853E-06
      2.2371025836E-01 -1.0483077097E-01  2.2914680187E-04  6.2595864946E-06  1.1121143101E-03  9.2921919551E-05 -1.9435762818E-04
     -6.8444370263E-07
      2.6960509460E-01 -9.3561004797E-02  2.5191742532E-04  8.0472140996E-06  1.4584861881E-03  1.1264224694E-04 -1.9171634379E-04
     -3.9017432367E-07
      3.1638783070E-01 -8.4495502271E-02  2.8049261801E-04  9.6460516839E-06  1.8605710093E-03  1.2330800946E-04 -1.8800327043E-04
     -6.2550059660E-07
      3.5716770197E-01 -8.1070435870E-02  3.1367765462E-04  1.0519389435E-05  2.2771910445E-03  1.1390809120E-04 -1.8556162632E-04
     -2.0439101606E-06
      3.8494756091E-01 -8.7635367535E-02  3.5259267278E-04  1.0169809126E-05  2.6689267414E-03  7.0988152831E-05 -1.9007288152E-04
     -6.0729452003E-06
      3.8608130533E-01 -1.0473910200E-01  3.8932316531E-04  8.5746542905E-06  2.8829868154E-03  2.4034991184E-06 -2.1037356578E-04
     -1.2165561346E-05
      3.6068155813E-01 -1.2747208423E-01  4.2069327083E-04  6.3741786416E-06  2.8652408397E-03 -6.9971979539E-05 -2.5070735635E-04
     -1.8423212944E-05
      3.1783932621E-01 -1.4932189354E-01  4.4570234549E-04  4.3222460462E-06  2.6339096362E-03 -1.2259874167E-04 -3.0829685922E-04
     -2.2262790693E-05
      2.4463956246E-01 -1.7371253664E-01  4.7360559288E-04  2.0278870728E-06  2.0573738263E-03 -1.4712048116E-04 -4.0832916851E-04
     -2.2287460719E-05
      1.8251647902E-01 -1.8742273473E-01  4.9314076788E-04  6.7149504020E-07  1.4525457088E-03 -1.2555735259E-04 -4.9920681837E-04
     -1.7791913850E-05
      1.3869949037E-01 -1.9373617418E-01  5.0763726303E-04 -1.0400685629E-07  9.7233999791E-04 -8.8185067968E-05 -5.6734081399E-04
     -1.2191358382E-05
      1.1019192750E-01 -1.9591527518E-01  5.1912293564E-04 -5.4183976220E-07  6.5106014810E-04 -5.5111982483E-05 -6.1180307810E-04
     -7.4912428330E-06
      2.0076155991E+01 -1.0000000000E+01  2.0000000000E+00  1.0000000000E+00  1.5000000000E+00  0.0000000000E+00  0.0000000000E+00
      0.0000000000E+00  0.0000000000E+00  0.0000000000E+00  6.1581550448E+02  0.0000000000E+00  0.0000000000E+00  0.0000000000E+00
      0.0000000000E+00  0.0000000000E+00  0.0000000000E+00  0.0000000000E+00  0.0000000000E+00  0.0000000000E+00
    1    1    9    1    1    1    1    9    5
      0.0000000000E+00 -5.5073092019E+01 -4.7339884311E+01  1.1156218363E-02  4.4733873043E-14  1.1156218378E-02 -1.3517593772E-14
      3.8111243721E-02 -2.5588056995E-14
      2.0000000000E-01 -1.0000000000E+01  2.0000000000E+00  1.0000000000E+00  1.5000000000E+00  0.0000000000E+00  0.0000000000E+00
      0.0000000000E+00  0.0000000000E+00  0.0000000000E+00  0.0000000000E+00  0.0000000000E+00  0.0000000000E+00  0.0000000000E+00
      0.0000000000E+00  0.0000000000E+00  0.0000000000E+00  0.0000000000E+00  0.0000000000E+00  0.0000000000E+00
    1   22    3    2    1    1    1    9    5
      0.0000000000E+00 -4.7398685060E+01 -4.8576119092E+01  4.0865644737E-02 -1.7820454992E-29  4.0865644737E-02  0.0000000000E+00
      3.1429597259E-02 -5.2582737852E-29
      2.1563098996E+00 -1.0000000000E+01  2.0000000000E+00  1.0000000000E+00  1.5000000000E+00  0.0000000000E+00  0.0000000000E+00
      0.0000000000E+00  0.0000000000E+00  0.0000000000E+00  4.0200093932E+02  0.0000000000E+00  0.0000000000E+00  0.0000000000E+00
      0.0000000000E+00  0.0000000000E+00  0.0000000000E+00  0.0000000000E+00  0.0000000000E+00  0.0000000000E+00
    1   50    4    3    1    1    1    9    5
      0.0000000000E+00 -4.0694074601E+01 -5.2176135804E+01  9.6097951453E-02  2.0885953388E-26  9.6097951453E-02  0.0000000000E+00
      1.7215333514E-02 -1.0113849248E-24
      1.3178049632E+01 -1.0000000000E+01  2.0000000000E+00  1.0000000000E+00  1.5000000000E+00  0.0000000000E+00  0.0000000000E+00
      0.0000000000E+00  0.0000000000E+00  0.0000000000E+00  0.0000000000E+00  0.0000000000E+00  0.0000000000E+00  0.0000000000E+00
      0.0000000000E+00  0.0000000000E+00  0.0000000000E+00  0.0000000000E+00  0.0000000000E+00  0.0000000000E+00
    1   65    9    4    1    1    1    9    5
      0.0000000000E+00 -3.9801564625E+01 -5.3575973204E+01  1.0460146878E-01 -2.1177303226E-23  1.0460146878E-01  0.0000000000E+00
      1.3457960150E-02  2.0860991608E-23
      2.0488481580E+01 -1.0000000000E+01  2.0000000000E+00  1.0000000000E+00  1.5000000000E+00  0.0000000000E+00  0.0000000000E+00
      0.0000000000E+00  0.0000000000E+00  0.0000000000E+00  0.0000000000E+00  0.0000000000E+00  0.0000000000E+00  0.0000000000E+00
      0.0000000000E+00  0.0000000000E+00  0.0000000000E+00  0.0000000000E+00  0.0000000000E+00  0.0000000000E+00
      0.0000000000E+00  0.0000000000E+00  0.0000000000E+00  0.0000000000E+00  0.0000000000E+00  0.0000000000E+00
