# Supplementary material for: Adaptation and Inhibition Control Pathological Synchronization in a Model of Focal Epileptic Seizure
Source: eNeuro. 2018 Oct 5;5(5):ENEURO.0019-18.2018. doi: 10.1523/ENEURO.0019-18.2018 (PMC6173584; doi:10.1523/ENEURO.0019-18.2018)
Supplement: Extended Data 1 — The code is available as Extended Data. Download Extended Data, ZIP file [file sup_enu-eN-NWR-0019-18-s03.zip › Github/Fig_4/gII/gII.dat]

0.2 -55.0731 -55.0731 2 1 
0.205007 -55.0349 -55.0349 1 1 
0.210049 -54.9966 -54.9966 1 1 
0.220238 -54.9201 -54.9201 1 1 
0.241039 -54.7669 -54.7669 1 1 
0.273316 -54.5366 -54.5366 1 1 
0.324201 -54.1904 -54.1904 1 1 
0.399953 -53.7082 -53.7082 1 1 
0.481845 -53.2249 -53.2249 1 1 
0.570159 -52.7409 -52.7409 1 1 
0.665206 -52.2567 -52.2567 1 1 
0.767341 -51.7728 -51.7728 1 1 
0.876977 -51.2895 -51.2895 1 1 
0.994599 -50.8075 -50.8075 1 1 
1.12077 -50.3272 -50.3272 1 1 
1.25617 -49.8491 -49.8491 1 1 
1.40156 -49.3738 -49.3738 1 1 
1.55782 -48.9022 -48.9022 1 1 
1.72596 -48.4349 -48.4349 1 1 
1.90705 -47.973 -47.973 1 1 
2.10225 -47.5177 -47.5177 1 1 
2.15631 -47.3987 -47.3987 2 1 
2.37102 -46.9537 -46.9537 2 1 
2.60244 -46.5186 -46.5186 2 1 
2.85153 -46.0954 -46.0954 2 1 
3.11903 -45.6858 -45.6858 2 1 
3.40536 -45.2917 -45.2917 2 1 
3.71056 -44.9148 -44.9148 2 1 
4.03426 -44.5565 -44.5565 2 1 
4.37574 -44.2178 -44.2178 2 1 
4.73394 -43.8994 -43.8994 2 1 
5.10757 -43.6013 -43.6013 2 1 
5.49521 -43.3233 -43.3233 2 1 
5.89543 -43.0645 -43.0645 2 1 
6.3068 -42.8243 -42.8243 2 1 
6.72798 -42.6013 -42.6013 2 1 
7.15776 -42.3945 -42.3945 2 1 
7.59504 -42.2026 -42.2026 2 1 
8.03887 -42.0244 -42.0244 2 1 
8.4884 -41.8588 -41.8588 2 1 
8.94291 -41.7046 -41.7046 2 1 
9.40178 -41.561 -41.561 2 1 
9.86445 -41.4269 -41.4269 2 1 
10.3305 -41.3015 -41.3015 2 1 
10.7994 -41.184 -41.184 2 1 
11.271 -41.0738 -41.0738 2 1 
11.7449 -40.9703 -40.9703 2 1 
12.2209 -40.8728 -40.8728 2 1 
12.6986 -40.7809 -40.7809 2 1 
13.178 -40.6941 -40.6941 2 1 
13.6589 -40.612 -40.612 2 1 
14.1412 -40.5342 -40.5342 2 1 
14.6246 -40.4605 -40.4605 2 1 
15.1092 -40.3905 -40.3905 2 1 
15.5947 -40.3239 -40.3239 2 1 
16.0811 -40.2604 -40.2604 2 1 
16.5683 -40.2 -40.2 2 1 
17.0563 -40.1423 -40.1423 2 1 
17.5449 -40.0871 -40.0871 2 1 
18.0342 -40.0344 -40.0344 2 1 
18.5241 -39.9839 -39.9839 2 1 
19.0145 -39.9355 -39.9355 2 1 
19.5054 -39.889 -39.889 2 1 
19.9967 -39.8444 -39.8444 2 1 
20.4885 -39.8016 -39.8016 2 1 
2.15631 -47.3987 -47.3987 4 2 
2.15631 -47.3746 -47.4228 4 2 
2.1563 -47.3974 -47.4 3 2 
2.15639 -47.3036 -47.4937 3 2 
2.15712 -47.1103 -47.6858 3 2 
2.1596 -46.8192 -47.973 3 2 
2.16648 -46.3799 -48.4003 3 2 
2.18245 -45.7633 -48.9911 3 2 
2.20627 -45.1384 -49.5775 3 2 
2.23852 -44.5014 -50.1582 3 2 
2.28003 -43.8537 -50.7281 3 2 
2.33188 -43.1886 -51.2861 3 2 
2.39549 -42.5067 -51.8384 3 2 
2.47262 -41.8117 -52.3675 3 2 
2.56538 -41.1039 -52.8925 3 2 
2.67617 -40.3689 -53.395 3 2 
2.80754 -39.6361 -53.8666 3 2 
2.96182 -38.884 -54.3092 3 2 
3.14078 -38.1512 -54.7384 3 2 
3.34536 -37.4302 -55.1312 3 2 
3.57553 -36.7341 -55.491 3 2 
3.83052 -36.072 -55.8065 3 2 
4.10901 -35.4635 -56.0997 3 2 
4.4094 -34.8662 -56.3643 3 2 
4.72995 -34.3244 -56.6104 3 2 
5.06893 -33.8281 -56.826 3 2 
5.42459 -33.3604 -57.0179 3 2 
5.79524 -32.9424 -57.1958 3 2 
6.17934 -32.538 -57.3478 3 2 
6.5754 -32.1606 -57.4827 3 2 
6.98203 -31.829 -57.6213 3 2 
7.39811 -31.5079 -57.7324 3 2 
7.82249 -31.2242 -57.8321 3 2 
8.25419 -30.9566 -57.8987 3 2 
8.69242 -30.7001 -57.9831 3 2 
9.13636 -30.471 -58.0597 3 2 
9.5854 -30.2848 -58.1189 3 2 
10.0389 -30.0635 -58.1831 3 2 
10.4965 -29.864 -58.2417 3 2 
10.9576 -29.6834 -58.2936 3 2 
11.4218 -29.5201 -58.3427 3 2 
11.889 -29.3713 -58.3876 3 2 
12.3586 -29.2494 -58.4305 3 2 
12.8306 -29.1282 -58.4677 3 2 
13.3046 -28.982 -58.5018 3 2 
13.7804 -28.8449 -58.523 3 2 
14.2579 -28.7179 -58.5475 3 2 
14.737 -28.6005 -58.5693 3 2 
15.2174 -28.4918 -58.6057 3 2 
15.6991 -28.3907 -58.6256 3 2 
16.182 -28.2966 -58.6434 3 2 
16.6659 -28.2091 -58.6721 3 2 
17.1508 -28.1273 -58.6907 3 2 
17.6365 -28.0506 -58.7078 3 2 
18.123 -27.9769 -58.7204 3 2 
18.6104 -27.9057 -58.7365 3 2 
19.0983 -27.8255 -58.7514 3 2 
19.587 -27.7472 -58.761 3 2 
20.0762 -27.6762 -58.7705 3 2 
0.2 -55.0731 -55.0731 2 1 
0.195028 -55.1113 -55.1113 1 1 
0.19009 -55.1495 -55.1495 1 1 
0.180317 -55.2258 -55.2258 1 1 
0.161182 -55.3783 -55.3783 1 1 
0.133488 -55.6065 -55.6065 1 1 
0.0941631 -55.9475 -55.9475 1 1 
0.0437989 -56.4184 -56.4184 1 1 
-0.00184646 -56.8856 -56.8856 1 1 
-0.043029 -57.3488 -57.3488 1 1 
-0.0800083 -57.8076 -57.8076 1 1 
-0.113046 -58.2618 -58.2618 1 1 
-0.142402 -58.7109 -58.7109 1 1 
-0.168337 -59.1547 -59.1547 1 1 
-0.191102 -59.5929 -59.5929 1 1 
-0.210947 -60.0252 -60.0252 1 1 
-0.228109 -60.4512 -60.4512 1 1 
-0.24282 -60.8706 -60.8706 1 1 
-0.255298 -61.2831 -61.2831 1 1 
-0.265753 -61.6884 -61.6884 1 1 
-0.274381 -62.086 -62.086 1 1 
-0.281371 -62.4756 -62.4756 1 1 
-0.286896 -62.8568 -62.8568 1 1 
-0.291123 -63.229 -63.229 1 1 
-0.294206 -63.5918 -63.5918 1 1 
-0.296289 -63.9448 -63.9448 1 1 
-0.297508 -64.2874 -64.2874 1 1 
-0.297989 -64.6192 -64.6192 1 1 
-0.298007 -64.7001 -64.7001 2 1 
-0.297729 -65.0176 -65.0176 2 1 
-0.296964 -65.3232 -65.3232 2 1 
-0.29581 -65.6164 -65.6164 2 1 
-0.294356 -65.897 -65.897 2 1 
-0.292684 -66.1645 -66.1645 2 1 
-0.290868 -66.4188 -66.4188 2 1 
-0.288972 -66.6597 -66.6597 2 1 
-0.287052 -66.8872 -66.8872 2 1 
-0.285159 -67.1014 -67.1014 2 1 
-0.283333 -67.3024 -67.3024 2 1 
-0.281608 -67.4904 -67.4904 2 1 
-0.280012 -67.6659 -67.6659 2 1 
-0.278566 -67.8291 -67.8291 2 1 
-0.277284 -67.9807 -67.9807 2 1 
-0.276179 -68.121 -68.121 2 1 
-0.275255 -68.2507 -68.2507 2 1 
-0.274515 -68.3704 -68.3704 2 1 
-0.273959 -68.4805 -68.4805 2 1 
-0.273584 -68.5818 -68.5818 2 1 
-0.273384 -68.6748 -68.6748 2 1 
-0.273345 -68.7342 -68.7342 2 1 
-0.273425 -68.8145 -68.8145 1 1 
-0.273661 -68.8881 -68.8881 1 1 
-0.274044 -68.9553 -68.9553 1 1 
-0.274564 -69.0168 -69.0168 1 1 
-0.275212 -69.073 -69.073 1 1 
-0.275979 -69.1242 -69.1242 1 1 
-0.276856 -69.171 -69.171 1 1 
-0.277833 -69.2136 -69.2136 1 1 
-0.278901 -69.2525 -69.2525 1 1 
-0.280054 -69.2879 -69.2879 1 1 
-0.281281 -69.3202 -69.3202 1 1 
-0.282577 -69.3496 -69.3496 1 1 
-0.283933 -69.3764 -69.3764 1 1 
-0.285344 -69.4007 -69.4007 1 1 
-0.286802 -69.4229 -69.4229 1 1 
-0.288302 -69.4431 -69.4431 1 1 
-0.289839 -69.4614 -69.4614 1 1 
-0.291408 -69.4781 -69.4781 1 1 
-0.293003 -69.4933 -69.4933 1 1 
-0.29462 -69.5071 -69.5071 1 1 
-0.296257 -69.5197 -69.5197 1 1 
-0.297907 -69.5311 -69.5311 1 1 
-0.29957 -69.5415 -69.5415 1 1 
-0.301241 -69.5509 -69.5509 1 1 
-0.302917 -69.5595 -69.5595 1 1 
-0.304597 -69.5673 -69.5673 1 1 
-0.306277 -69.5744 -69.5744 1 1 
-0.307956 -69.5808 -69.5808 1 1 
-0.309631 -69.5867 -69.5867 1 1 
-0.311302 -69.592 -69.592 1 1 
-0.312966 -69.5969 -69.5969 1 1 
-0.314622 -69.6013 -69.6013 1 1 
-0.316269 -69.6053 -69.6053 1 1 
-0.317905 -69.6089 -69.6089 1 1 
-0.319531 -69.6122 -69.6122 1 1 
-0.321144 -69.6152 -69.6152 1 1 
-0.322745 -69.6179 -69.6179 1 1 
-0.324332 -69.6204 -69.6204 1 1 
-0.325904 -69.6227 -69.6227 1 1 
-0.327463 -69.6247 -69.6247 1 1 
-0.329006 -69.6266 -69.6266 1 1 
-0.330534 -69.6283 -69.6283 1 1 
-0.332046 -69.6298 -69.6298 1 1 
-0.333542 -69.6312 -69.6312 1 1 
-0.335022 -69.6325 -69.6325 1 1 
-0.336486 -69.6336 -69.6336 1 1 
-0.337934 -69.6347 -69.6347 1 1 
-0.339365 -69.6356 -69.6356 1 1 
-0.34078 -69.6365 -69.6365 1 1 
-0.342178 -69.6373 -69.6373 1 1 
-0.34356 -69.638 -69.638 1 1 
-0.344926 -69.6386 -69.6386 1 1 
-0.346275 -69.6392 -69.6392 1 1 
-0.347608 -69.6398 -69.6398 1 1 
-0.348925 -69.6403 -69.6403 1 1 
-0.350226 -69.6407 -69.6407 1 1 
-0.351511 -69.6411 -69.6411 1 1 
-0.352781 -69.6415 -69.6415 1 1 
-0.354035 -69.6418 -69.6418 1 1 
-0.355274 -69.6421 -69.6421 1 1 
-0.356497 -69.6424 -69.6424 1 1 
-0.357705 -69.6426 -69.6426 1 1 
-0.358899 -69.6428 -69.6428 1 1 
-0.360078 -69.6431 -69.6431 1 1 
-0.361242 -69.6432 -69.6432 1 1 
-0.362393 -69.6434 -69.6434 1 1 
-0.363529 -69.6436 -69.6436 1 1 
-0.364651 -69.6437 -69.6437 1 1 
-0.36576 -69.6438 -69.6438 1 1 
-0.366855 -69.6439 -69.6439 1 1 
-0.367937 -69.6441 -69.6441 1 1 
-0.369006 -69.6442 -69.6442 1 1 
-0.370062 -69.6442 -69.6442 1 1 
-0.371105 -69.6443 -69.6443 1 1 
-0.372136 -69.6444 -69.6444 1 1 
-0.373154 -69.6445 -69.6445 1 1 
-0.37416 -69.6445 -69.6445 1 1 
-0.375155 -69.6446 -69.6446 1 1 
-0.376138 -69.6446 -69.6446 1 1 
-0.377109 -69.6447 -69.6447 1 1 
-0.378069 -69.6447 -69.6447 1 1 
-0.379017 -69.6447 -69.6447 1 1 
-0.379955 -69.6448 -69.6448 1 1 
-0.380882 -69.6448 -69.6448 1 1 
-0.381798 -69.6448 -69.6448 1 1 
-0.382704 -69.6449 -69.6449 1 1 
-0.383599 -69.6449 -69.6449 1 1 
-0.384484 -69.6449 -69.6449 1 1 
-0.38536 -69.6449 -69.6449 1 1 
-0.386225 -69.6449 -69.6449 1 1 
-0.387081 -69.6449 -69.6449 1 1 
-0.387927 -69.645 -69.645 1 1 
-0.388764 -69.645 -69.645 1 1 
-0.389592 -69.645 -69.645 1 1 
-0.39041 -69.645 -69.645 1 1 
-0.39122 -69.645 -69.645 1 1 
-0.392021 -69.645 -69.645 1 1 
-0.392813 -69.645 -69.645 1 1 
-0.393597 -69.645 -69.645 1 1 
-0.394373 -69.645 -69.645 1 1 
-0.39514 -69.645 -69.645 1 1 
-0.395899 -69.645 -69.645 1 1 
-0.39665 -69.6451 -69.6451 1 1 
-0.397393 -69.6451 -69.6451 1 1 
-0.398128 -69.6451 -69.6451 1 1 
-0.398856 -69.6451 -69.6451 1 1 
-0.399576 -69.6451 -69.6451 1 1 
-0.400289 -69.6451 -69.6451 1 1 
-0.400995 -69.6451 -69.6451 1 1 
-0.401693 -69.6451 -69.6451 1 1 
-0.402385 -69.6451 -69.6451 1 1 
-0.403069 -69.6451 -69.6451 1 1 
-0.403747 -69.6451 -69.6451 1 1 
-0.404417 -69.6451 -69.6451 1 1 
-0.405081 -69.6451 -69.6451 1 1 
-0.405739 -69.6451 -69.6451 1 1 
-0.40639 -69.6451 -69.6451 1 1 
-0.407035 -69.6451 -69.6451 1 1 
-0.407673 -69.6451 -69.6451 1 1 
-0.408305 -69.6451 -69.6451 1 1 
-0.408932 -69.6451 -69.6451 1 1 
-0.409552 -69.6451 -69.6451 1 1 
-0.410166 -69.6451 -69.6451 1 1 
-0.410774 -69.6451 -69.6451 1 1 
-0.411377 -69.6451 -69.6451 1 1 
-0.411974 -69.6451 -69.6451 1 1 
-0.412565 -69.6451 -69.6451 1 1 
-0.413151 -69.6451 -69.6451 1 1 
-0.413731 -69.6451 -69.6451 1 1 
-0.414306 -69.6451 -69.6451 1 1 
-0.414876 -69.6451 -69.6451 1 1 
-0.41544 -69.6451 -69.6451 1 1 
-0.416 -69.6451 -69.6451 1 1 
-0.416554 -69.6451 -69.6451 1 1 
-0.417103 -69.6451 -69.6451 1 1 
-0.417647 -69.6451 -69.6451 1 1 
-0.418187 -69.6451 -69.6451 1 1 
-0.418721 -69.6451 -69.6451 1 1 
-0.419251 -69.6451 -69.6451 1 1 
-0.419776 -69.6451 -69.6451 1 1 
-0.420297 -69.6451 -69.6451 1 1 
-0.420813 -69.6451 -69.6451 1 1 
-0.421324 -69.6451 -69.6451 1 1 
-0.421831 -69.6451 -69.6451 1 1 
-0.422334 -69.6451 -69.6451 1 1 
-0.422832 -69.6451 -69.6451 1 1 
-0.423326 -69.6451 -69.6451 1 1 
-0.423816 -69.6451 -69.6451 1 1 
-0.424301 -69.6451 -69.6451 1 1 
-0.424783 -69.6451 -69.6451 1 1 
