# Supplementary material for: Adaptation and Inhibition Control Pathological Synchronization in a Model of Focal Epileptic Seizure
Source: eNeuro. 2018 Oct 5;5(5):ENEURO.0019-18.2018. doi: 10.1523/ENEURO.0019-18.2018 (PMC6173584; doi:10.1523/ENEURO.0019-18.2018)
Supplement: Extended Data 1 — The code is available as Extended Data. Download Extended Data, ZIP file [file sup_enu-eN-NWR-0019-18-s03.zip › Github/Fig_4/gAHP/gAHP.auto]

5 6 1 2 3 4 0
11 10
14 10
17 10
20 10
23 10
26 10
29 10
32 10
35 10
15 200 50 
-0.02 0.001 0.5 
-20 20 0 1000
0.429493 -62.7401 3.27322 -28.1445 0 2 
320
1 1 9 1 0 1 0 1 0
5 -10 0.5 0.2 1.5 69.6251 0 
-52.640163 -52.640163 -52.640163 -52.640163 0.000000 0.000000
-45.570443 -45.570443 -45.570443 -45.570443 0.000000 0.000000
0.017209 0.017209 0.017209 0.017209 0.000000 0.000000
-0.000000 -0.000000 -0.000000 -0.000000 0.000000 0.000000
0.017209 0.017209 0.017209 0.017209 0.000000 0.000000
-0.000000 -0.000000 -0.000000 -0.000000 0.000000 0.000000
0.049413 0.049413 0.049413 0.049413 0.000000 0.000000
-0.000000 -0.000000 -0.000000 -0.000000 0.000000 0.000000
1 -2 0 0 1 1 0 1 0
5.02441 -10 0.5 0.2 1.5 69.6568 0 
-52.664685 -52.664685 -52.664685 -52.664685 0.006774 0.000000
-45.590512 -45.590512 -45.590512 -45.590512 0.367519 0.000000
0.017135 0.017135 0.017135 0.017135 0.738603 0.134183
-0.000000 -0.000000 -0.000000 -0.000000 0.738603 -0.134183
0.017135 0.017135 0.017135 0.017135 0.860087 0.000000
0.000000 0.000000 0.000000 0.000000 0.913883 0.000000
0.049273 0.049273 0.049273 0.049273 0.990152 0.018644
-0.000000 -0.000000 -0.000000 -0.000000 0.990152 -0.018644
1 -3 0 0 2 1 0 1 0
5.04893 -10 0.5 0.2 1.5 69.6884 0 
-52.689162 -52.689162 -52.689162 -52.689162 0.006774 0.000000
-45.610499 -45.610499 -45.610499 -45.610499 0.367519 0.000000
0.017061 0.017061 0.017061 0.017061 0.738741 0.134043
-0.000000 -0.000000 -0.000000 -0.000000 0.738741 -0.134043
0.017061 0.017061 0.017061 0.017061 0.860203 0.000000
0.000000 0.000000 0.000000 0.000000 0.913882 0.000000
0.049134 0.049134 0.049134 0.049134 0.990061 0.018614
0.000000 0.000000 0.000000 0.000000 0.990061 -0.018614
1 -4 0 0 3 1 0 1 0
5.09832 -10 0.5 0.2 1.5 69.7513 0 
-52.737976 -52.737976 -52.737976 -52.737976 0.006774 0.000000
-45.650225 -45.650225 -45.650225 -45.650225 0.367519 0.000000
0.016916 0.016916 0.016916 0.016916 0.739015 0.133764
0.000000 0.000000 0.000000 0.000000 0.739015 -0.133764
0.016916 0.016916 0.016916 0.016916 0.860436 0.000000
0.000000 0.000000 0.000000 0.000000 0.913879 0.000000
0.048860 0.048860 0.048860 0.048860 0.989880 0.018553
0.000000 0.000000 0.000000 0.000000 0.989880 -0.018553
1 -5 0 0 4 1 0 1 0
5.19845 -10 0.5 0.2 1.5 69.876 0 
-52.835028 -52.835028 -52.835028 -52.835028 0.006773 0.000000
-45.728679 -45.728679 -45.728679 -45.728679 0.367520 0.000000
0.016631 0.016631 0.016631 0.016631 0.739556 0.133208
0.000000 0.000000 0.000000 0.000000 0.739556 -0.133208
0.016631 0.016631 0.016631 0.016631 0.860898 0.000000
0.000000 0.000000 0.000000 0.000000 0.913871 0.000000
0.048320 0.048320 0.048320 0.048320 0.989517 0.018425
0.000000 0.000000 0.000000 0.000000 0.989517 -0.018425
1 -6 0 0 5 1 0 1 0
5.35199 -10 0.5 0.2 1.5 70.0603 0 
-52.979111 -52.979111 -52.979111 -52.979111 0.006772 0.000000
-45.843850 -45.843850 -45.843850 -45.843850 0.367521 0.000000
0.016215 0.016215 0.016215 0.016215 0.740349 0.132379
-0.000000 -0.000000 -0.000000 -0.000000 0.740349 -0.132379
0.016215 0.016215 0.016215 0.016215 0.861581 0.000000
0.000000 0.000000 0.000000 0.000000 0.913855 0.000000
0.047534 0.047534 0.047534 0.047534 0.988972 0.018217
0.000000 0.000000 0.000000 0.000000 0.988972 -0.018217
1 -7 0 0 6 1 0 1 0
5.5897 -10 0.5 0.2 1.5 70.3304 0 
-53.191673 -53.191673 -53.191673 -53.191673 0.006772 0.000000
-46.010905 -46.010905 -46.010905 -46.010905 0.367522 0.000000
0.015618 0.015618 0.015618 0.015618 0.741496 0.131152
-0.000000 -0.000000 -0.000000 -0.000000 0.741496 -0.131152
0.015618 0.015618 0.015618 0.015618 0.862582 0.000000
0.000000 0.000000 0.000000 0.000000 0.913822 0.000000
0.046410 0.046410 0.046410 0.046410 0.988151 0.017870
0.000000 0.000000 0.000000 0.000000 0.988151 -0.017870
1 -8 0 0 7 1 0 1 0
5.9341 -10 0.5 0.2 1.5 70.6922 0 
-53.479293 -53.479293 -53.479293 -53.479293 0.006770 0.000000
-46.231506 -46.231506 -46.231506 -46.231506 0.367523 0.000000
0.014843 0.014843 0.014843 0.014843 0.743005 0.129482
0.000000 0.000000 0.000000 0.000000 0.743005 -0.129482
0.014843 0.014843 0.014843 0.014843 0.863925 0.000000
0.000000 0.000000 0.000000 0.000000 0.913762 0.000000
0.044953 0.044953 0.044953 0.044953 0.987011 0.017314
0.000000 0.000000 0.000000 0.000000 0.987011 -0.017314
1 -9 0 0 8 1 0 1 0
6.29415 -10 0.5 0.2 1.5 71.0382 0 
-53.757433 -53.757433 -53.757433 -53.757433 0.006769 0.000000
-46.438857 -46.438857 -46.438857 -46.438857 0.367524 0.000000
0.014128 0.014128 0.014128 0.014128 0.744417 0.127861
0.000000 0.000000 0.000000 0.000000 0.744417 -0.127861
0.014128 0.014128 0.014128 0.014128 0.865211 0.000000
0.000000 0.000000 0.000000 0.000000 0.913693 0.000000
0.043612 0.043612 0.043612 0.043612 0.985874 0.016669
0.000000 0.000000 0.000000 0.000000 0.985874 -0.016669
1 -10 0 0 9 1 0 1 0
6.66876 -10 0.5 0.2 1.5 71.3682 0 
-54.025582 -54.025582 -54.025582 -54.025582 0.006769 0.000000
-46.633180 -46.633180 -46.633180 -46.633180 0.367525 0.000000
0.013468 0.013468 0.013468 0.013468 0.745731 0.126292
0.000000 0.000000 0.000000 0.000000 0.745731 -0.126292
0.013468 0.013468 0.013468 0.013468 0.866440 0.000000
0.000000 0.000000 0.000000 0.000000 0.913622 0.000000
0.042380 0.042380 0.042380 0.042380 0.984744 0.015926
-0.000000 -0.000000 -0.000000 -0.000000 0.984744 -0.015926
1 -11 0 0 10 1 0 1 0
7.05672 -10 0.5 0.2 1.5 71.6821 0 
-54.283420 -54.283420 -54.283420 -54.283420 0.006768 0.000000
-46.814862 -46.814862 -46.814862 -46.814862 0.367525 0.000000
0.012861 0.012861 0.012861 0.012861 0.746952 0.124779
-0.000000 -0.000000 -0.000000 -0.000000 0.746952 -0.124779
0.012861 0.012861 0.012861 0.012861 0.867612 0.000000
0.000000 0.000000 0.000000 0.000000 0.913555 0.000000
0.041251 0.041251 0.041251 0.041251 0.983624 0.015077
-0.000000 -0.000000 -0.000000 -0.000000 0.983624 -0.015077
1 -12 0 0 11 1 0 1 0
7.45677 -10 0.5 0.2 1.5 71.9802 0 
-54.530814 -54.530814 -54.530814 -54.530814 0.006767 0.000000
-46.984427 -46.984427 -46.984427 -46.984427 0.367525 0.000000
0.012302 0.012302 0.012302 0.012302 0.748082 0.123325
-0.000000 -0.000000 -0.000000 -0.000000 0.748082 -0.123325
0.012302 0.012302 0.012302 0.012302 0.868726 0.000000
0.000000 0.000000 0.000000 0.000000 0.913498 0.000000
0.040217 0.040217 0.040217 0.040217 0.982518 0.014106
-0.000000 -0.000000 -0.000000 -0.000000 0.982518 -0.014106
1 -13 0 0 12 1 0 1 0
7.86769 -10 0.5 0.2 1.5 72.2629 0 
-54.767796 -54.767796 -54.767796 -54.767796 0.006766 0.000000
-47.142499 -47.142499 -47.142499 -47.142499 0.367526 0.000000
0.011788 0.011788 0.011788 0.011788 0.749126 0.121931
-0.000000 -0.000000 -0.000000 -0.000000 0.749126 -0.121931
0.011788 0.011788 0.011788 0.011788 0.869785 0.000000
0.000000 0.000000 0.000000 0.000000 0.913454 0.000000
0.039271 0.039271 0.039271 0.039271 0.981426 0.012994
-0.000000 -0.000000 -0.000000 -0.000000 0.981426 -0.012994
1 -14 0 0 13 1 0 1 0
8.28828 -10 0.5 0.2 1.5 72.5308 0 
-54.994535 -54.994535 -54.994535 -54.994535 0.006766 0.000000
-47.289764 -47.289764 -47.289764 -47.289764 0.367526 0.000000
0.011316 0.011316 0.011316 0.011316 0.750088 0.120595
0.000000 0.000000 0.000000 0.000000 0.750088 -0.120595
0.011316 0.011316 0.011316 0.011316 0.870791 0.000000
0.000000 0.000000 0.000000 0.000000 0.913429 0.000000
0.038403 0.038403 0.038403 0.038403 0.980351 0.011704
-0.000000 -0.000000 -0.000000 -0.000000 0.980351 -0.011704
1 -15 0 0 14 1 0 1 0
8.71746 -10 0.5 0.2 1.5 72.7847 0 
-55.211310 -55.211310 -55.211310 -55.211310 0.006765 0.000000
-47.426945 -47.426945 -47.426945 -47.426945 0.367526 0.000000
0.010881 0.010881 0.010881 0.010881 0.750975 0.119319
0.000000 0.000000 0.000000 0.000000 0.750975 -0.119319
0.010881 0.010881 0.010881 0.010881 0.871745 0.000000
0.000000 0.000000 0.000000 0.000000 0.913426 0.000000
0.037608 0.037608 0.037608 0.037608 0.979293 0.010177
0.000000 0.000000 0.000000 0.000000 0.979293 -0.010177
1 -16 0 0 15 1 0 1 0
9.1542 -10 0.5 0.2 1.5 73.0251 0 
-55.418481 -55.418481 -55.418481 -55.418481 0.006764 0.000000
-47.554767 -47.554767 -47.554767 -47.554767 0.367525 0.000000
0.010479 0.010479 0.010479 0.010479 0.751792 0.118098
-0.000000 -0.000000 -0.000000 -0.000000 0.751792 -0.118098
0.010479 0.010479 0.010479 0.010479 0.872649 0.000000
0.000000 0.000000 0.000000 0.000000 0.913449 0.000000
0.036878 0.036878 0.036878 0.036878 0.978250 0.008286
-0.000000 -0.000000 -0.000000 -0.000000 0.978250 -0.008286
1 -17 0 0 16 1 0 1 0
9.59759 -10 0.5 0.2 1.5 73.253 0 
-55.616461 -55.616461 -55.616461 -55.616461 0.006764 0.000000
-47.673944 -47.673944 -47.673944 -47.673944 0.367525 0.000000
0.010109 0.010109 0.010109 0.010109 0.752542 0.116933
-0.000000 -0.000000 -0.000000 -0.000000 0.752542 -0.116933
0.010109 0.010109 0.010109 0.010109 0.873507 0.000000
0.000000 0.000000 0.000000 0.000000 0.913501 0.000000
0.036208 0.036208 0.036208 0.036208 0.977224 0.005688
0.000000 0.000000 0.000000 0.000000 0.977224 -0.005688
1 -18 0 0 17 1 0 1 0
10.0468 -10 0.5 0.2 1.5 73.469 0 
-55.805695 -55.805695 -55.805695 -55.805695 0.006763 0.000000
-47.785161 -47.785161 -47.785161 -47.785161 0.367524 0.000000
0.009767 0.009767 0.009767 0.009767 0.753233 0.115819
-0.000000 -0.000000 -0.000000 -0.000000 0.753233 -0.115819
0.009767 0.009767 0.009767 0.009767 0.874320 0.000000
0.000000 0.000000 0.000000 0.000000 0.913584 0.000000
0.035590 0.035590 0.035590 0.035590 0.973911 0.000000
0.000000 0.000000 0.000000 0.000000 0.978513 0.000000
1 -19 0 0 18 1 0 1 0
10.5012 -10 0.5 0.2 1.5 73.6741 0 
-55.986646 -55.986646 -55.986646 -55.986646 0.006763 0.000000
-47.889064 -47.889064 -47.889064 -47.889064 0.367524 0.000000
0.009450 0.009450 0.009450 0.009450 0.753868 0.114754
-0.000000 -0.000000 -0.000000 -0.000000 0.753868 -0.114754
0.009450 0.009450 0.009450 0.009450 0.875090 0.000000
0.000000 0.000000 0.000000 0.000000 0.913703 0.000000
0.035020 0.035020 0.035020 0.035020 0.968560 0.000000
-0.000000 -0.000000 -0.000000 -0.000000 0.981866 0.000000
1 -20 0 0 19 1 0 1 0
10.9601 -10 0.5 0.2 1.5 73.8688 0 
-56.159774 -56.159774 -56.159774 -56.159774 0.006763 0.000000
-47.986260 -47.986260 -47.986260 -47.986260 0.367523 0.000000
0.009156 0.009156 0.009156 0.009156 0.754452 0.113735
-0.000000 -0.000000 -0.000000 -0.000000 0.754452 -0.113735
0.009156 0.009156 0.009156 0.009156 0.875821 0.000000
0.000000 0.000000 0.000000 0.000000 0.913861 0.000000
0.034494 0.034494 0.034494 0.034494 0.965029 0.000000
-0.000000 -0.000000 -0.000000 -0.000000 0.983420 0.000000
1 -21 0 0 20 1 0 1 0
11.423 -10 0.5 0.2 1.5 74.054 0 
-56.325534 -56.325534 -56.325534 -56.325534 0.006762 0.000000
-48.077305 -48.077305 -48.077305 -48.077305 0.367523 0.000000
0.008882 0.008882 0.008882 0.008882 0.754989 0.112761
0.000000 0.000000 0.000000 0.000000 0.754989 -0.112761
0.008882 0.008882 0.008882 0.008882 0.876513 0.000000
0.000000 0.000000 0.000000 0.000000 0.914061 0.000000
0.034006 0.034006 0.034006 0.034006 0.962011 0.000000
0.000000 0.000000 0.000000 0.000000 0.984479 0.000000
1 -22 0 0 21 1 0 1 0
11.8893 -10 0.5 0.2 1.5 74.2303 0 
-56.484364 -56.484364 -56.484364 -56.484364 0.006762 0.000000
-48.162714 -48.162714 -48.162714 -48.162714 0.367522 0.000000
0.008628 0.008628 0.008628 0.008628 0.755482 0.111827
0.000000 0.000000 0.000000 0.000000 0.755482 -0.111827
0.008628 0.008628 0.008628 0.008628 0.877169 0.000000
0.000000 0.000000 0.000000 0.000000 0.914310 0.000000
0.033554 0.033554 0.033554 0.033554 0.959261 0.000000
-0.000000 -0.000000 -0.000000 -0.000000 0.985281 0.000000
1 -23 0 0 22 1 0 1 0
12.3587 -10 0.5 0.2 1.5 74.3982 0 
-56.636685 -56.636685 -56.636685 -56.636685 0.006762 0.000000
-48.242955 -48.242955 -48.242955 -48.242955 0.367521 0.000000
0.008390 0.008390 0.008390 0.008390 0.755936 0.110933
0.000000 0.000000 0.000000 0.000000 0.755936 -0.110933
0.008390 0.008390 0.008390 0.008390 0.877791 0.000000
0.000000 0.000000 0.000000 0.000000 0.914611 0.000000
0.033133 0.033133 0.033133 0.033133 0.956675 0.000000
-0.000000 -0.000000 -0.000000 -0.000000 0.985923 0.000000
1 -24 0 0 23 1 0 1 0
12.8309 -10 0.5 0.2 1.5 74.5585 0 
-56.782893 -56.782893 -56.782893 -56.782893 0.006761 0.000000
-48.318457 -48.318457 -48.318457 -48.318457 0.367520 0.000000
0.008168 0.008168 0.008168 0.008168 0.756354 0.110074
-0.000000 -0.000000 -0.000000 -0.000000 0.756354 -0.110074
0.008168 0.008168 0.008168 0.008168 0.878380 0.000000
0.000000 0.000000 0.000000 0.000000 0.914971 0.000000
0.032741 0.032741 0.032741 0.032741 0.954196 0.000000
0.000000 0.000000 0.000000 0.000000 0.986455 0.000000
1 -25 0 0 24 1 0 1 0
13.3054 -10 0.5 0.2 1.5 74.7116 0 
-56.923364 -56.923364 -56.923364 -56.923364 0.006761 0.000000
-48.389606 -48.389606 -48.389606 -48.389606 0.367519 0.000000
0.007959 0.007959 0.007959 0.007959 0.756738 0.109249
-0.000000 -0.000000 -0.000000 -0.000000 0.756738 -0.109249
0.007959 0.007959 0.007959 0.007959 0.878937 0.000000
0.000000 0.000000 0.000000 0.000000 0.915401 0.000000
0.032374 0.032374 0.032374 0.032374 0.951783 0.000000
0.000000 0.000000 0.000000 0.000000 0.986905 0.000000
1 -26 0 0 25 1 0 1 0
13.7821 -10 0.5 0.2 1.5 74.858 0 
-57.058446 -57.058446 -57.058446 -57.058446 0.006761 0.000000
-48.456756 -48.456756 -48.456756 -48.456756 0.367519 0.000000
0.007764 0.007764 0.007764 0.007764 0.757092 0.108456
-0.000000 -0.000000 -0.000000 -0.000000 0.757092 -0.108456
0.007764 0.007764 0.007764 0.007764 0.879465 0.000000
0.000000 0.000000 0.000000 0.000000 0.915910 0.000000
0.032032 0.032032 0.032032 0.032032 0.949403 0.000000
0.000000 0.000000 0.000000 0.000000 0.987294 0.000000
1 -27 0 0 26 1 0 1 0
14.2607 -10 0.5 0.2 1.5 74.9982 0 
-57.188468 -57.188468 -57.188468 -57.188468 0.006761 0.000000
-48.520223 -48.520223 -48.520223 -48.520223 0.367518 0.000000
0.007580 0.007580 0.007580 0.007580 0.757416 0.107692
0.000000 0.000000 0.000000 0.000000 0.757416 -0.107692
0.007580 0.007580 0.007580 0.007580 0.879964 0.000000
0.000000 0.000000 0.000000 0.000000 0.916517 0.000000
0.031710 0.031710 0.031710 0.031710 0.947026 0.000000
-0.000000 -0.000000 -0.000000 -0.000000 0.987635 0.000000
1 -28 0 0 27 1 0 1 0
14.7411 -10 0.5 0.2 1.5 75.1326 0 
-57.313734 -57.313734 -57.313734 -57.313734 0.006760 0.000000
-48.580299 -48.580299 -48.580299 -48.580299 0.367517 0.000000
0.007407 0.007407 0.007407 0.007407 0.757715 0.106956
0.000000 0.000000 0.000000 0.000000 0.757715 -0.106956
0.007407 0.007407 0.007407 0.007407 0.880435 0.000000
0.000000 0.000000 0.000000 0.000000 0.917244 0.000000
0.031409 0.031409 0.031409 0.031409 0.944616 0.000000
-0.000000 -0.000000 -0.000000 -0.000000 0.987936 0.000000
1 -29 0 0 28 1 0 1 0
15.2229 -10 0.5 0.2 1.5 75.2616 0 
-57.434532 -57.434532 -57.434532 -57.434532 0.006760 0.000000
-48.637246 -48.637246 -48.637246 -48.637246 0.367516 0.000000
0.007244 0.007244 0.007244 0.007244 0.757990 0.106247
0.000000 0.000000 0.000000 0.000000 0.757990 -0.106247
0.007244 0.007244 0.007244 0.007244 0.880880 0.000000
0.000000 0.000000 0.000000 0.000000 0.918131 0.000000
0.031125 0.031125 0.031125 0.031125 0.942126 0.000000
0.000000 0.000000 0.000000 0.000000 0.988205 0.000000
1 -30 0 0 29 1 0 1 0
15.7062 -10 0.5 0.2 1.5 75.3855 0 
-57.551122 -57.551122 -57.551122 -57.551122 0.006760 0.000000
-48.691299 -48.691299 -48.691299 -48.691299 0.367515 0.000000
0.007090 0.007090 0.007090 0.007090 0.758242 0.105561
0.000000 0.000000 0.000000 0.000000 0.758242 -0.105561
0.007090 0.007090 0.007090 0.007090 0.881300 0.000000
0.000000 0.000000 0.000000 0.000000 0.919246 0.000000
0.030857 0.030857 0.030857 0.030857 0.939481 0.000000
-0.000000 -0.000000 -0.000000 -0.000000 0.988447 0.000000
1 -31 0 0 30 1 0 1 0
16.1906 -10 0.5 0.2 1.5 75.5047 0 
-57.663745 -57.663745 -57.663745 -57.663745 0.006760 0.000000
-48.742674 -48.742674 -48.742674 -48.742674 0.367514 0.000000
0.006943 0.006943 0.006943 0.006943 0.758473 0.104899
0.000000 0.000000 0.000000 0.000000 0.758473 -0.104899
0.006943 0.006943 0.006943 0.006943 0.881696 0.000000
0.000000 0.000000 0.000000 0.000000 0.920733 0.000000
0.030605 0.030605 0.030605 0.030605 0.936531 0.000000
0.000000 0.000000 0.000000 0.000000 0.988667 0.000000
1 -32 0 0 31 1 0 1 0
16.6762 -10 0.5 0.2 1.5 75.6194 0 
-57.772628 -57.772628 -57.772628 -57.772628 0.006760 0.000000
-48.791565 -48.791565 -48.791565 -48.791565 0.367513 0.000000
0.006805 0.006805 0.006805 0.006805 0.758685 0.104258
-0.000000 -0.000000 -0.000000 -0.000000 0.758685 -0.104258
0.006805 0.006805 0.006805 0.006805 0.882068 0.000000
0.000000 0.000000 0.000000 0.000000 0.923045 0.000000
0.030366 0.030366 0.030366 0.030366 0.932817 0.000000
-0.000000 -0.000000 -0.000000 -0.000000 0.988867 0.000000
1 -33 0 0 32 1 0 1 0
17.1628 -10 0.5 0.2 1.5 75.73 0 
-57.877980 -57.877980 -57.877980 -57.877980 0.006759 0.000000
-48.838150 -48.838150 -48.838150 -48.838150 0.367512 0.000000
0.006674 0.006674 0.006674 0.006674 0.758879 0.103638
-0.000000 -0.000000 -0.000000 -0.000000 0.758879 -0.103638
0.006674 0.006674 0.006674 0.006674 0.882418 0.000000
0.000000 0.000000 0.000000 0.000000 0.927259 0.003653
0.030140 0.030140 0.030140 0.030140 0.927259 -0.003653
0.000000 0.000000 0.000000 0.000000 0.989051 0.000000
1 -34 0 0 33 1 0 1 0
17.6502 -10 0.5 0.2 1.5 75.8366 0 
-57.979996 -57.979996 -57.979996 -57.979996 0.006759 0.000000
-48.882591 -48.882591 -48.882591 -48.882591 0.367511 0.000000
0.006549 0.006549 0.006549 0.006549 0.759056 0.103036
-0.000000 -0.000000 -0.000000 -0.000000 0.759056 -0.103036
0.006549 0.006549 0.006549 0.006549 0.882746 0.000000
0.000000 0.000000 0.000000 0.000000 0.926614 0.007026
0.029925 0.029925 0.029925 0.029925 0.926614 -0.007026
0.000000 0.000000 0.000000 0.000000 0.989219 0.000000
1 -35 0 0 34 1 0 1 0
18.1385 -10 0.5 0.2 1.5 75.9395 0 
-58.078857 -58.078857 -58.078857 -58.078857 0.006759 0.000000
-48.925035 -48.925035 -48.925035 -48.925035 0.367510 0.000000
0.006430 0.006430 0.006430 0.006430 0.759218 0.102452
-0.000000 -0.000000 -0.000000 -0.000000 0.759218 -0.102452
0.006430 0.006430 0.006430 0.006430 0.883053 0.000000
0.000000 0.000000 0.000000 0.000000 0.925995 0.009181
0.029721 0.029721 0.029721 0.029721 0.925995 -0.009181
0.000000 0.000000 0.000000 0.000000 0.989375 0.000000
1 -36 0 0 35 1 0 1 0
18.6276 -10 0.5 0.2 1.5 76.039 0 
-58.174732 -58.174732 -58.174732 -58.174732 0.006759 0.000000
-48.965617 -48.965617 -48.965617 -48.965617 0.367509 0.000000
0.006316 0.006316 0.006316 0.006316 0.759365 0.101886
-0.000000 -0.000000 -0.000000 -0.000000 0.759365 -0.101886
0.006316 0.006316 0.006316 0.006316 0.883340 0.000000
0.000000 0.000000 0.000000 0.000000 0.925400 0.010871
0.029528 0.029528 0.029528 0.029528 0.925400 -0.010871
0.000000 0.000000 0.000000 0.000000 0.989520 0.000000
1 -37 0 0 36 1 0 1 0
19.1173 -10 0.5 0.2 1.5 76.1352 0 
-58.267776 -58.267776 -58.267776 -58.267776 0.006759 0.000000
-49.004461 -49.004461 -49.004461 -49.004461 0.367508 0.000000
0.006208 0.006208 0.006208 0.006208 0.759499 0.101335
-0.000000 -0.000000 -0.000000 -0.000000 0.759499 -0.101335
0.006208 0.006208 0.006208 0.006208 0.883608 0.000000
0.000000 0.000000 0.000000 0.000000 0.924827 0.012293
0.029343 0.029343 0.029343 0.029343 0.924827 -0.012293
0.000000 0.000000 0.000000 0.000000 0.989655 0.000000
1 -38 0 0 37 1 0 1 0
19.6077 -10 0.5 0.2 1.5 76.2283 0 
-58.358134 -58.358134 -58.358134 -58.358134 0.006759 0.000000
-49.041677 -49.041677 -49.041677 -49.041677 0.367507 0.000000
0.006105 0.006105 0.006105 0.006105 0.759620 0.100799
-0.000000 -0.000000 -0.000000 -0.000000 0.759620 -0.100799
0.006105 0.006105 0.006105 0.006105 0.883858 0.000000
0.000000 0.000000 0.000000 0.000000 0.924276 0.013534
0.029167 0.029167 0.029167 0.029167 0.924276 -0.013534
0.000000 0.000000 0.000000 0.000000 0.989781 0.000000
1 -39 9 2 38 1 0 1 0
20.0986 -10 0.5 0.2 1.5 76.3185 0 
-58.445943 -58.445943 -58.445943 -58.445943 0.006759 0.000000
-49.077371 -49.077371 -49.077371 -49.077371 0.367506 0.000000
0.006006 0.006006 0.006006 0.006006 0.759729 0.100278
-0.000000 -0.000000 -0.000000 -0.000000 0.759729 -0.100278
0.006006 0.006006 0.006006 0.006006 0.884090 0.000000
0.000000 0.000000 0.000000 0.000000 0.923745 0.014641
0.029000 0.029000 0.029000 0.029000 0.923745 -0.014641
0.000000 0.000000 0.000000 0.000000 0.989899 0.000000
1 1 0 0 39 1 0 1 0
5 -10 0.5 0.2 1.5 69.6251 0 
-52.640163 -52.640163 -52.640163 -52.640163 0.006759 0.000000
-45.570443 -45.570443 -45.570443 -45.570443 0.367506 0.000000
0.017209 0.017209 0.017209 0.017209 0.759729 0.100278
-0.000000 -0.000000 -0.000000 -0.000000 0.759729 -0.100278
0.017209 0.017209 0.017209 0.017209 0.884090 0.000000
-0.000000 -0.000000 -0.000000 -0.000000 0.923745 0.014641
0.049413 0.049413 0.049413 0.049413 0.923745 -0.014641
-0.000000 -0.000000 -0.000000 -0.000000 0.989899 0.000000
1 -2 0 0 40 1 0 1 0
4.9757 -10 0.5 0.2 1.5 69.5933 0 
-52.615594 -52.615594 -52.615594 -52.615594 0.006774 0.000000
-45.550291 -45.550291 -45.550291 -45.550291 0.367519 0.000000
0.017283 0.017283 0.017283 0.017283 0.738326 0.134463
-0.000000 -0.000000 -0.000000 -0.000000 0.738326 -0.134463
0.017283 0.017283 0.017283 0.017283 0.859852 0.000000
0.000000 0.000000 0.000000 0.000000 0.913885 0.000000
0.049553 0.049553 0.049553 0.049553 0.990333 0.018702
-0.000000 -0.000000 -0.000000 -0.000000 0.990333 -0.018702
1 -3 0 0 41 1 0 1 0
4.95152 -10 0.5 0.2 1.5 69.5615 0 
-52.590981 -52.590981 -52.590981 -52.590981 0.006774 0.000000
-45.530058 -45.530058 -45.530058 -45.530058 0.367518 0.000000
0.017357 0.017357 0.017357 0.017357 0.738186 0.134604
-0.000000 -0.000000 -0.000000 -0.000000 0.738186 -0.134604
0.017357 0.017357 0.017357 0.017357 0.859734 0.000000
0.000000 0.000000 0.000000 0.000000 0.913885 0.000000
0.049694 0.049694 0.049694 0.049694 0.990423 0.018731
-0.000000 -0.000000 -0.000000 -0.000000 0.990423 -0.018731
1 -4 0 0 42 1 0 1 0
4.9035 -10 0.5 0.2 1.5 69.4975 0 
-52.541620 -52.541620 -52.541620 -52.541620 0.006774 0.000000
-45.489346 -45.489346 -45.489346 -45.489346 0.367518 0.000000
0.017508 0.017508 0.017508 0.017508 0.737905 0.134885
-0.000000 -0.000000 -0.000000 -0.000000 0.737905 -0.134885
0.017508 0.017508 0.017508 0.017508 0.859497 0.000000
0.000000 0.000000 0.000000 0.000000 0.913886 0.000000
0.049979 0.049979 0.049979 0.049979 0.990603 0.018786
0.000000 0.000000 0.000000 0.000000 0.990603 -0.018786
1 -5 0 0 43 1 0 1 0
4.80883 -10 0.5 0.2 1.5 69.3686 0 
-52.442384 -52.442384 -52.442384 -52.442384 0.006775 0.000000
-45.406949 -45.406949 -45.406949 -45.406949 0.367517 0.000000
0.017814 0.017814 0.017814 0.017814 0.737335 0.135448
-0.000000 -0.000000 -0.000000 -0.000000 0.737335 -0.135448
0.017814 0.017814 0.017814 0.017814 0.859020 0.000000
0.000000 0.000000 0.000000 0.000000 0.913884 0.000000
0.050558 0.050558 0.050558 0.050558 0.990963 0.018891
0.000000 0.000000 0.000000 0.000000 0.990963 -0.018891
1 -6 0 0 44 1 0 1 0
4.67027 -10 0.5 0.2 1.5 69.1726 0 
-52.292298 -52.292298 -52.292298 -52.292298 0.006776 0.000000
-45.280951 -45.280951 -45.280951 -45.280951 0.367516 0.000000
0.018286 0.018286 0.018286 0.018286 0.736463 0.136298
0.000000 0.000000 0.000000 0.000000 0.736463 -0.136298
0.018286 0.018286 0.018286 0.018286 0.858296 0.000000
0.000000 0.000000 0.000000 0.000000 0.913874 0.000000
0.051452 0.051452 0.051452 0.051452 0.991500 0.019033
-0.000000 -0.000000 -0.000000 -0.000000 0.991500 -0.019033
1 -7 0 0 45 1 0 1 0
4.47022 -10 0.5 0.2 1.5 68.8733 0 
-52.064636 -52.064636 -52.064636 -52.064636 0.006777 0.000000
-45.086672 -45.086672 -45.086672 -45.086672 0.367515 0.000000
0.019023 0.019023 0.019023 0.019023 0.735116 0.137577
-0.000000 -0.000000 -0.000000 -0.000000 0.735116 -0.137577
0.019023 0.019023 0.019023 0.019023 0.857191 0.000000
0.000000 0.000000 0.000000 0.000000 0.913842 0.000000
0.052850 0.052850 0.052850 0.052850 0.992299 0.019216
-0.000000 -0.000000 -0.000000 -0.000000 0.992299 -0.019216
1 -8 0 0 46 1 0 1 0
4.20779 -10 0.5 0.2 1.5 68.4478 0 
-51.744068 -51.744068 -51.744068 -51.744068 0.006778 0.000000
-44.806739 -44.806739 -44.806739 -44.806739 0.367512 0.000000
0.020106 0.020106 0.020106 0.020106 0.733172 0.139357
0.000000 0.000000 0.000000 0.000000 0.733172 -0.139357
0.020106 0.020106 0.020106 0.020106 0.855620 0.000000
0.000000 0.000000 0.000000 0.000000 0.913756 0.000000
0.054904 0.054904 0.054904 0.054904 0.993392 0.019410
0.000000 0.000000 0.000000 0.000000 0.993392 -0.019410
1 -9 0 0 47 1 0 1 0
3.96306 -10 0.5 0.2 1.5 68.0118 0 
-51.419387 -51.419387 -51.419387 -51.419387 0.006780 0.000000
-44.515743 -44.515743 -44.515743 -44.515743 0.367510 0.000000
0.021259 0.021259 0.021259 0.021259 0.731149 0.141133
0.000000 0.000000 0.000000 0.000000 0.731149 -0.141133
0.021259 0.021259 0.021259 0.021259 0.854012 0.000000
0.000000 0.000000 0.000000 0.000000 0.913617 0.000000
0.057087 0.057087 0.057087 0.057087 0.994462 0.019537
0.000000 0.000000 0.000000 0.000000 0.994462 -0.019537
1 -10 0 0 48 1 0 1 0
3.7355 -10 0.5 0.2 1.5 67.5668 0 
-51.091590 -51.091590 -51.091590 -51.091590 0.006782 0.000000
-44.214482 -44.214482 -44.214482 -44.214482 0.367507 0.000000
0.022481 0.022481 0.022481 0.022481 0.729052 0.142892
-0.000000 -0.000000 -0.000000 -0.000000 0.729052 -0.142892
0.022481 0.022481 0.022481 0.022481 0.852372 0.000000
0.000000 0.000000 0.000000 0.000000 0.913415 0.000000
0.059398 0.059398 0.059398 0.059398 0.995507 0.019601
-0.000000 -0.000000 -0.000000 -0.000000 0.995507 -0.019601
1 -11 0 0 49 1 0 1 0
3.52442 -10 0.5 0.2 1.5 67.114 0 
-50.761585 -50.761585 -50.761585 -50.761585 0.006784 0.000000
-43.903785 -43.903785 -43.903785 -43.903785 0.367504 0.000000
0.023773 0.023773 0.023773 0.023773 0.726888 0.144625
-0.000000 -0.000000 -0.000000 -0.000000 0.726888 -0.144625
0.023773 0.023773 0.023773 0.023773 0.850705 0.000000
0.000000 0.000000 0.000000 0.000000 0.913143 0.000000
0.061832 0.061832 0.061832 0.061832 0.996524 0.019606
-0.000000 -0.000000 -0.000000 -0.000000 0.996524 -0.019606
1 -12 0 0 50 1 0 1 0
3.32898 -10 0.5 0.2 1.5 66.6544 0 
-50.430171 -50.430171 -50.430171 -50.430171 0.006786 0.000000
-43.584475 -43.584475 -43.584475 -43.584475 0.367500 0.000000
0.025135 0.025135 0.025135 0.025135 0.724665 0.146322
-0.000000 -0.000000 -0.000000 -0.000000 0.724665 -0.146322
0.025135 0.025135 0.025135 0.025135 0.849016 0.000000
0.000000 0.000000 0.000000 0.000000 0.912796 0.000000
0.064385 0.064385 0.064385 0.064385 0.997510 0.019554
-0.000000 -0.000000 -0.000000 -0.000000 0.997510 -0.019554
1 -13 0 0 51 1 0 1 0
3.14826 -10 0.5 0.2 1.5 66.1892 0 
-50.098027 -50.098027 -50.098027 -50.098027 0.006788 0.000000
-43.257351 -43.257351 -43.257351 -43.257351 0.367496 0.000000
0.026566 0.026566 0.026566 0.026566 0.722387 0.147974
-0.000000 -0.000000 -0.000000 -0.000000 0.722387 -0.147974
0.026566 0.026566 0.026566 0.026566 0.847308 0.000000
0.000000 0.000000 0.000000 0.000000 0.912366 0.000000
0.067050 0.067050 0.067050 0.067050 0.998464 0.019449
-0.000000 -0.000000 -0.000000 -0.000000 0.998464 -0.019449
1 -14 0 0 52 1 0 1 0
2.98129 -10 0.5 0.2 1.5 65.7193 0 
-49.765719 -49.765719 -49.765719 -49.765719 0.006791 0.000000
-42.923164 -42.923164 -42.923164 -42.923164 0.367493 0.000000
0.028066 0.028066 0.028066 0.028066 0.720062 0.149573
-0.000000 -0.000000 -0.000000 -0.000000 0.720062 -0.149573
0.028066 0.028066 0.028066 0.028066 0.845586 0.000000
0.000000 0.000000 0.000000 0.000000 0.911850 0.000000
0.069822 0.069822 0.069822 0.069822 0.999386 0.019294
-0.000000 -0.000000 -0.000000 -0.000000 0.999386 -0.019294
1 15 3 3 53 1 0 1 0
2.90587 -10 0.5 0.2 1.5 65.4928 327.193 
-49.606601 -49.606601 -49.606601 -49.606601 0.006792 0.000000
-42.760772 -42.760772 -42.760772 -42.760772 0.367491 0.000000
0.028810 0.028810 0.028810 0.028810 0.718934 0.150317
0.000000 0.000000 0.000000 0.000000 0.718934 -0.150317
0.028810 0.028810 0.028810 0.028810 0.844757 0.000000
0.000000 0.000000 0.000000 0.000000 0.911570 0.000000
0.071186 0.071186 0.071186 0.071186 0.999816 0.019202
0.000000 0.000000 0.000000 0.000000 0.999816 -0.019202
1 16 0 0 54 1 0 1 0
2.75747 -10 0.5 0.2 1.5 65.0173 0 
-49.274854 -49.274854 -49.274854 -49.274854 0.006795 0.000000
-42.417402 -42.417402 -42.417402 -42.417402 0.367487 0.000000
0.030411 0.030411 0.030411 0.030411 0.716551 0.151823
0.000000 0.000000 0.000000 0.000000 0.716551 -0.151823
0.030411 0.030411 0.030411 0.030411 0.843019 0.000000
0.000000 0.000000 0.000000 0.000000 0.910919 0.000000
0.074101 0.074101 0.074101 0.074101 1.000688 0.018977
-0.000000 -0.000000 -0.000000 -0.000000 1.000688 -0.018977
1 17 0 0 55 1 0 1 0
2.62043 -10 0.5 0.2 1.5 64.539 0 
-48.943893 -48.943893 -48.943893 -48.943893 0.006797 0.000000
-42.068591 -42.068591 -42.068591 -42.068591 0.367482 0.000000
0.032081 0.032081 0.032081 0.032081 0.714135 0.153256
-0.000000 -0.000000 -0.000000 -0.000000 0.714135 -0.153256
0.032081 0.032081 0.032081 0.032081 0.841275 0.000000
0.000000 0.000000 0.000000 0.000000 0.910174 0.000000
0.077103 0.077103 0.077103 0.077103 1.001528 0.018709
-0.000000 -0.000000 -0.000000 -0.000000 1.001528 -0.018709
1 18 0 0 56 1 0 1 0
2.49385 -10 0.5 0.2 1.5 64.0582 0 
-48.613951 -48.613951 -48.613951 -48.613951 0.006800 0.000000
-41.714893 -41.714893 -41.714893 -41.714893 0.367478 0.000000
0.033819 0.033819 0.033819 0.033819 0.711693 0.154613
-0.000000 -0.000000 -0.000000 -0.000000 0.711693 -0.154613
0.033819 0.033819 0.033819 0.033819 0.839526 0.000000
0.000000 0.000000 0.000000 0.000000 0.909333 0.000000
0.080182 0.080182 0.080182 0.080182 1.002333 0.018398
-0.000000 -0.000000 -0.000000 -0.000000 1.002333 -0.018398
1 19 0 0 57 1 0 1 0
2.3769 -10 0.5 0.2 1.5 63.5756 0 
-48.285195 -48.285195 -48.285195 -48.285195 0.006803 0.000000
-41.356807 -41.356807 -41.356807 -41.356807 0.367474 0.000000
0.035624 0.035624 0.035624 0.035624 0.709229 0.155885
-0.000000 -0.000000 -0.000000 -0.000000 0.709229 -0.155885
0.035624 0.035624 0.035624 0.035624 0.837775 0.000000
0.000000 0.000000 0.000000 0.000000 0.908397 0.000000
0.083330 0.083330 0.083330 0.083330 1.003105 0.018049
0.000000 0.000000 0.000000 0.000000 1.003105 -0.018049
1 20 0 0 58 1 0 1 0
2.26879 -10 0.5 0.2 1.5 63.0914 0 
-47.957733 -47.957733 -47.957733 -47.957733 0.006806 0.000000
-40.994781 -40.994781 -40.994781 -40.994781 0.367469 0.000000
0.037497 0.037497 0.037497 0.037497 0.706749 0.157070
-0.000000 -0.000000 -0.000000 -0.000000 0.706749 -0.157070
0.037497 0.037497 0.037497 0.037497 0.836021 0.000000
0.000000 0.000000 0.000000 0.000000 0.907369 0.000000
0.086535 0.086535 0.086535 0.086535 1.003843 0.017662
0.000000 0.000000 0.000000 0.000000 1.003843 -0.017662
1 21 0 0 59 1 0 1 0
2.16878 -10 0.5 0.2 1.5 62.606 0 
-47.631626 -47.631626 -47.631626 -47.631626 0.006809 0.000000
-40.629221 -40.629221 -40.629221 -40.629221 0.367464 0.000000
0.039435 0.039435 0.039435 0.039435 0.704258 0.158162
0.000000 0.000000 0.000000 0.000000 0.704258 -0.158162
0.039435 0.039435 0.039435 0.039435 0.834265 0.000000
0.000000 0.000000 0.000000 0.000000 0.906250 0.000000
0.089787 0.089787 0.089787 0.089787 1.004545 0.017240
-0.000000 -0.000000 -0.000000 -0.000000 1.004545 -0.017240
1 22 0 0 60 1 0 1 0
2.07621 -10 0.5 0.2 1.5 62.1197 0 
-47.306894 -47.306894 -47.306894 -47.306894 0.006812 0.000000
-40.260493 -40.260493 -40.260493 -40.260493 0.367460 0.000000
0.041440 0.041440 0.041440 0.041440 0.701761 0.159157
0.000000 0.000000 0.000000 0.000000 0.701761 -0.159157
0.041440 0.041440 0.041440 0.041440 0.832509 0.000000
0.000000 0.000000 0.000000 0.000000 0.905046 0.000000
0.093076 0.093076 0.093076 0.093076 1.005213 0.016787
0.000000 0.000000 0.000000 0.000000 1.005213 -0.016787
1 23 0 0 61 1 0 1 0
1.99044 -10 0.5 0.2 1.5 61.6327 0 
-46.983526 -46.983526 -46.983526 -46.983526 0.006815 0.000000
-39.888931 -39.888931 -39.888931 -39.888931 0.367455 0.000000
0.043509 0.043509 0.043509 0.043509 0.699263 0.160051
-0.000000 -0.000000 -0.000000 -0.000000 0.699263 -0.160051
0.043509 0.043509 0.043509 0.043509 0.830749 0.000000
0.000000 0.000000 0.000000 0.000000 0.903761 0.000000
0.096390 0.096390 0.096390 0.096390 1.005843 0.016305
-0.000000 -0.000000 -0.000000 -0.000000 1.005843 -0.016305
1 24 0 0 62 1 0 1 0
1.91093 -10 0.5 0.2 1.5 61.1452 0 
-46.661481 -46.661481 -46.661481 -46.661481 0.006819 0.000000
-39.514840 -39.514840 -39.514840 -39.514840 0.367450 0.000000
0.045644 0.045644 0.045644 0.045644 0.696769 0.160841
0.000000 0.000000 0.000000 0.000000 0.696769 -0.160841
0.045644 0.045644 0.045644 0.045644 0.828987 0.000000
0.000000 0.000000 0.000000 0.000000 0.902404 0.000000
0.099719 0.099719 0.099719 0.099719 1.006435 0.015797
-0.000000 -0.000000 -0.000000 -0.000000 1.006435 -0.015797
1 25 0 0 63 1 0 1 0
1.83714 -10 0.5 0.2 1.5 60.6572 0 
-46.340694 -46.340694 -46.340694 -46.340694 0.006822 0.000000
-39.138502 -39.138502 -39.138502 -39.138502 0.367445 0.000000
0.047842 0.047842 0.047842 0.047842 0.694285 0.161526
-0.000000 -0.000000 -0.000000 -0.000000 0.694285 -0.161526
0.047842 0.047842 0.047842 0.047842 0.827218 0.000000
0.000000 0.000000 0.000000 0.000000 0.900981 0.000000
0.103051 0.103051 0.103051 0.103051 1.006988 0.015269
-0.000000 -0.000000 -0.000000 -0.000000 1.006988 -0.015269
1 26 0 0 64 1 0 1 0
1.76859 -10 0.5 0.2 1.5 60.169 0 
-46.021079 -46.021079 -46.021079 -46.021079 0.006826 0.000000
-38.760182 -38.760182 -38.760182 -38.760182 0.367440 0.000000
0.050102 0.050102 0.050102 0.050102 0.691814 0.162101
0.000000 0.000000 0.000000 0.000000 0.691814 -0.162101
0.050102 0.050102 0.050102 0.050102 0.825441 0.000000
0.000000 0.000000 0.000000 0.000000 0.899503 0.000000
0.106374 0.106374 0.106374 0.106374 1.007498 0.014724
0.000000 0.000000 0.000000 0.000000 1.007498 -0.014724
1 27 0 0 65 1 0 1 0
1.70485 -10 0.5 0.2 1.5 59.6806 0 
-45.702530 -45.702530 -45.702530 -45.702530 0.006829 0.000000
-38.380127 -38.380127 -38.380127 -38.380127 0.367435 0.000000
0.052425 0.052425 0.052425 0.052425 0.689363 0.162565
0.000000 0.000000 0.000000 0.000000 0.689363 -0.162565
0.052425 0.052425 0.052425 0.052425 0.823653 0.000000
0.000000 0.000000 0.000000 0.000000 0.897979 0.000000
0.109679 0.109679 0.109679 0.109679 1.007965 0.014170
0.000000 0.000000 0.000000 0.000000 1.007965 -0.014170
1 28 0 0 66 1 0 1 0
1.64551 -10 0.5 0.2 1.5 59.1921 0 
-45.384924 -45.384924 -45.384924 -45.384924 0.006833 0.000000
-37.998574 -37.998574 -37.998574 -37.998574 0.367430 0.000000
0.054809 0.054809 0.054809 0.054809 0.686936 0.162917
-0.000000 -0.000000 -0.000000 -0.000000 0.686936 -0.162917
0.054809 0.054809 0.054809 0.054809 0.821849 0.000000
0.000000 0.000000 0.000000 0.000000 0.896420 0.000000
0.112954 0.112954 0.112954 0.112954 1.008384 0.013612
-0.000000 -0.000000 -0.000000 -0.000000 1.008384 -0.013612
1 29 0 0 67 1 0 1 0
1.59019 -10 0.5 0.2 1.5 58.7035 0 
-45.068118 -45.068118 -45.068118 -45.068118 0.006836 0.000000
-37.615752 -37.615752 -37.615752 -37.615752 0.367425 0.000000
0.057252 0.057252 0.057252 0.057252 0.684539 0.163156
-0.000000 -0.000000 -0.000000 -0.000000 0.684539 -0.163156
0.057252 0.057252 0.057252 0.057252 0.820027 0.000000
0.000000 0.000000 0.000000 0.000000 0.894838 0.000000
0.116189 0.116189 0.116189 0.116189 1.008754 0.013058
0.000000 0.000000 0.000000 0.000000 1.008754 -0.013058
1 30 0 0 68 1 0 1 0
1.53856 -10 0.5 0.2 1.5 58.2149 0 
-44.751957 -44.751957 -44.751957 -44.751957 0.006840 0.000000
-37.231886 -37.231886 -37.231886 -37.231886 0.367421 0.000000
0.059754 0.059754 0.059754 0.059754 0.682176 0.163279
0.000000 0.000000 0.000000 0.000000 0.682176 -0.163279
0.059754 0.059754 0.059754 0.059754 0.818180 0.000000
0.000000 0.000000 0.000000 0.000000 0.893244 0.000000
0.119374 0.119374 0.119374 0.119374 1.009071 0.012519
-0.000000 -0.000000 -0.000000 -0.000000 1.009071 -0.012519
1 31 0 0 69 1 0 1 0
1.49028 -10 0.5 0.2 1.5 57.7263 0 
-44.436267 -44.436267 -44.436267 -44.436267 0.006843 0.000000
-36.847197 -36.847197 -36.847197 -36.847197 0.367416 0.000000
0.062313 0.062313 0.062313 0.062313 0.679853 0.163287
-0.000000 -0.000000 -0.000000 -0.000000 0.679853 -0.163287
0.062313 0.062313 0.062313 0.062313 0.816305 0.000000
0.000000 0.000000 0.000000 0.000000 0.891650 0.000000
0.122501 0.122501 0.122501 0.122501 1.009332 0.012004
-0.000000 -0.000000 -0.000000 -0.000000 1.009332 -0.012004
1 32 0 0 70 1 0 1 0
1.44507 -10 0.5 0.2 1.5 57.2376 0 
-44.120858 -44.120858 -44.120858 -44.120858 0.006847 0.000000
-36.461904 -36.461904 -36.461904 -36.461904 0.367412 0.000000
0.064929 0.064929 0.064929 0.064929 0.677575 0.163179
0.000000 0.000000 0.000000 0.000000 0.677575 -0.163179
0.064929 0.064929 0.064929 0.064929 0.814397 0.000000
0.000000 0.000000 0.000000 0.000000 0.890068 0.000000
0.125561 0.125561 0.125561 0.125561 1.009535 0.011526
-0.000000 -0.000000 -0.000000 -0.000000 1.009535 -0.011526
1 33 0 0 71 1 0 1 0
1.40264 -10 0.5 0.2 1.5 56.749 0 
-43.805525 -43.805525 -43.805525 -43.805525 0.006850 0.000000
-36.076233 -36.076233 -36.076233 -36.076233 0.367408 0.000000
0.067599 0.067599 0.067599 0.067599 0.675347 0.162954
0.000000 0.000000 0.000000 0.000000 0.675347 -0.162954
0.067599 0.067599 0.067599 0.067599 0.812451 0.000000
0.000000 0.000000 0.000000 0.000000 0.888509 0.000000
0.128546 0.128546 0.128546 0.128546 1.009675 0.011097
-0.000000 -0.000000 -0.000000 -0.000000 1.009675 -0.011097
1 34 0 0 72 1 0 1 0
1.36274 -10 0.5 0.2 1.5 56.2603 0 
-43.490049 -43.490049 -43.490049 -43.490049 0.006854 0.000000
-35.690410 -35.690410 -35.690410 -35.690410 0.367404 0.000000
0.070323 0.070323 0.070323 0.070323 0.673174 0.162612
-0.000000 -0.000000 -0.000000 -0.000000 0.673174 -0.162612
0.070323 0.070323 0.070323 0.070323 0.810463 0.000000
0.000000 0.000000 0.000000 0.000000 0.886983 0.000000
0.131449 0.131449 0.131449 0.131449 1.009749 0.010731
-0.000000 -0.000000 -0.000000 -0.000000 1.009749 -0.010731
1 35 0 0 73 1 0 1 0
1.32512 -10 0.5 0.2 1.5 55.7715 0 
-43.174192 -43.174192 -43.174192 -43.174192 0.006857 0.000000
-35.304669 -35.304669 -35.304669 -35.304669 0.367400 0.000000
0.073099 0.073099 0.073099 0.073099 0.671063 0.162152
-0.000000 -0.000000 -0.000000 -0.000000 0.671063 -0.162152
0.073099 0.073099 0.073099 0.073099 0.808429 0.000000
0.000000 0.000000 0.000000 0.000000 0.885501 0.000000
0.134265 0.134265 0.134265 0.134265 1.009754 0.010441
0.000000 0.000000 0.000000 0.000000 1.009754 -0.010441
1 36 0 0 74 1 0 1 0
1.28957 -10 0.5 0.2 1.5 55.2826 0 
-42.857703 -42.857703 -42.857703 -42.857703 0.006860 0.000000
-34.919251 -34.919251 -34.919251 -34.919251 0.367397 0.000000
0.075926 0.075926 0.075926 0.075926 0.669017 0.161575
0.000000 0.000000 0.000000 0.000000 0.669017 -0.161575
0.075926 0.075926 0.075926 0.075926 0.806344 0.000000
0.000000 0.000000 0.000000 0.000000 0.884072 0.000000
0.136989 0.136989 0.136989 0.136989 1.009687 0.010239
-0.000000 -0.000000 -0.000000 -0.000000 1.009687 -0.010239
1 37 0 0 75 1 0 1 0
1.25586 -10 0.5 0.2 1.5 54.7936 0 
-42.540314 -42.540314 -42.540314 -42.540314 0.006864 0.000000
-34.534407 -34.534407 -34.534407 -34.534407 0.367395 0.000000
0.078802 0.078802 0.078802 0.078802 0.667042 0.160879
0.000000 0.000000 0.000000 0.000000 0.667042 -0.160879
0.078802 0.078802 0.078802 0.078802 0.804207 0.000000
0.000000 0.000000 0.000000 0.000000 0.882702 0.000000
0.139615 0.139615 0.139615 0.139615 1.009544 0.010132
-0.000000 -0.000000 -0.000000 -0.000000 1.009544 -0.010132
1 38 0 0 76 1 0 1 0
1.22381 -10 0.5 0.2 1.5 54.3043 0 
-42.221743 -42.221743 -42.221743 -42.221743 0.006867 0.000000
-34.150400 -34.150400 -34.150400 -34.150400 0.367393 0.000000
0.081725 0.081725 0.081725 0.081725 0.665145 0.160065
0.000000 0.000000 0.000000 0.000000 0.665145 -0.160065
0.081725 0.081725 0.081725 0.081725 0.802015 0.000000
0.000000 0.000000 0.000000 0.000000 0.881399 0.000000
0.142142 0.142142 0.142142 0.142142 1.009322 0.010125
0.000000 0.000000 0.000000 0.000000 1.009322 -0.010125
1 39 0 0 77 1 0 1 0
1.19323 -10 0.5 0.2 1.5 53.8148 0 
-41.901692 -41.901692 -41.901692 -41.901692 0.006870 0.000000
-33.767505 -33.767505 -33.767505 -33.767505 0.367391 0.000000
0.084694 0.084694 0.084694 0.084694 0.663330 0.159131
-0.000000 -0.000000 -0.000000 -0.000000 0.663330 -0.159131
0.084694 0.084694 0.084694 0.084694 0.799766 0.000000
0.000000 0.000000 0.000000 0.000000 0.880168 0.000000
0.144565 0.144565 0.144565 0.144565 1.009018 0.010216
-0.000000 -0.000000 -0.000000 -0.000000 1.009018 -0.010216
1 40 0 0 78 1 0 1 0
1.16394 -10 0.5 0.2 1.5 53.3249 0 
-41.579850 -41.579850 -41.579850 -41.579850 0.006873 0.000000
-33.386012 -33.386012 -33.386012 -33.386012 0.367390 0.000000
0.087707 0.087707 0.087707 0.087707 0.661603 0.158076
-0.000000 -0.000000 -0.000000 -0.000000 0.661603 -0.158076
0.087707 0.087707 0.087707 0.087707 0.797461 0.000000
0.000000 0.000000 0.000000 0.000000 0.879012 0.000000
0.146885 0.146885 0.146885 0.146885 1.008629 0.010400
0.000000 0.000000 0.000000 0.000000 1.008629 -0.010400
1 41 0 0 79 1 0 1 0
1.13578 -10 0.5 0.2 1.5 52.8346 0 
-41.255893 -41.255893 -41.255893 -41.255893 0.006876 0.000000
-33.006229 -33.006229 -33.006229 -33.006229 0.367391 0.000000
0.090763 0.090763 0.090763 0.090763 0.659970 0.156900
-0.000000 -0.000000 -0.000000 -0.000000 0.659970 -0.156900
0.090763 0.090763 0.090763 0.090763 0.795099 0.000000
0.000000 0.000000 0.000000 0.000000 0.877933 0.000000
0.149098 0.149098 0.149098 0.149098 1.008151 0.010665
-0.000000 -0.000000 -0.000000 -0.000000 1.008151 -0.010665
1 42 0 0 80 1 0 1 0
1.1086 -10 0.5 0.2 1.5 52.3439 0 
-40.929484 -40.929484 -40.929484 -40.929484 0.006879 0.000000
-32.628479 -32.628479 -32.628479 -32.628479 0.367392 0.000000
0.093858 0.093858 0.093858 0.093858 0.658437 0.155601
-0.000000 -0.000000 -0.000000 -0.000000 0.658437 -0.155601
0.093858 0.093858 0.093858 0.093858 0.792681 0.000000
0.000000 0.000000 0.000000 0.000000 0.876934 0.000000
0.151206 0.151206 0.151206 0.151206 1.007583 0.010997
0.000000 0.000000 0.000000 0.000000 1.007583 -0.010997
1 43 0 0 81 1 0 1 0
1.08226 -10 0.5 0.2 1.5 51.8526 0 
-40.600275 -40.600275 -40.600275 -40.600275 0.006881 0.000000
-32.253108 -32.253108 -32.253108 -32.253108 0.367394 0.000000
0.096991 0.096991 0.096991 0.096991 0.657010 0.154177
0.000000 0.000000 0.000000 0.000000 0.657010 -0.154177
0.096991 0.096991 0.096991 0.096991 0.790210 0.000000
0.000000 0.000000 0.000000 0.000000 0.876015 0.000000
0.153209 0.153209 0.153209 0.153209 1.006922 0.011379
0.000000 0.000000 0.000000 0.000000 1.006922 -0.011379
1 44 0 0 82 1 0 1 0
1.05662 -10 0.5 0.2 1.5 51.3606 0 
-40.267908 -40.267908 -40.267908 -40.267908 0.006884 0.000000
-31.880480 -31.880480 -31.880480 -31.880480 0.367397 0.000000
0.100160 0.100160 0.100160 0.100160 0.655696 0.152626
0.000000 0.000000 0.000000 0.000000 0.655696 -0.152626
0.100160 0.100160 0.100160 0.100160 0.787687 0.000000
0.000000 0.000000 0.000000 0.000000 0.875175 0.000000
0.155107 0.155107 0.155107 0.155107 1.006164 0.011791
0.000000 0.000000 0.000000 0.000000 1.006164 -0.011791
1 45 0 0 83 1 0 1 0
1.03157 -10 0.5 0.2 1.5 50.868 0 
-39.932019 -39.932019 -39.932019 -39.932019 0.006886 0.000000
-31.510984 -31.510984 -31.510984 -31.510984 0.367402 0.000000
0.103360 0.103360 0.103360 0.103360 0.654501 0.150946
0.000000 0.000000 0.000000 0.000000 0.654501 -0.150946
0.103360 0.103360 0.103360 0.103360 0.785117 0.000000
0.000000 0.000000 0.000000 0.000000 0.874412 0.000000
0.156902 0.156902 0.156902 0.156902 1.005308 0.012214
-0.000000 -0.000000 -0.000000 -0.000000 1.005308 -0.012214
1 46 0 0 84 1 0 1 0
1.00698 -10 0.5 0.2 1.5 50.3747 0 
-39.592239 -39.592239 -39.592239 -39.592239 0.006889 0.000000
-31.145032 -31.145032 -31.145032 -31.145032 0.367407 0.000000
0.106590 0.106590 0.106590 0.106590 0.653431 0.149135
0.000000 0.000000 0.000000 0.000000 0.653431 -0.149135
0.106590 0.106590 0.106590 0.106590 0.782502 0.000000
0.000000 0.000000 0.000000 0.000000 0.873726 0.000000
0.158597 0.158597 0.158597 0.158597 1.004351 0.012628
-0.000000 -0.000000 -0.000000 -0.000000 1.004351 -0.012628
1 47 0 0 85 1 0 1 0
0.982742 -10 0.5 0.2 1.5 49.8805 0 
-39.248196 -39.248196 -39.248196 -39.248196 0.006891 0.000000
-30.783060 -30.783060 -30.783060 -30.783060 0.367415 0.000000
0.109845 0.109845 0.109845 0.109845 0.652494 0.147189
-0.000000 -0.000000 -0.000000 -0.000000 0.652494 -0.147189
0.109845 0.109845 0.109845 0.109845 0.779846 0.000000
0.000000 0.000000 0.000000 0.000000 0.873113 0.000000
0.160192 0.160192 0.160192 0.160192 1.003291 0.013013
-0.000000 -0.000000 -0.000000 -0.000000 1.003291 -0.013013
1 48 0 0 86 1 0 1 0
0.958767 -10 0.5 0.2 1.5 49.3856 0 
-38.899519 -38.899519 -38.899519 -38.899519 0.006893 0.000000
-30.425532 -30.425532 -30.425532 -30.425532 0.367424 0.000000
0.113120 0.113120 0.113120 0.113120 0.651698 0.145106
-0.000000 -0.000000 -0.000000 -0.000000 0.651698 -0.145106
0.113120 0.113120 0.113120 0.113120 0.777155 0.000000
0.000000 0.000000 0.000000 0.000000 0.872571 0.000000
0.161692 0.161692 0.161692 0.161692 1.002126 0.013347
-0.000000 -0.000000 -0.000000 -0.000000 1.002126 -0.013347
1 49 0 0 87 1 0 1 0
0.934959 -10 0.5 0.2 1.5 48.8898 0 
-38.545846 -38.545846 -38.545846 -38.545846 0.006895 0.000000
-30.072935 -30.072935 -30.072935 -30.072935 0.367434 0.000000
0.116413 0.116413 0.116413 0.116413 0.651048 0.142882
-0.000000 -0.000000 -0.000000 -0.000000 0.651048 -0.142882
0.116413 0.116413 0.116413 0.116413 0.774432 0.000000
0.000000 0.000000 0.000000 0.000000 0.872097 0.000000
0.163100 0.163100 0.163100 0.163100 1.000855 0.013607
-0.000000 -0.000000 -0.000000 -0.000000 1.000855 -0.013607
1 50 3 4 88 1 0 1 0
0.918427 -10 0.5 0.2 1.5 48.544 457.585 
-38.296301 -38.296301 -38.296301 -38.296301 0.006897 0.000000
-29.830469 -29.830469 -29.830469 -29.830469 0.367443 0.000000
0.118714 0.118714 0.118714 0.118714 0.650687 0.141248
-0.000000 -0.000000 -0.000000 -0.000000 0.650687 -0.141248
0.118714 0.118714 0.118714 0.118714 0.772518 0.000000
0.000000 0.000000 0.000000 0.000000 0.871807 0.000000
0.164027 0.164027 0.164027 0.164027 0.999906 0.013731
0.000000 0.000000 0.000000 0.000000 0.999906 -0.013731
1 -51 0 0 89 1 0 1 0
0.894717 -10 0.5 0.2 1.5 48.0469 0 
-37.933336 -37.933336 -37.933336 -37.933336 0.006898 0.000000
-29.487413 -29.487413 -29.487413 -29.487413 0.367456 0.000000
0.122022 0.122022 0.122022 0.122022 0.650304 0.138778
-0.000000 -0.000000 -0.000000 -0.000000 0.650304 -0.138778
0.122022 0.122022 0.122022 0.122022 0.769752 0.000000
0.000000 0.000000 0.000000 0.000000 0.871443 0.000000
0.165283 0.165283 0.165283 0.165283 0.998451 0.013806
-0.000000 -0.000000 -0.000000 -0.000000 0.998451 -0.013806
1 -52 0 0 90 1 0 1 0
0.87097 -10 0.5 0.2 1.5 47.5491 0 
-37.564471 -37.564471 -37.564471 -37.564471 0.006900 0.000000
-29.150735 -29.150735 -29.150735 -29.150735 0.367472 0.000000
0.125331 0.125331 0.125331 0.125331 0.650090 0.136159
-0.000000 -0.000000 -0.000000 -0.000000 0.650090 -0.136159
0.125331 0.125331 0.125331 0.125331 0.766967 0.000000
0.000000 0.000000 0.000000 0.000000 0.871142 0.000000
0.166456 0.166456 0.166456 0.166456 0.996886 0.013730
-0.000000 -0.000000 -0.000000 -0.000000 0.996886 -0.013730
1 -53 0 0 91 1 0 1 0
0.847124 -10 0.5 0.2 1.5 47.0506 0 
-37.189399 -37.189399 -37.189399 -37.189399 0.006902 0.000000
-28.820993 -28.820993 -28.820993 -28.820993 0.367489 0.000000
0.128635 0.128635 0.128635 0.128635 0.650050 0.133386
-0.000000 -0.000000 -0.000000 -0.000000 0.650050 -0.133386
0.128635 0.128635 0.128635 0.128635 0.764167 0.000000
0.000000 0.000000 0.000000 0.000000 0.870901 0.000000
0.167549 0.167549 0.167549 0.167549 0.995211 0.013461
0.000000 0.000000 0.000000 0.000000 0.995211 -0.013461
1 -54 0 0 92 1 0 1 0
0.823126 -10 0.5 0.2 1.5 46.5517 0 
-36.807858 -36.807858 -36.807858 -36.807858 0.006903 0.000000
-28.498770 -28.498770 -28.498770 -28.498770 0.367508 0.000000
0.131924 0.131924 0.131924 0.131924 0.650194 0.130456
-0.000000 -0.000000 -0.000000 -0.000000 0.650194 -0.130456
0.131924 0.131924 0.131924 0.131924 0.761357 0.000000
0.000000 0.000000 0.000000 0.000000 0.870719 0.000000
0.168564 0.168564 0.168564 0.168564 0.993425 0.012946
-0.000000 -0.000000 -0.000000 -0.000000 0.993425 -0.012946
1 -55 0 0 93 1 0 1 0
0.798933 -10 0.5 0.2 1.5 46.0525 0 
-36.419627 -36.419627 -36.419627 -36.419627 0.006905 0.000000
-28.184655 -28.184655 -28.184655 -28.184655 0.367529 0.000000
0.135192 0.135192 0.135192 0.135192 0.650528 0.127367
0.000000 0.000000 0.000000 0.000000 0.650528 -0.127367
0.135192 0.135192 0.135192 0.135192 0.758541 0.000000
0.000000 0.000000 0.000000 0.000000 0.870595 0.000000
0.169507 0.169507 0.169507 0.169507 0.991530 0.012105
-0.000000 -0.000000 -0.000000 -0.000000 0.991530 -0.012105
1 -56 0 0 94 1 0 1 0
0.77451 -10 0.5 0.2 1.5 45.5531 0 
-36.024531 -36.024531 -36.024531 -36.024531 0.006906 0.000000
-27.879235 -27.879235 -27.879235 -27.879235 0.367552 0.000000
0.138430 0.138430 0.138430 0.138430 0.651059 0.124114
-0.000000 -0.000000 -0.000000 -0.000000 0.651059 -0.124114
0.138430 0.138430 0.138430 0.138430 0.755722 0.000000
0.000000 0.000000 0.000000 0.000000 0.870530 0.000000
0.170379 0.170379 0.170379 0.170379 0.989525 0.010806
0.000000 0.000000 0.000000 0.000000 0.989525 -0.010806
1 -57 0 0 95 1 0 1 0
0.74983 -10 0.5 0.2 1.5 45.0539 0 
-35.622453 -35.622453 -35.622453 -35.622453 0.006907 0.000000
-27.583087 -27.583087 -27.583087 -27.583087 0.367576 0.000000
0.141628 0.141628 0.141628 0.141628 0.651795 0.120695
0.000000 0.000000 0.000000 0.000000 0.651795 -0.120695
0.141628 0.141628 0.141628 0.141628 0.752901 0.000000
0.000000 0.000000 0.000000 0.000000 0.870523 0.000000
0.171186 0.171186 0.171186 0.171186 0.987413 0.008775
0.000000 0.000000 0.000000 0.000000 0.987413 -0.008775
1 -58 0 0 96 1 0 1 0
0.724878 -10 0.5 0.2 1.5 44.5552 0 
-35.213335 -35.213335 -35.213335 -35.213335 0.006908 0.000000
-27.296766 -27.296766 -27.296766 -27.296766 0.367602 0.000000
0.144776 0.144776 0.144776 0.144776 0.652741 0.117107
0.000000 0.000000 0.000000 0.000000 0.652741 -0.117107
0.144776 0.144776 0.144776 0.144776 0.750080 0.000000
0.000000 0.000000 0.000000 0.000000 0.870579 0.000000
0.171930 0.171930 0.171930 0.171930 0.985193 0.005094
-0.000000 -0.000000 -0.000000 -0.000000 0.985193 -0.005094
1 -59 0 0 97 1 0 1 0
0.699644 -10 0.5 0.2 1.5 44.0572 0 
-34.797185 -34.797185 -34.797185 -34.797185 0.006910 0.000000
-27.020790 -27.020790 -27.020790 -27.020790 0.367630 0.000000
0.147866 0.147866 0.147866 0.147866 0.653903 0.113347
0.000000 0.000000 0.000000 0.000000 0.653903 -0.113347
0.147866 0.147866 0.147866 0.147866 0.747257 0.000000
0.000000 0.000000 0.000000 0.000000 0.870699 0.000000
0.172616 0.172616 0.172616 0.172616 0.976724 0.000000
0.000000 0.000000 0.000000 0.000000 0.989014 0.000000
1 -60 0 0 98 1 0 1 0
0.674131 -10 0.5 0.2 1.5 43.5605 0 
-34.374078 -34.374078 -34.374078 -34.374078 0.006911 0.000000
-26.755629 -26.755629 -26.755629 -26.755629 0.367658 0.000000
0.150887 0.150887 0.150887 0.150887 0.655288 0.109410
-0.000000 -0.000000 -0.000000 -0.000000 0.655288 -0.109410
0.150887 0.150887 0.150887 0.150887 0.744429 0.000000
0.000000 0.000000 0.000000 0.000000 0.870890 0.000000
0.173246 0.173246 0.173246 0.173246 0.969693 0.000000
-0.000000 -0.000000 -0.000000 -0.000000 0.991189 0.000000
1 -61 0 0 99 1 0 1 0
0.648347 -10 0.5 0.2 1.5 43.0653 0 
-33.944155 -33.944155 -33.944155 -33.944155 0.006911 0.000000
-26.501692 -26.501692 -26.501692 -26.501692 0.367688 0.000000
0.153829 0.153829 0.153829 0.153829 0.656902 0.105293
0.000000 0.000000 0.000000 0.000000 0.656902 -0.105293
0.153829 0.153829 0.153829 0.153829 0.741587 0.000000
0.000000 0.000000 0.000000 0.000000 0.871158 0.000000
0.173824 0.173824 0.173824 0.173824 0.963463 0.000000
-0.000000 -0.000000 -0.000000 -0.000000 0.992358 0.000000
1 -62 0 0 100 1 0 1 0
0.622311 -10 0.5 0.2 1.5 42.5722 0 
-33.507623 -33.507623 -33.507623 -33.507623 0.006912 0.000000
-26.259317 -26.259317 -26.259317 -26.259317 0.367718 0.000000
0.156685 0.156685 0.156685 0.156685 0.658752 0.100990
-0.000000 -0.000000 -0.000000 -0.000000 0.658752 -0.100990
0.156685 0.156685 0.156685 0.156685 0.871516 0.000000
0.000000 0.000000 0.000000 0.000000 0.738719 0.000000
0.174354 0.174354 0.174354 0.174354 0.957419 0.000000
0.000000 0.000000 0.000000 0.000000 0.993138 0.000000
1 -63 0 0 101 1 0 1 0
0.596045 -10 0.5 0.2 1.5 42.0815 0 
-33.064750 -33.064750 -33.064750 -33.064750 0.006913 0.000000
-26.028756 -26.028756 -26.028756 -26.028756 0.367748 0.000000
0.159445 0.159445 0.159445 0.159445 0.660847 0.096491
-0.000000 -0.000000 -0.000000 -0.000000 0.660847 -0.096491
0.159445 0.159445 0.159445 0.159445 0.871979 0.000000
0.000000 0.000000 0.000000 0.000000 0.735804 0.000000
0.174838 0.174838 0.174838 0.174838 0.951382 0.000000
0.000000 0.000000 0.000000 0.000000 0.993704 0.000000
1 -64 0 0 102 1 0 1 0
0.569581 -10 0.5 0.2 1.5 41.5938 0 
-32.615856 -32.615856 -32.615856 -32.615856 0.006914 0.000000
-25.810170 -25.810170 -25.810170 -25.810170 0.367779 0.000000
0.162103 0.162103 0.162103 0.162103 0.663200 0.091787
-0.000000 -0.000000 -0.000000 -0.000000 0.663200 -0.091787
0.162103 0.162103 0.162103 0.162103 0.732810 0.000000
0.000000 0.000000 0.000000 0.000000 0.872570 0.000000
0.175280 0.175280 0.175280 0.175280 0.945263 0.000000
-0.000000 -0.000000 -0.000000 -0.000000 0.994135 0.000000
1 -65 0 0 103 1 0 1 0
0.542953 -10 0.5 0.2 1.5 41.1094 0 
-32.161304 -32.161304 -32.161304 -32.161304 0.006914 0.000000
-25.603627 -25.603627 -25.603627 -25.603627 0.367809 0.000000
0.164652 0.164652 0.164652 0.164652 0.665831 0.086859
-0.000000 -0.000000 -0.000000 -0.000000 0.665831 -0.086859
0.164652 0.164652 0.164652 0.164652 0.729688 0.000000
0.000000 0.000000 0.000000 0.000000 0.939000 0.000000
0.175683 0.175683 0.175683 0.175683 0.873321 0.000000
0.000000 0.000000 0.000000 0.000000 0.994475 0.000000
1 -66 0 0 104 1 0 1 0
0.5162 -10 0.5 0.2 1.5 40.6287 0 
-31.701489 -31.701489 -31.701489 -31.701489 0.006915 0.000000
-25.409096 -25.409096 -25.409096 -25.409096 0.367839 0.000000
0.167086 0.167086 0.167086 0.167086 0.668771 0.081683
0.000000 0.000000 0.000000 0.000000 0.668771 -0.081683
0.167086 0.167086 0.167086 0.167086 0.726360 0.000000
0.000000 0.000000 0.000000 0.000000 0.932528 0.000000
0.176050 0.176050 0.176050 0.176050 0.874288 0.000000
0.000000 0.000000 0.000000 0.000000 0.994749 0.000000
1 -67 0 0 105 1 0 1 0
0.489362 -10 0.5 0.2 1.5 40.1522 0 
-31.236827 -31.236827 -31.236827 -31.236827 0.006915 0.000000
-25.226452 -25.226452 -25.226452 -25.226452 0.367868 0.000000
0.169403 0.169403 0.169403 0.169403 0.672077 0.076222
-0.000000 -0.000000 -0.000000 -0.000000 0.672077 -0.076222
0.169403 0.169403 0.169403 0.169403 0.722699 0.000000
0.000000 0.000000 0.000000 0.000000 0.925753 0.000000
0.176384 0.176384 0.176384 0.176384 0.875559 0.000000
-0.000000 -0.000000 -0.000000 -0.000000 0.994973 0.000000
1 -68 0 0 106 1 0 1 0
0.462483 -10 0.5 0.2 1.5 39.6802 0 
-30.767746 -30.767746 -30.767746 -30.767746 0.006916 0.000000
-25.055483 -25.055483 -25.055483 -25.055483 0.367896 0.000000
0.171599 0.171599 0.171599 0.171599 0.675851 0.070428
-0.000000 -0.000000 -0.000000 -0.000000 0.675851 -0.070428
0.171599 0.171599 0.171599 0.171599 0.718485 0.000000
0.000000 0.000000 0.000000 0.000000 0.918505 0.000000
0.176687 0.176687 0.176687 0.176687 0.877308 0.000000
-0.000000 -0.000000 -0.000000 -0.000000 0.995157 0.000000
1 -69 0 0 107 1 0 1 0
0.435602 -10 0.5 0.2 1.5 39.2131 0 
-30.294670 -30.294670 -30.294670 -30.294670 0.006916 0.000000
-24.895895 -24.895895 -24.895895 -24.895895 0.367923 0.000000
0.173674 0.173674 0.173674 0.173674 0.680291 0.064239
-0.000000 -0.000000 -0.000000 -0.000000 0.680291 -0.064239
0.173674 0.173674 0.173674 0.173674 0.713297 0.000000
0.000000 0.000000 0.000000 0.000000 0.910376 0.000000
0.176962 0.176962 0.176962 0.176962 0.879943 0.000000
-0.000000 -0.000000 -0.000000 -0.000000 0.995312 0.000000
1 -70 0 0 108 1 0 1 0
0.408763 -10 0.5 0.2 1.5 38.751 0 
-29.818016 -29.818016 -29.818016 -29.818016 0.006917 0.000000
-24.747327 -24.747327 -24.747327 -24.747327 0.367948 0.000000
0.175628 0.175628 0.175628 0.175628 0.685830 0.057654
-0.000000 -0.000000 -0.000000 -0.000000 0.685830 -0.057654
0.175628 0.175628 0.175628 0.175628 0.706253 0.000000
0.000000 0.000000 0.000000 0.000000 0.899610 0.000000
0.177211 0.177211 0.177211 0.177211 0.885225 0.000000
0.000000 0.000000 0.000000 0.000000 0.995442 0.000000
1 -71 0 0 109 1 0 1 0
0.382003 -10 0.5 0.2 1.5 38.2942 0 
-29.338181 -29.338181 -29.338181 -29.338181 0.006917 0.000000
-24.609356 -24.609356 -24.609356 -24.609356 0.367972 0.000000
0.177462 0.177462 0.177462 0.177462 0.693347 0.051196
0.000000 0.000000 0.000000 0.000000 0.693347 -0.051196
0.177462 0.177462 0.177462 0.177462 0.695571 0.000000
0.000000 0.000000 0.000000 0.000000 0.889682 0.010728
0.177436 0.177436 0.177436 0.177436 0.889682 -0.010728
0.000000 0.000000 0.000000 0.000000 0.995551 0.000000
1 -72 0 0 110 1 0 1 0
0.355359 -10 0.5 0.2 1.5 37.8429 0 
-28.855541 -28.855541 -28.855541 -28.855541 0.006917 0.000000
-24.481519 -24.481519 -24.481519 -24.481519 0.367995 0.000000
0.179178 0.179178 0.179178 0.179178 0.681261 0.000000
0.000000 0.000000 0.000000 0.000000 0.702829 0.047142
0.179178 0.179178 0.179178 0.179178 0.702829 -0.047142
0.000000 0.000000 0.000000 0.000000 0.886955 0.016400
0.177641 0.177641 0.177641 0.177641 0.886955 -0.016400
-0.000000 -0.000000 -0.000000 -0.000000 0.995645 0.000000
1 -73 0 0 111 1 0 1 0
0.328866 -10 0.5 0.2 1.5 37.3972 0 
-28.370442 -28.370442 -28.370442 -28.370442 0.006918 0.000000
-24.363316 -24.363316 -24.363316 -24.363316 0.368015 0.000000
0.180779 0.180779 0.180779 0.180779 0.669462 0.000000
-0.000000 -0.000000 -0.000000 -0.000000 0.711195 0.045928
0.180779 0.180779 0.180779 0.180779 0.711195 -0.045928
0.000000 0.000000 0.000000 0.000000 0.884235 0.020251
0.177826 0.177826 0.177826 0.177826 0.884235 -0.020251
-0.000000 -0.000000 -0.000000 -0.000000 0.995724 0.000000
1 -74 0 0 112 1 0 1 0
0.302555 -10 0.5 0.2 1.5 36.9573 0 
-27.883202 -27.883202 -27.883202 -27.883202 0.006918 0.000000
-24.254226 -24.254226 -24.254226 -24.254226 0.368034 0.000000
0.182269 0.182269 0.182269 0.182269 0.661499 0.000000
0.000000 0.000000 0.000000 0.000000 0.717775 0.045384
0.182269 0.182269 0.182269 0.182269 0.717775 -0.045384
0.000000 0.000000 0.000000 0.000000 0.881522 0.023210
0.177993 0.177993 0.177993 0.177993 0.881522 -0.023210
-0.000000 -0.000000 -0.000000 -0.000000 0.995792 0.000000
1 -75 0 0 113 1 0 1 0
0.276453 -10 0.5 0.2 1.5 36.5231 0 
-27.394108 -27.394108 -27.394108 -27.394108 0.006918 0.000000
-24.153719 -24.153719 -24.153719 -24.153719 0.368052 0.000000
0.183654 0.183654 0.183654 0.183654 0.656000 0.000000
-0.000000 -0.000000 -0.000000 -0.000000 0.723247 0.044716
0.183654 0.183654 0.183654 0.183654 0.723247 -0.044716
0.000000 0.000000 0.000000 0.000000 0.878813 0.025598
0.178145 0.178145 0.178145 0.178145 0.878813 -0.025598
-0.000000 -0.000000 -0.000000 -0.000000 0.995849 0.000000
1 -76 0 0 114 1 0 1 0
0.250584 -10 0.5 0.2 1.5 36.0948 0 
-26.903415 -26.903415 -26.903415 -26.903415 0.006919 0.000000
-24.061260 -24.061260 -24.061260 -24.061260 0.368068 0.000000
0.184937 0.184937 0.184937 0.184937 0.652091 0.000000
0.000000 0.000000 0.000000 0.000000 0.728043 0.043764
0.184937 0.184937 0.184937 0.184937 0.728043 -0.043764
0.000000 0.000000 0.000000 0.000000 0.876104 0.027570
0.178282 0.178282 0.178282 0.178282 0.876104 -0.027570
0.000000 0.000000 0.000000 0.000000 0.995899 0.000000
1 -77 0 0 115 1 0 1 0
0.22497 -10 0.5 0.2 1.5 35.6725 0 
-26.411352 -26.411352 -26.411352 -26.411352 0.006919 0.000000
-23.976321 -23.976321 -23.976321 -23.976321 0.368082 0.000000
0.186123 0.186123 0.186123 0.186123 0.649293 0.000000
0.000000 0.000000 0.000000 0.000000 0.732398 0.042492
0.186123 0.186123 0.186123 0.186123 0.732398 -0.042492
0.000000 0.000000 0.000000 0.000000 0.873390 0.029221
0.178405 0.178405 0.178405 0.178405 0.873390 -0.029221
-0.000000 -0.000000 -0.000000 -0.000000 0.995941 0.000000
1 -78 0 0 116 1 0 1 0
0.19963 -10 0.5 0.2 1.5 35.256 0 
-25.918116 -25.918116 -25.918116 -25.918116 0.006919 0.000000
-23.898385 -23.898385 -23.898385 -23.898385 0.368095 0.000000
0.187219 0.187219 0.187219 0.187219 0.647320 0.000000
0.000000 0.000000 0.000000 0.000000 0.736455 0.040884
0.187219 0.187219 0.187219 0.187219 0.736455 -0.040884
0.000000 0.000000 0.000000 0.000000 0.870663 0.030611
0.178517 0.178517 0.178517 0.178517 0.870663 -0.030611
-0.000000 -0.000000 -0.000000 -0.000000 0.995977 0.000000
1 -79 0 0 117 1 0 1 0
0.174579 -10 0.5 0.2 1.5 34.8454 0 
-25.423882 -25.423882 -25.423882 -25.423882 0.006919 0.000000
-23.826952 -23.826952 -23.826952 -23.826952 0.368106 0.000000
0.188229 0.188229 0.188229 0.188229 0.645988 0.000000
-0.000000 -0.000000 -0.000000 -0.000000 0.740307 0.038919
0.188229 0.188229 0.188229 0.188229 0.740307 -0.038919
0.000000 0.000000 0.000000 0.000000 0.867912 0.031785
0.178619 0.178619 0.178619 0.178619 0.867912 -0.031785
-0.000000 -0.000000 -0.000000 -0.000000 0.996008 0.000000
1 -80 0 0 118 1 0 1 0
0.14983 -10 0.5 0.2 1.5 34.4407 0 
-24.928798 -24.928798 -24.928798 -24.928798 0.006919 0.000000
-23.761543 -23.761543 -23.761543 -23.761543 0.368116 0.000000
0.189159 0.189159 0.189159 0.189159 0.645171 0.000000
0.000000 0.000000 0.000000 0.000000 0.744023 0.036552
0.189159 0.189159 0.189159 0.189159 0.744023 -0.036552
0.000000 0.000000 0.000000 0.000000 0.865121 0.032778
0.178711 0.178711 0.178711 0.178711 0.865121 -0.032778
0.000000 0.000000 0.000000 0.000000 0.996035 0.000000
1 -81 0 0 119 1 0 1 0
0.125394 -10 0.5 0.2 1.5 34.0418 0 
-24.432996 -24.432996 -24.432996 -24.432996 0.006919 0.000000
-23.701700 -23.701700 -23.701700 -23.701700 0.368125 0.000000
0.190014 0.190014 0.190014 0.190014 0.644776 0.000000
0.000000 0.000000 0.000000 0.000000 0.747663 0.033700
0.190014 0.190014 0.190014 0.190014 0.747663 -0.033700
0.000000 0.000000 0.000000 0.000000 0.862272 0.033618
0.178794 0.178794 0.178794 0.178794 0.862272 -0.033618
-0.000000 -0.000000 -0.000000 -0.000000 0.996057 0.000000
1 -82 0 0 120 1 0 1 0
0.101279 -10 0.5 0.2 1.5 33.6488 0 
-23.936584 -23.936584 -23.936584 -23.936584 0.006919 0.000000
-23.646992 -23.646992 -23.646992 -23.646992 0.368133 0.000000
0.190799 0.190799 0.190799 0.190799 0.644733 0.000000
0.000000 0.000000 0.000000 0.000000 0.751281 0.030214
0.190799 0.190799 0.190799 0.190799 0.751281 -0.030214
0.000000 0.000000 0.000000 0.000000 0.859337 0.034331
0.178869 0.178869 0.178869 0.178869 0.859337 -0.034331
0.000000 0.000000 0.000000 0.000000 0.996076 0.000000
1 -83 0 0 121 1 0 1 0
0.0774913 -10 0.5 0.2 1.5 33.2617 0 
-23.439659 -23.439659 -23.439659 -23.439659 0.006920 0.000000
-23.597010 -23.597010 -23.597010 -23.597010 0.368140 0.000000
0.191520 0.191520 0.191520 0.191520 0.644987 0.000000
0.000000 0.000000 0.000000 0.000000 0.754935 0.025792
0.191520 0.191520 0.191520 0.191520 0.754935 -0.025792
0.000000 0.000000 0.000000 0.000000 0.856277 0.034946
0.178937 0.178937 0.178937 0.178937 0.856277 -0.034946
-0.000000 -0.000000 -0.000000 -0.000000 0.996092 0.000000
1 -84 0 0 122 1 0 1 0
0.054037 -10 0.5 0.2 1.5 32.8804 0 
-22.942299 -22.942299 -22.942299 -22.942299 0.006920 0.000000
-23.551374 -23.551374 -23.551374 -23.551374 0.368146 0.000000
0.192180 0.192180 0.192180 0.192180 0.645494 0.000000
0.000000 0.000000 0.000000 0.000000 0.853037 0.035501
0.192180 0.192180 0.192180 0.192180 0.853037 -0.035501
0.000000 0.000000 0.000000 0.000000 0.758696 0.019707
0.178998 0.178998 0.178998 0.178998 0.758696 -0.019707
0.000000 0.000000 0.000000 0.000000 0.996106 0.000000
1 -85 0 0 123 1 0 1 0
0.030919 -10 0.5 0.2 1.5 32.505 0 
-22.444574 -22.444574 -22.444574 -22.444574 0.006920 0.000000
-23.509727 -23.509727 -23.509727 -23.509727 0.368151 0.000000
0.192784 0.192784 0.192784 0.192784 0.646218 0.000000
0.000000 0.000000 0.000000 0.000000 0.849537 0.036056
0.192784 0.192784 0.192784 0.192784 0.849537 -0.036056
0.000000 0.000000 0.000000 0.000000 0.762657 0.008625
0.179054 0.179054 0.179054 0.179054 0.762657 -0.008625
0.000000 0.000000 0.000000 0.000000 0.996117 0.000000
1 -86 0 0 124 1 0 1 0
0.00813957 -10 0.5 0.2 1.5 32.1353 0 
-21.946541 -21.946541 -21.946541 -21.946541 0.006920 0.000000
-23.471738 -23.471738 -23.471738 -23.471738 0.368155 0.000000
0.193338 0.193338 0.193338 0.193338 0.647129 0.000000
0.000000 0.000000 0.000000 0.000000 0.749911 0.000000
0.193338 0.193338 0.193338 0.193338 0.845657 0.036735
0.000000 0.000000 0.000000 0.000000 0.845657 -0.036735
0.179104 0.179104 0.179104 0.179104 0.783984 0.000000
-0.000000 -0.000000 -0.000000 -0.000000 0.996127 0.000000
1 -87 0 0 125 1 0 1 0
-0.0143004 -10 0.5 0.2 1.5 31.7716 0 
-21.448247 -21.448247 -21.448247 -21.448247 0.006920 0.000000
-23.437100 -23.437100 -23.437100 -23.437100 0.368159 0.000000
0.193843 0.193843 0.193843 0.193843 0.648201 0.000000
-0.000000 -0.000000 -0.000000 -0.000000 0.744760 0.000000
0.193843 0.193843 0.193843 0.193843 0.841257 0.037831
0.000000 0.000000 0.000000 0.000000 0.841257 -0.037831
0.179150 0.179150 0.179150 0.179150 0.798666 0.000000
0.000000 0.000000 0.000000 0.000000 0.996134 0.000000
1 -88 0 0 126 1 0 1 0
-0.0364007 -10 0.5 0.2 1.5 31.4137 0 
-20.949735 -20.949735 -20.949735 -20.949735 0.006920 0.000000
-23.405529 -23.405529 -23.405529 -23.405529 0.368162 0.000000
0.194306 0.194306 0.194306 0.194306 0.649412 0.000000
-0.000000 -0.000000 -0.000000 -0.000000 0.741565 0.000000
0.194306 0.194306 0.194306 0.194306 0.836443 0.039994
0.000000 0.000000 0.000000 0.000000 0.836443 -0.039994
0.179192 0.179192 0.179192 0.179192 0.812148 0.000000
0.000000 0.000000 0.000000 0.000000 0.996141 0.000000
1 -89 0 0 127 1 0 1 0
-0.0581624 -10 0.5 0.2 1.5 31.0616 0 
-20.451038 -20.451038 -20.451038 -20.451038 0.006920 0.000000
-23.376762 -23.376762 -23.376762 -23.376762 0.368165 0.000000
0.194728 0.194728 0.194728 0.194728 0.650745 0.000000
0.000000 0.000000 0.000000 0.000000 0.739249 0.000000
0.194728 0.194728 0.194728 0.194728 0.832288 0.043704
0.000000 0.000000 0.000000 0.000000 0.832288 -0.043704
0.179229 0.179229 0.179229 0.179229 0.823364 0.000000
-0.000000 -0.000000 -0.000000 -0.000000 0.996146 0.000000
1 -90 0 0 128 1 0 1 0
-0.0795869 -10 0.5 0.2 1.5 30.7156 0 
-19.952185 -19.952185 -19.952185 -19.952185 0.006920 0.000000
-23.350558 -23.350558 -23.350558 -23.350558 0.368167 0.000000
0.195113 0.195113 0.195113 0.195113 0.652182 0.000000
0.000000 0.000000 0.000000 0.000000 0.737451 0.000000
0.195113 0.195113 0.195113 0.195113 0.829756 0.047925
0.000000 0.000000 0.000000 0.000000 0.829756 -0.047925
0.179263 0.179263 0.179263 0.179263 0.830763 0.000000
-0.000000 -0.000000 -0.000000 -0.000000 0.996150 0.000000
1 -91 0 0 129 1 0 1 0
-0.100677 -10 0.5 0.2 1.5 30.3755 0 
-19.453201 -19.453201 -19.453201 -19.453201 0.006920 0.000000
-23.326694 -23.326694 -23.326694 -23.326694 0.368169 0.000000
0.195465 0.195465 0.195465 0.195465 0.653709 0.000000
0.000000 0.000000 0.000000 0.000000 0.735995 0.000000
0.195465 0.195465 0.195465 0.195465 0.828391 0.051703
0.000000 0.000000 0.000000 0.000000 0.828391 -0.051703
0.179294 0.179294 0.179294 0.179294 0.835432 0.000000
0.000000 0.000000 0.000000 0.000000 0.996153 0.000000
1 -92 0 0 130 1 0 1 0
-0.121434 -10 0.5 0.2 1.5 30.0414 0 
-18.954105 -18.954105 -18.954105 -18.954105 0.006920 0.000000
-23.304966 -23.304966 -23.304966 -23.304966 0.368170 0.000000
0.195786 0.195786 0.195786 0.195786 0.655315 0.000000
-0.000000 -0.000000 -0.000000 -0.000000 0.734785 0.000000
0.195786 0.195786 0.195786 0.195786 0.827639 0.054899
0.000000 0.000000 0.000000 0.000000 0.827639 -0.054899
0.179322 0.179322 0.179322 0.179322 0.838586 0.000000
-0.000000 -0.000000 -0.000000 -0.000000 0.996155 0.000000
1 -93 0 0 131 1 0 1 0
-0.141863 -10 0.5 0.2 1.5 29.7135 0 
-18.454914 -18.454914 -18.454914 -18.454914 0.006920 0.000000
-23.285188 -23.285188 -23.285188 -23.285188 0.368171 0.000000
0.196079 0.196079 0.196079 0.196079 0.656988 0.000000
0.000000 0.000000 0.000000 0.000000 0.733760 0.000000
0.196079 0.196079 0.196079 0.196079 0.827211 0.057594
0.000000 0.000000 0.000000 0.000000 0.827211 -0.057594
0.179347 0.179347 0.179347 0.179347 0.840866 0.000000
0.000000 0.000000 0.000000 0.000000 0.996156 0.000000
1 -94 0 0 132 1 0 1 0
-0.161966 -10 0.5 0.2 1.5 29.3918 0 
-17.955643 -17.955643 -17.955643 -17.955643 0.006920 0.000000
-23.267187 -23.267187 -23.267187 -23.267187 0.368172 0.000000
0.196345 0.196345 0.196345 0.196345 0.658718 0.000000
0.000000 0.000000 0.000000 0.000000 0.732880 0.000000
0.196345 0.196345 0.196345 0.196345 0.826967 0.059886
0.000000 0.000000 0.000000 0.000000 0.826967 -0.059886
0.179370 0.179370 0.179370 0.179370 0.842600 0.000000
-0.000000 -0.000000 -0.000000 -0.000000 0.996157 0.000000
1 -95 0 0 133 1 0 1 0
-0.181749 -10 0.5 0.2 1.5 29.0763 0 
-17.456303 -17.456303 -17.456303 -17.456303 0.006920 0.000000
-23.250806 -23.250806 -23.250806 -23.250806 0.368173 0.000000
0.196588 0.196588 0.196588 0.196588 0.660497 0.000000
0.000000 0.000000 0.000000 0.000000 0.732115 0.000000
0.196588 0.196588 0.196588 0.196588 0.826832 0.061853
0.000000 0.000000 0.000000 0.000000 0.826832 -0.061853
0.179391 0.179391 0.179391 0.179391 0.843968 0.000000
0.000000 0.000000 0.000000 0.000000 0.996157 0.000000
1 -96 0 0 134 1 0 1 0
-0.201214 -10 0.5 0.2 1.5 28.7672 0 
-16.956904 -16.956904 -16.956904 -16.956904 0.006920 0.000000
-23.235902 -23.235902 -23.235902 -23.235902 0.368174 0.000000
0.196810 0.196810 0.196810 0.196810 0.662318 0.000000
0.000000 0.000000 0.000000 0.000000 0.731446 0.000000
0.196810 0.196810 0.196810 0.196810 0.826764 0.063553
0.000000 0.000000 0.000000 0.000000 0.826764 -0.063553
0.179410 0.179410 0.179410 0.179410 0.845078 0.000000
0.000000 0.000000 0.000000 0.000000 0.996157 0.000000
1 -97 0 0 135 1 0 1 0
-0.220367 -10 0.5 0.2 1.5 28.4646 0 
-16.457456 -16.457456 -16.457456 -16.457456 0.006920 0.000000
-23.222342 -23.222342 -23.222342 -23.222342 0.368174 0.000000
0.197011 0.197011 0.197011 0.197011 0.664173 0.000000
-0.000000 -0.000000 -0.000000 -0.000000 0.730855 0.000000
0.197011 0.197011 0.197011 0.197011 0.826740 0.065033
0.000000 0.000000 0.000000 0.000000 0.826740 -0.065033
0.179428 0.179428 0.179428 0.179428 0.845996 0.000000
-0.000000 -0.000000 -0.000000 -0.000000 0.996157 0.000000
1 -98 0 0 136 1 0 1 0
-0.239212 -10 0.5 0.2 1.5 28.1686 0 
-15.957963 -15.957963 -15.957963 -15.957963 0.006920 0.000000
-23.210008 -23.210008 -23.210008 -23.210008 0.368174 0.000000
0.197195 0.197195 0.197195 0.197195 0.666056 0.000000
0.000000 0.000000 0.000000 0.000000 0.730332 0.000000
0.197195 0.197195 0.197195 0.197195 0.826742 0.066327
0.000000 0.000000 0.000000 0.000000 0.826742 -0.066327
0.179443 0.179443 0.179443 0.179443 0.846770 0.000000
-0.000000 -0.000000 -0.000000 -0.000000 0.996156 0.000000
1 -99 0 0 137 1 0 1 0
-0.257754 -10 0.5 0.2 1.5 27.8793 0 
-15.458433 -15.458433 -15.458433 -15.458433 0.006920 0.000000
-23.198790 -23.198790 -23.198790 -23.198790 0.368174 0.000000
0.197362 0.197362 0.197362 0.197362 0.667963 0.000000
-0.000000 -0.000000 -0.000000 -0.000000 0.729866 0.000000
0.197362 0.197362 0.197362 0.197362 0.826763 0.067465
0.000000 0.000000 0.000000 0.000000 0.826763 -0.067465
0.179457 0.179457 0.179457 0.179457 0.847430 0.000000
0.000000 0.000000 0.000000 0.000000 0.996155 0.000000
1 -100 4 5 138 1 0 1 0
-0.275997 -10 0.5 0.2 1.5 27.5969 0 
-14.958870 -14.958870 -14.958870 -14.958870 0.006920 0.000000
-23.188587 -23.188587 -23.188587 -23.188587 0.368174 0.000000
0.197514 0.197514 0.197514 0.197514 0.669888 0.000000
0.000000 0.000000 0.000000 0.000000 0.729449 0.000000
0.197514 0.197514 0.197514 0.197514 0.826794 0.068468
0.000000 0.000000 0.000000 0.000000 0.826794 -0.068468
0.179470 0.179470 0.179470 0.179470 0.847999 0.000000
-0.000000 -0.000000 -0.000000 -0.000000 0.996154 0.000000
1 -101 0 0 139 1 0 1 0
-0.293948 -10 0.5 0.2 1.5 27.3214 0 
-14.459279 -14.459279 -14.459279 -14.459279 0.006920 0.000000
-23.179309 -23.179309 -23.179309 -23.179309 0.368174 0.000000
0.197653 0.197653 0.197653 0.197653 0.671827 0.000000
-0.000000 -0.000000 -0.000000 -0.000000 0.729075 0.000000
0.197653 0.197653 0.197653 0.197653 0.826832 0.069355
0.000000 0.000000 0.000000 0.000000 0.826832 -0.069355
0.179482 0.179482 0.179482 0.179482 0.848495 0.000000
0.000000 0.000000 0.000000 0.000000 0.996153 0.000000
1 -102 0 0 140 1 0 1 0
-0.311611 -10 0.5 0.2 1.5 27.0531 0 
-13.959662 -13.959662 -13.959662 -13.959662 0.006920 0.000000
-23.170872 -23.170872 -23.170872 -23.170872 0.368174 0.000000
0.197779 0.197779 0.197779 0.197779 0.673776 0.000000
0.000000 0.000000 0.000000 0.000000 0.728738 0.000000
0.197779 0.197779 0.197779 0.197779 0.826873 0.070141
0.000000 0.000000 0.000000 0.000000 0.826873 -0.070141
0.179492 0.179492 0.179492 0.179492 0.848930 0.000000
0.000000 0.000000 0.000000 0.000000 0.996151 0.000000
1 -103 0 0 141 1 0 1 0
-0.328991 -10 0.5 0.2 1.5 26.7921 0 
-13.460023 -13.460023 -13.460023 -13.460023 0.006921 0.000000
-23.163200 -23.163200 -23.163200 -23.163200 0.368174 0.000000
0.197893 0.197893 0.197893 0.197893 0.675731 0.000000
-0.000000 -0.000000 -0.000000 -0.000000 0.728435 0.000000
0.197893 0.197893 0.197893 0.197893 0.826916 0.070839
0.000000 0.000000 0.000000 0.000000 0.826916 -0.070839
0.179502 0.179502 0.179502 0.179502 0.849314 0.000000
-0.000000 -0.000000 -0.000000 -0.000000 0.996150 0.000000
1 -104 0 0 142 1 0 1 0
-0.346092 -10 0.5 0.2 1.5 26.5385 0 
-12.960364 -12.960364 -12.960364 -12.960364 0.006921 0.000000
-23.156225 -23.156225 -23.156225 -23.156225 0.368174 0.000000
0.197998 0.197998 0.197998 0.197998 0.677691 0.000000
-0.000000 -0.000000 -0.000000 -0.000000 0.728162 0.000000
0.197998 0.197998 0.197998 0.197998 0.826959 0.071460
0.000000 0.000000 0.000000 0.000000 0.826959 -0.071460
0.179511 0.179511 0.179511 0.179511 0.849655 0.000000
-0.000000 -0.000000 -0.000000 -0.000000 0.996148 0.000000
1 -105 0 0 143 1 0 1 0
-0.362922 -10 0.5 0.2 1.5 26.2925 0 
-12.460688 -12.460688 -12.460688 -12.460688 0.006921 0.000000
-23.149884 -23.149884 -23.149884 -23.149884 0.368174 0.000000
0.198093 0.198093 0.198093 0.198093 0.679651 0.000000
-0.000000 -0.000000 -0.000000 -0.000000 0.727916 0.000000
0.198093 0.198093 0.198093 0.198093 0.827002 0.072014
0.000000 0.000000 0.000000 0.000000 0.827002 -0.072014
0.179519 0.179519 0.179519 0.179519 0.849960 0.000000
0.000000 0.000000 0.000000 0.000000 0.996146 0.000000
1 -106 0 0 144 1 0 1 0
-0.379484 -10 0.5 0.2 1.5 26.0543 0 
-11.960995 -11.960995 -11.960995 -11.960995 0.006921 0.000000
-23.144119 -23.144119 -23.144119 -23.144119 0.368173 0.000000
0.198179 0.198179 0.198179 0.198179 0.681609 0.000000
0.000000 0.000000 0.000000 0.000000 0.727693 0.000000
0.198179 0.198179 0.198179 0.198179 0.827042 0.072507
0.000000 0.000000 0.000000 0.000000 0.827042 -0.072507
0.179526 0.179526 0.179526 0.179526 0.850233 0.000000
-0.000000 -0.000000 -0.000000 -0.000000 0.996145 0.000000
1 -107 0 0 145 1 0 1 0
-0.395783 -10 0.5 0.2 1.5 25.824 0 
-11.461288 -11.461288 -11.461288 -11.461288 0.006921 0.000000
-23.138878 -23.138878 -23.138878 -23.138878 0.368173 0.000000
0.198257 0.198257 0.198257 0.198257 0.683563 0.000000
-0.000000 -0.000000 -0.000000 -0.000000 0.727492 0.000000
0.198257 0.198257 0.198257 0.198257 0.827081 0.072948
0.000000 0.000000 0.000000 0.000000 0.827081 -0.072948
0.179533 0.179533 0.179533 0.179533 0.850479 0.000000
-0.000000 -0.000000 -0.000000 -0.000000 0.996143 0.000000
1 -108 0 0 146 1 0 1 0
-0.411825 -10 0.5 0.2 1.5 25.6018 0 
-10.961568 -10.961568 -10.961568 -10.961568 0.006921 0.000000
-23.134114 -23.134114 -23.134114 -23.134114 0.368173 0.000000
0.198329 0.198329 0.198329 0.198329 0.685510 0.000000
0.000000 0.000000 0.000000 0.000000 0.727311 0.000000
0.198329 0.198329 0.198329 0.198329 0.827118 0.073342
0.000000 0.000000 0.000000 0.000000 0.827118 -0.073342
0.179538 0.179538 0.179538 0.179538 0.850700 0.000000
0.000000 0.000000 0.000000 0.000000 0.996141 0.000000
1 -109 0 0 147 1 0 1 0
-0.427614 -10 0.5 0.2 1.5 25.3879 0 
-10.461836 -10.461836 -10.461836 -10.461836 0.006921 0.000000
-23.129784 -23.129784 -23.129784 -23.129784 0.368172 0.000000
0.198394 0.198394 0.198394 0.198394 0.687450 0.000000
-0.000000 -0.000000 -0.000000 -0.000000 0.727148 0.000000
0.198394 0.198394 0.198394 0.198394 0.827152 0.073693
0.000000 0.000000 0.000000 0.000000 0.827152 -0.073693
0.179544 0.179544 0.179544 0.179544 0.850901 0.000000
0.000000 0.000000 0.000000 0.000000 0.996139 0.000000
1 -110 0 0 148 1 0 1 0
-0.443156 -10 0.5 0.2 1.5 25.1825 0 
-9.962094 -9.962094 -9.962094 -9.962094 0.006921 0.000000
-23.125847 -23.125847 -23.125847 -23.125847 0.368172 0.000000
0.198453 0.198453 0.198453 0.198453 0.689379 0.000000
-0.000000 -0.000000 -0.000000 -0.000000 0.727002 0.000000
0.198453 0.198453 0.198453 0.198453 0.827184 0.074008
0.000000 0.000000 0.000000 0.000000 0.827184 -0.074008
0.179549 0.179549 0.179549 0.179549 0.851083 0.000000
0.000000 0.000000 0.000000 0.000000 0.996138 0.000000
1 -111 0 0 149 1 0 1 0
-0.458456 -10 0.5 0.2 1.5 24.9857 0 
-9.462340 -9.462340 -9.462340 -9.462340 0.006921 0.000000
-23.122269 -23.122269 -23.122269 -23.122269 0.368172 0.000000
0.198506 0.198506 0.198506 0.198506 0.691297 0.000000
-0.000000 -0.000000 -0.000000 -0.000000 0.726872 0.000000
0.198506 0.198506 0.198506 0.198506 0.827214 0.074289
0.000000 0.000000 0.000000 0.000000 0.827214 -0.074289
0.179553 0.179553 0.179553 0.179553 0.851249 0.000000
-0.000000 -0.000000 -0.000000 -0.000000 0.996136 0.000000
1 -112 0 0 150 1 0 1 0
-0.473518 -10 0.5 0.2 1.5 24.7977 0 
-8.962578 -8.962578 -8.962578 -8.962578 0.006921 0.000000
-23.119017 -23.119017 -23.119017 -23.119017 0.368172 0.000000
0.198555 0.198555 0.198555 0.198555 0.693202 0.000000
-0.000000 -0.000000 -0.000000 -0.000000 0.726757 0.000000
0.198555 0.198555 0.198555 0.198555 0.827241 0.074541
0.000000 0.000000 0.000000 0.000000 0.827241 -0.074541
0.179557 0.179557 0.179557 0.179557 0.851400 0.000000
0.000000 0.000000 0.000000 0.000000 0.996134 0.000000
1 -113 0 0 151 1 0 1 0
-0.488347 -10 0.5 0.2 1.5 24.6187 0 
-8.462807 -8.462807 -8.462807 -8.462807 0.006921 0.000000
-23.116061 -23.116061 -23.116061 -23.116061 0.368171 0.000000
0.198600 0.198600 0.198600 0.198600 0.695092 0.000000
-0.000000 -0.000000 -0.000000 -0.000000 0.726656 0.000000
0.198600 0.198600 0.198600 0.198600 0.827266 0.074766
0.000000 0.000000 0.000000 0.000000 0.827266 -0.074766
0.179561 0.179561 0.179561 0.179561 0.851538 0.000000
-0.000000 -0.000000 -0.000000 -0.000000 0.996133 0.000000
1 -114 0 0 152 1 0 1 0
-0.502948 -10 0.5 0.2 1.5 24.4489 0 
-7.963027 -7.963027 -7.963027 -7.963027 0.006921 0.000000
-23.113375 -23.113375 -23.113375 -23.113375 0.368171 0.000000
0.198640 0.198640 0.198640 0.198640 0.696965 0.000000
0.000000 0.000000 0.000000 0.000000 0.726568 0.000000
0.198640 0.198640 0.198640 0.198640 0.827289 0.074967
0.000000 0.000000 0.000000 0.000000 0.827289 -0.074967
0.179564 0.179564 0.179564 0.179564 0.851664 0.000000
-0.000000 -0.000000 -0.000000 -0.000000 0.996131 0.000000
1 -115 0 0 153 1 0 1 0
-0.517325 -10 0.5 0.2 1.5 24.2884 0 
-7.463240 -7.463240 -7.463240 -7.463240 0.006921 0.000000
-23.110933 -23.110933 -23.110933 -23.110933 0.368171 0.000000
0.198676 0.198676 0.198676 0.198676 0.698821 0.000000
0.000000 0.000000 0.000000 0.000000 0.726495 0.000000
0.198676 0.198676 0.198676 0.198676 0.827309 0.075148
0.000000 0.000000 0.000000 0.000000 0.827309 -0.075148
0.179567 0.179567 0.179567 0.179567 0.851780 0.000000
0.000000 0.000000 0.000000 0.000000 0.996130 0.000000
1 -116 0 0 154 1 0 1 0
-0.531483 -10 0.5 0.2 1.5 24.1374 0 
-6.963445 -6.963445 -6.963445 -6.963445 0.006921 0.000000
-23.108714 -23.108714 -23.108714 -23.108714 0.368171 0.000000
0.198710 0.198710 0.198710 0.198710 0.700658 0.000000
-0.000000 -0.000000 -0.000000 -0.000000 0.726435 0.000000
0.198710 0.198710 0.198710 0.198710 0.827328 0.075309
0.000000 0.000000 0.000000 0.000000 0.827328 -0.075309
0.179570 0.179570 0.179570 0.179570 0.851885 0.000000
0.000000 0.000000 0.000000 0.000000 0.996128 0.000000
1 -117 0 0 155 1 0 1 0
-0.545427 -10 0.5 0.2 1.5 23.996 0 
-6.463643 -6.463643 -6.463643 -6.463643 0.006921 0.000000
-23.106697 -23.106697 -23.106697 -23.106697 0.368170 0.000000
0.198740 0.198740 0.198740 0.198740 0.702473 0.000000
0.000000 0.000000 0.000000 0.000000 0.726389 0.000000
0.198740 0.198740 0.198740 0.198740 0.827345 0.075453
0.000000 0.000000 0.000000 0.000000 0.827345 -0.075453
0.179573 0.179573 0.179573 0.179573 0.851983 0.000000
0.000000 0.000000 0.000000 0.000000 0.996127 0.000000
1 -118 0 0 156 1 0 1 0
-0.55916 -10 0.5 0.2 1.5 23.8645 0 
-5.963835 -5.963835 -5.963835 -5.963835 0.006921 0.000000
-23.104864 -23.104864 -23.104864 -23.104864 0.368170 0.000000
0.198768 0.198768 0.198768 0.198768 0.704266 0.000000
-0.000000 -0.000000 -0.000000 -0.000000 0.726358 0.000000
0.198768 0.198768 0.198768 0.198768 0.827360 0.075582
0.000000 0.000000 0.000000 0.000000 0.827360 -0.075582
0.179575 0.179575 0.179575 0.179575 0.852072 0.000000
-0.000000 -0.000000 -0.000000 -0.000000 0.996126 0.000000
1 -119 0 0 157 1 0 1 0
-0.572687 -10 0.5 0.2 1.5 23.7429 0 
-5.464021 -5.464021 -5.464021 -5.464021 0.006921 0.000000
-23.103199 -23.103199 -23.103199 -23.103199 0.368170 0.000000
0.198793 0.198793 0.198793 0.198793 0.706032 0.000000
0.000000 0.000000 0.000000 0.000000 0.726344 0.000000
0.198793 0.198793 0.198793 0.198793 0.827374 0.075697
0.000000 0.000000 0.000000 0.000000 0.827374 -0.075697
0.179577 0.179577 0.179577 0.179577 0.852154 0.000000
-0.000000 -0.000000 -0.000000 -0.000000 0.996124 0.000000
1 -120 0 0 158 1 0 1 0
-0.586013 -10 0.5 0.2 1.5 23.6314 0 
-4.964201 -4.964201 -4.964201 -4.964201 0.006921 0.000000
-23.101685 -23.101685 -23.101685 -23.101685 0.368170 0.000000
0.198815 0.198815 0.198815 0.198815 0.707770 0.000000
-0.000000 -0.000000 -0.000000 -0.000000 0.726349 0.000000
0.198815 0.198815 0.198815 0.198815 0.827386 0.075800
0.000000 0.000000 0.000000 0.000000 0.827386 -0.075800
0.179579 0.179579 0.179579 0.179579 0.852230 0.000000
-0.000000 -0.000000 -0.000000 -0.000000 0.996123 0.000000
1 -121 0 0 159 1 0 1 0
-0.599141 -10 0.5 0.2 1.5 23.5301 0 
-4.464375 -4.464375 -4.464375 -4.464375 0.006921 0.000000
-23.100309 -23.100309 -23.100309 -23.100309 0.368169 0.000000
0.198836 0.198836 0.198836 0.198836 0.709476 0.000000
-0.000000 -0.000000 -0.000000 -0.000000 0.726375 0.000000
0.198836 0.198836 0.198836 0.198836 0.827397 0.075892
0.000000 0.000000 0.000000 0.000000 0.827397 -0.075892
0.179581 0.179581 0.179581 0.179581 0.852300 0.000000
0.000000 0.000000 0.000000 0.000000 0.996122 0.000000
1 -122 0 0 160 1 0 1 0
-0.612076 -10 0.5 0.2 1.5 23.4392 0 
-3.964544 -3.964544 -3.964544 -3.964544 0.006921 0.000000
-23.099059 -23.099059 -23.099059 -23.099059 0.368169 0.000000
0.198855 0.198855 0.198855 0.198855 0.711143 0.000000
-0.000000 -0.000000 -0.000000 -0.000000 0.726428 0.000000
0.198855 0.198855 0.198855 0.198855 0.827407 0.075974
0.000000 0.000000 0.000000 0.000000 0.827407 -0.075974
0.179582 0.179582 0.179582 0.179582 0.852364 0.000000
0.000000 0.000000 0.000000 0.000000 0.996121 0.000000
1 -123 0 0 161 1 0 1 0
-0.62482 -10 0.5 0.2 1.5 23.3587 0 
-3.464708 -3.464708 -3.464708 -3.464708 0.006921 0.000000
-23.097923 -23.097923 -23.097923 -23.097923 0.368169 0.000000
0.198872 0.198872 0.198872 0.198872 0.712765 0.000000
0.000000 0.000000 0.000000 0.000000 0.726513 0.000000
0.198872 0.198872 0.198872 0.198872 0.827416 0.076048
0.000000 0.000000 0.000000 0.000000 0.827416 -0.076048
0.179583 0.179583 0.179583 0.179583 0.852423 0.000000
-0.000000 -0.000000 -0.000000 -0.000000 0.996120 0.000000
1 -124 0 0 162 1 0 1 0
-0.63738 -10 0.5 0.2 1.5 23.2888 0 
-2.964867 -2.964867 -2.964867 -2.964867 0.006921 0.000000
-23.096891 -23.096891 -23.096891 -23.096891 0.368169 0.000000
0.198887 0.198887 0.198887 0.198887 0.714333 0.000000
0.000000 0.000000 0.000000 0.000000 0.726641 0.000000
0.198887 0.198887 0.198887 0.198887 0.827423 0.076113
0.000000 0.000000 0.000000 0.000000 0.827423 -0.076113
0.179585 0.179585 0.179585 0.179585 0.852478 0.000000
0.000000 0.000000 0.000000 0.000000 0.996119 0.000000
1 -125 0 0 163 1 0 1 0
-0.649757 -10 0.5 0.2 1.5 23.2295 0 
-2.465021 -2.465021 -2.465021 -2.465021 0.006921 0.000000
-23.095952 -23.095952 -23.095952 -23.095952 0.368169 0.000000
0.198902 0.198902 0.198902 0.198902 0.715830 0.000000
0.000000 0.000000 0.000000 0.000000 0.726826 0.000000
0.198902 0.198902 0.198902 0.198902 0.827430 0.076171
0.000000 0.000000 0.000000 0.000000 0.827430 -0.076171
0.179586 0.179586 0.179586 0.179586 0.852528 0.000000
0.000000 0.000000 0.000000 0.000000 0.996118 0.000000
1 -126 0 0 164 1 0 1 0
-0.661956 -10 0.5 0.2 1.5 23.181 0 
-1.965170 -1.965170 -1.965170 -1.965170 0.006921 0.000000
-23.095100 -23.095100 -23.095100 -23.095100 0.368168 0.000000
0.198914 0.198914 0.198914 0.198914 0.717239 0.000000
0.000000 0.000000 0.000000 0.000000 0.727085 0.000000
0.198914 0.198914 0.198914 0.198914 0.827435 0.076223
0.000000 0.000000 0.000000 0.000000 0.827435 -0.076223
0.179587 0.179587 0.179587 0.179587 0.852575 0.000000
0.000000 0.000000 0.000000 0.000000 0.996117 0.000000
1 -127 0 0 165 1 0 1 0
-0.67398 -10 0.5 0.2 1.5 23.1432 0 
-1.465315 -1.465315 -1.465315 -1.465315 0.006921 0.000000
-23.094325 -23.094325 -23.094325 -23.094325 0.368168 0.000000
0.198926 0.198926 0.198926 0.198926 0.718533 0.000000
0.000000 0.000000 0.000000 0.000000 0.727446 0.000000
0.198926 0.198926 0.198926 0.198926 0.827440 0.076269
0.000000 0.000000 0.000000 0.000000 0.827440 -0.076269
0.179588 0.179588 0.179588 0.179588 0.852618 0.000000
-0.000000 -0.000000 -0.000000 -0.000000 0.996116 0.000000
1 -128 0 0 166 1 0 1 0
-0.685833 -10 0.5 0.2 1.5 23.1162 0 
-0.965456 -0.965456 -0.965456 -0.965456 0.006921 0.000000
-23.093621 -23.093621 -23.093621 -23.093621 0.368168 0.000000
0.198937 0.198937 0.198937 0.198937 0.719683 0.000000
-0.000000 -0.000000 -0.000000 -0.000000 0.727938 0.000000
0.198937 0.198937 0.198937 0.198937 0.827444 0.076310
0.000000 0.000000 0.000000 0.000000 0.827444 -0.076310
0.179589 0.179589 0.179589 0.179589 0.852658 0.000000
0.000000 0.000000 0.000000 0.000000 0.996115 0.000000
1 -129 0 0 167 1 0 1 0
-0.697518 -10 0.5 0.2 1.5 23.1001 0 
-0.465593 -0.465593 -0.465593 -0.465593 0.006921 0.000000
-23.092981 -23.092981 -23.092981 -23.092981 0.368168 0.000000
0.198946 0.198946 0.198946 0.198946 0.720659 0.000000
-0.000000 -0.000000 -0.000000 -0.000000 0.728588 0.000000
0.198946 0.198946 0.198946 0.198946 0.827448 0.076347
0.000000 0.000000 0.000000 0.000000 0.827448 -0.076347
0.179590 0.179590 0.179590 0.179590 0.852695 0.000000
0.000000 0.000000 0.000000 0.000000 0.996114 0.000000
1 -130 0 0 168 1 0 1 0
-0.709039 -10 0.5 0.2 1.5 23.0948 0 
0.034274 0.034274 0.034274 0.034274 0.006921 0.000000
-23.092400 -23.092400 -23.092400 -23.092400 0.368168 0.000000
0.198955 0.198955 0.198955 0.198955 0.721448 0.000000
-0.000000 -0.000000 -0.000000 -0.000000 0.729410 0.000000
0.198955 0.198955 0.198955 0.198955 0.827450 0.076379
0.000000 0.000000 0.000000 0.000000 0.827450 -0.076379
0.179590 0.179590 0.179590 0.179590 0.852729 0.000000
0.000000 0.000000 0.000000 0.000000 0.996114 0.000000
1 -131 0 0 169 1 0 1 0
-0.720399 -10 0.5 0.2 1.5 23.1005 0 
0.534145 0.534145 0.534145 0.534145 0.006921 0.000000
-23.091871 -23.091871 -23.091871 -23.091871 0.368168 0.000000
0.198963 0.198963 0.198963 0.198963 0.722058 0.000000
-0.000000 -0.000000 -0.000000 -0.000000 0.730397 0.000000
0.198963 0.198963 0.198963 0.198963 0.827453 0.076408
0.000000 0.000000 0.000000 0.000000 0.827453 -0.076408
0.179591 0.179591 0.179591 0.179591 0.852760 0.000000
0.000000 0.000000 0.000000 0.000000 0.996113 0.000000
1 -132 0 0 170 1 0 1 0
-0.731601 -10 0.5 0.2 1.5 23.1169 0 
1.034019 1.034019 1.034019 1.034019 0.006921 0.000000
-23.091391 -23.091391 -23.091391 -23.091391 0.368168 0.000000
0.198970 0.198970 0.198970 0.198970 0.722517 0.000000
-0.000000 -0.000000 -0.000000 -0.000000 0.731521 0.000000
0.198970 0.198970 0.198970 0.198970 0.827454 0.076433
0.000000 0.000000 0.000000 0.000000 0.827454 -0.076433
0.179592 0.179592 0.179592 0.179592 0.852789 0.000000
-0.000000 -0.000000 -0.000000 -0.000000 0.996112 0.000000
1 -133 0 0 171 1 0 1 0
-0.742649 -10 0.5 0.2 1.5 23.1443 0 
1.533897 1.533897 1.533897 1.533897 0.006921 0.000000
-23.090955 -23.090955 -23.090955 -23.090955 0.368168 0.000000
0.198977 0.198977 0.198977 0.198977 0.722856 0.000000
-0.000000 -0.000000 -0.000000 -0.000000 0.732749 0.000000
0.198977 0.198977 0.198977 0.198977 0.827456 0.076455
0.000000 0.000000 0.000000 0.000000 0.827456 -0.076455
0.179592 0.179592 0.179592 0.179592 0.852816 0.000000
-0.000000 -0.000000 -0.000000 -0.000000 0.996112 0.000000
1 -134 0 0 172 1 0 1 0
-0.753545 -10 0.5 0.2 1.5 23.1824 0 
2.033778 2.033778 2.033778 2.033778 0.006921 0.000000
-23.090559 -23.090559 -23.090559 -23.090559 0.368168 0.000000
0.198983 0.198983 0.198983 0.198983 0.723109 0.000000
-0.000000 -0.000000 -0.000000 -0.000000 0.734049 0.000000
0.198983 0.198983 0.198983 0.198983 0.827457 0.076475
0.000000 0.000000 0.000000 0.000000 0.827457 -0.076475
0.179593 0.179593 0.179593 0.179593 0.852841 0.000000
0.000000 0.000000 0.000000 0.000000 0.996111 0.000000
1 -135 0 0 173 1 0 1 0
-0.764292 -10 0.5 0.2 1.5 23.2312 0 
2.533662 2.533662 2.533662 2.533662 0.006921 0.000000
-23.090198 -23.090198 -23.090198 -23.090198 0.368167 0.000000
0.198988 0.198988 0.198988 0.198988 0.723299 0.000000
-0.000000 -0.000000 -0.000000 -0.000000 0.735397 0.000000
0.198988 0.198988 0.198988 0.198988 0.827458 0.076493
0.000000 0.000000 0.000000 0.000000 0.827458 -0.076493
0.179593 0.179593 0.179593 0.179593 0.852864 0.000000
0.000000 0.000000 0.000000 0.000000 0.996111 0.000000
1 -136 0 0 174 1 0 1 0
-0.774894 -10 0.5 0.2 1.5 23.2907 0 
3.033550 3.033550 3.033550 3.033550 0.006921 0.000000
-23.089871 -23.089871 -23.089871 -23.089871 0.368167 0.000000
0.198993 0.198993 0.198993 0.198993 0.723443 0.000000
-0.000000 -0.000000 -0.000000 -0.000000 0.736775 0.000000
0.198993 0.198993 0.198993 0.198993 0.827458 0.076508
0.000000 0.000000 0.000000 0.000000 0.827458 -0.076508
0.179593 0.179593 0.179593 0.179593 0.852886 0.000000
-0.000000 -0.000000 -0.000000 -0.000000 0.996110 0.000000
1 -137 0 0 175 1 0 1 0
-0.785353 -10 0.5 0.2 1.5 23.3608 0 
3.533441 3.533441 3.533441 3.533441 0.006921 0.000000
-23.089574 -23.089574 -23.089574 -23.089574 0.368167 0.000000
0.198997 0.198997 0.198997 0.198997 0.723555 0.000000
-0.000000 -0.000000 -0.000000 -0.000000 0.738171 0.000000
0.198997 0.198997 0.198997 0.198997 0.827458 0.076521
0.000000 0.000000 0.000000 0.000000 0.827458 -0.076521
0.179594 0.179594 0.179594 0.179594 0.852905 0.000000
0.000000 0.000000 0.000000 0.000000 0.996110 0.000000
1 -138 0 0 176 1 0 1 0
-0.795672 -10 0.5 0.2 1.5 23.4413 0 
4.033334 4.033334 4.033334 4.033334 0.006921 0.000000
-23.089303 -23.089303 -23.089303 -23.089303 0.368167 0.000000
0.199002 0.199002 0.199002 0.199002 0.723642 0.000000
-0.000000 -0.000000 -0.000000 -0.000000 0.739577 0.000000
0.199002 0.199002 0.199002 0.199002 0.827458 0.076533
0.000000 0.000000 0.000000 0.000000 0.827458 -0.076533
0.179594 0.179594 0.179594 0.179594 0.852924 0.000000
-0.000000 -0.000000 -0.000000 -0.000000 0.996109 0.000000
1 -139 0 0 177 1 0 1 0
-0.805853 -10 0.5 0.2 1.5 23.5322 0 
4.533230 4.533230 4.533230 4.533230 0.006921 0.000000
-23.089058 -23.089058 -23.089058 -23.089058 0.368167 0.000000
0.199005 0.199005 0.199005 0.199005 0.723711 0.000000
-0.000000 -0.000000 -0.000000 -0.000000 0.740986 0.000000
0.199005 0.199005 0.199005 0.199005 0.827458 0.076544
0.000000 0.000000 0.000000 0.000000 0.827458 -0.076544
0.179594 0.179594 0.179594 0.179594 0.852941 0.000000
0.000000 0.000000 0.000000 0.000000 0.996109 0.000000
1 -140 0 0 178 1 0 1 0
-0.8159 -10 0.5 0.2 1.5 23.6334 0 
5.033129 5.033129 5.033129 5.033129 0.006921 0.000000
-23.088835 -23.088835 -23.088835 -23.088835 0.368167 0.000000
0.199009 0.199009 0.199009 0.199009 0.723767 0.000000
-0.000000 -0.000000 -0.000000 -0.000000 0.742393 0.000000
0.199009 0.199009 0.199009 0.199009 0.827457 0.076553
0.000000 0.000000 0.000000 0.000000 0.827457 -0.076553
0.179595 0.179595 0.179595 0.179595 0.852957 0.000000
-0.000000 -0.000000 -0.000000 -0.000000 0.996108 0.000000
1 -141 0 0 179 1 0 1 0
-0.825815 -10 0.5 0.2 1.5 23.7447 0 
5.533031 5.533031 5.533031 5.533031 0.006921 0.000000
-23.088632 -23.088632 -23.088632 -23.088632 0.368167 0.000000
0.199012 0.199012 0.199012 0.199012 0.723812 0.000000
-0.000000 -0.000000 -0.000000 -0.000000 0.743797 0.000000
0.199012 0.199012 0.199012 0.199012 0.827456 0.076561
0.000000 0.000000 0.000000 0.000000 0.827456 -0.076561
0.179595 0.179595 0.179595 0.179595 0.852971 0.000000
-0.000000 -0.000000 -0.000000 -0.000000 0.996108 0.000000
1 -142 0 0 180 1 0 1 0
-0.8356 -10 0.5 0.2 1.5 23.866 0 
6.032935 6.032935 6.032935 6.032935 0.006921 0.000000
-23.088448 -23.088448 -23.088448 -23.088448 0.368167 0.000000
0.199014 0.199014 0.199014 0.199014 0.723849 0.000000
-0.000000 -0.000000 -0.000000 -0.000000 0.745194 0.000000
0.199014 0.199014 0.199014 0.199014 0.827456 0.076568
0.000000 0.000000 0.000000 0.000000 0.827456 -0.076568
0.179595 0.179595 0.179595 0.179595 0.852985 0.000000
-0.000000 -0.000000 -0.000000 -0.000000 0.996108 0.000000
1 -143 0 0 181 1 0 1 0
-0.845258 -10 0.5 0.2 1.5 23.997 0 
6.532842 6.532842 6.532842 6.532842 0.006921 0.000000
-23.088280 -23.088280 -23.088280 -23.088280 0.368167 0.000000
0.199017 0.199017 0.199017 0.199017 0.723880 0.000000
-0.000000 -0.000000 -0.000000 -0.000000 0.746583 0.000000
0.199017 0.199017 0.199017 0.199017 0.827455 0.076574
0.000000 0.000000 0.000000 0.000000 0.827455 -0.076574
0.179595 0.179595 0.179595 0.179595 0.852997 0.000000
-0.000000 -0.000000 -0.000000 -0.000000 0.996107 0.000000
1 -144 0 0 182 1 0 1 0
-0.854791 -10 0.5 0.2 1.5 24.1378 0 
7.032751 7.032751 7.032751 7.032751 0.006921 0.000000
-23.088128 -23.088128 -23.088128 -23.088128 0.368167 0.000000
0.199019 0.199019 0.199019 0.199019 0.723905 0.000000
-0.000000 -0.000000 -0.000000 -0.000000 0.747962 0.000000
0.199019 0.199019 0.199019 0.199019 0.827454 0.076579
0.000000 0.000000 0.000000 0.000000 0.827454 -0.076579
0.179596 0.179596 0.179596 0.179596 0.853009 0.000000
0.000000 0.000000 0.000000 0.000000 0.996107 0.000000
1 -145 0 0 183 1 0 1 0
-0.864202 -10 0.5 0.2 1.5 24.288 0 
7.532663 7.532663 7.532663 7.532663 0.006921 0.000000
-23.087990 -23.087990 -23.087990 -23.087990 0.368167 0.000000
0.199021 0.199021 0.199021 0.199021 0.723926 0.000000
0.000000 0.000000 0.000000 0.000000 0.749332 0.000000
0.199021 0.199021 0.199021 0.199021 0.827453 0.076583
0.000000 0.000000 0.000000 0.000000 0.827453 -0.076583
0.179596 0.179596 0.179596 0.179596 0.853019 0.000000
0.000000 0.000000 0.000000 0.000000 0.996107 0.000000
1 -146 0 0 184 1 0 1 0
-0.873494 -10 0.5 0.2 1.5 24.4476 0 
8.032577 8.032577 8.032577 8.032577 0.006921 0.000000
-23.087864 -23.087864 -23.087864 -23.087864 0.368167 0.000000
0.199023 0.199023 0.199023 0.199023 0.723944 0.000000
0.000000 0.000000 0.000000 0.000000 0.750691 0.000000
0.199023 0.199023 0.199023 0.199023 0.827451 0.076587
0.000000 0.000000 0.000000 0.000000 0.827451 -0.076587
0.179596 0.179596 0.179596 0.179596 0.853029 0.000000
-0.000000 -0.000000 -0.000000 -0.000000 0.996106 0.000000
1 -147 0 0 185 1 0 1 0
-0.882667 -10 0.5 0.2 1.5 24.6162 0 
8.532492 8.532492 8.532492 8.532492 0.006921 0.000000
-23.087750 -23.087750 -23.087750 -23.087750 0.368167 0.000000
0.199025 0.199025 0.199025 0.199025 0.723959 0.000000
-0.000000 -0.000000 -0.000000 -0.000000 0.752039 0.000000
0.199025 0.199025 0.199025 0.199025 0.827450 0.076590
0.000000 0.000000 0.000000 0.000000 0.827450 -0.076590
0.179596 0.179596 0.179596 0.179596 0.853039 0.000000
0.000000 0.000000 0.000000 0.000000 0.996106 0.000000
1 -148 0 0 186 1 0 1 0
-0.891725 -10 0.5 0.2 1.5 24.7939 0 
9.032410 9.032410 9.032410 9.032410 0.006921 0.000000
-23.087646 -23.087646 -23.087646 -23.087646 0.368167 0.000000
0.199026 0.199026 0.199026 0.199026 0.723972 0.000000
-0.000000 -0.000000 -0.000000 -0.000000 0.753375 0.000000
0.199026 0.199026 0.199026 0.199026 0.827449 0.076593
0.000000 0.000000 0.000000 0.000000 0.827449 -0.076593
0.179596 0.179596 0.179596 0.179596 0.853047 0.000000
-0.000000 -0.000000 -0.000000 -0.000000 0.996106 0.000000
1 -149 0 0 187 1 0 1 0
-0.900669 -10 0.5 0.2 1.5 24.9802 0 
9.532330 9.532330 9.532330 9.532330 0.006921 0.000000
-23.087552 -23.087552 -23.087552 -23.087552 0.368167 0.000000
0.199028 0.199028 0.199028 0.199028 0.723983 0.000000
0.000000 0.000000 0.000000 0.000000 0.754699 0.000000
0.199028 0.199028 0.199028 0.199028 0.827448 0.076595
0.000000 0.000000 0.000000 0.000000 0.827448 -0.076595
0.179596 0.179596 0.179596 0.179596 0.853055 0.000000
0.000000 0.000000 0.000000 0.000000 0.996106 0.000000
1 -150 4 6 188 1 0 1 0
-0.909502 -10 0.5 0.2 1.5 25.1752 0 
10.032252 10.032252 10.032252 10.032252 0.006921 0.000000
-23.087466 -23.087466 -23.087466 -23.087466 0.368167 0.000000
0.199029 0.199029 0.199029 0.199029 0.723993 0.000000
0.000000 0.000000 0.000000 0.000000 0.756011 0.000000
0.199029 0.199029 0.199029 0.199029 0.827446 0.076597
0.000000 0.000000 0.000000 0.000000 0.827446 -0.076597
0.179596 0.179596 0.179596 0.179596 0.853062 0.000000
0.000000 0.000000 0.000000 0.000000 0.996106 0.000000
1 -151 0 0 189 1 0 1 0
-0.918226 -10 0.5 0.2 1.5 25.3784 0 
10.532176 10.532176 10.532176 10.532176 0.006921 0.000000
-23.087388 -23.087388 -23.087388 -23.087388 0.368167 0.000000
0.199030 0.199030 0.199030 0.199030 0.724001 0.000000
-0.000000 -0.000000 -0.000000 -0.000000 0.757311 0.000000
0.199030 0.199030 0.199030 0.199030 0.827445 0.076599
0.000000 0.000000 0.000000 0.000000 0.827445 -0.076599
0.179597 0.179597 0.179597 0.179597 0.853069 0.000000
-0.000000 -0.000000 -0.000000 -0.000000 0.996105 0.000000
1 -152 0 0 190 1 0 1 0
-0.926843 -10 0.5 0.2 1.5 25.5899 0 
11.032102 11.032102 11.032102 11.032102 0.006921 0.000000
-23.087318 -23.087318 -23.087318 -23.087318 0.368167 0.000000
0.199031 0.199031 0.199031 0.199031 0.724008 0.000000
-0.000000 -0.000000 -0.000000 -0.000000 0.758599 0.000000
0.199031 0.199031 0.199031 0.199031 0.827444 0.076601
0.000000 0.000000 0.000000 0.000000 0.827444 -0.076601
0.179597 0.179597 0.179597 0.179597 0.853076 0.000000
-0.000000 -0.000000 -0.000000 -0.000000 0.996105 0.000000
1 -153 0 0 191 1 0 1 0
-0.935354 -10 0.5 0.2 1.5 25.8093 0 
11.532030 11.532030 11.532030 11.532030 0.006921 0.000000
-23.087253 -23.087253 -23.087253 -23.087253 0.368167 0.000000
0.199032 0.199032 0.199032 0.199032 0.724014 0.000000
0.000000 0.000000 0.000000 0.000000 0.759875 0.000000
0.199032 0.199032 0.199032 0.199032 0.827443 0.076602
0.000000 0.000000 0.000000 0.000000 0.827443 -0.076602
0.179597 0.179597 0.179597 0.179597 0.853081 0.000000
-0.000000 -0.000000 -0.000000 -0.000000 0.996105 0.000000
1 -154 0 0 192 1 0 1 0
-0.943761 -10 0.5 0.2 1.5 26.0365 0 
12.031959 12.031959 12.031959 12.031959 0.006921 0.000000
-23.087195 -23.087195 -23.087195 -23.087195 0.368167 0.000000
0.199033 0.199033 0.199033 0.199033 0.724019 0.000000
-0.000000 -0.000000 -0.000000 -0.000000 0.761138 0.000000
0.199033 0.199033 0.199033 0.199033 0.827441 0.076603
0.000000 0.000000 0.000000 0.000000 0.827441 -0.076603
0.179597 0.179597 0.179597 0.179597 0.853087 0.000000
0.000000 0.000000 0.000000 0.000000 0.996105 0.000000
1 -155 0 0 193 1 0 1 0
-0.952068 -10 0.5 0.2 1.5 26.2712 0 
12.531890 12.531890 12.531890 12.531890 0.006921 0.000000
-23.087142 -23.087142 -23.087142 -23.087142 0.368167 0.000000
0.199034 0.199034 0.199034 0.199034 0.724023 0.000000
-0.000000 -0.000000 -0.000000 -0.000000 0.762390 0.000000
0.199034 0.199034 0.199034 0.199034 0.827440 0.076603
0.000000 0.000000 0.000000 0.000000 0.827440 -0.076603
0.179597 0.179597 0.179597 0.179597 0.853092 0.000000
-0.000000 -0.000000 -0.000000 -0.000000 0.996105 0.000000
1 -156 0 0 194 1 0 1 0
-0.960274 -10 0.5 0.2 1.5 26.5133 0 
13.031823 13.031823 13.031823 13.031823 0.006921 0.000000
-23.087094 -23.087094 -23.087094 -23.087094 0.368167 0.000000
0.199035 0.199035 0.199035 0.199035 0.724027 0.000000
-0.000000 -0.000000 -0.000000 -0.000000 0.763629 0.000000
0.199035 0.199035 0.199035 0.199035 0.827439 0.076604
0.000000 0.000000 0.000000 0.000000 0.827439 -0.076604
0.179597 0.179597 0.179597 0.179597 0.853096 0.000000
-0.000000 -0.000000 -0.000000 -0.000000 0.996105 0.000000
1 -157 0 0 195 1 0 1 0
-0.968382 -10 0.5 0.2 1.5 26.7625 0 
13.531757 13.531757 13.531757 13.531757 0.006921 0.000000
-23.087050 -23.087050 -23.087050 -23.087050 0.368167 0.000000
0.199035 0.199035 0.199035 0.199035 0.724031 0.000000
-0.000000 -0.000000 -0.000000 -0.000000 0.764856 0.000000
0.199035 0.199035 0.199035 0.199035 0.827438 0.076604
0.000000 0.000000 0.000000 0.000000 0.827438 -0.076604
0.179597 0.179597 0.179597 0.179597 0.853101 0.000000
0.000000 0.000000 0.000000 0.000000 0.996105 0.000000
1 -158 0 0 196 1 0 1 0
-0.976394 -10 0.5 0.2 1.5 27.0187 0 
14.031693 14.031693 14.031693 14.031693 0.006921 0.000000
-23.087010 -23.087010 -23.087010 -23.087010 0.368167 0.000000
0.199036 0.199036 0.199036 0.199036 0.724034 0.000000
-0.000000 -0.000000 -0.000000 -0.000000 0.766072 0.000000
0.199036 0.199036 0.199036 0.199036 0.827437 0.076605
0.000000 0.000000 0.000000 0.000000 0.827437 -0.076605
0.179597 0.179597 0.179597 0.179597 0.853105 0.000000
-0.000000 -0.000000 -0.000000 -0.000000 0.996104 0.000000
1 -159 0 0 197 1 0 1 0
-0.984312 -10 0.5 0.2 1.5 27.2816 0 
14.531631 14.531631 14.531631 14.531631 0.006921 0.000000
-23.086974 -23.086974 -23.086974 -23.086974 0.368167 0.000000
0.199037 0.199037 0.199037 0.199037 0.724036 0.000000
-0.000000 -0.000000 -0.000000 -0.000000 0.767275 0.000000
0.199037 0.199037 0.199037 0.199037 0.827435 0.076605
0.000000 0.000000 0.000000 0.000000 0.827435 -0.076605
0.179597 0.179597 0.179597 0.179597 0.853108 0.000000
-0.000000 -0.000000 -0.000000 -0.000000 0.996104 0.000000
1 -160 0 0 198 1 0 1 0
-0.992136 -10 0.5 0.2 1.5 27.5512 0 
15.031569 15.031569 15.031569 15.031569 0.006921 0.000000
-23.086941 -23.086941 -23.086941 -23.086941 0.368167 0.000000
0.199037 0.199037 0.199037 0.199037 0.724039 0.000000
-0.000000 -0.000000 -0.000000 -0.000000 0.768467 0.000000
0.199037 0.199037 0.199037 0.199037 0.827434 0.076605
0.000000 0.000000 0.000000 0.000000 0.827434 -0.076605
0.179597 0.179597 0.179597 0.179597 0.853112 0.000000
0.000000 0.000000 0.000000 0.000000 0.996104 0.000000
1 -161 0 0 199 1 0 1 0
-0.999869 -10 0.5 0.2 1.5 27.8271 0 
15.531510 15.531510 15.531510 15.531510 0.006921 0.000000
-23.086911 -23.086911 -23.086911 -23.086911 0.368166 0.000000
0.199037 0.199037 0.199037 0.199037 0.724041 0.000000
-0.000000 -0.000000 -0.000000 -0.000000 0.769648 0.000000
0.199037 0.199037 0.199037 0.199037 0.827433 0.076605
0.000000 0.000000 0.000000 0.000000 0.827433 -0.076605
0.179597 0.179597 0.179597 0.179597 0.853115 0.000000
0.000000 0.000000 0.000000 0.000000 0.996104 0.000000
1 -162 0 0 200 1 0 1 0
-1.00751 -10 0.5 0.2 1.5 28.1091 0 
16.031451 16.031451 16.031451 16.031451 0.006921 0.000000
-23.086884 -23.086884 -23.086884 -23.086884 0.368166 0.000000
0.199038 0.199038 0.199038 0.199038 0.724042 0.000000
-0.000000 -0.000000 -0.000000 -0.000000 0.770816 0.000000
0.199038 0.199038 0.199038 0.199038 0.827432 0.076605
0.000000 0.000000 0.000000 0.000000 0.827432 -0.076605
0.179597 0.179597 0.179597 0.179597 0.853118 0.000000
-0.000000 -0.000000 -0.000000 -0.000000 0.996104 0.000000
1 -163 0 0 201 1 0 1 0
-1.01507 -10 0.5 0.2 1.5 28.3972 0 
16.531394 16.531394 16.531394 16.531394 0.006921 0.000000
-23.086859 -23.086859 -23.086859 -23.086859 0.368166 0.000000
0.199038 0.199038 0.199038 0.199038 0.724044 0.000000
-0.000000 -0.000000 -0.000000 -0.000000 0.771974 0.000000
0.199038 0.199038 0.199038 0.199038 0.827431 0.076605
0.000000 0.000000 0.000000 0.000000 0.827431 -0.076605
0.179597 0.179597 0.179597 0.179597 0.853121 0.000000
0.000000 0.000000 0.000000 0.000000 0.996104 0.000000
1 -164 0 0 202 1 0 1 0
-1.02254 -10 0.5 0.2 1.5 28.6911 0 
17.031338 17.031338 17.031338 17.031338 0.006921 0.000000
-23.086837 -23.086837 -23.086837 -23.086837 0.368166 0.000000
0.199039 0.199039 0.199039 0.199039 0.724045 0.000000
-0.000000 -0.000000 -0.000000 -0.000000 0.773120 0.000000
0.199039 0.199039 0.199039 0.199039 0.827430 0.076605
0.000000 0.000000 0.000000 0.000000 0.827430 -0.076605
0.179597 0.179597 0.179597 0.179597 0.853123 0.000000
0.000000 0.000000 0.000000 0.000000 0.996104 0.000000
1 -165 0 0 203 1 0 1 0
-1.02992 -10 0.5 0.2 1.5 28.9907 0 
17.531284 17.531284 17.531284 17.531284 0.006921 0.000000
-23.086817 -23.086817 -23.086817 -23.086817 0.368166 0.000000
0.199039 0.199039 0.199039 0.199039 0.724047 0.000000
-0.000000 -0.000000 -0.000000 -0.000000 0.774255 0.000000
0.199039 0.199039 0.199039 0.199039 0.827429 0.076605
0.000000 0.000000 0.000000 0.000000 0.827429 -0.076605
0.179597 0.179597 0.179597 0.179597 0.853125 0.000000
0.000000 0.000000 0.000000 0.000000 0.996104 0.000000
1 -166 0 0 204 1 0 1 0
-1.03722 -10 0.5 0.2 1.5 29.2957 0 
18.031231 18.031231 18.031231 18.031231 0.006921 0.000000
-23.086798 -23.086798 -23.086798 -23.086798 0.368166 0.000000
0.199039 0.199039 0.199039 0.199039 0.724048 0.000000
-0.000000 -0.000000 -0.000000 -0.000000 0.775379 0.000000
0.199039 0.199039 0.199039 0.199039 0.827428 0.076605
0.000000 0.000000 0.000000 0.000000 0.827428 -0.076605
0.179597 0.179597 0.179597 0.179597 0.853128 0.000000
-0.000000 -0.000000 -0.000000 -0.000000 0.996104 0.000000
1 -167 0 0 205 1 0 1 0
-1.04444 -10 0.5 0.2 1.5 29.606 0 
18.531179 18.531179 18.531179 18.531179 0.006921 0.000000
-23.086781 -23.086781 -23.086781 -23.086781 0.368166 0.000000
0.199039 0.199039 0.199039 0.199039 0.724049 0.000000
-0.000000 -0.000000 -0.000000 -0.000000 0.776492 0.000000
0.199039 0.199039 0.199039 0.199039 0.827427 0.076605
0.000000 0.000000 0.000000 0.000000 0.827427 -0.076605
0.179597 0.179597 0.179597 0.179597 0.853130 0.000000
0.000000 0.000000 0.000000 0.000000 0.996104 0.000000
1 -168 0 0 206 1 0 1 0
-1.05157 -10 0.5 0.2 1.5 29.9215 0 
19.031128 19.031128 19.031128 19.031128 0.006921 0.000000
-23.086766 -23.086766 -23.086766 -23.086766 0.368166 0.000000
0.199040 0.199040 0.199040 0.199040 0.724049 0.000000
-0.000000 -0.000000 -0.000000 -0.000000 0.777595 0.000000
0.199040 0.199040 0.199040 0.199040 0.827427 0.076604
0.000000 0.000000 0.000000 0.000000 0.827427 -0.076604
0.179597 0.179597 0.179597 0.179597 0.853132 0.000000
-0.000000 -0.000000 -0.000000 -0.000000 0.996104 0.000000
1 -169 0 0 207 1 0 1 0
-1.05863 -10 0.5 0.2 1.5 30.2419 0 
19.531078 19.531078 19.531078 19.531078 0.006921 0.000000
-23.086752 -23.086752 -23.086752 -23.086752 0.368166 0.000000
0.199040 0.199040 0.199040 0.199040 0.724050 0.000000
0.000000 0.000000 0.000000 0.000000 0.778687 0.000000
0.199040 0.199040 0.199040 0.199040 0.827426 0.076604
0.000000 0.000000 0.000000 0.000000 0.827426 -0.076604
0.179597 0.179597 0.179597 0.179597 0.853133 0.000000
-0.000000 -0.000000 -0.000000 -0.000000 0.996104 0.000000
1 -170 0 0 208 1 0 1 0
-1.06561 -10 0.5 0.2 1.5 30.5672 0 
20.031029 20.031029 20.031029 20.031029 0.006921 0.000000
-23.086740 -23.086740 -23.086740 -23.086740 0.368166 0.000000
0.199040 0.199040 0.199040 0.199040 0.724051 0.000000
0.000000 0.000000 0.000000 0.000000 0.779768 0.000000
0.199040 0.199040 0.199040 0.199040 0.827425 0.076604
0.000000 0.000000 0.000000 0.000000 0.827425 -0.076604
0.179597 0.179597 0.179597 0.179597 0.853135 0.000000
-0.000000 -0.000000 -0.000000 -0.000000 0.996104 0.000000
1 -171 0 0 209 1 0 1 0
-1.07251 -10 0.5 0.2 1.5 30.8971 0 
20.530982 20.530982 20.530982 20.530982 0.006921 0.000000
-23.086728 -23.086728 -23.086728 -23.086728 0.368166 0.000000
0.199040 0.199040 0.199040 0.199040 0.724051 0.000000
-0.000000 -0.000000 -0.000000 -0.000000 0.780839 0.000000
0.199040 0.199040 0.199040 0.199040 0.827424 0.076604
0.000000 0.000000 0.000000 0.000000 0.827424 -0.076604
0.179597 0.179597 0.179597 0.179597 0.853136 0.000000
0.000000 0.000000 0.000000 0.000000 0.996104 0.000000
1 -172 0 0 210 1 0 1 0
-1.07933 -10 0.5 0.2 1.5 31.2315 0 
21.030935 21.030935 21.030935 21.030935 0.006921 0.000000
-23.086718 -23.086718 -23.086718 -23.086718 0.368166 0.000000
0.199040 0.199040 0.199040 0.199040 0.724052 0.000000
-0.000000 -0.000000 -0.000000 -0.000000 0.781900 0.000000
0.199040 0.199040 0.199040 0.199040 0.827424 0.076604
0.000000 0.000000 0.000000 0.000000 0.827424 -0.076604
0.179597 0.179597 0.179597 0.179597 0.853138 0.000000
0.000000 0.000000 0.000000 0.000000 0.996103 0.000000
1 -173 0 0 211 1 0 1 0
-1.08609 -10 0.5 0.2 1.5 31.5703 0 
21.530890 21.530890 21.530890 21.530890 0.006921 0.000000
-23.086708 -23.086708 -23.086708 -23.086708 0.368166 0.000000
0.199041 0.199041 0.199041 0.199041 0.724052 0.000000
-0.000000 -0.000000 -0.000000 -0.000000 0.782951 0.000000
0.199041 0.199041 0.199041 0.199041 0.827423 0.076604
0.000000 0.000000 0.000000 0.000000 0.827423 -0.076604
0.179597 0.179597 0.179597 0.179597 0.853139 0.000000
-0.000000 -0.000000 -0.000000 -0.000000 0.996103 0.000000
1 -174 0 0 212 1 0 1 0
-1.09276 -10 0.5 0.2 1.5 31.9134 0 
22.030845 22.030845 22.030845 22.030845 0.006921 0.000000
-23.086700 -23.086700 -23.086700 -23.086700 0.368166 0.000000
0.199041 0.199041 0.199041 0.199041 0.724053 0.000000
0.000000 0.000000 0.000000 0.000000 0.783992 0.000000
0.199041 0.199041 0.199041 0.199041 0.827422 0.076603
0.000000 0.000000 0.000000 0.000000 0.827422 -0.076603
0.179597 0.179597 0.179597 0.179597 0.853140 0.000000
0.000000 0.000000 0.000000 0.000000 0.996103 0.000000
1 -175 0 0 213 1 0 1 0
-1.09937 -10 0.5 0.2 1.5 32.2606 0 
22.530802 22.530802 22.530802 22.530802 0.006921 0.000000
-23.086692 -23.086692 -23.086692 -23.086692 0.368166 0.000000
0.199041 0.199041 0.199041 0.199041 0.724053 0.000000
-0.000000 -0.000000 -0.000000 -0.000000 0.785023 0.000000
0.199041 0.199041 0.199041 0.199041 0.827422 0.076603
0.000000 0.000000 0.000000 0.000000 0.827422 -0.076603
0.179597 0.179597 0.179597 0.179597 0.853141 0.000000
-0.000000 -0.000000 -0.000000 -0.000000 0.996103 0.000000
1 -176 0 0 214 1 0 1 0
-1.1059 -10 0.5 0.2 1.5 32.6117 0 
23.030759 23.030759 23.030759 23.030759 0.006921 0.000000
-23.086685 -23.086685 -23.086685 -23.086685 0.368166 0.000000
0.199041 0.199041 0.199041 0.199041 0.724054 0.000000
-0.000000 -0.000000 -0.000000 -0.000000 0.786044 0.000000
0.199041 0.199041 0.199041 0.199041 0.827421 0.076603
0.000000 0.000000 0.000000 0.000000 0.827421 -0.076603
0.179597 0.179597 0.179597 0.179597 0.853142 0.000000
-0.000000 -0.000000 -0.000000 -0.000000 0.996103 0.000000
1 -177 0 0 215 1 0 1 0
-1.11237 -10 0.5 0.2 1.5 32.9667 0 
23.530717 23.530717 23.530717 23.530717 0.006921 0.000000
-23.086678 -23.086678 -23.086678 -23.086678 0.368166 0.000000
0.199041 0.199041 0.199041 0.199041 0.724054 0.000000
-0.000000 -0.000000 -0.000000 -0.000000 0.787056 0.000000
0.199041 0.199041 0.199041 0.199041 0.827421 0.076603
0.000000 0.000000 0.000000 0.000000 0.827421 -0.076603
0.179597 0.179597 0.179597 0.179597 0.853143 0.000000
0.000000 0.000000 0.000000 0.000000 0.996103 0.000000
1 -178 0 0 216 1 0 1 0
-1.11877 -10 0.5 0.2 1.5 33.3254 0 
24.030676 24.030676 24.030676 24.030676 0.006921 0.000000
-23.086672 -23.086672 -23.086672 -23.086672 0.368166 0.000000
0.199041 0.199041 0.199041 0.199041 0.724054 0.000000
0.000000 0.000000 0.000000 0.000000 0.788059 0.000000
0.199041 0.199041 0.199041 0.199041 0.827420 0.076603
0.000000 0.000000 0.000000 0.000000 0.827420 -0.076603
0.179597 0.179597 0.179597 0.179597 0.853144 0.000000
-0.000000 -0.000000 -0.000000 -0.000000 0.996103 0.000000
1 -179 0 0 217 1 0 1 0
-1.12509 -10 0.5 0.2 1.5 33.6877 0 
24.530636 24.530636 24.530636 24.530636 0.006921 0.000000
-23.086667 -23.086667 -23.086667 -23.086667 0.368166 0.000000
0.199041 0.199041 0.199041 0.199041 0.724054 0.000000
0.000000 0.000000 0.000000 0.000000 0.789052 0.000000
0.199041 0.199041 0.199041 0.199041 0.827420 0.076602
0.000000 0.000000 0.000000 0.000000 0.827420 -0.076602
0.179597 0.179597 0.179597 0.179597 0.853145 0.000000
0.000000 0.000000 0.000000 0.000000 0.996103 0.000000
1 -180 0 0 218 1 0 1 0
-1.13136 -10 0.5 0.2 1.5 34.0534 0 
25.030597 25.030597 25.030597 25.030597 0.006921 0.000000
-23.086662 -23.086662 -23.086662 -23.086662 0.368166 0.000000
0.199041 0.199041 0.199041 0.199041 0.724055 0.000000
0.000000 0.000000 0.000000 0.000000 0.790036 0.000000
0.199041 0.199041 0.199041 0.199041 0.827419 0.076602
0.000000 0.000000 0.000000 0.000000 0.827419 -0.076602
0.179597 0.179597 0.179597 0.179597 0.853146 0.000000
-0.000000 -0.000000 -0.000000 -0.000000 0.996103 0.000000
1 -181 0 0 219 1 0 1 0
-1.13755 -10 0.5 0.2 1.5 34.4226 0 
25.530559 25.530559 25.530559 25.530559 0.006921 0.000000
-23.086658 -23.086658 -23.086658 -23.086658 0.368166 0.000000
0.199041 0.199041 0.199041 0.199041 0.724055 0.000000
-0.000000 -0.000000 -0.000000 -0.000000 0.791011 0.000000
0.199041 0.199041 0.199041 0.199041 0.827419 0.076602
0.000000 0.000000 0.000000 0.000000 0.827419 -0.076602
0.179597 0.179597 0.179597 0.179597 0.853146 0.000000
-0.000000 -0.000000 -0.000000 -0.000000 0.996103 0.000000
1 -182 0 0 220 1 0 1 0
-1.14368 -10 0.5 0.2 1.5 34.795 0 
26.030521 26.030521 26.030521 26.030521 0.006921 0.000000
-23.086654 -23.086654 -23.086654 -23.086654 0.368166 0.000000
0.199041 0.199041 0.199041 0.199041 0.724055 0.000000
0.000000 0.000000 0.000000 0.000000 0.791977 0.000000
0.199041 0.199041 0.199041 0.199041 0.827418 0.076602
0.000000 0.000000 0.000000 0.000000 0.827418 -0.076602
0.179597 0.179597 0.179597 0.179597 0.853147 0.000000
-0.000000 -0.000000 -0.000000 -0.000000 0.996103 0.000000
1 -183 0 0 221 1 0 1 0
-1.14975 -10 0.5 0.2 1.5 35.1706 0 
26.530485 26.530485 26.530485 26.530485 0.006921 0.000000
-23.086650 -23.086650 -23.086650 -23.086650 0.368166 0.000000
0.199041 0.199041 0.199041 0.199041 0.724055 0.000000
-0.000000 -0.000000 -0.000000 -0.000000 0.827418 0.076602
0.199041 0.199041 0.199041 0.199041 0.827418 -0.076602
0.000000 0.000000 0.000000 0.000000 0.792934 0.000000
0.179597 0.179597 0.179597 0.179597 0.853148 0.000000
0.000000 0.000000 0.000000 0.000000 0.996103 0.000000
1 -184 0 0 222 1 0 1 0
-1.15576 -10 0.5 0.2 1.5 35.5493 0 
27.030449 27.030449 27.030449 27.030449 0.006921 0.000000
-23.086647 -23.086647 -23.086647 -23.086647 0.368166 0.000000
0.199041 0.199041 0.199041 0.199041 0.724055 0.000000
-0.000000 -0.000000 -0.000000 -0.000000 0.793883 0.000000
0.199041 0.199041 0.199041 0.199041 0.827417 0.076602
0.000000 0.000000 0.000000 0.000000 0.827417 -0.076602
0.179597 0.179597 0.179597 0.179597 0.853148 0.000000
0.000000 0.000000 0.000000 0.000000 0.996103 0.000000
1 -185 0 0 223 1 0 1 0
-1.1617 -10 0.5 0.2 1.5 35.9309 0 
27.530413 27.530413 27.530413 27.530413 0.006921 0.000000
-23.086644 -23.086644 -23.086644 -23.086644 0.368166 0.000000
0.199042 0.199042 0.199042 0.199042 0.724055 0.000000
-0.000000 -0.000000 -0.000000 -0.000000 0.794823 0.000000
0.199042 0.199042 0.199042 0.199042 0.827417 0.076602
0.000000 0.000000 0.000000 0.000000 0.827417 -0.076602
0.179597 0.179597 0.179597 0.179597 0.853149 0.000000
0.000000 0.000000 0.000000 0.000000 0.996103 0.000000
1 -186 0 0 224 1 0 1 0
-1.16759 -10 0.5 0.2 1.5 36.3154 0 
28.030379 28.030379 28.030379 28.030379 0.006921 0.000000
-23.086641 -23.086641 -23.086641 -23.086641 0.368166 0.000000
0.199042 0.199042 0.199042 0.199042 0.724055 0.000000
-0.000000 -0.000000 -0.000000 -0.000000 0.795754 0.000000
0.199042 0.199042 0.199042 0.199042 0.827417 0.076602
0.000000 0.000000 0.000000 0.000000 0.827417 -0.076602
0.179597 0.179597 0.179597 0.179597 0.853149 0.000000
-0.000000 -0.000000 -0.000000 -0.000000 0.996103 0.000000
1 -187 0 0 225 1 0 1 0
-1.17341 -10 0.5 0.2 1.5 36.7027 0 
28.530345 28.530345 28.530345 28.530345 0.006921 0.000000
-23.086639 -23.086639 -23.086639 -23.086639 0.368166 0.000000
0.199042 0.199042 0.199042 0.199042 0.724055 0.000000
-0.000000 -0.000000 -0.000000 -0.000000 0.796677 0.000000
0.199042 0.199042 0.199042 0.199042 0.827416 0.076602
0.000000 0.000000 0.000000 0.000000 0.827416 -0.076602
0.179597 0.179597 0.179597 0.179597 0.853150 0.000000
0.000000 0.000000 0.000000 0.000000 0.996103 0.000000
1 -188 0 0 226 1 0 1 0
-1.17918 -10 0.5 0.2 1.5 37.0926 0 
29.030312 29.030312 29.030312 29.030312 0.006921 0.000000
-23.086636 -23.086636 -23.086636 -23.086636 0.368166 0.000000
0.199042 0.199042 0.199042 0.199042 0.724056 0.000000
-0.000000 -0.000000 -0.000000 -0.000000 0.797592 0.000000
0.199042 0.199042 0.199042 0.199042 0.827416 0.076601
0.000000 0.000000 0.000000 0.000000 0.827416 -0.076601
0.179597 0.179597 0.179597 0.179597 0.853150 0.000000
-0.000000 -0.000000 -0.000000 -0.000000 0.996103 0.000000
1 -189 0 0 227 1 0 1 0
-1.18488 -10 0.5 0.2 1.5 37.4852 0 
29.530279 29.530279 29.530279 29.530279 0.006921 0.000000
-23.086634 -23.086634 -23.086634 -23.086634 0.368166 0.000000
0.199042 0.199042 0.199042 0.199042 0.724056 0.000000
-0.000000 -0.000000 -0.000000 -0.000000 0.798498 0.000000
0.199042 0.199042 0.199042 0.199042 0.827416 0.076601
0.000000 0.000000 0.000000 0.000000 0.827416 -0.076601
0.179597 0.179597 0.179597 0.179597 0.853150 0.000000
0.000000 0.000000 0.000000 0.000000 0.996103 0.000000
1 -190 0 0 228 1 0 1 0
-1.19053 -10 0.5 0.2 1.5 37.8803 0 
30.030247 30.030247 30.030247 30.030247 0.006921 0.000000
-23.086633 -23.086633 -23.086633 -23.086633 0.368166 0.000000
0.199042 0.199042 0.199042 0.199042 0.724056 0.000000
0.000000 0.000000 0.000000 0.000000 0.799397 0.000000
0.199042 0.199042 0.199042 0.199042 0.827416 0.076601
0.000000 0.000000 0.000000 0.000000 0.827416 -0.076601
0.179597 0.179597 0.179597 0.179597 0.853151 0.000000
0.000000 0.000000 0.000000 0.000000 0.996103 0.000000
1 -191 0 0 229 1 0 1 0
-1.19613 -10 0.5 0.2 1.5 38.2779 0 
30.530216 30.530216 30.530216 30.530216 0.006921 0.000000
-23.086631 -23.086631 -23.086631 -23.086631 0.368166 0.000000
0.199042 0.199042 0.199042 0.199042 0.724056 0.000000
0.000000 0.000000 0.000000 0.000000 0.800288 0.000000
0.199042 0.199042 0.199042 0.199042 0.827415 0.076601
0.000000 0.000000 0.000000 0.000000 0.827415 -0.076601
0.179597 0.179597 0.179597 0.179597 0.853151 0.000000
0.000000 0.000000 0.000000 0.000000 0.996103 0.000000
1 -192 0 0 230 1 0 1 0
-1.20167 -10 0.5 0.2 1.5 38.6779 0 
31.030185 31.030185 31.030185 31.030185 0.006921 0.000000
-23.086629 -23.086629 -23.086629 -23.086629 0.368166 0.000000
0.199042 0.199042 0.199042 0.199042 0.724056 0.000000
-0.000000 -0.000000 -0.000000 -0.000000 0.801171 0.000000
0.199042 0.199042 0.199042 0.199042 0.827415 0.076601
0.000000 0.000000 0.000000 0.000000 0.827415 -0.076601
0.179597 0.179597 0.179597 0.179597 0.853151 0.000000
0.000000 0.000000 0.000000 0.000000 0.996103 0.000000
1 -193 0 0 231 1 0 1 0
-1.20715 -10 0.5 0.2 1.5 39.0801 0 
31.530155 31.530155 31.530155 31.530155 0.006921 0.000000
-23.086628 -23.086628 -23.086628 -23.086628 0.368166 0.000000
0.199042 0.199042 0.199042 0.199042 0.724056 0.000000
-0.000000 -0.000000 -0.000000 -0.000000 0.802046 0.000000
0.199042 0.199042 0.199042 0.199042 0.827415 0.076601
0.000000 0.000000 0.000000 0.000000 0.827415 -0.076601
0.179597 0.179597 0.179597 0.179597 0.853152 0.000000
-0.000000 -0.000000 -0.000000 -0.000000 0.996103 0.000000
1 -194 0 0 232 1 0 1 0
-1.21258 -10 0.5 0.2 1.5 39.4846 0 
32.030126 32.030126 32.030126 32.030126 0.006921 0.000000
-23.086627 -23.086627 -23.086627 -23.086627 0.368166 0.000000
0.199042 0.199042 0.199042 0.199042 0.827415 0.076601
0.000000 0.000000 0.000000 0.000000 0.827415 -0.076601
0.199042 0.199042 0.199042 0.199042 0.724056 0.000000
0.000000 0.000000 0.000000 0.000000 0.802913 0.000000
0.179597 0.179597 0.179597 0.179597 0.853152 0.000000
-0.000000 -0.000000 -0.000000 -0.000000 0.996103 0.000000
1 -195 0 0 233 1 0 1 0
-1.21796 -10 0.5 0.2 1.5 39.8912 0 
32.530097 32.530097 32.530097 32.530097 0.006921 0.000000
-23.086626 -23.086626 -23.086626 -23.086626 0.368166 0.000000
0.199042 0.199042 0.199042 0.199042 0.724056 0.000000
-0.000000 -0.000000 -0.000000 -0.000000 0.827415 0.076601
0.199042 0.199042 0.199042 0.199042 0.827415 -0.076601
0.000000 0.000000 0.000000 0.000000 0.803773 0.000000
0.179597 0.179597 0.179597 0.179597 0.853152 0.000000
0.000000 0.000000 0.000000 0.000000 0.996103 0.000000
1 -196 0 0 234 1 0 1 0
-1.22329 -10 0.5 0.2 1.5 40.3 0 
33.030069 33.030069 33.030069 33.030069 0.006921 0.000000
-23.086625 -23.086625 -23.086625 -23.086625 0.368166 0.000000
0.199042 0.199042 0.199042 0.199042 0.724056 0.000000
-0.000000 -0.000000 -0.000000 -0.000000 0.804626 0.000000
0.199042 0.199042 0.199042 0.199042 0.827414 0.076601
0.000000 0.000000 0.000000 0.000000 0.827414 -0.076601
0.179597 0.179597 0.179597 0.179597 0.853152 0.000000
-0.000000 -0.000000 -0.000000 -0.000000 0.996103 0.000000
1 -197 0 0 235 1 0 1 0
-1.22856 -10 0.5 0.2 1.5 40.7108 0 
33.530041 33.530041 33.530041 33.530041 0.006921 0.000000
-23.086624 -23.086624 -23.086624 -23.086624 0.368166 0.000000
0.199042 0.199042 0.199042 0.199042 0.724056 0.000000
-0.000000 -0.000000 -0.000000 -0.000000 0.805471 0.000000
0.199042 0.199042 0.199042 0.199042 0.827414 0.076601
0.000000 0.000000 0.000000 0.000000 0.827414 -0.076601
0.179597 0.179597 0.179597 0.179597 0.853153 0.000000
-0.000000 -0.000000 -0.000000 -0.000000 0.996103 0.000000
1 -198 0 0 236 1 0 1 0
-1.23378 -10 0.5 0.2 1.5 41.1235 0 
34.030014 34.030014 34.030014 34.030014 0.006921 0.000000
-23.086623 -23.086623 -23.086623 -23.086623 0.368166 0.000000
0.199042 0.199042 0.199042 0.199042 0.724056 0.000000
-0.000000 -0.000000 -0.000000 -0.000000 0.806309 0.000000
0.199042 0.199042 0.199042 0.199042 0.827414 0.076601
0.000000 0.000000 0.000000 0.000000 0.827414 -0.076601
0.179597 0.179597 0.179597 0.179597 0.853153 0.000000
-0.000000 -0.000000 -0.000000 -0.000000 0.996103 0.000000
1 -199 0 0 237 1 0 1 0
-1.23896 -10 0.5 0.2 1.5 41.5382 0 
34.529987 34.529987 34.529987 34.529987 0.006921 0.000000
-23.086622 -23.086622 -23.086622 -23.086622 0.368166 0.000000
0.199042 0.199042 0.199042 0.199042 0.724056 0.000000
-0.000000 -0.000000 -0.000000 -0.000000 0.807140 0.000000
0.199042 0.199042 0.199042 0.199042 0.827414 0.076601
0.000000 0.000000 0.000000 0.000000 0.827414 -0.076601
0.179597 0.179597 0.179597 0.179597 0.853153 0.000000
0.000000 0.000000 0.000000 0.000000 0.996103 0.000000
1 -200 9 7 238 1 0 1 0
-1.24408 -10 0.5 0.2 1.5 41.9548 0 
35.029961 35.029961 35.029961 35.029961 0.006921 0.000000
-23.086621 -23.086621 -23.086621 -23.086621 0.368166 0.000000
0.199042 0.199042 0.199042 0.199042 0.724056 0.000000
0.000000 0.000000 0.000000 0.000000 0.807963 0.000000
0.199042 0.199042 0.199042 0.199042 0.827414 0.076601
0.000000 0.000000 0.000000 0.000000 0.827414 -0.076601
0.179597 0.179597 0.179597 0.179597 0.853153 0.000000
-0.000000 -0.000000 -0.000000 -0.000000 0.996103 0.000000
-3 1 0 0 239 2 0 10 0
2.90589 -10 0.5 0.2 1.5 65.4928 327.193 
-49.606601 -49.606601 -49.606601 -49.606601 0.006921 0.000000
-42.760772 -42.760772 -42.760772 -42.760772 0.368166 0.000000
0.028810 0.028810 0.028810 0.028810 0.724056 0.000000
0.000000 0.000000 0.000000 0.000000 0.807963 0.000000
0.028810 0.028810 0.028810 0.028810 0.827414 0.076601
0.000000 0.000000 0.000000 0.000000 0.827414 -0.076601
0.071186 0.071186 0.071186 0.071186 0.853153 0.000000
0.000000 0.000000 0.000000 0.000000 0.996103 0.000000
-3 -2 0 0 240 2 0 10 0
2.90588 -10 0.5 0.2 1.5 65.4928 327.193 
-49.623708 -49.586782 -49.626386 -49.606588 1.000000 0.000000
-42.775048 -42.740574 -42.780912 -42.760753 0.999985 0.000000
0.028815 0.028825 0.028794 0.028810 0.004054 0.000000
-0.000000 0.000000 -0.000000 -0.000000 -0.000000 0.000000
0.028741 0.028902 0.028717 0.028810 0.000000 0.000000
-0.000001 0.000002 -0.000002 -0.000000 0.000000 0.000000
0.071086 0.071355 0.071018 0.071186 -0.000000 0.000000
-0.000003 0.000003 -0.000003 -0.000000 0.000000 0.000000
-3 -3 0 0 241 2 0 10 0
2.90588 -10 0.5 0.2 1.5 65.4928 327.192 
-49.613070 -49.599097 -49.614078 -49.606588 1.000000 0.000000
-42.766174 -42.753128 -42.768387 -42.760759 0.999997 0.000000
0.028812 0.028815 0.028804 0.028810 0.004054 0.000000
-0.000000 0.000000 -0.000000 -0.000000 0.000000 0.000000
0.028783 0.028845 0.028775 0.028810 0.000000 0.000000
-0.000000 0.000001 -0.000001 -0.000000 -0.000000 0.000000
0.071148 0.071250 0.071122 0.071186 -0.000000 -0.000000
-0.000001 0.000001 -0.000001 0.000000 0.000000 0.000000
-3 4 0 0 242 2 0 10 0
2.90579 -10 0.5 0.2 1.5 65.4927 327.205 
-49.681801 -49.519910 -49.693131 -49.606568 1.000003 0.000000
-42.823568 -42.672129 -42.848726 -42.760624 1.000022 0.000000
0.028836 0.028879 0.028744 0.028811 0.003907 0.000000
-0.000001 0.000001 -0.000001 -0.000000 -0.000003 0.000000
0.028507 0.029218 0.028407 0.028811 0.000000 0.000000
-0.000005 0.000008 -0.000008 0.000000 -0.000000 0.000000
0.070747 0.071927 0.070453 0.071188 -0.000000 0.000000
-0.000011 0.000014 -0.000014 0.000000 0.000000 0.000000
-3 -5 0 0 243 2 0 10 0
2.90588 -10 0.5 0.2 1.5 65.4928 327.193 
-49.624681 -49.585717 -49.627450 -49.606587 1.000000 0.000000
-42.775881 -42.739472 -42.782004 -42.760752 0.999982 0.000000
0.028816 0.028826 0.028793 0.028810 0.003907 0.000000
-0.000000 0.000000 -0.000000 -0.000000 -0.000000 0.000000
0.028737 0.028907 0.028712 0.028810 0.000000 0.000000
-0.000001 0.000002 -0.000002 -0.000000 -0.000000 0.000000
0.071080 0.071364 0.071009 0.071186 0.000000 0.000000
-0.000003 0.000003 -0.000003 -0.000000 0.000000 0.000000
-3 -6 0 0 244 2 0 10 0
2.90445 -10 0.5 0.2 1.5 65.4921 327.382 
-49.902163 -49.267936 -49.942934 -49.606281 1.000000 0.000000
-43.007372 -42.411694 -43.100225 -42.758704 0.994625 0.000000
0.028925 0.029097 0.028569 0.028831 0.003919 0.000000
-0.000005 0.000005 -0.000005 -0.000000 -0.000000 0.000000
0.027630 0.030431 0.027273 0.028829 0.000000 0.000000
-0.000019 0.000030 -0.000031 -0.000000 -0.000000 0.000000
0.069462 0.074119 0.068380 0.071215 0.000000 0.000000
-0.000043 0.000054 -0.000056 -0.000000 0.000000 0.000000
-3 -7 0 0 245 2 0 10 0
2.89761 -10 0.5 0.2 1.5 65.4888 328.292 
-50.328727 -48.786296 -50.411727 -49.604813 1.000000 0.000000
-43.361846 -41.904112 -43.562418 -42.748864 0.969161 0.000000
0.029151 0.029582 0.028308 0.028932 0.003943 0.000000
-0.000011 0.000013 -0.000012 -0.000000 0.000001 0.000000
0.025979 0.032865 0.025249 0.028924 0.000000 0.000000
-0.000043 0.000069 -0.000078 0.000000 -0.000000 0.000000
0.066990 0.078454 0.064639 0.071352 -0.000000 0.000000
-0.000101 0.000126 -0.000141 -0.000000 -0.000000 0.000000
-3 -8 0 0 246 2 0 10 0
2.88465 -10 0.5 0.2 1.5 65.4826 330.046 
-50.784940 -48.277039 -50.893598 -49.602042 1.000010 0.000000
-43.739386 -41.354920 -44.022887 -42.730084 0.921287 0.000000
0.029467 0.030193 0.028127 0.029125 0.004060 0.000000
-0.000018 0.000021 -0.000019 -0.000000 0.000002 0.000000
0.024279 0.035592 0.023294 0.029106 0.000000 0.000000
-0.000062 0.000108 -0.000132 -0.000000 -0.000000 0.000000
0.064366 0.083205 0.060993 0.071611 0.000000 0.000000
-0.000155 0.000196 -0.000235 -0.000000 -0.000000 0.000000
-3 -9 0 0 247 2 0 10 0
2.8661 -10 0.5 0.2 1.5 65.4738 332.629 
-51.251462 -47.762527 -51.372344 -49.598099 1.000011 0.000000
-44.124079 -40.787849 -44.462487 -42.702831 0.853750 0.000000
0.029866 0.030913 0.028033 0.029407 0.004237 0.000000
-0.000025 0.000029 -0.000026 -0.000000 0.000003 0.000000
0.022609 0.038545 0.021496 0.029371 0.000000 0.000000
-0.000077 0.000146 -0.000190 0.000000 -0.000000 0.000000
0.061698 0.088178 0.057624 0.071984 0.000000 0.000000
-0.000201 0.000264 -0.000336 -0.000000 0.000000 0.000000
-3 -10 0 0 248 2 0 10 0
2.84245 -10 0.5 0.2 1.5 65.4627 336.048 
-51.726134 -47.243199 -51.843164 -49.593132 1.000008 0.000000
-44.514334 -40.199375 -44.880926 -42.667459 0.769715 0.000000
0.030348 0.031749 0.028021 0.029776 0.004058 0.000000
-0.000032 0.000038 -0.000032 -0.000000 0.000002 0.000000
0.020978 0.041704 0.019838 0.029717 0.000000 0.000000
-0.000086 0.000184 -0.000255 -0.000000 -0.000000 0.000000
0.058998 0.093375 0.054501 0.072459 -0.000000 0.000000
-0.000238 0.000328 -0.000444 -0.000000 0.000000 0.000000
-3 -11 0 0 249 2 0 10 0
2.81428 -10 0.5 0.2 1.5 65.4496 340.311 
-52.206155 -46.715441 -52.308799 -49.587351 1.000010 0.000000
-44.907935 -39.593297 -45.280805 -42.624445 0.673180 0.000000
0.030912 0.032700 0.028087 0.030231 0.004347 0.000000
-0.000039 0.000047 -0.000039 -0.000000 0.000002 0.000000
0.019397 0.045101 0.018321 0.030142 0.000000 0.000000
-0.000090 0.000222 -0.000325 0.000000 -0.000000 0.000000
0.056282 0.098700 0.051655 0.073026 0.000000 0.000000
-0.000266 0.000391 -0.000559 0.000000 -0.000000 0.000000
-3 -12 0 0 250 2 0 10 0
2.78231 -10 0.5 0.2 1.5 65.4353 345.42 
-52.688071 -46.180553 -52.768393 -49.581031 1.000011 0.000000
-45.302070 -38.972556 -45.659338 -42.574397 0.568984 0.000000
0.031559 0.033769 0.028224 0.030767 0.004710 0.000000
-0.000046 0.000057 -0.000046 -0.000000 0.000002 0.000000
0.017879 0.048751 0.016918 0.030642 0.000000 0.000000
-0.000090 0.000262 -0.000401 -0.000000 -0.000000 0.000000
0.053567 0.104199 0.048992 0.073669 0.000000 0.000000
-0.000283 0.000452 -0.000680 -0.000000 0.000000 0.000000
-3 -13 0 0 251 2 0 10 0
2.74724 -10 0.5 0.2 1.5 65.4202 351.366 
-53.167647 -45.639790 -53.217674 -49.574498 1.000012 0.000000
-45.693121 -38.329925 -46.017111 -42.518043 0.462559 0.000000
0.032286 0.034957 0.028423 0.031381 0.004708 0.000000
-0.000053 0.000068 -0.000053 -0.000000 0.000002 0.000000
0.016436 0.052637 0.015631 0.031214 0.000000 0.000000
-0.000084 0.000303 -0.000484 -0.000000 -0.000000 0.000000
0.050881 0.109759 0.046574 0.074372 0.000000 0.000000
-0.000289 0.000510 -0.000806 -0.000000 0.000000 0.000000
-3 -14 0 0 252 2 0 10 0
2.70982 -10 0.5 0.2 1.5 65.4053 358.124 
-53.639897 -45.093651 -53.670076 -49.568105 1.000013 0.000000
-46.076570 -37.667610 -46.352231 -42.456207 0.359626 0.000000
0.033092 0.036268 0.028673 0.032070 0.005207 0.000000
-0.000059 0.000079 -0.000059 0.000000 0.000002 0.000000
0.015080 0.056759 0.014452 0.031851 0.000000 0.000000
-0.000076 0.000347 -0.000573 0.000000 0.000000 0.000000
0.048254 0.115324 0.044395 0.075115 0.000000 0.000000
-0.000284 0.000567 -0.000938 0.000000 -0.000000 0.000000
-3 -15 0 0 253 2 0 10 0
2.67071 -10 0.5 0.2 1.5 65.3912 365.647 
-54.099372 -44.529902 -54.104228 -49.562166 1.000013 0.000000
-46.447286 -36.991184 -46.672373 -42.389749 0.265608 0.000000
0.033974 0.037701 0.028969 0.032829 0.005801 0.000000
-0.000065 0.000091 -0.000066 -0.000000 0.000003 0.000000
0.013826 0.061195 0.013375 0.032551 0.000000 0.000000
-0.000064 0.000393 -0.000668 -0.000000 0.000000 0.000000
0.045724 0.120843 0.042371 0.075880 0.000000 0.000000
-0.000269 0.000620 -0.001076 -0.000000 -0.000000 0.000000
-3 -16 0 0 254 2 0 10 0
2.63046 -10 0.5 0.2 1.5 65.3785 373.859 
-54.540507 -43.962947 -54.540507 -49.556852 1.000012 0.000000
-46.799700 -36.296974 -46.967844 -42.319469 0.184978 0.000000
0.034933 0.039253 0.029308 0.033655 0.005775 0.000000
-0.000072 0.000103 -0.000073 -0.000000 0.000005 0.000000
0.012682 0.065871 0.012393 0.033309 0.000000 0.000000
-0.000051 0.000441 -0.000770 -0.000000 -0.000000 0.000000
0.043331 0.126372 0.040580 0.076649 0.000000 0.000000
-0.000246 0.000674 -0.001217 -0.000000 -0.000000 0.000000
-3 -17 0 0 255 2 0 10 0
2.58943 -10 0.5 0.2 1.5 65.3674 382.647 
-54.958184 -43.374477 -54.958184 -49.552038 1.000011 0.000000
-47.128513 -35.586077 -47.245397 -42.245975 0.120525 0.000000
0.035968 0.040933 0.029683 0.034546 0.006499 0.000000
-0.000078 0.000117 -0.000080 -0.000000 0.000006 0.000000
0.011656 0.070886 0.011493 0.034120 0.000000 0.000000
-0.000037 0.000494 -0.000877 0.000000 -0.000000 0.000000
0.041111 0.131703 0.038891 0.077406 0.000000 0.000000
-0.000218 0.000725 -0.001359 0.000000 -0.000000 0.000000
-3 -18 0 0 256 2 0 10 0
2.54772 -10 0.5 0.2 1.5 65.3577 391.855 
-55.348254 -42.773343 -55.370658 -49.547099 1.000010 0.000000
-47.429079 -34.860854 -47.496501 -42.169499 0.072906 0.000000
0.037081 0.042740 0.030078 0.035501 0.007313 0.000000
-0.000084 0.000131 -0.000088 -0.000000 0.000005 0.000000
0.010752 0.076215 0.010678 0.034985 0.000000 0.000000
-0.000024 0.000549 -0.000990 -0.000000 -0.000000 0.000000
0.039097 0.136884 0.037433 0.078136 0.000000 0.000000
-0.000186 0.000775 -0.001502 -0.000000 -0.000000 0.000000
-3 -19 0 0 257 2 0 10 0
2.50513 -10 0.5 0.2 1.5 65.348 401.285 
-55.707995 -42.156830 -55.761330 -49.540669 1.000017 0.000000
-47.698102 -34.115967 -47.736435 -42.089699 0.040701 0.000000
0.038277 0.044676 0.030509 0.036523 0.006874 0.000000
-0.000089 0.000146 -0.000095 -0.000000 0.000004 0.000000
0.009967 0.081835 0.009965 0.035905 0.000000 0.000000
-0.000012 0.000613 -0.001105 0.000000 0.000000 0.000000
0.037313 0.141863 0.036121 0.078833 0.000000 0.000000
-0.000154 0.000827 -0.001650 -0.000000 -0.000000 0.000000
-3 -20 0 0 258 2 0 10 0
2.46109 -10 0.5 0.2 1.5 65.3357 410.691 
-56.035871 -41.518597 -56.133716 -49.530334 1.000009 0.000000
-47.933998 -33.358556 -47.948315 -42.005416 0.020939 0.000000
0.039565 0.046745 0.030982 0.037621 0.007702 0.000000
-0.000095 0.000163 -0.000103 -0.000000 0.000000 0.000000
0.009297 0.087802 0.009297 0.036885 0.000000 0.000000
-0.000002 0.000682 -0.001227 -0.000000 0.000000 0.000000
0.035769 0.146580 0.034924 0.079498 0.000000 0.000000
-0.000123 0.000879 -0.001790 -0.000000 0.000000 0.000000
-3 -21 0 0 259 2 0 10 0
2.41459 -10 0.5 0.2 1.5 65.3165 419.78 
-56.331381 -40.853063 -56.488262 -49.512262 0.999989 0.000000
-48.136603 -32.586458 -48.136603 -41.914397 0.009960 0.000000
0.040960 0.048957 0.031489 0.038807 0.008555 0.000000
-0.000101 0.000181 -0.000111 -0.000000 0.000001 0.000000
0.008731 0.094098 0.008731 0.037939 0.000000 0.000000
0.000006 0.000763 -0.001348 -0.000000 -0.000000 0.000000
0.034465 0.150985 0.033914 0.080140 -0.000000 0.000000
-0.000096 0.000933 -0.001925 -0.000000 -0.000000 0.000000
-3 -22 0 0 260 2 0 10 0
2.36419 -10 0.5 0.2 1.5 65.2835 428.206 
-56.594066 -40.147099 -56.798429 -49.480705 0.999931 0.000000
-48.306760 -31.799260 -48.306760 -41.812943 0.004407 0.000000
0.042483 0.051323 0.032068 0.040105 0.007835 0.000000
-0.000107 0.000200 -0.000119 0.000000 0.000009 0.000000
0.008261 0.100668 0.008242 0.039086 0.000000 0.000000
0.000012 0.000854 -0.001466 -0.000000 0.000000 0.000000
0.033396 0.155057 0.033045 0.080782 0.000000 0.000000
-0.000074 0.000990 -0.002061 -0.000000 -0.000000 0.000000
-3 -23 0 0 261 2 0 10 0
2.30805 -10 0.5 0.2 1.5 65.2269 435.581 
-56.822109 -39.415314 -57.083883 -49.427474 0.999871 0.000000
-48.445500 -31.015358 -48.445500 -41.695569 0.008503 0.000000
0.044161 0.053855 0.032748 0.041543 0.001837 0.000000
-0.000114 0.000220 -0.000127 -0.000000 0.000024 0.000000
0.007880 0.107495 0.007825 0.040354 0.000000 0.000000
0.000016 0.000958 -0.001578 0.000000 -0.000000 0.000000
0.032550 0.158775 0.032312 0.081460 0.000000 0.000000
-0.000057 0.001052 -0.002178 0.000000 -0.000000 0.000000
-3 -24 0 0 262 2 0 10 0
2.24429 -10 0.5 0.2 1.5 65.1334 441.498 
-57.011788 -38.660522 -57.316424 -49.341959 0.999876 0.000000
-48.553158 -30.251845 -48.553158 -41.555134 0.009061 0.000000
0.046022 0.056564 0.033569 0.043154 0.000719 0.000000
-0.000120 0.000242 -0.000135 -0.000000 0.000046 0.000000
0.007583 0.114579 0.007506 0.041775 0.000000 0.000000
0.000018 0.001079 -0.001677 0.000000 0.000000 0.000000
0.031920 0.162054 0.031754 0.082230 -0.000000 0.000000
-0.000047 0.001122 -0.002277 0.000000 -0.000000 0.000000
-3 -25 0 0 263 2 0 10 0
2.17211 -10 0.5 0.2 1.5 64.989 445.645 
-57.157422 -37.909138 -57.482446 -49.213457 0.999955 0.000000
-48.629190 -29.526582 -48.629249 -41.384820 0.007793 0.000000
0.048074 0.059424 0.034532 0.044956 0.000339 0.000000
-0.000127 0.000262 -0.000144 -0.000000 0.000011 0.000000
0.007371 0.121575 0.007285 0.043371 0.000000 0.000000
0.000019 0.001216 -0.001757 -0.000000 0.000000 0.000000
0.031507 0.164832 0.031401 0.083151 0.000000 0.000000
-0.000043 0.001199 -0.002351 -0.000000 0.000000 0.000000
-3 -26 0 0 264 2 0 10 0
2.09347 -10 0.5 0.2 1.5 64.7866 448.001 
-57.254670 -37.179040 -57.576695 -49.037659 0.999991 0.000000
-48.673498 -28.872468 -48.673498 -41.183087 0.007993 0.000000
0.050273 0.062330 0.035659 0.046917 0.000187 0.000000
-0.000135 0.000281 -0.000152 -0.000000 0.000002 0.000000
0.007242 0.128026 0.007160 0.045121 0.000000 0.000000
0.000018 0.001352 -0.001805 -0.000000 0.000000 0.000000
0.031306 0.167041 0.031181 0.084259 -0.000000 0.000000
-0.000045 0.001281 -0.002396 -0.000000 0.000000 0.000000
-3 -27 0 0 265 2 0 10 0
2.01308 -10 0.5 0.2 1.5 64.5335 448.963 
-57.305949 -36.527044 -57.602882 -48.822102 0.999790 0.000000
-48.688826 -28.329854 -48.688826 -40.957004 0.008074 0.000000
0.052530 0.065169 0.036903 0.048957 0.000051 0.000040
-0.000142 0.000298 -0.000160 -0.000000 0.000051 -0.000040
0.007188 0.133585 0.007122 0.046957 0.000000 0.000000
0.000017 0.001499 -0.001830 -0.000000 0.000000 0.000000
0.031299 0.168811 0.031104 0.085535 -0.000000 0.000000
-0.000053 0.001359 -0.002404 -0.000000 -0.000000 0.000000
-3 -28 0 0 266 2 0 10 0
1.9354 -10 0.5 0.2 1.5 64.2457 449.138 
-57.320660 -35.956299 -57.569902 -48.580828 0.999540 0.000000
-48.680552 -27.884575 -48.680552 -40.717133 0.009237 0.000000
0.054762 0.067857 0.038209 0.050996 0.000020 0.000098
-0.000149 0.000311 -0.000167 0.000000 0.000020 -0.000098
0.007194 0.138142 0.007159 0.048808 0.000000 0.000000
0.000014 0.001626 -0.001835 0.000000 -0.000000 0.000000
0.031453 0.170104 0.031151 0.086925 0.000000 0.000000
-0.000067 0.001427 -0.002402 -0.000000 0.000000 0.000000
-3 -29 0 0 267 2 0 10 0
1.86256 -10 0.5 0.2 1.5 63.9368 449.024 
-57.308468 -35.487209 -57.522360 -48.325310 0.999660 0.000000
-48.653589 -27.541163 -48.653589 -40.470960 0.009222 0.000000
0.056937 0.070384 0.039522 0.052995 -0.000033 0.000138
-0.000156 0.000321 -0.000173 -0.000000 -0.000033 -0.000138
0.007247 0.142121 0.007247 0.050640 0.000000 0.000000
0.000010 0.001741 -0.001820 -0.000000 0.000000 0.000000
0.031740 0.171045 0.031271 0.088382 -0.000000 0.000000
-0.000086 0.001495 -0.002402 0.000000 -0.000000 0.000000
-3 -30 0 0 268 2 0 10 0
1.79502 -10 0.5 0.2 1.5 63.6153 448.928 
-57.276588 -35.060106 -57.444293 -48.062308 0.999715 0.000000
-48.610931 -27.244571 -48.610931 -40.222251 0.009209 0.000000
0.059052 0.072768 0.040829 0.054947 -0.000006 0.000101
-0.000163 0.000329 -0.000179 -0.000000 -0.000006 -0.000101
0.007337 0.145151 0.007337 0.052443 0.000000 0.000000
0.000004 0.001838 -0.001801 -0.000000 -0.000000 0.000000
0.032146 0.171830 0.031464 0.089879 -0.000000 0.000000
-0.000110 0.001546 -0.002370 -0.000000 -0.000000 0.000000
-3 -31 0 0 269 2 0 10 0
1.73254 -10 0.5 0.2 1.5 63.2859 449.018 
-57.229107 -34.697827 -57.334504 -47.795545 0.999782 0.000000
-48.553734 -27.016771 -48.556905 -39.972768 0.010488 0.000000
0.061117 0.075048 0.042120 0.056854 0.000003 0.000049
-0.000169 0.000335 -0.000185 -0.000000 0.000003 -0.000049
0.007463 0.147719 0.007463 0.054217 0.000000 0.000000
-0.000002 0.001931 -0.001775 -0.000000 -0.000000 0.000000
0.032668 0.172393 0.031747 0.091401 0.000000 0.000000
-0.000137 0.001602 -0.002349 0.000000 0.000000 0.000000
-3 -32 0 0 270 2 0 10 0
1.67471 -10 0.5 0.2 1.5 62.9516 449.382 
-57.167654 -34.394263 -57.244088 -47.527113 0.999851 0.000000
-48.481826 -26.820912 -48.517461 -39.723353 0.010523 0.000000
0.063140 0.077220 0.043407 0.058722 0.000070 0.000000
-0.000175 0.000340 -0.000190 -0.000000 -0.000045 0.000000
0.007623 0.150229 0.007623 0.055965 0.000000 0.000000
-0.000011 0.002013 -0.001739 0.000000 -0.000000 0.000000
0.033311 0.172902 0.031989 0.092939 0.000000 0.000000
-0.000172 0.001645 -0.002306 -0.000000 0.000000 0.000000
-3 -33 0 0 271 2 0 10 0
1.62106 -10 0.5 0.2 1.5 62.6138 450.068 
-57.092575 -34.100870 -57.134179 -47.258209 0.999901 0.000000
-48.394173 -26.636220 -48.468978 -39.474397 0.010593 0.000000
0.065132 0.079324 0.044682 0.060556 0.000099 0.000000
-0.000181 0.000344 -0.000195 -0.000000 -0.000062 0.000000
0.007821 0.152097 0.007808 0.057691 0.000000 0.000000
-0.000021 0.002088 -0.001710 -0.000000 0.000000 0.000000
0.034088 0.173329 0.032225 0.094487 0.000000 0.000000
-0.000213 0.001688 -0.002274 -0.000000 -0.000000 0.000000
-3 -34 0 0 272 2 0 10 0
1.57117 -10 0.5 0.2 1.5 62.2736 451.1 
-57.003402 -33.866476 -57.003402 -46.989545 0.999897 0.000000
-48.289284 -26.489653 -48.408785 -39.226079 0.010836 0.000000
0.067097 0.081371 0.045936 0.062359 0.000098 0.000000
-0.000187 0.000346 -0.000199 -0.000000 -0.000039 0.000000
0.008062 0.153864 0.007937 0.059399 -0.000000 0.000000
-0.000033 0.002156 -0.001676 -0.000000 0.000000 0.000000
0.035013 0.173668 0.032519 0.096042 0.000000 0.000000
-0.000261 0.001723 -0.002241 0.000000 0.000000 -0.000000
-3 -35 0 0 273 2 0 10 0
1.52466 -10 0.5 0.2 1.5 61.9317 452.491 
-56.897696 -33.639321 -56.897696 -46.721577 0.999928 0.000000
-48.164282 -26.366772 -48.336549 -38.978496 0.010983 0.000000
0.069044 0.083347 0.047177 0.064137 0.000094 0.000000
-0.000192 0.000349 -0.000203 0.000000 -0.000029 0.000000
0.008353 0.155167 0.008105 0.061091 0.000000 0.000000
-0.000049 0.002217 -0.001634 0.000000 0.000000 0.000000
0.036110 0.173943 0.032882 0.097602 -0.000000 0.000000
-0.000316 0.001761 -0.002187 0.000000 -0.000000 0.000000
-3 -36 0 0 274 2 0 10 0
1.48121 -10 0.5 0.2 1.5 61.5884 454.248 
-56.773286 -33.411865 -56.773286 -46.454577 0.999945 0.000000
-48.016568 -26.262946 -48.282387 -38.731670 0.011172 0.000000
0.070977 0.085270 0.048409 0.065891 0.000089 0.000000
-0.000198 0.000350 -0.000208 -0.000000 -0.000020 0.000000
0.008705 0.156757 0.008305 0.062769 0.000000 0.000000
-0.000067 0.002261 -0.001604 -0.000000 -0.000000 0.000000
0.037404 0.174178 0.033194 0.099166 0.000000 0.000000
-0.000380 0.001789 -0.002163 -0.000000 0.000000 0.000000
-3 -37 0 0 275 2 0 10 0
1.44052 -10 0.5 0.2 1.5 61.2441 456.377 
-56.626893 -33.231044 -56.626893 -46.188709 0.999951 0.000000
-47.843221 -26.145866 -48.222026 -38.485590 0.011763 0.000000
0.072897 0.087147 0.049631 0.067625 0.000085 0.000000
-0.000203 0.000351 -0.000212 -0.000000 -0.000011 0.000000
0.009128 0.157873 0.008511 0.064436 -0.000000 0.000000
-0.000089 0.002316 -0.001565 -0.000000 0.000000 0.000000
0.038919 0.174430 0.033498 0.100732 -0.000000 0.000000
-0.000448 0.001817 -0.002122 0.000000 -0.000000 0.000000
-3 -38 0 0 276 2 0 10 0
1.40236 -10 0.5 0.2 1.5 60.8989 458.881 
-56.455280 -33.049974 -56.508342 -45.924116 0.999965 0.000000
-47.639746 -26.066443 -48.146777 -38.240269 0.012047 0.000000
0.074811 0.089000 0.050830 0.069339 0.000082 0.000000
-0.000208 0.000351 -0.000215 0.000000 -0.000006 0.000000
0.009639 0.159022 0.008692 0.066091 -0.000000 0.000000
-0.000116 0.002370 -0.001530 0.000000 0.000000 0.000000
0.040699 0.174622 0.033892 0.102300 0.000000 0.000000
-0.000528 0.001846 -0.002068 -0.000000 -0.000000 0.000000
-3 -39 0 0 277 2 0 10 0
1.36649 -10 0.5 0.2 1.5 60.553 461.764 
-56.253562 -32.893170 -56.385814 -45.660878 0.999970 0.000000
-47.402106 -25.975667 -48.072733 -37.995691 0.012379 0.000000
0.076721 0.090810 0.052023 0.071035 0.000081 0.000000
-0.000213 0.000351 -0.000219 -0.000000 -0.000004 0.000000
0.010254 0.160026 0.008906 0.067737 0.000000 0.000000
-0.000147 0.002400 -0.001495 -0.000000 0.000000 0.000000
0.042779 0.174783 0.034300 0.103869 0.000000 0.000000
-0.000618 0.001871 -0.002039 0.000000 -0.000000 0.000000
-3 -40 0 0 278 2 0 10 0
1.33274 -10 0.5 0.2 1.5 60.2064 465.03 
-56.016723 -32.756279 -56.238692 -45.399076 0.999977 0.000000
-47.125650 -25.907164 -48.008532 -37.751861 0.012379 0.000000
0.078628 0.092578 0.053201 0.072714 0.000079 0.000000
-0.000218 0.000351 -0.000222 0.000000 -0.000002 0.000000
0.010998 0.160939 0.009162 0.069374 -0.000000 0.000000
-0.000184 0.002451 -0.001456 0.000000 0.000000 0.000000
0.045203 0.174942 0.034637 0.105440 -0.000000 0.000000
-0.000721 0.001886 -0.001994 -0.000000 -0.000000 0.000000
-3 -41 0 0 279 2 0 10 0
1.30093 -10 0.5 0.2 1.5 59.8591 468.687 
-55.739193 -32.603965 -56.097246 -45.138721 0.999980 0.000000
-46.805681 -25.833775 -47.927050 -37.508732 0.012805 0.000000
0.080533 0.094317 0.054369 0.074377 0.000079 0.000000
-0.000223 0.000350 -0.000225 -0.000000 -0.000002 0.000000
0.011894 0.161654 0.009363 0.071002 -0.000000 0.000000
-0.000228 0.002488 -0.001423 -0.000000 0.000000 0.000000
0.048012 0.175092 0.035075 0.107012 -0.000000 0.000000
-0.000831 0.001916 -0.001957 0.000000 0.000000 0.000000
-3 -42 0 0 280 2 0 10 0
1.27093 -10 0.5 0.2 1.5 59.5113 472.741 
-55.415046 -32.475933 -55.969663 -44.879880 0.999983 0.000000
-46.437234 -25.783116 -47.839975 -37.266320 0.013288 0.000000
0.082439 0.096020 0.055533 0.076024 0.000077 0.000000
-0.000227 0.000350 -0.000228 -0.000000 -0.000001 0.000000
0.012975 0.162484 0.009603 0.072622 -0.000000 0.000000
-0.000279 0.002512 -0.001382 -0.000000 0.000000 0.000000
0.051255 0.175218 0.035593 0.108584 -0.000000 0.000000
-0.000948 0.001929 -0.001909 -0.000000 -0.000000 0.000000
-3 -43 0 0 281 2 0 10 0
1.24259 -10 0.5 0.2 1.5 59.1628 477.202 
-55.038748 -32.353257 -55.819388 -44.622604 0.999988 0.000000
-46.016063 -25.719405 -47.765737 -37.024628 0.011519 0.000000
0.084344 0.097686 0.056659 0.077655 0.000076 0.000000
-0.000231 0.000349 -0.000231 -0.000000 -0.000001 0.000000
0.014274 0.163119 0.009886 0.074233 0.000000 0.000000
-0.000337 0.002553 -0.001349 0.000000 0.000000 0.000000
0.054970 0.175336 0.036150 0.110158 0.000000 0.000000
-0.001070 0.001945 -0.001872 -0.000000 -0.000000 0.000000
-3 -44 0 0 282 2 0 10 0
1.21582 -10 0.5 0.2 1.5 58.8138 482.082 
-54.603897 -32.257948 -55.648863 -44.366938 0.999990 0.000000
-45.537388 -25.669325 -47.680155 -36.783658 0.012046 0.000000
0.086250 0.099318 0.057787 0.079270 0.000074 0.000000
-0.000234 0.000348 -0.000234 0.000000 -0.000000 0.000000
0.015833 0.163826 0.010151 0.075836 0.000000 0.000000
-0.000403 0.002585 -0.001316 -0.000000 0.000000 0.000000
0.059200 0.175433 0.036533 0.111733 0.000000 0.000000
-0.001192 0.001969 -0.001821 0.000000 -0.000000 0.000000
-3 -45 0 0 283 2 0 10 0
1.19051 -10 0.5 0.2 1.5 58.4643 487.392 
-54.106143 -32.134765 -55.515750 -44.112946 0.999994 0.000000
-44.998778 -25.618931 -47.578069 -36.543427 0.012635 0.000000
0.088155 0.100915 0.058910 0.080869 0.000073 0.000000
-0.000236 0.000346 -0.000236 -0.000000 -0.000000 0.000000
0.017693 0.164296 0.010414 0.077429 -0.000000 0.000000
-0.000476 0.002597 -0.001276 -0.000000 0.000000 0.000000
0.063963 0.175530 0.036985 0.113309 -0.000000 0.000000
-0.001310 0.001981 -0.001788 -0.000000 0.000000 0.000000
-3 -46 0 0 284 2 0 10 0
1.16657 -10 0.5 0.2 1.5 58.1142 493.148 
-53.542312 -32.044074 -55.355923 -43.860697 0.999990 0.000000
-44.399192 -25.582148 -47.456686 -36.303957 0.012985 0.000000
0.090057 0.102496 0.060005 0.082451 0.000070 0.000000
-0.000238 0.000345 -0.000238 -0.000000 -0.000000 0.000000
0.019898 0.164931 0.010734 0.079013 -0.000000 0.000000
-0.000556 0.002624 -0.001242 0.000000 0.000000 0.000000
0.069256 0.175622 0.037536 0.114887 -0.000000 0.000000
-0.001415 0.001995 -0.001735 -0.000000 0.000000 0.000000
-3 -47 0 0 285 2 0 10 0
1.14393 -10 0.5 0.2 1.5 57.7636 499.367 
-52.911886 -31.954768 -55.163306 -43.610277 0.999992 0.000000
-43.740097 -25.535689 -47.374973 -36.065279 0.013702 0.000000
0.091952 0.104036 0.061077 0.084015 0.000067 0.000000
-0.000239 0.000343 -0.000240 0.000000 -0.000000 0.000000
0.022484 0.165426 0.011126 0.080587 0.000000 0.000000
-0.000638 0.002662 -0.001208 -0.000000 0.000000 0.000000
0.075049 0.175685 0.038215 0.116467 -0.000000 0.000000
-0.001500 0.002007 -0.001697 0.000000 0.000000 0.000000
-3 -48 0 0 286 2 0 10 0
1.12253 -10 0.5 0.2 1.5 57.4124 506.068 
-52.217198 -31.861400 -55.015435 -43.361789 0.999992 0.000000
-43.025887 -25.501526 -47.276707 -35.827436 0.014497 0.000000
0.093837 0.105538 0.062142 0.085561 0.000065 0.000000
-0.000238 0.000342 -0.000242 -0.000000 -0.000000 0.000000
0.025483 0.165844 0.011459 0.082149 0.000000 0.000000
-0.000721 0.002676 -0.001170 0.000000 0.000000 0.000000
0.081270 0.175774 0.038963 0.118049 -0.000000 0.000000
-0.001556 0.002021 -0.001651 -0.000000 0.000000 0.000000
-3 -49 0 0 287 2 0 10 0
1.1023 -10 0.5 0.2 1.5 57.0608 513.271 
-51.468092 -31.782461 -54.827660 -43.115350 0.999988 0.000000
-42.268509 -25.465772 -47.159071 -35.590472 0.015057 0.000000
0.095699 0.107001 0.063195 0.087086 0.000064 0.000000
-0.000236 0.000339 -0.000244 0.000000 -0.000000 0.000000
0.028888 0.166246 0.011841 0.083698 -0.000000 0.000000
-0.000798 0.002695 -0.001128 0.000000 0.000000 0.000000
0.087772 0.175835 0.039611 0.119634 0.000000 0.000000
-0.001577 0.002029 -0.001601 0.000000 0.000000 0.000000
-3 -50 4 8 288 2 0 10 0
1.08321 -10 0.5 0.2 1.5 56.7087 520.998 
-50.667173 -31.725649 -54.645424 -42.871111 0.999994 0.000000
-41.470589 -25.438249 -47.030832 -35.354455 0.016018 0.000000
0.097540 0.108421 0.064244 0.088589 0.000061 0.000000
-0.000233 0.000338 -0.000245 -0.000000 -0.000000 0.000000
0.032730 0.166721 0.012199 0.085233 -0.000000 0.000000
-0.000866 0.002721 -0.001097 -0.000000 0.000000 0.000000
0.094484 0.175865 0.040264 0.121222 0.000000 0.000000
-0.001557 0.002035 -0.001557 -0.000000 -0.000000 0.000000
-3 -51 0 0 289 2 0 10 0
1.06522 -10 0.5 0.2 1.5 56.3563 529.27 
-49.832311 -31.640182 -54.420846 -42.629256 0.999991 0.000000
-40.650931 -25.405784 -46.873340 -35.119470 0.017080 0.000000
0.099345 0.109799 0.065252 0.090068 0.000060 0.000000
-0.000228 0.000336 -0.000245 -0.000000 -0.000000 0.000000
0.036951 0.166996 0.012645 0.086751 0.000000 0.000000
-0.000917 0.002727 -0.001056 -0.000000 0.000000 0.000000
0.101190 0.175948 0.041064 0.122815 0.000000 0.000000
-0.001497 0.002045 -0.001497 -0.000000 -0.000000 0.000000
-3 -52 0 0 290 2 0 10 0
1.04831 -10 0.5 0.2 1.5 56.0035 538.107 
-48.989763 -31.584254 -54.223133 -42.390015 0.999962 0.000000
-39.836027 -25.385459 -46.734502 -34.885623 0.017626 0.000000
0.101088 0.111119 0.066245 0.091520 0.000058 0.000000
-0.000221 0.000334 -0.000246 0.000000 -0.000000 0.000000
0.041428 0.167399 0.013140 0.088251 0.000000 0.000000
-0.000946 0.002746 -0.001019 0.000000 0.000000 0.000000
0.107628 0.175998 0.042002 0.124413 -0.000000 0.000000
-0.001400 0.002050 -0.001458 0.000000 -0.000000 0.000000
-3 -53 0 0 291 2 0 10 0
1.03244 -10 0.5 0.2 1.5 55.6504 547.528 
-48.141816 -31.525106 -53.956053 -42.153609 0.999975 0.000000
-39.025188 -25.357533 -46.555992 -34.652992 0.018887 0.000000
0.102778 0.112399 0.067231 0.092942 0.000058 0.000000
-0.000212 0.000332 -0.000246 -0.000000 -0.000000 0.000000
0.046162 0.167623 0.013729 0.089729 -0.000000 0.000000
-0.000952 0.002751 -0.000978 -0.000000 0.000000 0.000000
0.113788 0.176051 0.043082 0.126018 -0.000000 0.000000
-0.001276 0.002049 -0.001396 -0.000000 -0.000000 0.000000
-3 -54 0 0 292 2 0 10 0
1.01764 -10 0.5 0.2 1.5 55.2973 557.535 
-47.317207 -31.484475 -53.723707 -41.920458 0.999956 0.000000
-38.246080 -25.343429 -46.392221 -34.421812 0.020275 0.000000
0.104385 0.113621 0.068213 0.094329 0.000060 0.000000
-0.000203 0.000330 -0.000244 -0.000000 -0.000000 0.000000
0.050977 0.167934 0.014419 0.091181 0.000000 0.000000
-0.000933 0.002765 -0.000934 -0.000000 0.000000 0.000000
0.119446 0.176075 0.044298 0.127632 -0.000000 0.000000
-0.001136 0.002052 -0.001346 -0.000000 -0.000000 0.000000
-3 -55 0 0 293 2 0 10 0
1.00391 -10 0.5 0.2 1.5 54.9443 568.117 
-46.539501 -31.443294 -53.438807 -41.691011 0.999976 0.000000
-37.520156 -25.323065 -46.186403 -34.192301 0.019027 0.000000
0.105883 0.114787 0.069154 0.095677 0.000073 0.000000
-0.000192 0.000327 -0.000244 0.000000 -0.000000 0.000000
0.055701 0.168149 0.015085 0.092602 0.000000 0.000000
-0.000893 0.002759 -0.000893 0.000000 0.000000 0.000000
0.124470 0.176106 0.045588 0.129255 0.000000 0.000000
-0.000994 0.002043 -0.001280 -0.000000 0.000000 0.000000
-3 -56 0 0 294 2 0 10 0
0.991265 -10 0.5 0.2 1.5 54.5917 579.233 
-45.813144 -31.401208 -53.148163 -41.465806 0.999978 0.000000
-36.849106 -25.308228 -45.932616 -33.964707 0.020524 0.000000
0.107268 0.115872 0.070108 0.096979 0.000078 0.000000
-0.000181 0.000325 -0.000242 -0.000000 -0.000000 0.000000
0.060274 0.168229 0.015895 0.093987 0.000000 0.000000
-0.000837 0.002770 -0.000847 -0.000000 0.000000 0.000000
0.128895 0.176147 0.047204 0.130892 -0.000000 0.000000
-0.000856 0.002043 -0.001227 -0.000000 -0.000000 0.000000
-3 -57 0 0 295 2 0 10 0
0.979768 -10 0.5 0.2 1.5 54.24 590.781 
-45.155928 -31.388897 -52.776639 -41.245645 0.999972 0.000000
-36.248759 -25.307268 -45.672883 -33.739455 0.022137 0.000000
0.108512 0.116877 0.071065 0.098228 0.000093 0.000000
-0.000170 0.000322 -0.000239 -0.000000 -0.000000 0.000000
0.064534 0.168374 0.016962 0.095329 0.000000 0.000000
-0.000770 0.002755 -0.000801 -0.000000 0.000000 0.000000
0.132667 0.176157 0.049114 0.132543 0.000000 0.000000
-0.000731 0.002027 -0.001150 -0.000000 0.000000 0.000000
-3 -58 0 0 296 2 0 10 0
0.969478 -10 0.5 0.2 1.5 53.8902 602.567 
-44.578200 -31.383728 -52.406706 -41.031550 0.999958 0.000000
-35.727662 -25.301319 -45.349319 -33.517082 0.020722 0.000000
0.109594 0.117832 0.072022 0.099415 0.000110 0.000000
-0.000159 0.000320 -0.000236 -0.000000 -0.000000 0.000000
0.068365 0.168472 0.018082 0.096619 0.000000 0.000000
-0.000698 0.002737 -0.000753 -0.000000 -0.000000 0.000000
0.135792 0.176133 0.051298 0.134213 -0.000000 0.000000
-0.000623 0.001999 -0.001090 0.000000 0.000000 0.000000
-3 -59 0 0 297 2 0 10 0
0.960479 -10 0.5 0.2 1.5 53.5434 614.252 
-44.080780 -31.385293 -51.955908 -40.824876 0.999955 0.000000
-35.284715 -25.298657 -44.964351 -33.298321 0.022301 0.000000
0.110504 0.118655 0.073003 0.100531 0.000147 0.000000
-0.000149 0.000316 -0.000232 -0.000000 -0.000000 0.000000
0.071721 0.168412 0.019565 0.097849 0.000000 0.000000
-0.000627 0.002728 -0.000703 -0.000000 -0.000000 0.000000
0.138336 0.176156 0.054192 0.135903 0.000000 0.000000
-0.000532 0.001980 -0.001011 -0.000000 -0.000000 0.000000
-3 -60 0 0 298 2 0 10 0
0.952849 -10 0.5 0.2 1.5 53.2018 625.297 
-43.667044 -31.409367 -51.449500 -40.627300 0.999955 0.000000
-34.921794 -25.311183 -44.519412 -33.084104 0.023844 0.000000
0.111230 0.119354 0.074053 0.101568 0.000215 0.000000
-0.000141 0.000312 -0.000226 -0.000000 -0.000000 0.000000
0.074542 0.168209 0.021324 0.099010 0.000000 0.000000
-0.000561 0.002687 -0.000649 -0.000000 -0.000000 0.000000
0.140338 0.176150 0.057432 0.137615 0.000000 0.000000
-0.000458 0.001937 -0.000929 -0.000000 0.000000 0.000000
-3 -61 0 0 299 2 0 10 0
0.946628 -10 0.5 0.2 1.5 52.8679 634.96 
-43.331684 -31.470100 -50.872959 -40.440610 0.999962 0.000000
-34.631877 -25.344413 -43.981334 -32.875425 0.019447 0.000000
0.111782 0.119915 0.075211 0.102523 0.000359 0.000000
-0.000133 0.000307 -0.000219 0.000000 -0.000001 0.000000
0.076843 0.167954 0.023505 0.100101 0.000000 0.000000
-0.000503 0.002639 -0.000595 -0.000000 0.000000 0.000000
0.141883 0.176086 0.061569 0.139346 -0.000000 0.000000
-0.000398 0.001874 -0.000848 0.000000 0.000000 0.000000
-3 -62 0 0 300 2 0 10 0
0.941764 -10 0.5 0.2 1.5 52.5448 642.415 
-43.066803 -31.564022 -50.226285 -40.266125 0.999964 0.000000
-34.405646 -25.379714 -43.361174 -32.672945 0.020351 0.000000
0.112185 0.120346 0.076514 0.103406 0.000630 0.000000
-0.000127 0.000300 -0.000211 -0.000000 -0.000001 0.000000
0.078668 0.167546 0.026214 0.101127 0.000000 0.000000
-0.000454 0.002564 -0.000544 0.000000 -0.000000 0.000000
0.143055 0.176036 0.066679 0.141092 -0.000000 0.000000
-0.000352 0.001789 -0.000764 -0.000000 0.000000 0.000000
-3 -63 0 0 301 2 0 10 0
0.938089 -10 0.5 0.2 1.5 52.2341 646.985 
-42.854072 -31.690070 -49.536265 -40.103956 0.999942 0.000000
-34.223609 -25.428235 -42.671024 -32.476459 0.020912 0.000000
0.112489 0.120699 0.078003 0.104238 0.001198 0.000000
-0.000122 0.000293 -0.000202 -0.000000 -0.000000 0.000000
0.080152 0.166923 0.029326 0.102108 0.000000 0.000000
-0.000414 0.002466 -0.000493 -0.000000 0.000000 0.000000
0.143984 0.175949 0.072337 0.142845 -0.000000 0.000000
-0.000317 0.001693 -0.000679 -0.000000 0.000000 0.000000
-3 -64 0 0 302 2 0 10 0
0.93535 -10 0.5 0.2 1.5 51.9357 648.32 
-42.673641 -31.843143 -48.808291 -39.952748 0.999961 0.000000
-34.065573 -25.491959 -41.914007 -32.284704 0.017220 0.000000
0.112753 0.120987 0.079703 0.105046 0.002394 0.000000
-0.000118 0.000284 -0.000193 0.000000 0.000001 0.000000
0.081443 0.166092 0.032943 0.103070 0.000000 0.000000
-0.000382 0.002360 -0.000450 0.000000 -0.000000 0.000000
0.144794 0.175829 0.078822 0.144600 0.000000 0.000000
-0.000288 0.001575 -0.000601 -0.000000 -0.000000 0.000000
-3 -65 0 0 303 2 0 10 0
0.933284 -10 0.5 0.2 1.5 51.6478 646.39 
-42.508842 -32.040701 -48.082388 -39.810292 0.999997 0.000000
-33.915261 -25.570921 -41.108919 -32.095907 0.017008 0.000000
0.113020 0.121197 0.081611 0.105859 0.005335 0.000000
-0.000114 0.000273 -0.000183 -0.000000 0.000000 0.000000
0.082669 0.165022 0.036964 0.104039 0.000000 0.000000
-0.000356 0.002228 -0.000409 -0.000000 -0.000000 0.000000
0.145578 0.175680 0.085854 0.146351 -0.000000 0.000000
-0.000265 0.001446 -0.000526 0.000000 -0.000000 0.000000
-3 -66 0 0 304 2 0 10 0
0.931674 -10 0.5 0.2 1.5 51.3684 641.354 
-42.346390 -32.277419 -47.349491 -39.674353 1.000003 0.000000
-33.760188 -25.667377 -40.278062 -31.908501 0.016468 0.000000
0.113323 0.121358 0.083727 0.106699 0.011570 0.000000
-0.000110 0.000261 -0.000173 -0.000000 -0.000000 0.000000
0.083929 0.163762 0.041377 0.105036 0.000000 0.000000
-0.000335 0.002082 -0.000374 -0.000000 -0.000000 0.000000
0.146400 0.175494 0.093208 0.148091 -0.000000 0.000000
-0.000246 0.001308 -0.000459 -0.000000 -0.000000 0.000000
-3 -67 0 0 305 2 0 10 0
0.930356 -10 0.5 0.2 1.5 51.096 633.459 
-42.178324 -32.530536 -46.623519 -39.543157 1.000004 0.000000
-33.593412 -25.790929 -39.449628 -31.721559 0.023962 0.000000
0.113680 0.121478 0.086032 0.107577 0.015461 0.000000
-0.000106 0.000247 -0.000163 -0.000000 -0.000000 0.000000
0.085283 0.162389 0.046076 0.106071 -0.000000 0.000000
-0.000316 0.001925 -0.000343 -0.000000 0.000000 0.000000
0.147293 0.175261 0.100592 0.149807 -0.000000 0.000000
-0.000228 0.001167 -0.000398 0.000000 -0.000000 0.000000
-3 -68 0 0 306 2 0 10 0
0.929217 -10 0.5 0.2 1.5 50.8294 622.994 
-41.999440 -32.816701 -45.916494 -39.415516 1.000004 0.000000
-33.410741 -25.921101 -38.617341 -31.534853 0.046954 0.000000
0.114099 0.121589 0.088498 0.108497 0.014411 0.000000
-0.000102 0.000233 -0.000153 0.000000 -0.000000 0.000000
0.086768 0.160664 0.051023 0.107149 -0.000000 0.000000
-0.000300 0.001760 -0.000317 0.000000 0.000000 0.000000
0.148273 0.174997 0.107885 0.151485 -0.000000 0.000000
-0.000211 0.001026 -0.000343 -0.000000 -0.000000 0.000000
-3 -69 0 0 307 2 0 10 0
0.928176 -10 0.5 0.2 1.5 50.5687 610.286 
-41.807821 -33.136347 -45.227819 -39.290775 1.000002 0.000000
-33.211426 -26.078632 -37.797098 -31.348771 0.086312 0.000000
0.114576 0.121686 0.091093 0.109460 0.013190 0.000000
-0.000098 0.000217 -0.000143 -0.000000 -0.000000 0.000000
0.088397 0.158859 0.056151 0.108266 -0.000000 0.000000
-0.000285 0.001590 -0.000294 -0.000000 0.000000 0.000000
0.149335 0.174672 0.114899 0.153109 -0.000000 0.000000
-0.000196 0.000890 -0.000294 -0.000000 0.000000 0.000000
-3 -70 0 0 308 2 0 10 0
0.927176 -10 0.5 0.2 1.5 50.3142 595.707 
-41.603038 -33.466966 -44.567930 -39.168723 0.999999 0.000000
-32.996283 -26.256259 -36.990353 -31.164179 0.147607 0.000000
0.115105 0.121776 0.093783 0.110457 0.011313 0.000000
-0.000094 0.000200 -0.000133 -0.000000 0.000000 0.000000
0.090167 0.156758 0.061400 0.109415 0.000000 0.000000
-0.000271 0.001416 -0.000275 -0.000000 0.000000 0.000000
0.150466 0.174310 0.121533 0.154662 0.000000 0.000000
-0.000181 0.000763 -0.000252 -0.000000 0.000000 0.000000
-3 -71 0 0 309 2 0 10 0
0.926181 -10 0.5 0.2 1.5 50.0667 579.685 
-41.384549 -33.832738 -43.921965 -39.049521 0.999996 0.000000
-32.765973 -26.447421 -36.208453 -30.982323 0.233678 0.000000
0.115674 0.121853 0.096528 0.111480 0.009993 0.000000
-0.000089 0.000183 -0.000123 0.000000 0.000001 0.000000
0.092079 0.154443 0.066753 0.110586 0.000000 0.000000
-0.000257 0.001247 -0.000258 0.000000 0.000000 0.000000
0.151653 0.173891 0.127732 0.156131 -0.000000 0.000000
-0.000166 0.000644 -0.000216 0.000000 0.000000 0.000000
-3 -72 0 0 310 2 0 10 0
0.925169 -10 0.5 0.2 1.5 49.8277 562.705 
-41.152912 -34.202894 -43.298440 -38.933682 0.999993 0.000000
-32.522465 -26.665421 -35.444558 -30.804782 0.342139 0.000000
0.116269 0.121918 0.099289 0.112514 0.008695 0.000000
-0.000084 0.000165 -0.000113 -0.000000 0.000001 0.000000
0.094122 0.151874 0.072148 0.111762 0.000000 0.000000
-0.000243 0.001081 -0.000243 -0.000000 -0.000000 0.000000
0.152879 0.173407 0.133421 0.157504 0.000000 0.000000
-0.000152 0.000535 -0.000184 -0.000000 0.000000 0.000000
-3 -73 0 0 311 2 0 10 0
0.924133 -10 0.5 0.2 1.5 49.5991 545.309 
-40.908454 -34.601990 -42.695293 -38.822070 0.999989 0.000000
-32.267584 -26.905645 -34.710835 -30.633467 0.464941 0.000000
0.116869 0.121965 0.102028 0.113544 0.013835 0.000000
-0.000078 0.000146 -0.000103 -0.000000 0.000003 0.000000
0.096288 0.149150 0.077526 0.112927 0.000000 0.000000
-0.000228 0.000920 -0.000230 0.000000 -0.000000 0.000000
0.154126 0.172849 0.138561 0.158773 -0.000000 0.000000
-0.000138 0.000437 -0.000156 0.000000 -0.000000 0.000000
-3 -74 0 0 312 2 0 10 0
0.923086 -10 0.5 0.2 1.5 49.3834 528.073 
-40.650201 -35.012368 -42.109824 -38.715940 0.999988 0.000000
-32.001895 -27.170752 -34.005358 -30.470664 0.590159 0.000000
0.117453 0.121976 0.104694 0.114549 0.012029 0.000000
-0.000072 0.000127 -0.000092 -0.000000 0.000004 0.000000
0.098577 0.146126 0.082865 0.114059 0.000000 0.000000
-0.000212 0.000766 -0.000218 0.000000 -0.000000 0.000000
0.155385 0.172207 0.143161 0.159927 -0.000000 0.000000
-0.000123 0.000351 -0.000132 0.000000 -0.000000 0.000000
-3 -75 0 0 313 2 0 10 0
0.922052 -10 0.5 0.2 1.5 49.1835 511.591 
-40.377333 -35.437287 -41.535651 -38.616932 0.999998 0.000000
-31.726338 -27.462539 -33.323788 -30.319062 0.705932 0.000000
0.117994 0.121930 0.107261 0.115506 0.010431 0.000000
-0.000065 0.000108 -0.000081 -0.000000 0.000005 0.000000
0.100988 0.142945 0.088230 0.115133 0.000000 0.000000
-0.000194 0.000621 -0.000204 -0.000000 -0.000000 0.000000
0.156643 0.171467 0.147343 0.160959 -0.000000 0.000000
-0.000108 0.000274 -0.000111 -0.000000 0.000000 0.000000
-3 -76 0 0 314 2 0 10 0
0.921072 -10 0.5 0.2 1.5 49.0031 496.45 
-40.088070 -35.879778 -40.971392 -38.527070 0.999997 0.000000
-31.441003 -27.779171 -32.672120 -30.181768 0.803817 0.000000
0.118462 0.121793 0.109695 0.116390 0.014579 0.000000
-0.000057 0.000089 -0.000070 0.000000 0.000008 0.000000
0.103526 0.139470 0.093513 0.116122 0.000000 0.000000
-0.000172 0.000487 -0.000189 -0.000000 0.000000 0.000000
0.157895 0.170621 0.151027 0.161859 -0.000000 0.000000
-0.000092 0.000208 -0.000093 0.000000 0.000000 0.000000
-3 -77 0 0 315 2 0 10 0
0.920189 -10 0.5 0.2 1.5 48.8466 483.195 
-39.779838 -36.336128 -40.422203 -38.448675 0.999995 0.000000
-31.145269 -28.127293 -32.045446 -30.062239 0.879878 0.000000
0.118827 0.121553 0.111954 0.117171 0.012981 0.000000
-0.000048 0.000070 -0.000058 0.000000 0.000011 0.000000
0.106205 0.135806 0.098754 0.116995 0.000000 0.000000
-0.000146 0.000364 -0.000168 0.000000 0.000000 0.000000
0.159137 0.169647 0.154323 0.162618 0.000000 0.000000
-0.000076 0.000151 -0.000076 -0.000000 -0.000000 0.000000
-3 -78 0 0 316 2 0 10 0
0.919449 -10 0.5 0.2 1.5 48.7183 472.32 
-39.449553 -36.806733 -39.876249 -38.384217 0.999994 0.000000
-30.837981 -28.504313 -31.445692 -29.964117 0.934263 0.000000
0.119057 0.121157 0.114008 0.117820 0.011744 0.000000
-0.000039 0.000052 -0.000044 -0.000000 0.000015 0.000000
0.109041 0.131880 0.103936 0.117718 0.000000 0.000000
-0.000116 0.000253 -0.000141 -0.000000 -0.000000 0.000000
0.160368 0.168529 0.157237 0.163224 0.000000 0.000000
-0.000058 0.000103 -0.000059 -0.000000 0.000000 0.000000
-3 -79 0 0 317 2 0 10 0
0.918891 -10 0.5 0.2 1.5 48.6228 464.235 
-39.093824 -37.291712 -39.341761 -38.336089 0.999991 0.000000
-30.517446 -28.912971 -30.876712 -29.890932 0.969536 0.000000
0.119126 0.120568 0.115834 0.118308 0.015891 0.000000
-0.000027 0.000034 -0.000031 0.000000 0.000032 0.000000
0.112057 0.127707 0.108993 0.118262 0.000000 0.000000
-0.000081 0.000155 -0.000105 -0.000000 0.000000 0.000000
0.161591 0.167236 0.159805 0.163667 -0.000000 0.000000
-0.000039 0.000062 -0.000042 -0.000000 0.000000 0.000000
-3 -80 0 0 318 2 0 10 0
0.918544 -10 0.5 0.2 1.5 48.5638 459.257 
-38.709459 -37.789552 -38.813481 -38.306324 1.000000 0.000000
-30.181652 -29.355990 -30.336770 -29.845697 0.993585 0.000000
0.119014 0.119761 0.117407 0.118611 0.015199 0.000000
-0.000014 0.000017 -0.000016 -0.000000 -0.000000 0.000000
0.115280 0.123304 0.113941 0.118600 0.000000 0.000000
-0.000042 0.000071 -0.000058 -0.000000 -0.000000 0.000000
0.162810 0.165741 0.162062 0.163936 -0.000000 0.000000
-0.000019 0.000028 -0.000023 -0.000000 -0.000000 0.000000
-3 -81 0 0 319 2 0 10 0
0.917385 -10 0.5 0.2 1.5 48.5222 455.952 
-38.280484 -38.280463 -38.280487 -38.280475 0.988570 0.000000
-29.815279 -29.815260 -29.815283 -29.815272 0.952044 0.000000
0.118859 0.118859 0.118859 0.118859 0.014710 0.000000
-0.000000 0.000000 -0.000000 -0.000000 -0.002708 0.000000
0.118859 0.118859 0.118859 0.118859 0.000000 0.000000
-0.000000 0.000000 -0.000000 0.000000 0.000000 0.000000
0.164084 0.164084 0.164084 0.164084 0.000000 0.000000
-0.000000 0.000000 -0.000000 -0.000000 -0.000000 0.000000
-3 -82 -9 9 320 2 0 10 0
-0.339199 -10 0.5 0.2 1.5 26.6406 -130.952 
-13.162867 -13.162620 -13.163146 -13.162836 0.988570 0.000000
-23.159379 -23.159007 -23.159448 -23.159260 0.952044 0.000000
0.197956 0.197956 0.197956 0.197956 0.014710 0.000000
-0.000000 0.000000 -0.000000 0.000000 -0.002708 0.000000
0.197955 0.197956 0.197955 0.197955 0.000000 0.000000
-0.000000 0.000000 -0.000000 0.000000 0.000000 0.000000
0.179507 0.179508 0.179506 0.179507 0.000000 0.000000
0.000000 0.000000 -0.000000 0.000000 -0.000000 0.000000
    3   50    4    8    2    1   61    9  248   15    4  1 11
      0.0000000000E+00 -5.0667173387E+01 -4.1470589162E+01  9.7540298545E-02 -2.3300882480E-04  3.2729615887E-02 -8.6574475564E-04
      9.4483626295E-02 -1.5573426554E-03
      1.7644299102E-02 -5.2034560904E+01 -4.3024126809E+01  9.5354635575E-02 -2.4150545363E-04  2.5641502589E-02 -6.7362724766E-04
      8.0489590240E-02 -1.4581787369E-03
      3.5288598203E-02 -5.3128783541E+01 -4.4352188569E+01  9.3116525605E-02 -2.4465327997E-04  2.0343070548E-02 -4.8144626915E-04
      6.8085888223E-02 -1.2245779601E-03
      5.2932897305E-02 -5.3909639064E+01 -4.5395852195E+01  9.0868675125E-02 -2.4384534573E-04  1.6692935722E-02 -3.1831287047E-04
      5.8142629316E-02 -9.3551474608E-04
      7.0577196406E-02 -5.4385527435E+01 -4.6144621005E+01  8.8641617931E-02 -2.4033696388E-04  1.4367825293E-02 -1.9468866844E-04
      5.0832598587E-02 -6.6372810428E-04
      9.8474995055E-02 -5.4645424030E+01 -4.6817207980E+01  8.5209798401E-02 -2.3140020143E-04  1.2559780142E-02 -6.5643830032E-05
      4.3846783497E-02 -3.2324682217E-04
      1.2637279370E-01 -5.4482676511E+01 -4.7030832402E+01  8.1926256632E-02 -2.2010721533E-04  1.2198579941E-02  9.1822749717E-06
      4.0819193519E-02 -1.1059017577E-04
      1.5427059235E-01 -5.4050821380E+01 -4.6942402473E+01  7.8817553735E-02 -2.0744989108E-04  1.2706496508E-02  5.7748292258E-05
      4.0264330485E-02  2.4018844468E-05
      1.8216839100E-01 -5.3440594055E+01 -4.6654145634E+01  7.5900847984E-02 -1.9373018966E-04  1.3837206174E-02  9.7697410144E-05
      4.1308388998E-02  1.1497321171E-04
      2.0313894126E-01 -5.2877629455E+01 -4.6327702047E+01  7.3843950926E-02 -1.8266988814E-04  1.5064280717E-02  1.2766504782E-04
      4.2894500236E-02  1.7512739631E-04
      2.2410949152E-01 -5.2229126241E+01 -4.5911925661E+01  7.1912538307E-02 -1.7070581759E-04  1.6648372762E-02  1.6365694005E-04
      4.5142477078E-02  2.3741254442E-04
      2.4508004177E-01 -5.1482991179E+01 -4.5396892560E+01  7.0118203058E-02 -1.5749324576E-04  1.8674700409E-02  2.0954746915E-04
      4.8117131250E-02  3.0976241108E-04
      2.6605059203E-01 -5.0617271433E+01 -4.4760990302E+01  6.8478031883E-02 -1.4237123640E-04  2.1289350679E-02  2.7260467379E-04
      5.1988970675E-02  4.0359156608E-04
      2.8009034999E-01 -4.9955389113E+01 -4.4251552279E+01  6.7478485449E-02 -1.3068234870E-04  2.3484347187E-02  3.2987824140E-04
      5.5222956490E-02  4.8370459162E-04
      2.9413010794E-01 -4.9210859325E+01 -4.3657814808E+01  6.6570599021E-02 -1.1719173897E-04  2.6157956036E-02  4.0475614755E-04
      5.9116294784E-02  5.8485135517E-04
      3.0816986590E-01 -4.8365253983E+01 -4.2959931220E+01  6.5770105586E-02 -1.0117212987E-04  2.9466966516E-02  5.0516978893E-04
      6.3844026756E-02  7.1312581353E-04
      3.2220962385E-01 -4.7393327712E+01 -4.2130864683E+01  6.5099170443E-02 -8.1592059025E-05  3.3636565964E-02  6.4188933239E-04
      6.9637337084E-02  8.7778489926E-04
      3.3257782569E-01 -4.6576930917E+01 -4.1414746551E+01  6.4704698098E-02 -6.3945533327E-05  3.7450740343E-02  7.7564405512E-04
      7.4768520971E-02  1.0266349975E-03
      3.4294602752E-01 -4.5659712193E+01 -4.0591320084E+01  6.4414797278E-02 -4.2701627541E-05  4.2082560537E-02  9.4613938237E-04
      8.0776931263E-02  1.2021261602E-03
      3.5331422936E-01 -4.4625266783E+01 -3.9641254148E+01  6.4251700443E-02 -1.6812692143E-05  4.7755198616E-02  1.1624121195E-03
      8.7799472078E-02  1.4012806877E-03
      3.6368243119E-01 -4.3457311363E+01 -3.8544347508E+01  6.4243609246E-02  1.4883693958E-05  5.4737506545E-02  1.4323382590E-03
      9.5946078920E-02  1.6170912577E-03
      3.7188180371E-01 -4.2431283559E+01 -3.7561473213E+01  6.4369315552E-02  4.4738287728E-05  6.1381852286E-02  1.6842067165E-03
      1.0320893869E-01  1.7817716213E-03
      3.8008117623E-01 -4.1313482924E+01 -3.6471730732E+01  6.4632289783E-02  7.9092185227E-05  6.9164951355E-02  1.9622816141E-03
      1.1113760101E-01  1.9243566940E-03
      3.8828054875E-01 -4.0111857238E+01 -3.5279247272E+01  6.5051058988E-02  1.1753543751E-04  7.8158559995E-02  2.2462504348E-03
      1.1958068255E-01  2.0180927357E-03
      3.9647992127E-01 -3.8848878931E+01 -3.4001980115E+01  6.5640484955E-02  1.5876198778E-04  8.8314144692E-02  2.5001083912E-03
      1.2827095060E-01  2.0354950887E-03
      4.0387175455E-01 -3.7688357276E+01 -3.2805614842E+01  6.6324560747E-02  1.9637371659E-04  9.8282173374E-02  2.6618041099E-03
      1.3601660412E-01  1.9730106076E-03
      4.1126358783E-01 -3.6548516874E+01 -3.1606226754E+01  6.7150573542E-02  2.3210951223E-04  1.0868322664E-01  2.7207953045E-03
      1.4336766914E-01  1.8330155029E-03
      4.1865542111E-01 -3.5474743162E+01 -3.0449453030E+01  6.8107062694E-02  2.6382554172E-04  1.1907225073E-01  2.6535652105E-03
      1.5005338975E-01  1.6308688641E-03
      4.2604725439E-01 -3.4509823371E+01 -2.9380843696E+01  6.9175446305E-02  2.8996737206E-04  1.2895816749E-01  2.4597288336E-03
      1.5588134619E-01  1.3918937595E-03
      4.3511063761E-01 -3.3522570514E+01 -2.8245084356E+01  7.0604123252E-02  3.1357545431E-04  1.3974163330E-01  2.0892801343E-03
      1.6173089313E-01  1.0881955470E-03
      4.4417402083E-01 -3.2772838353E+01 -2.7333135367E+01  7.2123129064E-02  3.2847215952E-04  1.4858047428E-01  1.6488840788E-03
      1.6620135434E-01  8.1136142362E-04
      4.5323740405E-01 -3.2252131810E+01 -2.6645447951E+01  7.3694798009E-02  3.3615552377E-04  1.5532701214E-01  1.2136749197E-03
      1.6947111473E-01  5.8177904021E-04
      4.6230078727E-01 -3.1928283612E+01 -2.6156032572E+01  7.5289246075E-02  3.3842344975E-04  1.6013352868E-01  8.3556613166E-04
      1.7177915900E-01  4.0472771523E-04
      4.7524180063E-01 -3.1725649441E+01 -2.5725000833E+01  7.7563438284E-02  3.3520935521E-04  1.6430447912E-01  4.2825709004E-04
      1.7387059599E-01  2.2909644347E-04
      4.8818281398E-01 -3.1730431387E+01 -2.5513220852E+01  7.9798801748E-02  3.2726165307E-04  1.6622526976E-01  1.6188544909E-04
      1.7502065916E-01  1.2139366661E-04
      5.0112382733E-01 -3.1860451610E+01 -2.5438249217E+01  8.1970699586E-02  3.1665338088E-04  1.6672091626E-01 -9.0794807311E-07
      1.7560421932E-01  5.7486160433E-05
      5.1406484068E-01 -3.2063087353E+01 -2.5446143049E+01  8.4065429002E-02  3.0455495643E-04  1.6635695193E-01 -9.9736044269E-05
      1.7585195307E-01  1.8733780798E-05
      5.3535585513E-01 -3.2475034339E+01 -2.5558043764E+01  8.7326431248E-02  2.8323839814E-04  1.6471629337E-01 -1.8608925851E-04
      1.7586457547E-01 -1.2927199565E-05
      5.5664686958E-01 -3.2931126603E+01 -2.5736417772E+01  9.0346880920E-02  2.6130213482E-04  1.6239024584E-01 -2.2811020470E-04
      1.7562468668E-01 -2.8372115484E-05
      5.7793788403E-01 -3.3401649900E+01 -2.5950040313E+01  9.3123921985E-02  2.3942832761E-04  1.5970853700E-01 -2.5330846527E-04
      1.7525918948E-01 -3.6817256079E-05
      5.9922889847E-01 -3.3876825286E+01 -2.6187845864E+01  9.5659801720E-02  2.1785494618E-04  1.5679502408E-01 -2.7129304583E-04
      1.7481227342E-01 -4.3959595239E-05
      6.2873704144E-01 -3.4538209551E+01 -2.6550859556E+01  9.8782711247E-02  1.8853696628E-04  1.5245396004E-01 -2.9308200126E-04
      1.7407911129E-01 -5.1749706002E-05
      6.5824518441E-01 -3.5204055926E+01 -2.6951694661E+01  1.0146028105E-01  1.5989253110E-04  1.4778591304E-01 -3.1435416673E-04
      1.7321299940E-01 -6.1200788730E-05
      6.8775332738E-01 -3.5879996592E+01 -2.7393926517E+01  1.0370162782E-01  1.3175449215E-04  1.4277442566E-01 -3.3814073778E-04
      1.7219135313E-01 -7.2154989358E-05
      7.1726147035E-01 -3.6575059860E+01 -2.7884712699E+01  1.0551280853E-01  1.0389195080E-04  1.3736801137E-01 -3.6596754116E-04
      1.7097577374E-01 -8.6827457492E-05
      7.4289888698E-01 -3.7204516573E+01 -2.8359196199E+01  1.0673856752E-01  7.9618727546E-05  1.3228807060E-01 -3.9557298017E-04
      1.6971596117E-01 -1.0264593869E-04
      7.6853630361E-01 -3.7869544933E+01 -2.8889134890E+01  1.0763814238E-01  5.4980178125E-05  1.2677027913E-01 -4.3202392682E-04
      1.6820860733E-01 -1.2418161672E-04
      7.9417372024E-01 -3.8586613608E+01 -2.9489904509E+01  1.0820382739E-01  2.9541371568E-05  1.2070347891E-01 -4.7835020683E-04
      1.6636618016E-01 -1.5335151357E-04
      8.1981113686E-01 -3.9378292745E+01 -3.0183175297E+01  1.0842128177E-01  2.7437551635E-06  1.1393066127E-01 -5.3838738269E-04
      1.6405836724E-01 -1.9464427034E-04
      8.3645181621E-01 -3.9947523066E+01 -3.0697410715E+01  1.0836576790E-01 -1.5716841713E-05  1.0905872742E-01 -5.8699921144E-04
      1.6221714713E-01 -2.3154109915E-04
      8.5309249555E-01 -4.0573833872E+01 -3.1275564083E+01  1.0814551638E-01 -3.5299090284E-05  1.0372477195E-01 -6.4514664004E-04
      1.6001157274E-01 -2.7951374009E-04
      8.6973317490E-01 -4.1272853336E+01 -3.1932856636E+01  1.0774975988E-01 -5.6242262912E-05  9.7841473468E-02 -7.1385870434E-04
      1.5732437898E-01 -3.4348838102E-04
      8.8637385424E-01 -4.2062808966E+01 -3.2687634610E+01  1.0716571609E-01 -7.8771915432E-05  9.1314576344E-02 -7.9370600319E-04
      1.5399439483E-01 -4.2866734833E-04
      9.0022788665E-01 -4.2805552568E+01 -3.3406179853E+01  1.0652565740E-01 -9.8782592872E-05  8.5325026259E-02 -8.6692010278E-04
      1.5057479747E-01 -5.2258489050E-04
      9.1408191905E-01 -4.3639127542E+01 -3.4221119779E+01  1.0573711220E-01 -1.1986125334E-04  7.8792919962E-02 -9.4288354356E-04
      1.4639002199E-01 -6.4146089472E-04
      9.2793595145E-01 -4.4574099761E+01 -3.5144631588E+01  1.0479352637E-01 -1.4165992017E-04  7.1723158081E-02 -1.0143682527E-03
      1.4124281280E-01 -7.8960067586E-04
      9.4178998385E-01 -4.5615079389E+01 -3.6184269851E+01  1.0369192122E-01 -1.6353587600E-04  6.4186890051E-02 -1.0702455574E-03
      1.3492131913E-01 -9.6674307593E-04
      9.5634248789E-01 -4.6815083898E+01 -3.7399051605E+01  1.0236751096E-01 -1.8554478210E-04  5.5944623621E-02 -1.0965740798E-03
      1.2682187270E-01 -1.1720740976E-03
      9.7089499193E-01 -4.8095375982E+01 -3.8718252187E+01  1.0088439676E-01 -2.0519101805E-04  4.7684358565E-02 -1.0736746963E-03
      1.1716983193E-01 -1.3688815855E-03
      9.8544749596E-01 -4.9402396266E+01 -4.0096558572E+01  9.9265293772E-02 -2.2125481813E-04  3.9810534274E-02 -9.9459086363E-04
      1.0619844387E-01 -1.5125702101E-03
      1.0000000000E+00 -5.0667173387E+01 -4.1470589162E+01  9.7540298545E-02 -2.3300882480E-04  3.2729615887E-02 -8.6574475564E-04
      9.4483626295E-02 -1.5573426554E-03
      3.6925453721E-02 -1.5929467133E+01
     -1.6332485915E+00 -1.6149381767E+00 -3.6341197047E-03 -8.6119105415E-06 -8.0407433273E-03  1.1939596678E-04 -1.3412583710E-02
     -7.9949533496E-05
     -1.4651848761E+00 -1.4983951810E+00 -3.6209279906E-03 -3.2258775379E-06 -6.5265622827E-03  1.5504182173E-04 -1.2968901087E-02
      7.8744529301E-05
     -1.2147332081E+00 -1.2876948183E+00 -3.5616909332E-03  1.0248416115E-06 -4.9323163574E-03  1.5137420557E-04 -1.1309985162E-02
      1.8958515745E-04
     -9.3957527030E-01 -1.0337443078E+00 -3.4690855998E-03  3.9760856047E-06 -3.5422125189E-03  1.2453555056E-04 -9.0582465658E-03
      2.2386345102E-04
     -6.9242260977E-01 -7.8812507435E-01 -3.3550350742E-03  5.8750554743E-06 -2.4725712141E-03  9.3699093474E-05 -6.8271567683E-03
      2.0759667027E-04
     -4.0210760228E-01 -4.7916925077E-01 -3.1527222974E-03  7.3132907670E-06 -1.3766891930E-03  5.2733363498E-05 -4.0860438663E-03
      1.4095730405E-04
     -2.3298470620E-01 -2.8230941318E-01 -2.9420539623E-03  7.7268134017E-06 -7.9270906460E-04  2.8403693442E-05 -2.3744663058E-03
      8.4122599245E-05
     -1.5071300713E-01 -1.7545280424E-01 -2.7352947685E-03  7.5704848220E-06 -5.0228172151E-04  1.5036391459E-05 -1.4357691983E-03
      4.5657357186E-05
     -1.1736404732E-01 -1.2369323999E-01 -2.5392327489E-03  7.1035005821E-06 -3.8088301286E-04  6.7892500946E-06 -9.7556057835E-04
      2.4763666014E-05
     -1.1703407445E-01 -1.1061540954E-01 -2.4012588757E-03  6.6162174479E-06 -3.6374195864E-04  3.0908528228E-06 -8.2147028508E-04
      1.3027459796E-05
     -1.3052562668E-01 -1.1317121420E-01 -2.2732391066E-03  5.9822542507E-06 -4.0097665557E-04 -1.1368334282E-06 -7.9758956773E-04
      4.1904159419E-06
     -1.5846905762E-01 -1.3062519096E-01 -2.1571617713E-03  5.1850128222E-06 -4.9973998532E-04 -5.8615024071E-06 -8.8873303725E-04
     -4.3849790353E-06
     -2.0323963891E-01 -1.6508354057E-01 -2.0559876774E-03  4.0938218558E-06 -6.7981400053E-04 -1.3086692620E-05 -1.1107126651E-03
     -1.5143887123E-05
     -2.4486584095E-01 -1.9993807703E-01 -1.9988862855E-03  3.1197324788E-06 -8.6744206299E-04 -2.0275845039E-05 -1.3533654769E-03
     -2.4647400752E-05
     -2.9902959397E-01 -2.4742250082E-01 -1.9528269060E-03  1.8146490508E-06 -1.1334169438E-03 -3.0825609357E-05 -1.6974383613E-03
     -3.7549718335E-05
     -3.6929725631E-01 -3.1141236494E-01 -1.9212792819E-03  1.3231767661E-08 -1.5140213597E-03 -4.6706002066E-05 -2.1771954737E-03
     -5.5020296585E-05
     -4.6114593827E-01 -3.9772450379E-01 -1.9095087362E-03 -2.5563618643E-06 -2.0651661841E-03 -7.0742010100E-05 -2.8395453717E-03
     -7.8877680930E-05
     -5.4645588315E-01 -4.7999434977E-01 -1.9180275584E-03 -5.1862774693E-06 -2.6292620630E-03 -9.6256679349E-05 -3.4787651569E-03
     -1.0047784813E-04
     -6.5016180546E-01 -5.8209631338E-01 -1.9461731587E-03 -8.6799141764E-06 -3.3791757816E-03 -1.3050096600E-04 -4.2710562178E-03
     -1.2498036291E-04
     -7.7489846982E-01 -7.0752138744E-01 -1.9999520106E-03 -1.3276141627E-05 -4.3725405373E-03 -1.7460528758E-04 -5.2260770250E-03
     -1.4832966470E-04
     -9.2133960368E-01 -8.5819198896E-01 -2.0866761400E-03 -1.9151894385E-05 -5.6681807749E-03 -2.2736312844E-04 -6.3228977703E-03
     -1.6356138727E-04
     -1.0502710314E+00 -9.9404321705E-01 -2.1837487356E-03 -2.4612863044E-05 -6.9340370257E-03 -2.6978676057E-04 -7.2413999367E-03
     -1.5945518260E-04
     -1.1845639458E+00 -1.1394748267E+00 -2.3093589415E-03 -3.0420793385E-05 -8.4001406355E-03 -3.0212372832E-04 -8.1172333387E-03
     -1.3272219391E-04
     -1.3127038981E+00 -1.2838589779E+00 -2.4639505384E-03 -3.5782067889E-05 -9.9913669564E-03 -3.0787442470E-04 -8.8317718110E-03
     -7.5758663426E-05
     -1.4160282792E+00 -1.4092668997E+00 -2.6435175028E-03 -3.9459455139E-05 -1.1547807883E-02 -2.6556644615E-04 -9.2418972060E-03
      1.3639702935E-05
     -1.4693386653E+00 -1.4869480572E+00 -2.8189230875E-03 -4.0278283522E-05 -1.2715172278E-02 -1.7275507175E-04 -9.2460458607E-03
      1.0883044273E-04
     -1.4681537086E+00 -1.5128730643E+00 -2.9960862504E-03 -3.8136516586E-05 -1.3437534692E-02 -3.0849361284E-05 -8.8664013714E-03
      2.0331826655E-04
     -1.4041338416E+00 -1.4759992675E+00 -3.1634274373E-03 -3.3197907772E-05 -1.3549218237E-02  1.3953659632E-04 -8.1366251942E-03
      2.7732006618E-04
     -1.2813079246E+00 -1.3768304477E+00 -3.3112808609E-03 -2.6405598485E-05 -1.2990835582E-02  3.0308811203E-04 -7.1570251790E-03
      3.1725170817E-04
     -1.0723389925E+00 -1.1886348583E+00 -3.4578587079E-03 -1.7201328041E-05 -1.1517122974E-02  4.4586360873E-04 -5.8080855675E-03
      3.2177878873E-04
     -8.3730191391E-01 -9.6391844266E-01 -3.5649662161E-03 -8.6745944027E-06 -9.5188627623E-03  5.0126303546E-04 -4.4932399788E-03
      2.8837520752E-04
     -6.1182700742E-01 -7.3991995533E-01 -3.6369183756E-03 -1.7067268197E-06 -7.3887383467E-03  4.7804794883E-04 -3.3483858806E-03
      2.3731837925E-04
     -4.1738167502E-01 -5.4150354693E-01 -3.6804690419E-03  3.6513249915E-06 -5.4315369961E-03  4.0856832059E-04 -2.4237451474E-03
      1.8540474082E-04
     -2.0940012837E-01 -3.2291504917E-01 -3.7065958410E-03  8.8234587393E-06 -3.2145773304E-03  2.8802724162E-04 -1.4678292580E-03
      1.2068970116E-04
     -7.4064345032E-02 -1.7549449297E-01 -3.7039241705E-03  1.1962413973E-05 -1.6957659908E-03  1.8378207733E-04 -8.5167150722E-04
      7.5428734925E-05
      7.1942747577E-03 -8.2387574071E-02 -3.6829480737E-03  1.3775413479E-05 -7.3370511456E-04  1.1073101478E-04 -4.6870468215E-04
      4.5691344918E-05
      5.2495347777E-02 -2.5771538508E-02 -3.6505336572E-03  1.4730615632E-05 -1.4728853093E-04  6.3400522984E-05 -2.3572027115E-04
      2.7170149953E-05
      8.3974041476E-02  2.2872974328E-02 -3.5827788295E-03  1.5311902836E-05  3.4518109933E-04  2.1414033000E-05 -3.3895409317E-05
      1.1258033661E-05
      8.7472485493E-02  4.2592229260E-02 -3.5054442161E-03  1.5195592746E-05  5.3267695969E-04  2.3026282086E-06  5.3780227353E-05
      4.3038968850E-06
      7.8820397080E-02  4.9352319173E-02 -3.4240245583E-03  1.4748623772E-05  5.8013850856E-04 -7.3605327997E-06  9.2701024443E-05
      1.1432734946E-06
      6.3998220708E-02  4.9327231055E-02 -3.3413720791E-03  1.4108622443E-05  5.5455561244E-04 -1.2943693708E-05  1.0872776707E-04
     -6.4321728075E-07
      3.7666471428E-02  4.2381695444E-02 -3.2281937507E-03  1.3002680708E-05  4.4431688519E-04 -1.8399464400E-05  1.0998640320E-04
     -2.0725065451E-06
      6.2533547430E-03  2.9169738578E-02 -3.1199545092E-03  1.1694702845E-05  2.6850638017E-04 -2.3003377776E-05  9.4255405120E-05
     -3.4362556600E-06
     -3.0268012109E-02  9.6393014670E-03 -3.0200345916E-03  1.0182668509E-05  3.0026868513E-05 -2.8070551993E-05  6.0760931848E-05
     -5.0656873330E-06
     -7.3337857530E-02 -1.7583676996E-02 -2.9319625157E-03  8.4371364790E-06 -2.8119273547E-04 -3.4112981900E-05  3.3427465823E-06
     -7.3932104551E-06
     -1.1812028205E-01 -4.9475630889E-02 -2.8682488807E-03  6.6736695419E-06 -6.2506838929E-04 -4.0879532774E-05 -7.5381826956E-05
     -1.0325036445E-05
     -1.7249737784E-01 -9.1698157887E-02 -2.8199667653E-03  4.6166060622E-06 -1.0577482207E-03 -4.9566515675E-05 -1.9421306546E-04
     -1.4693289911E-05
     -2.4068369043E-01 -1.4834399775E-01 -2.7914627885E-03  2.1642697193E-06 -1.6075488315E-03 -6.1097228230E-05 -3.7607052537E-04
     -2.1493796595E-05
     -3.2876214820E-01 -2.2538867609E-01 -2.7884319517E-03 -8.1393659049E-07 -2.3147911691E-03 -7.6555741051E-05 -6.5840076219E-04
     -3.2101801484E-05
     -4.0096465464E-01 -2.9054375569E-01 -2.8034619708E-03 -3.0981004275E-06 -2.8824037449E-03 -8.9163658203E-05 -9.2491473608E-04
     -4.2820041854E-05
     -4.8877625710E-01 -3.7143030343E-01 -2.8346662194E-03 -5.7078202523E-06 -3.5555401566E-03 -1.0407785334E-04 -1.2886355162E-03
     -5.7492258651E-05
     -5.9639499321E-01 -4.7222616363E-01 -2.8845635297E-03 -8.6436521124E-06 -4.3495380416E-03 -1.2076155621E-04 -1.7906291709E-03
     -7.8450481551E-05
     -7.2794130943E-01 -5.9734637121E-01 -2.9553728197E-03 -1.1850070375E-05 -5.2713029354E-03 -1.3785534711E-04 -2.4880835626E-03
     -1.0739150752E-04
     -8.5829941519E-01 -7.2303183419E-01 -3.0311835297E-03 -1.4577342579E-05 -6.1281626020E-03 -1.4974825646E-04 -3.2715622018E-03
     -1.4003898142E-04
     -1.0077688905E+00 -8.6933692577E-01 -3.1217006594E-03 -1.7122779718E-05 -7.0358785225E-03 -1.5566285309E-04 -4.2958122543E-03
     -1.8029622979E-04
     -1.1723964932E+00 -1.0337272012E+00 -3.2241158662E-03 -1.9116570144E-05 -7.9324505031E-03 -1.5024243838E-04 -5.6037470611E-03
     -2.2609469319E-04
     -1.3426225725E+00 -1.2085983173E+00 -3.3326492038E-03 -2.0074824610E-05 -8.7157405808E-03 -1.2716035649E-04 -7.2073016532E-03
     -2.7104302569E-04
     -1.5073215748E+00 -1.3865985310E+00 -3.4434369699E-03 -1.9508517918E-05 -9.2657893944E-03 -8.0094365072E-05 -9.1391038204E-03
     -2.9834116049E-04
     -1.6283560015E+00 -1.5318495300E+00 -3.5379550380E-03 -1.7110359078E-05 -9.3748946448E-03 -1.3159020142E-05 -1.1078599078E-02
     -2.8279875776E-04
     -1.6767476647E+00 -1.6154006619E+00 -3.6040390561E-03 -1.3200751647E-05 -8.9535398064E-03  6.0129238308E-05 -1.2642841451E-02
     -2.0896343917E-04
     -1.6332485915E+00 -1.6149381767E+00 -3.6341197047E-03 -8.6119105415E-06 -8.0407433273E-03  1.1939596678E-04 -1.3412583710E-02
     -7.9949533496E-05
      1.0832128898E+00 -1.0000000000E+01  5.0000000000E-01  2.0000000000E-01  1.5000000000E+00  0.0000000000E+00  0.0000000000E+00
      0.0000000000E+00  0.0000000000E+00  0.0000000000E+00  5.2099813788E+02  0.0000000000E+00  0.0000000000E+00  0.0000000000E+00
      0.0000000000E+00  0.0000000000E+00  0.0000000000E+00  0.0000000000E+00  0.0000000000E+00  0.0000000000E+00
    3   82   -9    9    2    1   61    9  248   15    4  1 11
      0.0000000000E+00 -1.3162866838E+01 -2.3159378856E+01  1.9795555792E-01 -1.5280714750E-09  1.9795536342E-01 -3.0528117480E-08
      1.7950698383E-01  6.3802276704E-09
      1.8158959102E-02 -1.3162842191E+01 -2.3159361824E+01  1.9795555782E-01 -1.2794131047E-09  1.9795542045E-01 -2.7674543014E-08
      1.7950695858E-01  4.4581060787E-09
      3.6317918203E-02 -1.3162818491E+01 -2.3159344012E+01  1.9795555771E-01 -1.0320937120E-09  1.9795547139E-01 -2.3851346692E-08
      1.7950693842E-01  2.2713604965E-09
      5.4476877305E-02 -1.3162795988E+01 -2.3159325642E+01  1.9795555761E-01 -7.8738940711E-10  1.9795551427E-01 -1.8840635062E-08
      1.7950692288E-01  3.8358400910E-10
      7.2635836406E-02 -1.3162774892E+01 -2.3159306888E+01  1.9795555751E-01 -5.4651714703E-10  1.9795554687E-01 -1.2453210432E-08
      1.7950691163E-01 -1.6806304945E-09
      9.2795023214E-02 -1.3162753334E+01 -2.3159285775E+01  1.9795555740E-01 -2.8543264208E-10  1.9795556830E-01 -3.6258689606E-09
      1.7950690340E-01 -3.3592471942E-09
      1.1295421002E-01 -1.3162733901E+01 -2.3159264442E+01  1.9795555731E-01 -3.3565426930E-11  1.9795557158E-01  6.9288728331E-09
      1.7950689890E-01 -4.9597724620E-09
      1.3311339683E-01 -1.3162716660E+01 -2.3159242868E+01  1.9795555724E-01  2.0517748611E-10  1.9795555550E-01  1.8659844055E-08
      1.7950689678E-01 -5.8011063590E-09
      1.5327258364E-01 -1.3162701513E+01 -2.3159220897E+01  1.9795555719E-01  4.2505813312E-10  1.9795552148E-01  3.0407807019E-08
      1.7950689543E-01 -6.1002023338E-09
      1.6982695260E-01 -1.3162690445E+01 -2.3159202355E+01  1.9795555718E-01  5.8589650237E-10  1.9795548366E-01  3.8772424055E-08
      1.7950689323E-01 -5.1214688704E-09
      1.8638132156E-01 -1.3162680339E+01 -2.3159183129E+01  1.9795555720E-01  7.2241050940E-10  1.9795544273E-01  4.4475976161E-08
      1.7950688853E-01 -3.4573305543E-09
      2.0293569052E-01 -1.3162670899E+01 -2.3159163009E+01  1.9795555725E-01  8.2670520246E-10  1.9795540671E-01  4.5906036081E-08
      1.7950687940E-01 -3.2025349187E-10
      2.1949005948E-01 -1.3162661860E+01 -2.3159141856E+01  1.9795555734E-01  8.8909385086E-10  1.9795538554E-01  4.1496513610E-08
      1.7950686387E-01  3.8677281516E-09
      2.3524867505E-01 -1.3162653486E+01 -2.3159120778E+01  1.9795555746E-01  9.0026063515E-10  1.9795538922E-01  3.0772133636E-08
      1.7950684077E-01  9.9868702752E-09
      2.5100729063E-01 -1.3162645371E+01 -2.3159099027E+01  1.9795555762E-01  8.5602715365E-10  1.9795542504E-01  1.3365541754E-08
      1.7950680756E-01  1.7254233712E-08
      2.6676590621E-01 -1.3162637732E+01 -2.3159077157E+01  1.9795555780E-01  7.5302699639E-10  1.9795549860E-01 -9.8781369955E-09
      1.7950676187E-01  2.6577550116E-08
      2.8252452179E-01 -1.3162630918E+01 -2.3159056060E+01  1.9795555800E-01  5.9835762994E-10  1.9795561035E-01 -3.6778499643E-08
      1.7950670197E-01  3.6664333344E-08
      2.9809054400E-01 -1.3162625444E+01 -2.3159037201E+01  1.9795555817E-01  4.1594428784E-10  1.9795575225E-01 -6.3521767510E-08
      1.7950662699E-01  4.8771026634E-08
      3.1365656621E-01 -1.3162621721E+01 -2.3159021811E+01  1.9795555826E-01  2.4592425931E-10  1.9795591215E-01 -8.6107571877E-08
      1.7950653608E-01  6.0372822927E-08
      3.2922258843E-01 -1.3162620319E+01 -2.3159011449E+01  1.9795555821E-01  1.4804540425E-10  1.9795607181E-01 -1.0041304968E-07
      1.7950642959E-01  7.2126162510E-08
      3.4478861064E-01 -1.3162621892E+01 -2.3159007476E+01  1.9795555796E-01  1.8816494577E-10  1.9795621162E-01 -1.0355205281E-07
      1.7950631026E-01  8.0644706309E-08
      3.6017803101E-01 -1.3162627033E+01 -2.3159010686E+01  1.9795555746E-01  4.1713613297E-10  1.9795631381E-01 -9.4972150314E-08
      1.7950618298E-01  8.7905777976E-08
      3.7556745139E-01 -1.3162636225E+01 -2.3159021065E+01  1.9795555669E-01  8.4813422568E-10  1.9795637191E-01 -7.6941727529E-08
      1.7950605285E-01  8.9123387360E-08
      3.9095687176E-01 -1.3162649704E+01 -2.3159038013E+01  1.9795555572E-01  1.4364856101E-09  1.9795638696E-01 -5.3563885565E-08
      1.7950592578E-01  8.6544453283E-08
      4.0634629214E-01 -1.3162667394E+01 -2.3159060462E+01  1.9795555466E-01  2.0872359659E-09  1.9795636731E-01 -2.9556908568E-08
      1.7950580921E-01  7.6136676072E-08
      4.2185379384E-01 -1.3162689146E+01 -2.3159087368E+01  1.9795555364E-01  2.6844374550E-09  1.9795632468E-01 -8.6563860885E-09
      1.7950570728E-01  6.4102570516E-08
      4.3736129554E-01 -1.3162714272E+01 -2.3159117304E+01  1.9795555278E-01  3.1311194001E-09  1.9795626937E-01  7.3868790507E-09
      1.7950562674E-01  4.5323838516E-08
      4.5286879725E-01 -1.3162741777E+01 -2.3159148860E+01  1.9795555212E-01  3.3956397061E-09  1.9795620729E-01  1.8977350947E-08
      1.7950556937E-01  2.6259871560E-08
      4.6837629895E-01 -1.3162770159E+01 -2.3159180407E+01  1.9795555164E-01  3.4977557905E-09  1.9795614028E-01  2.7664894387E-08
      1.7950553739E-01  2.9136925527E-09
      4.8503663733E-01 -1.3162799407E+01 -2.3159212151E+01  1.9795555129E-01  3.4774640192E-09  1.9795606162E-01  3.5802984825E-08
      1.7950552954E-01 -1.7314256761E-08
      5.0169697572E-01 -1.3162824677E+01 -2.3159239239E+01  1.9795555105E-01  3.3728777026E-09  1.9795597365E-01  4.4188814721E-08
      1.7950554995E-01 -3.9716894287E-08
      5.1835731410E-01 -1.3162843423E+01 -2.3159259356E+01  1.9795555090E-01  3.2089318015E-09  1.9795587389E-01  5.3648682870E-08
      1.7950559634E-01 -5.8386816007E-08
      5.3501765249E-01 -1.3162853488E+01 -2.3159270536E+01  1.9795555081E-01  3.0172923590E-09  1.9795576049E-01  6.4386067501E-08
      1.7950566786E-01 -7.6541162697E-08
      5.5499046634E-01 -1.3162852523E+01 -2.3159270469E+01  1.9795555081E-01  2.7131635403E-09  1.9795560594E-01  7.8475742336E-08
      1.7950578265E-01 -9.2210647089E-08
      5.7496328019E-01 -1.3162836464E+01 -2.3159254995E+01  1.9795555084E-01  2.4305053089E-09  1.9795543471E-01  9.2401605235E-08
      1.7950592277E-01 -9.8405129766E-08
      5.9493609405E-01 -1.3162810062E+01 -2.3159228398E+01  1.9795555088E-01  2.1583579950E-09  1.9795525770E-01  1.0340133348E-07
      1.7950607895E-01 -8.9689742256E-08
      6.1490890790E-01 -1.3162790754E+01 -2.3159203688E+01  1.9795555072E-01  1.9909707799E-09  1.9795508883E-01  1.0833673435E-07
      1.7950623803E-01 -4.2992851270E-08
      6.3262291409E-01 -1.3162804809E+01 -2.3159201730E+01  1.9795555086E-01  1.3794033193E-09  1.9795495489E-01  1.0576038199E-07
      1.7950638321E-01  8.3689277973E-09
      6.5033692027E-01 -1.3162877743E+01 -2.3159236179E+01  1.9795555077E-01  1.0252549325E-09  1.9795483440E-01  9.7655714754E-08
      1.7950653739E-01  7.6893231565E-08
      6.6805092646E-01 -1.3162997400E+01 -2.3159301476E+01  1.9795555029E-01  1.4810693229E-09  1.9795475408E-01  7.8841574077E-08
      1.7950671897E-01  6.8090066753E-08
      6.8576493265E-01 -1.3163108894E+01 -2.3159369617E+01  1.9795555077E-01  1.2832948720E-09  1.9795473856E-01  4.3200296675E-08
      1.7950691322E-01 -4.5749615116E-08
      7.0180445113E-01 -1.3163146052E+01 -2.3159403502E+01  1.9795555252E-01 -2.1033304963E-10  1.9795475593E-01  6.0421684305E-09
      1.7950707635E-01 -1.4907200330E-07
      7.1784396962E-01 -1.3163131141E+01 -2.3159408901E+01  1.9795555437E-01 -1.7724580761E-09  1.9795476124E-01 -2.1508020048E-08
      1.7950722134E-01 -1.6857681619E-07
      7.3388348810E-01 -1.3163099935E+01 -2.3159400271E+01  1.9795555566E-01 -2.7070602531E-09  1.9795474335E-01 -3.4874060033E-08
      1.7950734630E-01 -1.2170817017E-07
      7.4992300659E-01 -1.3163080011E+01 -2.3159393551E+01  1.9795555638E-01 -3.0641305638E-09  1.9795471548E-01 -3.7765080812E-08
      1.7950744739E-01 -6.5692269398E-08
      7.6563375171E-01 -1.3163072759E+01 -2.3159395124E+01  1.9795555691E-01 -3.2638065447E-09  1.9795469878E-01 -3.7161857307E-08
      1.7950751420E-01 -2.4401322201E-08
      7.8134449683E-01 -1.3163071334E+01 -2.3159403164E+01  1.9795555731E-01 -3.3753385679E-09  1.9795469788E-01 -3.5970355640E-08
      1.7950754735E-01 -1.3989493210E-09
      7.9705524195E-01 -1.3163070747E+01 -2.3159414380E+01  1.9795555762E-01 -3.4417039641E-09  1.9795471243E-01 -3.5287532737E-08
      1.7950754819E-01  1.3219867856E-08
      8.1276598707E-01 -1.3163068291E+01 -2.3159425754E+01  1.9795555784E-01 -3.4488876674E-09  1.9795473924E-01 -3.5146593670E-08
      1.7950752404E-01  1.9425962953E-08
      8.2824158916E-01 -1.3163063182E+01 -2.3159435364E+01  1.9795555798E-01 -3.4132627008E-09  1.9795477468E-01 -3.5322941815E-08
      1.7950748260E-01  2.4417293632E-08
      8.4371719125E-01 -1.3163055058E+01 -2.3159442493E+01  1.9795555808E-01 -3.3362691122E-09  1.9795481688E-01 -3.5640779601E-08
      1.7950743125E-01  2.5081325553E-08
      8.5919279334E-01 -1.3163043976E+01 -2.3159446760E+01  1.9795555815E-01 -3.2273264722E-09  1.9795486415E-01 -3.5962482629E-08
      1.7950737477E-01  2.5206052265E-08
      8.7466839543E-01 -1.3163030173E+01 -2.3159448105E+01  1.9795555819E-01 -3.0920359029E-09  1.9795491518E-01 -3.6202112398E-08
      1.7950731751E-01  2.3100786275E-08
      8.9027715908E-01 -1.3163013858E+01 -2.3159446633E+01  1.9795555821E-01 -2.9345813099E-09  1.9795496940E-01 -3.6307667037E-08
      1.7950726107E-01  2.1904431781E-08
      9.0588592273E-01 -1.3162995558E+01 -2.3159442548E+01  1.9795555821E-01 -2.7599736193E-09  1.9795502549E-01 -3.6244442988E-08
      1.7950720810E-01  1.9393836847E-08
      9.2149468638E-01 -1.3162975722E+01 -2.3159436134E+01  1.9795555820E-01 -2.5722493846E-09  1.9795508268E-01 -3.5988862090E-08
      1.7950715924E-01  1.7344198106E-08
      9.3710345002E-01 -1.3162954783E+01 -2.3159427691E+01  1.9795555817E-01 -2.3745990536E-09  1.9795514030E-01 -3.5517314816E-08
      1.7950711516E-01  1.4624690597E-08
      9.5282758752E-01 -1.3162932990E+01 -2.3159417436E+01  1.9795555813E-01 -2.1683702056E-09  1.9795519812E-01 -3.4791972906E-08
      1.7950707539E-01  1.2782563960E-08
      9.6855172501E-01 -1.3162910861E+01 -2.3159405711E+01  1.9795555807E-01 -1.9572935192E-09  1.9795525507E-01 -3.3767848407E-08
      1.7950704044E-01  1.0473409501E-08
      9.8427586251E-01 -1.3162888720E+01 -2.3159392775E+01  1.9795555800E-01 -1.7433525527E-09  1.9795531043E-01 -3.2376817286E-08
      1.7950700995E-01  8.5809134192E-09
      1.0000000000E+00 -1.3162866838E+01 -2.3159378856E+01  1.9795555792E-01 -1.5280714750E-09  1.9795536342E-01 -3.0528117480E-08
      1.7950698383E-01  6.3802276704E-09
     -4.5178119765E-02 -2.6595323359E+01
      8.4561332823E-01  1.8359423277E-01  2.7475141007E-03 -1.3559784488E-06  2.3052355029E-03  7.8059770267E-06  3.5450572223E-04
      2.4218383859E-06
      8.5590574846E-01  1.9205537855E-01  2.7344397338E-03 -9.8635671435E-07  2.3930250266E-03  7.9049019785E-06  3.7930367489E-04
      2.2070511897E-06
      8.6616355591E-01  2.0074734235E-01  2.7254253593E-03 -6.2918163654E-07  2.4819320091E-03  8.0064694433E-06  4.0562021434E-04
      2.5299689009E-06
      8.7640622895E-01  2.0968033428E-01  2.7203353075E-03 -2.8382560959E-07  2.5719924646E-03  8.1119411285E-06  4.3376135142E-04
      2.5287087572E-06
      8.8665288594E-01  2.1886578495E-01  2.7190419333E-03  5.0519893255E-08  2.6632570709E-03  8.2226958949E-06  4.6371511276E-04
      3.0082412575E-06
      8.9805970234E-01  2.2937605049E-01  2.7219086469E-03  4.0961968415E-07  2.7660642585E-03  8.3532422175E-06  4.9953412961E-04
      2.9279940929E-06
      9.0952865849E-01  2.4023655329E-01  2.7291567756E-03  7.5710152134E-07  2.8705449009E-03  8.4935611797E-06  5.3808549998E-04
      3.3116207022E-06
      9.2109384714E-01  2.5147316294E-01  2.7406484145E-03  1.0939750155E-06  2.9768293295E-03  8.6452394662E-06  5.7981728005E-04
      3.4374534075E-06
      9.3279064781E-01  2.6311488252E-01  2.7562587266E-03  1.4213370228E-06  3.0850684646E-03  8.8099337643E-06  6.2493908768E-04
      3.9887354726E-06
      9.4252224272E-01  2.7300147550E-01  2.7720785217E-03  1.6837568621E-06  3.1755331878E-03  8.9557568110E-06  6.6495781959E-04
      4.0049423773E-06
      9.5239156965E-01  2.8320418101E-01  2.7905449355E-03  1.9410549516E-06  3.2675328428E-03  9.1118457249E-06  7.0775838195E-04
      4.4199085552E-06
      9.6242321461E-01  2.9374556798E-01  2.8116084838E-03  2.1937577620E-06  3.3611742181E-03  9.2783078240E-06  7.5374258038E-04
      4.6268485784E-06
      9.7264145904E-01  3.0464918881E-01  2.8352250707E-03  2.4423960741E-06  3.4565645642E-03  9.4549993965E-06  8.0310745411E-04
      5.1923586748E-06
      9.8256542247E-01  3.1538824785E-01  2.8600425073E-03  2.6756913909E-06  3.5490881173E-03  9.6316977489E-06  8.5369603042E-04
      5.3565147272E-06
      9.9270230515E-01  3.2649982628E-01  2.8871076566E-03  2.9060083032E-06  3.6433661865E-03  9.8151446321E-06  9.0797977995E-04
      5.8607985674E-06
      1.0030717362E+00  3.3800484591E-01  2.9163924971E-03  3.1335059841E-06  3.7394529006E-03  1.0002383383E-05  9.6640458669E-04
      6.2082551530E-06
      1.0136891278E+00  3.4992140911E-01  2.9478698262E-03  3.3581944080E-06  3.8373663016E-03  1.0189073269E-05  1.0292403227E-03
      6.8595193198E-06
      1.0244304278E+00  3.6210996353E-01  2.9810873871E-03  3.5771340476E-06  3.9358430506E-03  1.0366498103E-05  1.0961172257E-03
      7.2025465499E-06
      1.0354245983E+00  3.7471938921E-01  3.0163860703E-03  3.7925682912E-06  4.0359626520E-03  1.0528217052E-05  1.1679997688E-03
      7.8277170645E-06
      1.0466596594E+00  3.8774383761E-01  3.0537280020E-03  4.0035570927E-06  4.1375157960E-03  1.0662171840E-05  1.2452626555E-03
      8.3227443620E-06
      1.0581054809E+00  4.0116098239E-01  3.0930639550E-03  4.2086744587E-06  4.2401588589E-03  1.0752636285E-05  1.3280414170E-03
      9.0498608635E-06
      1.0695754779E+00  4.1476800340E-01  3.1338500458E-03  4.4037336472E-06  4.3422100077E-03  1.0780182784E-05  1.4154690653E-03
      9.4915163206E-06
      1.0811158003E+00  4.2864286911E-01  3.1764369841E-03  4.5884906506E-06  4.4441346256E-03  1.0722906110E-05  1.5082217162E-03
      1.0106304685E-05
      1.0926052652E+00  4.4267594016E-01  3.2207118819E-03  4.7596487849E-06  4.5450048133E-03  1.0554728155E-05  1.6059247267E-03
      1.0527982006E-05
      1.1038794145E+00  4.5671433591E-01  3.2665270682E-03  4.9131532797E-06  4.6436336487E-03  1.0246653343E-05  1.7076946080E-03
      1.1015251310E-05
      1.1148024967E+00  4.7065799713E-01  3.3140605615E-03  5.0452345839E-06  4.7392720657E-03  9.7656670291E-06  1.8131136328E-03
      1.1110258202E-05
      1.1250111145E+00  4.8413217389E-01  3.3627244778E-03  5.1491243874E-06  4.8293763471E-03  9.0838043336E-06  1.9194053140E-03
      1.1134283083E-05
      1.1341720194E+00  4.9680922622E-01  3.4122216440E-03  5.2188616967E-06  4.9119059961E-03  8.1749712916E-06  2.0240436390E-03
      1.0748811776E-05
      1.1418984947E+00  5.0830224084E-01  3.4621956037E-03  5.2479824964E-06  4.9845808282E-03  7.0151264909E-06  2.1237352589E-03
      1.0131618720E-05
      1.1481014369E+00  5.1882210455E-01  3.5159343714E-03  5.2260435426E-06  5.0488050602E-03  5.4623968037E-06  2.2209599276E-03
      8.7918350488E-06
      1.1515466274E+00  5.2684434294E-01  3.5691275916E-03  5.1396736962E-06  5.0953541524E-03  3.5588987439E-06  2.3024754370E-03
      7.0150331718E-06
      1.1515800345E+00  5.3168270796E-01  3.6210574404E-03  4.9774005338E-06  5.1203671447E-03  1.2500070760E-06  2.3622064379E-03
      4.5292608158E-06
      1.1474627346E+00  5.3255875372E-01  3.6708727077E-03  4.7246768854E-06  5.1192606536E-03 -1.5505544484E-06  2.3933944544E-03
      1.4732886452E-06
      1.1358933853E+00  5.2714363348E-01  3.7263409972E-03  4.2727784683E-06  5.0752638391E-03 -5.7799783652E-06  2.3830511033E-03
     -3.3263225487E-06
      1.1154117314E+00  5.1290187156E-01  3.7750286247E-03  3.6074519793E-06  4.9714707496E-03 -1.1391193091E-05  2.3072421047E-03
     -9.2053958014E-06
      1.0838627112E+00  4.8752302899E-01  3.8138097840E-03  2.6432342116E-06  4.7868319192E-03 -1.9064702882E-05  2.1517320398E-03
     -1.6281872865E-05
      1.0384970871E+00  4.4807732140E-01  3.8382722644E-03  1.2562557146E-06  4.4907398166E-03 -2.9675615356E-05  1.9033331853E-03
     -2.4266282002E-05
      9.8502457730E-01  3.9924225884E-01  3.8432326031E-03 -4.3206071851E-07  4.1040733036E-03 -4.1643503298E-05  1.6034727223E-03
     -3.0435033162E-05
      9.1982030014E-01  3.3748605086E-01  3.8273366937E-03 -2.5275492200E-06  3.5837463363E-03 -5.3294300704E-05  1.2513594930E-03
     -3.3472893524E-05
      8.4906131451E-01  2.6803972851E-01  3.7875120849E-03 -4.7513971392E-06  2.9626286819E-03 -5.9075628695E-05  8.9359206143E-04
     -3.1213937026E-05
      7.8553886689E-01  2.0268419333E-01  3.7253370869E-03 -6.5291348629E-06  2.3430621631E-03 -5.1793480663E-05  5.9354889035E-04
     -2.2749441642E-05
      7.4366568022E-01  1.5691603313E-01  3.6554034210E-03 -7.5220814832E-06  1.8983601965E-03 -3.7659900916E-05  4.0255187134E-04
     -1.5662796171E-05
      7.1926869936E-01  1.2711967559E-01  3.5788272558E-03 -7.9121697755E-06  1.6030176585E-03 -2.2370395024E-05  2.8323865562E-04
     -8.7694442926E-06
      7.0870983174E-01  1.1070936475E-01  3.5004564255E-03 -7.9153079334E-06  1.4430880826E-03 -1.0678767179E-05  2.1699841451E-04
     -4.9287136332E-06
      7.0754658127E-01  1.0353978302E-01  3.4233930756E-03 -7.6693081230E-06  1.3775592781E-03 -3.3158359013E-06  1.8394654980E-04
     -1.5420341890E-06
      7.1135460029E-01  1.0174170828E-01  3.3508497685E-03 -7.3224560719E-06  1.3682674524E-03  9.9882255082E-07  1.7053067215E-04
     -9.3210957143E-07
      7.1808646239E-01  1.0304315438E-01  3.2820331819E-03 -6.9063982313E-06  1.3909068602E-03  3.4395637118E-06  1.6747983546E-04
      2.7647389584E-07
      7.2627384785E-01  1.0610507892E-01  3.2173749810E-03 -6.4670015084E-06  1.4317535651E-03  4.8716633436E-06  1.7064197850E-04
      3.7741466336E-07
      7.3524122393E-01  1.1021723639E-01  3.1570278188E-03 -6.0161205485E-06  1.4832457480E-03  5.7046204804E-06  1.7717785593E-04
      1.3489124166E-06
      7.4441432438E-01  1.1491504967E-01  3.1018329244E-03 -5.5763108703E-06  1.5403167985E-03  6.2370040080E-06  1.8614408465E-04
      8.7518490552E-07
      7.5374956744E-01  1.2004519593E-01  3.0508097916E-03 -5.1409505655E-06  1.6014531387E-03  6.5754500655E-06  1.9645782702E-04
      1.3324070306E-06
      7.6311751301E-01  1.2548713312E-01  3.0038872626E-03 -4.7155563038E-06  1.6653043164E-03  6.8177910444E-06  2.0807401089E-04
      1.1410018835E-06
      7.7246064869E-01  1.3117099905E-01  2.9609679740E-03 -4.3001156825E-06  1.7311300782E-03  6.9943530966E-06  2.2050258806E-04
      1.7871705061E-06
      7.8182609923E-01  1.3711136583E-01  2.9216288472E-03 -3.8934012508E-06  1.7990482492E-03  7.1396300519E-06  2.3415990696E-04
      1.3412686461E-06
      7.9111823101E-01  1.4323440284E-01  2.8861423265E-03 -3.4980176632E-06  1.8682265413E-03  7.2588069444E-06  2.4852117537E-04
      1.6880215610E-06
      8.0033213024E-01  1.4952725910E-01  2.8543955867E-03 -3.1146691747E-06  1.9384748943E-03  7.3638105700E-06  2.6383925935E-04
      1.5320080597E-06
      8.0946728494E-01  1.5598143146E-01  2.8262754095E-03 -2.7427336155E-06  2.0096816893E-03  7.4590488833E-06  2.7988852551E-04
      2.0690350454E-06
      8.1859670701E-01  1.6264387854E-01  2.8015026598E-03 -2.3797912065E-06  2.0823093754E-03  7.5493858335E-06  2.9714361486E-04
      1.7294328374E-06
      8.2765789386E-01  1.6946565655E-01  2.7801882588E-03 -2.0278584323E-06  2.1557919145E-03  7.6361344286E-06  3.1522306434E-04
      2.0396858574E-06
      8.3666052957E-01  1.7644838690E-01  2.7622262112E-03 -1.6867834672E-06  2.2301037605E-03  7.7211791152E-06  3.3438909469E-04
      1.9469870944E-06
      8.4561332823E-01  1.8359423277E-01  2.7475141007E-03 -1.3559784488E-06  2.3052355029E-03  7.8059770267E-06  3.5450572223E-04
      2.4218383859E-06
     -3.3919949225E-01 -1.0000000000E+01  5.0000000000E-01  2.0000000000E-01  1.5000000000E+00  0.0000000000E+00  0.0000000000E+00
      0.0000000000E+00  0.0000000000E+00  0.0000000000E+00 -1.3095168978E+02  0.0000000000E+00  0.0000000000E+00  0.0000000000E+00
      0.0000000000E+00  0.0000000000E+00  0.0000000000E+00  0.0000000000E+00  0.0000000000E+00  0.0000000000E+00
    1   15    3    3    1    1    1    9    5
      0.0000000000E+00 -4.9606600867E+01 -4.2760772329E+01  2.8809560361E-02  1.5613494114E-25  2.8809560361E-02  0.0000000000E+00
      7.1185887065E-02  2.0631496515E-24
      2.9058889301E+00 -1.0000000000E+01  5.0000000000E-01  2.0000000000E-01  1.5000000000E+00  0.0000000000E+00  0.0000000000E+00
      0.0000000000E+00  0.0000000000E+00  0.0000000000E+00  3.2719338660E+02  0.0000000000E+00  0.0000000000E+00  0.0000000000E+00
      0.0000000000E+00  0.0000000000E+00  0.0000000000E+00  0.0000000000E+00  0.0000000000E+00  0.0000000000E+00
    1   50    3    4    1    1    1    9    5
      0.0000000000E+00 -3.8296301174E+01 -2.9830469079E+01  1.1871384053E-01 -6.8540289112E-29  1.1871384053E-01  0.0000000000E+00
      1.6402660133E-01  1.0300047680E-27
      9.1842709989E-01 -1.0000000000E+01  5.0000000000E-01  2.0000000000E-01  1.5000000000E+00  0.0000000000E+00  0.0000000000E+00
      0.0000000000E+00  0.0000000000E+00  0.0000000000E+00  4.5758506271E+02  0.0000000000E+00  0.0000000000E+00  0.0000000000E+00
      0.0000000000E+00  0.0000000000E+00  0.0000000000E+00  0.0000000000E+00  0.0000000000E+00  0.0000000000E+00
    1  100    4    5    1    1    1    9    5
      0.0000000000E+00 -1.4958870051E+01 -2.3188587138E+01  1.9751426162E-01  1.8798468603E-26  1.9751426162E-01  0.0000000000E+00
      1.7947018716E-01 -7.0672193746E-25
     -2.7599739852E-01 -1.0000000000E+01  5.0000000000E-01  2.0000000000E-01  1.5000000000E+00  0.0000000000E+00  0.0000000000E+00
      0.0000000000E+00  0.0000000000E+00  0.0000000000E+00  0.0000000000E+00  0.0000000000E+00  0.0000000000E+00  0.0000000000E+00
      0.0000000000E+00  0.0000000000E+00  0.0000000000E+00  0.0000000000E+00  0.0000000000E+00  0.0000000000E+00
    1  150    4    6    1    1    1    9    5
      0.0000000000E+00  1.0032252467E+01 -2.3087466198E+01  1.9902914275E-01  1.3184203801E-23  1.9902914275E-01  0.0000000000E+00
      1.7959643479E-01  1.8296700329E-25
     -9.0950235590E-01 -1.0000000000E+01  5.0000000000E-01  2.0000000000E-01  1.5000000000E+00  0.0000000000E+00  0.0000000000E+00
      0.0000000000E+00  0.0000000000E+00  0.0000000000E+00  0.0000000000E+00  0.0000000000E+00  0.0000000000E+00  0.0000000000E+00
      0.0000000000E+00  0.0000000000E+00  0.0000000000E+00  0.0000000000E+00  0.0000000000E+00  0.0000000000E+00
    1  200    9    7    1    1    1    9    5
      0.0000000000E+00  3.5029960904E+01 -2.3086621191E+01  1.9904185427E-01  1.3163637398E-23  1.9904185427E-01  0.0000000000E+00
      1.7959748023E-01 -2.9194579844E-27
     -1.2440807598E+00 -1.0000000000E+01  5.0000000000E-01  2.0000000000E-01  1.5000000000E+00  0.0000000000E+00  0.0000000000E+00
      0.0000000000E+00  0.0000000000E+00  0.0000000000E+00  0.0000000000E+00  0.0000000000E+00  0.0000000000E+00  0.0000000000E+00
      0.0000000000E+00  0.0000000000E+00  0.0000000000E+00  0.0000000000E+00  0.0000000000E+00  0.0000000000E+00
    1    1    9    1    1    1    1    9    5
      0.0000000000E+00 -5.2640162571E+01 -4.5570442617E+01  1.7208501123E-02 -1.0363878282E-16  1.7208501123E-02 -6.4466143473E-17
      4.9412526884E-02 -2.0138012949E-16
      5.0000000000E+00 -1.0000000000E+01  5.0000000000E-01  2.0000000000E-01  1.5000000000E+00  0.0000000000E+00  0.0000000000E+00
      0.0000000000E+00  0.0000000000E+00  0.0000000000E+00  0.0000000000E+00  0.0000000000E+00  0.0000000000E+00  0.0000000000E+00
      0.0000000000E+00  0.0000000000E+00  0.0000000000E+00  0.0000000000E+00  0.0000000000E+00  0.0000000000E+00
    1   39    9    2    1    1    1    9    5
      0.0000000000E+00 -5.8445943300E+01 -4.9077370767E+01  6.0062454030E-03 -1.6751506016E-24  6.0062454030E-03  0.0000000000E+00
      2.8999535026E-02  4.1532796401E-23
      2.0098635285E+01 -1.0000000000E+01  5.0000000000E-01  2.0000000000E-01  1.5000000000E+00  0.0000000000E+00  0.0000000000E+00
      0.0000000000E+00  0.0000000000E+00  0.0000000000E+00  0.0000000000E+00  0.0000000000E+00  0.0000000000E+00  0.0000000000E+00
      0.0000000000E+00  0.0000000000E+00  0.0000000000E+00  0.0000000000E+00  0.0000000000E+00  0.0000000000E+00
      0.0000000000E+00  0.0000000000E+00  0.0000000000E+00  0.0000000000E+00  0.0000000000E+00  0.0000000000E+00
