# Supplementary material for: Adaptation and Inhibition Control Pathological Synchronization in a Model of Focal Epileptic Seizure
Source: eNeuro. 2018 Oct 5;5(5):ENEURO.0019-18.2018. doi: 10.1523/ENEURO.0019-18.2018 (PMC6173584; doi:10.1523/ENEURO.0019-18.2018)
Supplement: Extended Data 1 — The code is available as Extended Data. Download Extended Data, ZIP file [file sup_enu-eN-NWR-0019-18-s03.zip › Github/Fig_4/VGABA/VGABA.dat]

-75 -50.1677 -50.1677 2 1 
-74.9625 -50.1592 -50.1592 1 1 
-74.925 -50.1507 -50.1507 1 1 
-74.85 -50.1338 -50.1338 1 1 
-74.7001 -50.0997 -50.0997 1 1 
-74.4006 -50.0313 -50.0313 1 1 
-73.9335 -49.9234 -49.9234 1 1 
-73.4674 -49.8143 -49.8143 1 1 
-73.0025 -49.7039 -49.7039 1 1 
-72.5388 -49.5923 -49.5923 1 1 
-72.0763 -49.4793 -49.4793 1 1 
-71.6151 -49.365 -49.365 1 1 
-71.1553 -49.2493 -49.2493 1 1 
-70.6968 -49.1322 -49.1322 1 1 
-70.2398 -49.0137 -49.0137 1 1 
-69.7843 -48.8937 -48.8937 1 1 
-69.3304 -48.7722 -48.7722 1 1 
-68.8781 -48.6492 -48.6492 1 1 
-68.4275 -48.5247 -48.5247 1 1 
-67.9787 -48.3986 -48.3986 1 1 
-67.5317 -48.2709 -48.2709 1 1 
-67.0866 -48.1416 -48.1416 1 1 
-66.6435 -48.0106 -48.0106 1 1 
-66.2023 -47.878 -47.878 1 1 
-65.7633 -47.7438 -47.7438 1 1 
-65.3264 -47.6079 -47.6079 1 1 
-64.8917 -47.4703 -47.4703 1 1 
-64.4592 -47.3311 -47.3311 1 1 
-64.029 -47.1901 -47.1901 1 1 
-63.6012 -47.0476 -47.0476 1 1 
-63.1757 -46.9033 -46.9033 1 1 
-62.7526 -46.7575 -46.7575 1 1 
-62.3319 -46.61 -46.61 1 1 
-61.9137 -46.4609 -46.4609 1 1 
-61.4978 -46.3103 -46.3103 1 1 
-61.0844 -46.1582 -46.1582 1 1 
-60.6733 -46.0046 -46.0046 1 1 
-60.2645 -45.8496 -45.8496 1 1 
-59.858 -45.6933 -45.6933 1 1 
-59.4537 -45.5356 -45.5356 1 1 
-59.2022 -45.4365 -45.4365 1 1 
-58.8013 -45.277 -45.277 2 1 
-58.4024 -45.1163 -45.1163 2 1 
-58.0052 -44.9546 -44.9546 2 1 
-57.6097 -44.7919 -44.7919 2 1 
-57.2157 -44.6284 -44.6284 2 1 
-56.8231 -44.4642 -44.4642 2 1 
-56.4317 -44.2992 -44.2992 2 1 
-56.0412 -44.1337 -44.1337 2 1 
-55.6516 -43.9677 -43.9677 2 1 
-55.2625 -43.8014 -43.8014 2 1 
-54.8738 -43.6347 -43.6347 2 1 
-54.4853 -43.4679 -43.4679 2 1 
-54.0967 -43.301 -43.301 2 1 
-53.708 -43.134 -43.134 2 1 
-53.3188 -42.9672 -42.9672 2 1 
-52.9289 -42.8005 -42.8005 2 1 
-52.5383 -42.6341 -42.6341 2 1 
-52.1467 -42.4681 -42.4681 2 1 
-51.7539 -42.3025 -42.3025 2 1 
-51.3598 -42.1374 -42.1374 2 1 
-50.9642 -41.9729 -41.9729 2 1 
-50.5671 -41.809 -41.809 2 1 
-50.1683 -41.6459 -41.6459 2 1 
-49.7676 -41.4835 -41.4835 2 1 
-49.3651 -41.322 -41.322 2 1 
-48.9606 -41.1614 -41.1614 2 1 
-48.6498 -41.0391 -41.0391 1 1 
-48.2418 -40.8802 -40.8802 1 1 
-47.8316 -40.7223 -40.7223 1 1 
-47.4194 -40.5654 -40.5654 1 1 
-47.005 -40.4095 -40.4095 1 1 
-46.5885 -40.2548 -40.2548 1 1 
-46.1698 -40.1012 -40.1012 1 1 
-45.7491 -39.9487 -39.9487 1 1 
-45.3262 -39.7974 -39.7974 1 1 
-44.9013 -39.6473 -39.6473 1 1 
-44.4744 -39.4982 -39.4982 1 1 
-44.0454 -39.3504 -39.3504 1 1 
-43.6145 -39.2037 -39.2037 1 1 
-43.1817 -39.0582 -39.0582 1 1 
-42.747 -38.9139 -38.9139 1 1 
-42.3105 -38.7707 -38.7707 1 1 
-41.8722 -38.6286 -38.6286 1 1 
-41.4323 -38.4877 -38.4877 1 1 
-40.9906 -38.3478 -38.3478 1 1 
-40.5474 -38.2091 -38.2091 1 1 
-40.1026 -38.0715 -38.0715 1 1 
-39.6563 -37.9349 -37.9349 1 1 
-39.2085 -37.7994 -37.7994 1 1 
-38.7594 -37.6649 -37.6649 1 1 
-38.3089 -37.5314 -37.5314 1 1 
-37.8571 -37.3989 -37.3989 1 1 
-37.404 -37.2674 -37.2674 1 1 
-36.9498 -37.1368 -37.1368 1 1 
-36.4944 -37.0072 -37.0072 1 1 
-36.0378 -36.8785 -36.8785 1 1 
-35.5802 -36.7506 -36.7506 1 1 
-35.1216 -36.6236 -36.6236 1 1 
-34.6619 -36.4975 -36.4975 1 1 
-34.2013 -36.3722 -36.3722 1 1 
-33.7398 -36.2477 -36.2477 1 1 
-33.2774 -36.124 -36.124 1 1 
-32.8141 -36.001 -36.001 1 1 
-32.3501 -35.8788 -35.8788 1 1 
-31.8852 -35.7574 -35.7574 1 1 
-31.4196 -35.6366 -35.6366 1 1 
-30.9532 -35.5165 -35.5165 1 1 
-30.4862 -35.3971 -35.3971 1 1 
-30.0185 -35.2783 -35.2783 1 1 
-29.5501 -35.1601 -35.1601 1 1 
-29.0811 -35.0426 -35.0426 1 1 
-28.6116 -34.9257 -34.9257 1 1 
-28.1414 -34.8093 -34.8093 1 1 
-27.6707 -34.6936 -34.6936 1 1 
-27.1994 -34.5783 -34.5783 1 1 
-26.7277 -34.4636 -34.4636 1 1 
-26.2554 -34.3494 -34.3494 1 1 
-25.7826 -34.2357 -34.2357 1 1 
-25.3094 -34.1225 -34.1225 1 1 
-24.8358 -34.0098 -34.0098 1 1 
-24.3617 -33.8975 -33.8975 1 1 
-23.8873 -33.7857 -33.7857 1 1 
-23.4124 -33.6743 -33.6743 1 1 
-22.9371 -33.5634 -33.5634 1 1 
-22.4615 -33.4528 -33.4528 1 1 
-21.9855 -33.3426 -33.3426 1 1 
-21.5091 -33.2329 -33.2329 1 1 
-21.0325 -33.1234 -33.1234 1 1 
-20.5555 -33.0144 -33.0144 1 1 
-20.0782 -32.9057 -32.9057 1 1 
-19.6006 -32.7973 -32.7973 1 1 
-19.1227 -32.6893 -32.6893 1 1 
-18.6446 -32.5816 -32.5816 1 1 
-18.1661 -32.4742 -32.4742 1 1 
-17.6874 -32.3671 -32.3671 1 1 
-17.2085 -32.2602 -32.2602 1 1 
-16.7293 -32.1537 -32.1537 1 1 
-16.2499 -32.0474 -32.0474 1 1 
-15.7703 -31.9414 -31.9414 1 1 
-15.2904 -31.8357 -31.8357 1 1 
-14.8103 -31.7302 -31.7302 1 1 
-14.33 -31.6249 -31.6249 1 1 
-13.8495 -31.5199 -31.5199 1 1 
-13.3689 -31.4151 -31.4151 1 1 
-12.888 -31.3105 -31.3105 1 1 
-12.407 -31.2061 -31.2061 1 1 
-11.9258 -31.1019 -31.1019 1 1 
-11.4444 -30.9979 -30.9979 1 1 
-10.9628 -30.8941 -30.8941 1 1 
-10.4811 -30.7905 -30.7905 1 1 
-9.99926 -30.687 -30.687 1 1 
-9.51725 -30.5837 -30.5837 1 1 
-9.0351 -30.4806 -30.4806 1 1 
-8.55281 -30.3777 -30.3777 1 1 
-8.07039 -30.2749 -30.2749 1 1 
-7.58783 -30.1722 -30.1722 1 1 
-7.10515 -30.0697 -30.0697 1 1 
-6.62235 -29.9673 -29.9673 1 1 
-6.13942 -29.8651 -29.8651 1 1 
-5.65638 -29.763 -29.763 1 1 
-5.17324 -29.661 -29.661 1 1 
-4.68998 -29.5591 -29.5591 1 1 
-4.20662 -29.4573 -29.4573 1 1 
-3.72315 -29.3557 -29.3557 1 1 
-3.23959 -29.2541 -29.2541 1 1 
-2.75593 -29.1526 -29.1526 1 1 
-2.27218 -29.0513 -29.0513 1 1 
-1.78834 -28.95 -28.95 1 1 
-1.30442 -28.8488 -28.8488 1 1 
-0.820406 -28.7477 -28.7477 1 1 
-0.336314 -28.6467 -28.6467 1 1 
0.147857 -28.5458 -28.5458 1 1 
0.632106 -28.4449 -28.4449 1 1 
1.11643 -28.3441 -28.3441 1 1 
1.60082 -28.2434 -28.2434 1 1 
2.08529 -28.1427 -28.1427 1 1 
2.56982 -28.0421 -28.0421 1 1 
3.05442 -27.9415 -27.9415 1 1 
3.53908 -27.8411 -27.8411 1 1 
4.0238 -27.7406 -27.7406 1 1 
4.50859 -27.6402 -27.6402 1 1 
4.99343 -27.5399 -27.5399 1 1 
5.47833 -27.4396 -27.4396 1 1 
5.96328 -27.3393 -27.3393 1 1 
6.44828 -27.2391 -27.2391 1 1 
6.93334 -27.1389 -27.1389 1 1 
7.41845 -27.0387 -27.0387 1 1 
7.9036 -26.9386 -26.9386 1 1 
8.3888 -26.8385 -26.8385 1 1 
8.87405 -26.7385 -26.7385 1 1 
9.35934 -26.6384 -26.6384 1 1 
9.84467 -26.5384 -26.5384 1 1 
10.33 -26.4384 -26.4384 1 1 
10.8155 -26.3384 -26.3384 1 1 
11.3009 -26.2385 -26.2385 1 1 
11.7864 -26.1385 -26.1385 1 1 
12.2719 -26.0386 -26.0386 1 1 
12.7575 -25.9387 -25.9387 1 1 
13.2431 -25.8388 -25.8388 1 1 
-59.2022 -45.4365 -45.4365 4 2 
-59.2022 -45.4191 -45.454 3 2 
-59.2021 -45.3843 -45.4889 3 2 
-59.2015 -45.3146 -45.5585 3 2 
-59.1988 -45.1752 -45.698 3 2 
-59.191 -44.9663 -45.9072 3 2 
-59.1709 -44.6533 -46.222 3 2 
-59.1263 -44.2195 -46.6581 3 2 
-59.0621 -43.7865 -47.0942 3 2 
-58.978 -43.3541 -47.5275 3 2 
-58.8734 -42.9181 -47.9534 3 2 
-58.7471 -42.4797 -48.3698 3 2 
-58.5973 -42.0377 -48.7753 3 2 
-58.4217 -41.5921 -49.162 3 2 
-58.2174 -41.1434 -49.5254 3 2 
-57.9815 -40.6918 -49.8607 3 2 
-57.7116 -40.246 -50.1574 3 2 
-57.4071 -39.7991 -50.4088 3 2 
-57.07 -39.3738 -50.608 3 2 
-56.705 -38.9681 -50.7553 3 2 
-56.3185 -38.5894 -50.8473 3 2 
-55.9176 -38.248 -50.8834 3 2 
-55.5082 -37.9433 -50.8787 3 2 
-55.0953 -37.6785 -50.8277 3 2 
-54.6828 -37.4343 -50.725 3 2 
-54.2736 -37.2204 -50.6051 3 2 
-53.8703 -37.0455 -50.446 3 2 
-53.475 -36.898 -50.2417 3 2 
-53.0896 -36.7831 -50.0137 3 2 
-52.7162 -36.7025 -49.7593 3 2 
-52.3563 -36.6474 -49.4687 3 2 
-52.0114 -36.6205 -49.1524 3 2 
-51.6826 -36.6264 -48.8071 3 2 
-51.3707 -36.6639 -48.4381 3 2 
-51.0759 -36.7316 -48.0465 3 2 
-50.7981 -36.8282 -47.6366 3 2 
-50.5371 -36.9532 -47.2154 3 2 
-50.2922 -37.1065 -46.7817 3 2 
-50.0628 -37.2878 -46.3367 3 2 
-49.8484 -37.495 -45.8856 3 2 
-49.6488 -37.7246 -45.4242 3 2 
-49.4639 -37.9826 -44.9567 3 2 
-49.2941 -38.2664 -44.4835 3 2 
-49.1402 -38.5758 -44.0051 3 2 
-49.0035 -38.9145 -43.522 3 2 
-48.8859 -39.2731 -43.0415 3 2 
-48.7893 -39.6603 -42.5552 3 2 
-48.7164 -40.0729 -42.0707 3 2 
-48.6695 -40.5063 -41.5909 3 2 
-48.6503 -40.9599 -41.1189 3 2 
-48.6744 -40.4447 -41.6579 3 2 
-48.6513 -40.8933 -41.1864 3 2 
-48.6499 -41.0263 -41.052 3 2 
-48.6636 -40.5929 -41.4983 3 2 
-48.7053 -40.1542 -41.9771 3 2 
-48.7734 -39.7391 -42.4625 3 2 
-48.8656 -39.3451 -42.9484 3 2 
-48.9795 -38.9781 -43.4332 3 2 
-49.1128 -38.639 -43.9151 3 2 
-49.2636 -38.3232 -44.3923 3 2 
-49.4305 -38.0345 -44.8662 3 2 
-49.6126 -37.7715 -45.3336 3 2 
-49.8095 -37.5371 -45.7952 3 2 
-50.021 -37.3237 -46.2493 3 2 
-50.2475 -37.1411 -46.696 3 2 
-50.4894 -36.9858 -47.1316 3 2 
-50.7473 -36.8498 -47.5624 3 2 
-51.0218 -36.7478 -47.9704 3 2 
-51.3132 -36.6746 -48.3591 3 2 
-51.6218 -36.6309 -48.7386 3 2 
-51.9474 -36.6185 -49.0846 3 2 
-52.2892 -36.6383 -49.4015 3 2 
-52.6464 -36.6907 -49.706 3 2 
-53.0173 -36.7651 -49.9661 3 2 
-53.4005 -36.8734 -50.2033 3 2 
-53.794 -37.023 -50.4046 3 2 
-54.196 -37.193 -50.5795 3 2 
-54.6041 -37.3867 -50.7153 3 2 
-55.016 -37.6222 -50.8123 3 2 
-55.4288 -37.8857 -50.8666 3 2 
-55.8389 -38.1921 -50.8788 3 2 
-56.2415 -38.5207 -50.8549 3 2 
-56.631 -38.8951 -50.7767 3 2 
