# Supplementary material for: Adaptation and Inhibition Control Pathological Synchronization in a Model of Focal Epileptic Seizure
Source: eNeuro. 2018 Oct 5;5(5):ENEURO.0019-18.2018. doi: 10.1523/ENEURO.0019-18.2018 (PMC6173584; doi:10.1523/ENEURO.0019-18.2018)
Supplement: Extended Data 1 — The code is available as Extended Data. Download Extended Data, ZIP file [file sup_enu-eN-NWR-0019-18-s03.zip › Github/Fig_4/VGABA/VGABA.auto]

5 17 1 2 3 4 0
11 10
14 10
17 10
20 10
23 10
26 10
29 10
32 10
35 10
15 200 50 
0.02 0.001 0.5 
-100 100 0 1000
-69.0359 -51.9823 -44.1163 -34.0579 0 2 
282
1 1 9 1 0 1 0 1 0
-75 -10 1 0.2 1.5 66.2872 0 
-50.167663 -50.167663 -50.167663 -50.167663 0.000000 0.000000
-43.326514 -43.326514 -43.326514 -43.326514 0.000000 0.000000
0.026261 0.026261 0.026261 0.026261 0.000000 0.000000
0.000000 0.000000 0.000000 0.000000 0.000000 0.000000
0.026261 0.026261 0.026261 0.026261 0.000000 0.000000
-0.000000 -0.000000 -0.000000 -0.000000 0.000000 0.000000
0.066483 0.066483 0.066483 0.066483 0.000000 0.000000
-0.000000 -0.000000 -0.000000 -0.000000 0.000000 0.000000
1 -2 0 0 1 1 0 1 0
-74.9625 -10 1 0.2 1.5 66.2736 0 
-50.159196 -50.159196 -50.159196 -50.159196 0.006788 0.000000
-43.315506 -43.315506 -43.315506 -43.315506 0.367704 0.000000
0.026298 0.026298 0.026298 0.026298 0.727861 0.153664
-0.000000 -0.000000 -0.000000 -0.000000 0.727861 -0.153664
0.026298 0.026298 0.026298 0.026298 0.796044 0.000000
0.000000 0.000000 0.000000 0.000000 0.982502 0.048680
0.066573 0.066573 0.066573 0.066573 0.982502 -0.048680
0.000000 0.000000 0.000000 0.000000 0.992059 0.000000
1 -3 0 0 2 1 0 1 0
-74.925 -10 1 0.2 1.5 66.2599 0 
-50.150722 -50.150722 -50.150722 -50.150722 0.006788 0.000000
-43.304483 -43.304483 -43.304483 -43.304483 0.367704 0.000000
0.026335 0.026335 0.026335 0.026335 0.727768 0.153682
0.000000 0.000000 0.000000 0.000000 0.727768 -0.153682
0.026335 0.026335 0.026335 0.026335 0.796046 0.000000
0.000000 0.000000 0.000000 0.000000 0.982492 0.048633
0.066663 0.066663 0.066663 0.066663 0.982492 -0.048633
-0.000000 -0.000000 -0.000000 -0.000000 0.992045 0.000000
1 -4 0 0 3 1 0 1 0
-74.85 -10 1 0.2 1.5 66.2327 0 
-50.133752 -50.133752 -50.133752 -50.133752 0.006788 0.000000
-43.282390 -43.282390 -43.282390 -43.282390 0.367703 0.000000
0.026409 0.026409 0.026409 0.026409 0.727580 0.153720
-0.000000 -0.000000 -0.000000 -0.000000 0.727580 -0.153720
0.026409 0.026409 0.026409 0.026409 0.796050 0.000000
0.000000 0.000000 0.000000 0.000000 0.982472 0.048539
0.066845 0.066845 0.066845 0.066845 0.982472 -0.048539
-0.000000 -0.000000 -0.000000 -0.000000 0.992016 0.000000
1 -5 0 0 4 1 0 1 0
-74.7001 -10 1 0.2 1.5 66.1779 0 
-50.099722 -50.099722 -50.099722 -50.099722 0.006789 0.000000
-43.238010 -43.238010 -43.238010 -43.238010 0.367702 0.000000
0.026559 0.026559 0.026559 0.026559 0.727204 0.153794
-0.000000 -0.000000 -0.000000 -0.000000 0.727204 -0.153794
0.026559 0.026559 0.026559 0.026559 0.796058 0.000000
0.000000 0.000000 0.000000 0.000000 0.982430 0.048349
0.067210 0.067210 0.067210 0.067210 0.982430 -0.048349
-0.000000 -0.000000 -0.000000 -0.000000 0.991958 0.000000
1 -6 0 0 5 1 0 1 0
-74.4006 -10 1 0.2 1.5 66.0676 0 
-50.031299 -50.031299 -50.031299 -50.031299 0.006789 0.000000
-43.148477 -43.148477 -43.148477 -43.148477 0.367699 0.000000
0.026862 0.026862 0.026862 0.026862 0.726446 0.153940
0.000000 0.000000 0.000000 0.000000 0.726446 -0.153940
0.026862 0.026862 0.026862 0.026862 0.796077 0.000000
0.000000 0.000000 0.000000 0.000000 0.982344 0.047959
0.067948 0.067948 0.067948 0.067948 0.982344 -0.047959
0.000000 0.000000 0.000000 0.000000 0.991837 0.000000
1 -7 0 0 6 1 0 1 0
-73.9335 -10 1 0.2 1.5 65.8932 0 
-49.923406 -49.923406 -49.923406 -49.923406 0.006791 0.000000
-43.006482 -43.006482 -43.006482 -43.006482 0.367695 0.000000
0.027346 0.027346 0.027346 0.027346 0.725243 0.154161
0.000000 0.000000 0.000000 0.000000 0.725243 -0.154161
0.027346 0.027346 0.027346 0.027346 0.796111 0.000000
0.000000 0.000000 0.000000 0.000000 0.982203 0.047318
0.069127 0.069127 0.069127 0.069127 0.982203 -0.047318
0.000000 0.000000 0.000000 0.000000 0.991635 0.000000
1 -8 0 0 7 1 0 1 0
-73.4674 -10 1 0.2 1.5 65.7161 0 
-49.814290 -49.814290 -49.814290 -49.814290 0.006792 0.000000
-42.861873 -42.861873 -42.861873 -42.861873 0.367690 0.000000
0.027843 0.027843 0.027843 0.027843 0.724019 0.154373
-0.000000 -0.000000 -0.000000 -0.000000 0.724019 -0.154373
0.027843 0.027843 0.027843 0.027843 0.796152 0.000000
0.000000 0.000000 0.000000 0.000000 0.982055 0.046640
0.070336 0.070336 0.070336 0.070336 0.982055 -0.046640
-0.000000 -0.000000 -0.000000 -0.000000 0.991415 0.000000
1 -9 0 0 8 1 0 1 0
-73.0025 -10 1 0.2 1.5 65.5364 0 
-49.703921 -49.703921 -49.703921 -49.703921 0.006793 0.000000
-42.714589 -42.714589 -42.714589 -42.714589 0.367685 0.000000
0.028353 0.028353 0.028353 0.028353 0.722772 0.154574
-0.000000 -0.000000 -0.000000 -0.000000 0.722772 -0.154574
0.028353 0.028353 0.028353 0.028353 0.796199 0.000000
0.000000 0.000000 0.000000 0.000000 0.981900 0.045919
0.071575 0.071575 0.071575 0.071575 0.981900 -0.045919
0.000000 0.000000 0.000000 0.000000 0.991176 0.000000
1 -10 0 0 9 1 0 1 0
-72.5388 -10 1 0.2 1.5 65.354 0 
-49.592268 -49.592268 -49.592268 -49.592268 0.006794 0.000000
-42.564569 -42.564569 -42.564569 -42.564569 0.367680 0.000000
0.028877 0.028877 0.028877 0.028877 0.721502 0.154765
-0.000000 -0.000000 -0.000000 -0.000000 0.721502 -0.154765
0.028877 0.028877 0.028877 0.028877 0.796254 0.000000
0.000000 0.000000 0.000000 0.000000 0.981740 0.045153
0.072847 0.072847 0.072847 0.072847 0.981740 -0.045153
0.000000 0.000000 0.000000 0.000000 0.990915 0.000000
1 -11 0 0 10 1 0 1 0
-72.0763 -10 1 0.2 1.5 65.1687 0 
-49.479301 -49.479301 -49.479301 -49.479301 0.006796 0.000000
-42.411750 -42.411750 -42.411750 -42.411750 0.367675 0.000000
0.029416 0.029416 0.029416 0.029416 0.720209 0.154945
-0.000000 -0.000000 -0.000000 -0.000000 0.720209 -0.154945
0.029416 0.029416 0.029416 0.029416 0.796316 0.000000
0.000000 0.000000 0.000000 0.000000 0.981576 0.044338
0.074150 0.074150 0.074150 0.074150 0.981576 -0.044338
0.000000 0.000000 0.000000 0.000000 0.990626 0.000000
1 -12 0 0 11 1 0 1 0
-71.6151 -10 1 0.2 1.5 64.9807 0 
-49.364990 -49.364990 -49.364990 -49.364990 0.006797 0.000000
-42.256069 -42.256069 -42.256069 -42.256069 0.367669 0.000000
0.029969 0.029969 0.029969 0.029969 0.718893 0.155113
-0.000000 -0.000000 -0.000000 -0.000000 0.718893 -0.155113
0.029969 0.029969 0.029969 0.029969 0.796387 0.000000
0.000000 0.000000 0.000000 0.000000 0.981409 0.043469
0.075485 0.075485 0.075485 0.075485 0.981409 -0.043469
0.000000 0.000000 0.000000 0.000000 0.990307 0.000000
1 -13 0 0 12 1 0 1 0
-71.1553 -10 1 0.2 1.5 64.7896 0 
-49.249304 -49.249304 -49.249304 -49.249304 0.006798 0.000000
-42.097463 -42.097463 -42.097463 -42.097463 0.367664 0.000000
0.030538 0.030538 0.030538 0.030538 0.717552 0.155268
-0.000000 -0.000000 -0.000000 -0.000000 0.717552 -0.155268
0.030538 0.030538 0.030538 0.030538 0.796465 0.000000
0.000000 0.000000 0.000000 0.000000 0.981242 0.042541
0.076853 0.076853 0.076853 0.076853 0.981242 -0.042541
0.000000 0.000000 0.000000 0.000000 0.989952 0.000000
1 -14 0 0 13 1 0 1 0
-70.6968 -10 1 0.2 1.5 64.5957 0 
-49.132214 -49.132214 -49.132214 -49.132214 0.006800 0.000000
-41.935871 -41.935871 -41.935871 -41.935871 0.367658 0.000000
0.031122 0.031122 0.031122 0.031122 0.716186 0.155410
0.000000 0.000000 0.000000 0.000000 0.716186 -0.155410
0.031122 0.031122 0.031122 0.031122 0.796552 0.000000
0.000000 0.000000 0.000000 0.000000 0.981078 0.041547
0.078255 0.078255 0.078255 0.078255 0.981078 -0.041547
-0.000000 -0.000000 -0.000000 -0.000000 0.989553 0.000000
1 -15 0 0 14 1 0 1 0
-70.2398 -10 1 0.2 1.5 64.3986 0 
-49.013690 -49.013690 -49.013690 -49.013690 0.006801 0.000000
-41.771231 -41.771231 -41.771231 -41.771231 0.367652 0.000000
0.031723 0.031723 0.031723 0.031723 0.714796 0.155538
-0.000000 -0.000000 -0.000000 -0.000000 0.714796 -0.155538
0.031723 0.031723 0.031723 0.031723 0.796648 0.000000
0.000000 0.000000 0.000000 0.000000 0.980920 0.040481
0.079690 0.079690 0.079690 0.079690 0.980920 -0.040481
-0.000000 -0.000000 -0.000000 -0.000000 0.989102 0.000000
1 -16 0 0 15 1 0 1 0
-69.7843 -10 1 0.2 1.5 64.1985 0 
-48.893703 -48.893703 -48.893703 -48.893703 0.006803 0.000000
-41.603482 -41.603482 -41.603482 -41.603482 0.367646 0.000000
0.032341 0.032341 0.032341 0.032341 0.713380 0.155652
0.000000 0.000000 0.000000 0.000000 0.713380 -0.155652
0.032341 0.032341 0.032341 0.032341 0.796753 0.000000
0.000000 0.000000 0.000000 0.000000 0.980774 0.039335
0.081159 0.081159 0.081159 0.081159 0.980774 -0.039335
-0.000000 -0.000000 -0.000000 -0.000000 0.988586 0.000000
1 -17 0 0 16 1 0 1 0
-69.3304 -10 1 0.2 1.5 63.9953 0 
-48.772225 -48.772225 -48.772225 -48.772225 0.006804 0.000000
-41.432564 -41.432564 -41.432564 -41.432564 0.367639 0.000000
0.032976 0.032976 0.032976 0.032976 0.711939 0.155749
-0.000000 -0.000000 -0.000000 -0.000000 0.711939 -0.155749
0.032976 0.032976 0.032976 0.032976 0.796868 0.000000
0.000000 0.000000 0.000000 0.000000 0.980648 0.038098
0.082662 0.082662 0.082662 0.082662 0.980648 -0.038098
0.000000 0.000000 0.000000 0.000000 0.987989 0.000000
1 -18 0 0 17 1 0 1 0
-68.8781 -10 1 0.2 1.5 63.7888 0 
-48.649229 -48.649229 -48.649229 -48.649229 0.006806 0.000000
-41.258421 -41.258421 -41.258421 -41.258421 0.367633 0.000000
0.033630 0.033630 0.033630 0.033630 0.710473 0.155830
0.000000 0.000000 0.000000 0.000000 0.710473 -0.155830
0.033630 0.033630 0.033630 0.033630 0.796993 0.000000
0.000000 0.000000 0.000000 0.000000 0.980553 0.036759
0.084199 0.084199 0.084199 0.084199 0.980553 -0.036759
0.000000 0.000000 0.000000 0.000000 0.987290 0.000000
1 -19 0 0 18 1 0 1 0
-68.4275 -10 1 0.2 1.5 63.5791 0 
-48.524689 -48.524689 -48.524689 -48.524689 0.006807 0.000000
-41.080996 -41.080996 -41.080996 -41.080996 0.367626 0.000000
0.034302 0.034302 0.034302 0.034302 0.708980 0.155894
-0.000000 -0.000000 -0.000000 -0.000000 0.708980 -0.155894
0.034302 0.034302 0.034302 0.034302 0.797128 0.000000
0.000000 0.000000 0.000000 0.000000 0.980503 0.035305
0.085770 0.085770 0.085770 0.085770 0.980503 -0.035305
0.000000 0.000000 0.000000 0.000000 0.986455 0.000000
1 -20 0 0 19 1 0 1 0
-67.9787 -10 1 0.2 1.5 63.3661 0 
-48.398581 -48.398581 -48.398581 -48.398581 0.006809 0.000000
-40.900238 -40.900238 -40.900238 -40.900238 0.367619 0.000000
0.034993 0.034993 0.034993 0.034993 0.707461 0.155939
-0.000000 -0.000000 -0.000000 -0.000000 0.707461 -0.155939
0.034993 0.034993 0.034993 0.034993 0.797274 0.000000
0.000000 0.000000 0.000000 0.000000 0.980523 0.033719
0.087375 0.087375 0.087375 0.087375 0.980523 -0.033719
-0.000000 -0.000000 -0.000000 -0.000000 0.985437 0.000000
1 -21 0 0 20 1 0 1 0
-67.5317 -10 1 0.2 1.5 63.1497 0 
-48.270882 -48.270882 -48.270882 -48.270882 0.006811 0.000000
-40.716096 -40.716096 -40.716096 -40.716096 0.367611 0.000000
0.035705 0.035705 0.035705 0.035705 0.705916 0.155966
-0.000000 -0.000000 -0.000000 -0.000000 0.705916 -0.155966
0.035705 0.035705 0.035705 0.035705 0.797430 0.000000
0.000000 0.000000 0.000000 0.000000 0.980649 0.031983
0.089013 0.089013 0.089013 0.089013 0.980649 -0.031983
0.000000 0.000000 0.000000 0.000000 0.984163 0.000000
1 -22 0 0 21 1 0 1 0
-67.0866 -10 1 0.2 1.5 62.93 0 
-48.141572 -48.141572 -48.141572 -48.141572 0.006813 0.000000
-40.528526 -40.528526 -40.528526 -40.528526 0.367603 0.000000
0.036436 0.036436 0.036436 0.036436 0.704345 0.155972
-0.000000 -0.000000 -0.000000 -0.000000 0.704345 -0.155972
0.036436 0.036436 0.036436 0.036436 0.797597 0.000000
0.000000 0.000000 0.000000 0.000000 0.980938 0.030085
0.090685 0.090685 0.090685 0.090685 0.980938 -0.030085
0.000000 0.000000 0.000000 0.000000 0.982514 0.000000
1 -23 0 0 22 1 0 1 0
-66.6435 -10 1 0.2 1.5 62.7068 0 
-48.010633 -48.010633 -48.010633 -48.010633 0.006814 0.000000
-40.337486 -40.337486 -40.337486 -40.337486 0.367595 0.000000
0.037189 0.037189 0.037189 0.037189 0.702748 0.155957
0.000000 0.000000 0.000000 0.000000 0.702748 -0.155957
0.037189 0.037189 0.037189 0.037189 0.797775 0.000000
0.000000 0.000000 0.000000 0.000000 0.981487 0.028030
0.092389 0.092389 0.092389 0.092389 0.981487 -0.028030
-0.000000 -0.000000 -0.000000 -0.000000 0.980301 0.000000
1 -24 0 0 23 1 0 1 0
-66.2023 -10 1 0.2 1.5 62.4802 0 
-47.878049 -47.878049 -47.878049 -47.878049 0.006816 0.000000
-40.142941 -40.142941 -40.142941 -40.142941 0.367587 0.000000
0.037963 0.037963 0.037963 0.037963 0.701125 0.155919
-0.000000 -0.000000 -0.000000 -0.000000 0.701125 -0.155919
0.037963 0.037963 0.037963 0.037963 0.797964 0.000000
0.000000 0.000000 0.000000 0.000000 0.982433 0.025893
0.094125 0.094125 0.094125 0.094125 0.982433 -0.025893
0.000000 0.000000 0.000000 0.000000 0.977246 0.000000
1 -25 0 0 24 1 0 1 0
-65.7633 -10 1 0.2 1.5 62.2501 0 
-47.743808 -47.743808 -47.743808 -47.743808 0.006818 0.000000
-39.944861 -39.944861 -39.944861 -39.944861 0.367579 0.000000
0.038760 0.038760 0.038760 0.038760 0.699477 0.155859
0.000000 0.000000 0.000000 0.000000 0.699477 -0.155859
0.038760 0.038760 0.038760 0.038760 0.798164 0.000000
0.000000 0.000000 0.000000 0.000000 0.983878 0.023905
0.095892 0.095892 0.095892 0.095892 0.983878 -0.023905
0.000000 0.000000 0.000000 0.000000 0.973146 0.000000
1 -26 0 0 25 1 0 1 0
-65.3264 -10 1 0.2 1.5 62.0165 0 
-47.607900 -47.607900 -47.607900 -47.607900 0.006820 0.000000
-39.743222 -39.743222 -39.743222 -39.743222 0.367570 0.000000
0.039579 0.039579 0.039579 0.039579 0.697804 0.155775
-0.000000 -0.000000 -0.000000 -0.000000 0.697804 -0.155775
0.039579 0.039579 0.039579 0.039579 0.798376 0.000000
0.000000 0.000000 0.000000 0.000000 0.968296 0.000000
0.097688 0.097688 0.097688 0.097688 0.985673 0.022372
0.000000 0.000000 0.000000 0.000000 0.985673 -0.022372
1 -27 0 0 26 1 0 1 0
-64.8917 -10 1 0.2 1.5 61.7794 0 
-47.470321 -47.470321 -47.470321 -47.470321 0.006822 0.000000
-39.538010 -39.538010 -39.538010 -39.538010 0.367560 0.000000
0.040422 0.040422 0.040422 0.040422 0.696106 0.155666
0.000000 0.000000 0.000000 0.000000 0.696106 -0.155666
0.040422 0.040422 0.040422 0.040422 0.798598 0.000000
0.000000 0.000000 0.000000 0.000000 0.963374 0.000000
0.099513 0.099513 0.099513 0.099513 0.987480 0.021343
-0.000000 -0.000000 -0.000000 -0.000000 0.987480 -0.021343
1 -28 0 0 27 1 0 1 0
-64.4592 -10 1 0.2 1.5 61.5389 0 
-47.331069 -47.331069 -47.331069 -47.331069 0.006824 0.000000
-39.329215 -39.329215 -39.329215 -39.329215 0.367551 0.000000
0.041288 0.041288 0.041288 0.041288 0.694385 0.155530
0.000000 0.000000 0.000000 0.000000 0.694385 -0.155530
0.041288 0.041288 0.041288 0.041288 0.798831 0.000000
0.000000 0.000000 0.000000 0.000000 0.958749 0.000000
0.101365 0.101365 0.101365 0.101365 0.989114 0.020649
-0.000000 -0.000000 -0.000000 -0.000000 0.989114 -0.020649
1 -29 0 0 28 1 0 1 0
-64.029 -10 1 0.2 1.5 61.2948 0 
-47.190146 -47.190146 -47.190146 -47.190146 0.006826 0.000000
-39.116840 -39.116840 -39.116840 -39.116840 0.367541 0.000000
0.042179 0.042179 0.042179 0.042179 0.692640 0.155368
-0.000000 -0.000000 -0.000000 -0.000000 0.692640 -0.155368
0.042179 0.042179 0.042179 0.042179 0.799075 0.000000
0.000000 0.000000 0.000000 0.000000 0.954464 0.000000
0.103242 0.103242 0.103242 0.103242 0.990554 0.020138
0.000000 0.000000 0.000000 0.000000 0.990554 -0.020138
1 -30 0 0 29 1 0 1 0
-63.6012 -10 1 0.2 1.5 61.0473 0 
-47.047560 -47.047560 -47.047560 -47.047560 0.006828 0.000000
-38.900896 -38.900896 -38.900896 -38.900896 0.367531 0.000000
0.043094 0.043094 0.043094 0.043094 0.690873 0.155177
-0.000000 -0.000000 -0.000000 -0.000000 0.690873 -0.155177
0.043094 0.043094 0.043094 0.043094 0.799328 0.000000
0.000000 0.000000 0.000000 0.000000 0.950468 0.000000
0.105142 0.105142 0.105142 0.105142 0.991825 0.019726
-0.000000 -0.000000 -0.000000 -0.000000 0.991825 -0.019726
1 -31 0 0 30 1 0 1 0
-63.1757 -10 1 0.2 1.5 60.7963 0 
-46.903323 -46.903323 -46.903323 -46.903323 0.006830 0.000000
-38.681404 -38.681404 -38.681404 -38.681404 0.367520 0.000000
0.044034 0.044034 0.044034 0.044034 0.689085 0.154958
-0.000000 -0.000000 -0.000000 -0.000000 0.689085 -0.154958
0.044034 0.044034 0.044034 0.044034 0.799590 0.000000
0.000000 0.000000 0.000000 0.000000 0.946699 0.000000
0.107062 0.107062 0.107062 0.107062 0.992959 0.019370
-0.000000 -0.000000 -0.000000 -0.000000 0.992959 -0.019370
1 -32 0 0 31 1 0 1 0
-62.7526 -10 1 0.2 1.5 60.5419 0 
-46.757453 -46.757453 -46.757453 -46.757453 0.006832 0.000000
-38.458397 -38.458397 -38.458397 -38.458397 0.367509 0.000000
0.045000 0.045000 0.045000 0.045000 0.687278 0.154708
-0.000000 -0.000000 -0.000000 -0.000000 0.687278 -0.154708
0.045000 0.045000 0.045000 0.045000 0.799861 0.000000
0.000000 0.000000 0.000000 0.000000 0.943109 0.000000
0.109001 0.109001 0.109001 0.109001 0.993979 0.019047
0.000000 0.000000 0.000000 0.000000 0.993979 -0.019047
1 -33 0 0 32 1 0 1 0
-62.3319 -10 1 0.2 1.5 60.2842 0 
-46.609973 -46.609973 -46.609973 -46.609973 0.006835 0.000000
-38.231921 -38.231921 -38.231921 -38.231921 0.367498 0.000000
0.045992 0.045992 0.045992 0.045992 0.685452 0.154428
-0.000000 -0.000000 -0.000000 -0.000000 0.685452 -0.154428
0.045992 0.045992 0.045992 0.045992 0.800140 0.000000
0.000000 0.000000 0.000000 0.000000 0.939662 0.000000
0.110956 0.110956 0.110956 0.110956 0.994905 0.018744
-0.000000 -0.000000 -0.000000 -0.000000 0.994905 -0.018744
1 -34 0 0 33 1 0 1 0
-61.9137 -10 1 0.2 1.5 60.0232 0 
-46.460911 -46.460911 -46.460911 -46.460911 0.006837 0.000000
-38.002032 -38.002032 -38.002032 -38.002032 0.367486 0.000000
0.047010 0.047010 0.047010 0.047010 0.683609 0.154115
-0.000000 -0.000000 -0.000000 -0.000000 0.683609 -0.154115
0.047010 0.047010 0.047010 0.047010 0.800425 0.000000
0.000000 0.000000 0.000000 0.000000 0.936330 0.000000
0.112924 0.112924 0.112924 0.112924 0.995750 0.018454
0.000000 0.000000 0.000000 0.000000 0.995750 -0.018454
1 -35 0 0 34 1 0 1 0
-61.4978 -10 1 0.2 1.5 59.7591 0 
-46.310302 -46.310302 -46.310302 -46.310302 0.006839 0.000000
-37.768801 -37.768801 -37.768801 -37.768801 0.367474 0.000000
0.048054 0.048054 0.048054 0.048054 0.681751 0.153770
-0.000000 -0.000000 -0.000000 -0.000000 0.681751 -0.153770
0.048054 0.048054 0.048054 0.048054 0.800715 0.000000
0.000000 0.000000 0.000000 0.000000 0.933095 0.000000
0.114902 0.114902 0.114902 0.114902 0.996525 0.018174
-0.000000 -0.000000 -0.000000 -0.000000 0.996525 -0.018174
1 -36 0 0 35 1 0 1 0
-61.0844 -10 1 0.2 1.5 59.4918 0 
-46.158184 -46.158184 -46.158184 -46.158184 0.006841 0.000000
-37.532312 -37.532312 -37.532312 -37.532312 0.367461 0.000000
0.049124 0.049124 0.049124 0.049124 0.679879 0.153392
-0.000000 -0.000000 -0.000000 -0.000000 0.679879 -0.153392
0.049124 0.049124 0.049124 0.049124 0.801008 0.000000
0.000000 0.000000 0.000000 0.000000 0.929942 0.000000
0.116886 0.116886 0.116886 0.116886 0.997238 0.017902
-0.000000 -0.000000 -0.000000 -0.000000 0.997238 -0.017902
1 -37 0 0 36 1 0 1 0
-60.6733 -10 1 0.2 1.5 59.2215 0 
-46.004605 -46.004605 -46.004605 -46.004605 0.006844 0.000000
-37.292663 -37.292663 -37.292663 -37.292663 0.367448 0.000000
0.050221 0.050221 0.050221 0.050221 0.677996 0.152979
-0.000000 -0.000000 -0.000000 -0.000000 0.677996 -0.152979
0.050221 0.050221 0.050221 0.050221 0.801304 0.000000
0.000000 0.000000 0.000000 0.000000 0.926861 0.000000
0.118874 0.118874 0.118874 0.118874 0.997893 0.017635
0.000000 0.000000 0.000000 0.000000 0.997893 -0.017635
1 -38 0 0 37 1 0 1 0
-60.2645 -10 1 0.2 1.5 58.9483 0 
-45.849615 -45.849615 -45.849615 -45.849615 0.006846 0.000000
-37.049964 -37.049964 -37.049964 -37.049964 0.367435 0.000000
0.051344 0.051344 0.051344 0.051344 0.676104 0.152531
-0.000000 -0.000000 -0.000000 -0.000000 0.676104 -0.152531
0.051344 0.051344 0.051344 0.051344 0.801600 0.000000
0.000000 0.000000 0.000000 0.000000 0.923845 0.000000
0.120861 0.120861 0.120861 0.120861 0.998497 0.017376
-0.000000 -0.000000 -0.000000 -0.000000 0.998497 -0.017376
1 -39 0 0 38 1 0 1 0
-59.858 -10 1 0.2 1.5 58.6724 0 
-45.693272 -45.693272 -45.693272 -45.693272 0.006848 0.000000
-36.804341 -36.804341 -36.804341 -36.804341 0.367421 0.000000
0.052494 0.052494 0.052494 0.052494 0.674204 0.152047
0.000000 0.000000 0.000000 0.000000 0.674204 -0.152047
0.052494 0.052494 0.052494 0.052494 0.801894 0.000000
0.000000 0.000000 0.000000 0.000000 0.920889 0.000000
0.122845 0.122845 0.122845 0.122845 0.999053 0.017123
0.000000 0.000000 0.000000 0.000000 0.999053 -0.017123
1 -40 0 0 39 1 0 1 0
-59.4537 -10 1 0.2 1.5 58.3939 0 
-45.535639 -45.535639 -45.535639 -45.535639 0.006851 0.000000
-36.555933 -36.555933 -36.555933 -36.555933 0.367407 0.000000
0.053669 0.053669 0.053669 0.053669 0.672300 0.151527
0.000000 0.000000 0.000000 0.000000 0.672300 -0.151527
0.053669 0.053669 0.053669 0.053669 0.802184 0.000000
0.000000 0.000000 0.000000 0.000000 0.917990 0.000000
0.124821 0.124821 0.124821 0.124821 0.999563 0.016878
0.000000 0.000000 0.000000 0.000000 0.999563 -0.016878
1 -41 3 2 40 1 0 1 0
-59.2022 -10 1 0.2 1.5 58.2187 375.577 
-45.436541 -45.436541 -45.436541 -45.436541 0.006852 0.000000
-36.399408 -36.399408 -36.399408 -36.399408 0.367398 0.000000
0.054417 0.054417 0.054417 0.054417 0.671109 0.151183
0.000000 0.000000 0.000000 0.000000 0.671109 -0.151183
0.054417 0.054417 0.054417 0.054417 0.802362 0.000000
0.000000 0.000000 0.000000 0.000000 0.916207 0.000000
0.126050 0.126050 0.126050 0.126050 0.999860 0.016729
-0.000000 -0.000000 -0.000000 -0.000000 0.999860 -0.016729
1 42 0 0 41 1 0 1 0
-58.8013 -10 1 0.2 1.5 57.9363 0 
-45.276960 -45.276960 -45.276960 -45.276960 0.006855 0.000000
-36.146812 -36.146812 -36.146812 -36.146812 0.367383 0.000000
0.055634 0.055634 0.055634 0.055634 0.669202 0.150602
0.000000 0.000000 0.000000 0.000000 0.669202 -0.150602
0.055634 0.055634 0.055634 0.055634 0.802640 0.000000
0.000000 0.000000 0.000000 0.000000 0.913397 0.000000
0.128005 0.128005 0.128005 0.128005 1.000301 0.016498
0.000000 0.000000 0.000000 0.000000 1.000301 -0.016498
1 43 0 0 42 1 0 1 0
-58.4024 -10 1 0.2 1.5 57.6518 0 
-45.116274 -45.116274 -45.116274 -45.116274 0.006857 0.000000
-35.891854 -35.891854 -35.891854 -35.891854 0.367368 0.000000
0.056876 0.056876 0.056876 0.056876 0.667297 0.149984
-0.000000 -0.000000 -0.000000 -0.000000 0.667297 -0.149984
0.056876 0.056876 0.056876 0.056876 0.802907 0.000000
0.000000 0.000000 0.000000 0.000000 0.910642 0.000000
0.129944 0.129944 0.129944 0.129944 1.000702 0.016277
0.000000 0.000000 0.000000 0.000000 1.000702 -0.016277
1 44 0 0 43 1 0 1 0
-58.0052 -10 1 0.2 1.5 57.3652 0 
-44.954565 -44.954565 -44.954565 -44.954565 0.006859 0.000000
-35.634725 -35.634725 -35.634725 -35.634725 0.367352 0.000000
0.058143 0.058143 0.058143 0.058143 0.665396 0.149327
-0.000000 -0.000000 -0.000000 -0.000000 0.665396 -0.149327
0.058143 0.058143 0.058143 0.058143 0.803160 0.000000
0.000000 0.000000 0.000000 0.000000 0.907942 0.000000
0.131861 0.131861 0.131861 0.131861 1.001063 0.016068
-0.000000 -0.000000 -0.000000 -0.000000 1.001063 -0.016068
1 45 0 0 44 1 0 1 0
-57.6097 -10 1 0.2 1.5 57.0769 0 
-44.791919 -44.791919 -44.791919 -44.791919 0.006862 0.000000
-35.375621 -35.375621 -35.375621 -35.375621 0.367336 0.000000
0.059434 0.059434 0.059434 0.059434 0.663502 0.148632
-0.000000 -0.000000 -0.000000 -0.000000 0.663502 -0.148632
0.059434 0.059434 0.059434 0.059434 0.803395 0.000000
0.000000 0.000000 0.000000 0.000000 0.905299 0.000000
0.133754 0.133754 0.133754 0.133754 1.001387 0.015871
0.000000 0.000000 0.000000 0.000000 1.001387 -0.015871
1 46 0 0 45 1 0 1 0
-57.2157 -10 1 0.2 1.5 56.787 0 
-44.628420 -44.628420 -44.628420 -44.628420 0.006864 0.000000
-35.114750 -35.114750 -35.114750 -35.114750 0.367320 0.000000
0.060748 0.060748 0.060748 0.060748 0.661617 0.147897
-0.000000 -0.000000 -0.000000 -0.000000 0.661617 -0.147897
0.060748 0.060748 0.060748 0.060748 0.803610 0.000000
0.000000 0.000000 0.000000 0.000000 0.902716 0.000000
0.135619 0.135619 0.135619 0.135619 1.001673 0.015688
-0.000000 -0.000000 -0.000000 -0.000000 1.001673 -0.015688
1 47 0 0 46 1 0 1 0
-56.8231 -10 1 0.2 1.5 56.4958 0 
-44.464161 -44.464161 -44.464161 -44.464161 0.006866 0.000000
-34.852325 -34.852325 -34.852325 -34.852325 0.367303 0.000000
0.062085 0.062085 0.062085 0.062085 0.659744 0.147123
-0.000000 -0.000000 -0.000000 -0.000000 0.659744 -0.147123
0.062085 0.062085 0.062085 0.062085 0.803802 0.000000
0.000000 0.000000 0.000000 0.000000 0.900194 0.000000
0.137452 0.137452 0.137452 0.137452 1.001923 0.015521
0.000000 0.000000 0.000000 0.000000 1.001923 -0.015521
1 48 0 0 47 1 0 1 0
-56.4317 -10 1 0.2 1.5 56.2034 0 
-44.299233 -44.299233 -44.299233 -44.299233 0.006868 0.000000
-34.588572 -34.588572 -34.588572 -34.588572 0.367286 0.000000
0.063443 0.063443 0.063443 0.063443 0.657885 0.146309
0.000000 0.000000 0.000000 0.000000 0.657885 -0.146309
0.063443 0.063443 0.063443 0.063443 0.803967 0.000000
0.000000 0.000000 0.000000 0.000000 0.897736 0.000000
0.139251 0.139251 0.139251 0.139251 1.002137 0.015369
0.000000 0.000000 0.000000 0.000000 1.002137 -0.015369
1 49 0 0 48 1 0 1 0
-56.0412 -10 1 0.2 1.5 55.91 0 
-44.133730 -44.133730 -44.133730 -44.133730 0.006871 0.000000
-34.323721 -34.323721 -34.323721 -34.323721 0.367268 0.000000
0.064821 0.064821 0.064821 0.064821 0.656044 0.145456
-0.000000 -0.000000 -0.000000 -0.000000 0.656044 -0.145456
0.064821 0.064821 0.064821 0.064821 0.804100 0.000000
0.000000 0.000000 0.000000 0.000000 0.895346 0.000000
0.141013 0.141013 0.141013 0.141013 1.002315 0.015234
-0.000000 -0.000000 -0.000000 -0.000000 1.002315 -0.015234
1 50 4 3 49 1 0 1 0
-55.6516 -10 1 0.2 1.5 55.616 0 
-43.967748 -43.967748 -43.967748 -43.967748 0.006873 0.000000
-34.058005 -34.058005 -34.058005 -34.058005 0.367251 0.000000
0.066219 0.066219 0.066219 0.066219 0.654222 0.144562
-0.000000 -0.000000 -0.000000 -0.000000 0.654222 -0.144562
0.066219 0.066219 0.066219 0.066219 0.804200 0.000000
0.000000 0.000000 0.000000 0.000000 0.893026 0.000000
0.142735 0.142735 0.142735 0.142735 1.002459 0.015117
-0.000000 -0.000000 -0.000000 -0.000000 1.002459 -0.015117
1 51 0 0 50 1 0 1 0
-55.2625 -10 1 0.2 1.5 55.3215 0 
-43.801384 -43.801384 -43.801384 -43.801384 0.006875 0.000000
-33.791665 -33.791665 -33.791665 -33.791665 0.367233 0.000000
0.067635 0.067635 0.067635 0.067635 0.652421 0.143628
0.000000 0.000000 0.000000 0.000000 0.652421 -0.143628
0.067635 0.067635 0.067635 0.067635 0.804263 0.000000
0.000000 0.000000 0.000000 0.000000 0.890780 0.000000
0.144415 0.144415 0.144415 0.144415 1.002569 0.015019
-0.000000 -0.000000 -0.000000 -0.000000 1.002569 -0.015019
1 52 0 0 51 1 0 1 0
-54.8738 -10 1 0.2 1.5 55.0267 0 
-43.634733 -43.634733 -43.634733 -43.634733 0.006877 0.000000
-33.524941 -33.524941 -33.524941 -33.524941 0.367214 0.000000
0.069068 0.069068 0.069068 0.069068 0.650644 0.142654
0.000000 0.000000 0.000000 0.000000 0.650644 -0.142654
0.069068 0.069068 0.069068 0.069068 0.804285 0.000000
0.000000 0.000000 0.000000 0.000000 0.888611 0.000000
0.146051 0.146051 0.146051 0.146051 1.002645 0.014938
-0.000000 -0.000000 -0.000000 -0.000000 1.002645 -0.014938
1 53 0 0 52 1 0 1 0
-54.4853 -10 1 0.2 1.5 54.732 0 
-43.467891 -43.467891 -43.467891 -43.467891 0.006879 0.000000
-33.258075 -33.258075 -33.258075 -33.258075 0.367196 0.000000
0.070516 0.070516 0.070516 0.070516 0.648894 0.141638
0.000000 0.000000 0.000000 0.000000 0.648894 -0.141638
0.070516 0.070516 0.070516 0.070516 0.804262 0.000000
0.000000 0.000000 0.000000 0.000000 0.886521 0.000000
0.147641 0.147641 0.147641 0.147641 1.002688 0.014877
0.000000 0.000000 0.000000 0.000000 1.002688 -0.014877
1 54 0 0 53 1 0 1 0
-54.0967 -10 1 0.2 1.5 54.4374 0 
-43.300955 -43.300955 -43.300955 -43.300955 0.006881 0.000000
-32.991309 -32.991309 -32.991309 -32.991309 0.367177 0.000000
0.071980 0.071980 0.071980 0.071980 0.647171 0.140582
0.000000 0.000000 0.000000 0.000000 0.647171 -0.140582
0.071980 0.071980 0.071980 0.071980 0.804194 0.000000
0.000000 0.000000 0.000000 0.000000 0.884513 0.000000
0.149183 0.149183 0.149183 0.149183 1.002698 0.014833
0.000000 0.000000 0.000000 0.000000 1.002698 -0.014833
1 55 0 0 54 1 0 1 0
-53.708 -10 1 0.2 1.5 54.1433 0 
-43.134018 -43.134018 -43.134018 -43.134018 0.006883 0.000000
-32.724881 -32.724881 -32.724881 -32.724881 0.367157 0.000000
0.073456 0.073456 0.073456 0.073456 0.645477 0.139486
-0.000000 -0.000000 -0.000000 -0.000000 0.645477 -0.139486
0.073456 0.073456 0.073456 0.073456 0.804075 0.000000
0.000000 0.000000 0.000000 0.000000 0.882590 0.000000
0.150677 0.150677 0.150677 0.150677 1.002676 0.014807
0.000000 0.000000 0.000000 0.000000 1.002676 -0.014807
1 56 0 0 55 1 0 1 0
-53.3188 -10 1 0.2 1.5 53.8498 0 
-42.967172 -42.967172 -42.967172 -42.967172 0.006885 0.000000
-32.459027 -32.459027 -32.459027 -32.459027 0.367138 0.000000
0.074943 0.074943 0.074943 0.074943 0.643815 0.138348
-0.000000 -0.000000 -0.000000 -0.000000 0.643815 -0.138348
0.074943 0.074943 0.074943 0.074943 0.803905 0.000000
0.000000 0.000000 0.000000 0.000000 0.880755 0.000000
0.152121 0.152121 0.152121 0.152121 1.002622 0.014799
0.000000 0.000000 0.000000 0.000000 1.002622 -0.014799
1 57 0 0 56 1 0 1 0
-52.9289 -10 1 0.2 1.5 53.5572 0 
-42.800508 -42.800508 -42.800508 -42.800508 0.006887 0.000000
-32.193978 -32.193978 -32.193978 -32.193978 0.367119 0.000000
0.076441 0.076441 0.076441 0.076441 0.642186 0.137169
0.000000 0.000000 0.000000 0.000000 0.642186 -0.137169
0.076441 0.076441 0.076441 0.076441 0.803682 0.000000
0.000000 0.000000 0.000000 0.000000 0.879007 0.000000
0.153516 0.153516 0.153516 0.153516 1.002538 0.014806
0.000000 0.000000 0.000000 0.000000 1.002538 -0.014806
1 58 0 0 57 1 0 1 0
-52.5383 -10 1 0.2 1.5 53.2656 0 
-42.634112 -42.634112 -42.634112 -42.634112 0.006888 0.000000
-31.929958 -31.929958 -31.929958 -31.929958 0.367099 0.000000
0.077948 0.077948 0.077948 0.077948 0.640591 0.135949
0.000000 0.000000 0.000000 0.000000 0.640591 -0.135949
0.077948 0.077948 0.077948 0.077948 0.803403 0.000000
0.000000 0.000000 0.000000 0.000000 0.877350 0.000000
0.154860 0.154860 0.154860 0.154860 1.002423 0.014829
-0.000000 -0.000000 -0.000000 -0.000000 1.002423 -0.014829
1 59 0 0 58 1 0 1 0
-52.1467 -10 1 0.2 1.5 52.9753 0 
-42.468070 -42.468070 -42.468070 -42.468070 0.006890 0.000000
-31.667184 -31.667184 -31.667184 -31.667184 0.367079 0.000000
0.079462 0.079462 0.079462 0.079462 0.639031 0.134688
-0.000000 -0.000000 -0.000000 -0.000000 0.639031 -0.134688
0.079462 0.079462 0.079462 0.079462 0.803069 0.000000
0.000000 0.000000 0.000000 0.000000 0.875783 0.000000
0.156154 0.156154 0.156154 0.156154 1.002279 0.014865
0.000000 0.000000 0.000000 0.000000 1.002279 -0.014865
1 60 0 0 59 1 0 1 0
-51.7539 -10 1 0.2 1.5 52.6865 0 
-42.302463 -42.302463 -42.302463 -42.302463 0.006892 0.000000
-31.405864 -31.405864 -31.405864 -31.405864 0.367059 0.000000
0.080981 0.080981 0.080981 0.080981 0.637508 0.133386
0.000000 0.000000 0.000000 0.000000 0.637508 -0.133386
0.080981 0.080981 0.080981 0.080981 0.802678 0.000000
0.000000 0.000000 0.000000 0.000000 0.874307 0.000000
0.157397 0.157397 0.157397 0.157397 1.002106 0.014913
-0.000000 -0.000000 -0.000000 -0.000000 1.002106 -0.014913
1 61 0 0 60 1 0 1 0
-51.3598 -10 1 0.2 1.5 52.3993 0 
-42.137367 -42.137367 -42.137367 -42.137367 0.006893 0.000000
-31.146198 -31.146198 -31.146198 -31.146198 0.367039 0.000000
0.082505 0.082505 0.082505 0.082505 0.636022 0.132042
0.000000 0.000000 0.000000 0.000000 0.636022 -0.132042
0.082505 0.082505 0.082505 0.082505 0.802231 0.000000
0.000000 0.000000 0.000000 0.000000 0.872921 0.000000
0.158591 0.158591 0.158591 0.158591 1.001906 0.014972
-0.000000 -0.000000 -0.000000 -0.000000 1.001906 -0.014972
1 62 0 0 61 1 0 1 0
-50.9642 -10 1 0.2 1.5 52.1138 0 
-41.972858 -41.972858 -41.972858 -41.972858 0.006895 0.000000
-30.888374 -30.888374 -30.888374 -30.888374 0.367019 0.000000
0.084031 0.084031 0.084031 0.084031 0.634574 0.130657
0.000000 0.000000 0.000000 0.000000 0.634574 -0.130657
0.084031 0.084031 0.084031 0.084031 0.801729 0.000000
0.000000 0.000000 0.000000 0.000000 0.871624 0.000000
0.159736 0.159736 0.159736 0.159736 1.001678 0.015039
0.000000 0.000000 0.000000 0.000000 1.001678 -0.015039
1 63 0 0 62 1 0 1 0
-50.5671 -10 1 0.2 1.5 51.8304 0 
-41.809004 -41.809004 -41.809004 -41.809004 0.006896 0.000000
-30.632569 -30.632569 -30.632569 -30.632569 0.366999 0.000000
0.085559 0.085559 0.085559 0.085559 0.633164 0.129231
-0.000000 -0.000000 -0.000000 -0.000000 0.633164 -0.129231
0.085559 0.085559 0.085559 0.085559 0.801173 0.000000
0.000000 0.000000 0.000000 0.000000 0.870415 0.000000
0.160833 0.160833 0.160833 0.160833 1.001424 0.015112
0.000000 0.000000 0.000000 0.000000 1.001424 -0.015112
1 64 0 0 63 1 0 1 0
-50.1683 -10 1 0.2 1.5 51.549 0 
-41.645871 -41.645871 -41.645871 -41.645871 0.006898 0.000000
-30.378949 -30.378949 -30.378949 -30.378949 0.366979 0.000000
0.087087 0.087087 0.087087 0.087087 0.631793 0.127762
-0.000000 -0.000000 -0.000000 -0.000000 0.631793 -0.127762
0.087087 0.087087 0.087087 0.087087 0.800564 0.000000
0.000000 0.000000 0.000000 0.000000 0.869292 0.000000
0.161882 0.161882 0.161882 0.161882 1.001144 0.015191
-0.000000 -0.000000 -0.000000 -0.000000 1.001144 -0.015191
1 65 0 0 64 1 0 1 0
-49.7676 -10 1 0.2 1.5 51.2699 0 
-41.483520 -41.483520 -41.483520 -41.483520 0.006899 0.000000
-30.127668 -30.127668 -30.127668 -30.127668 0.366959 0.000000
0.088614 0.088614 0.088614 0.088614 0.630461 0.126252
0.000000 0.000000 0.000000 0.000000 0.630461 -0.126252
0.088614 0.088614 0.088614 0.088614 0.799905 0.000000
0.000000 0.000000 0.000000 0.000000 0.868251 0.000000
0.162886 0.162886 0.162886 0.162886 1.000840 0.015272
0.000000 0.000000 0.000000 0.000000 1.000840 -0.015272
1 66 0 0 65 1 0 1 0
-49.3651 -10 1 0.2 1.5 50.9931 0 
-41.322006 -41.322006 -41.322006 -41.322006 0.006901 0.000000
-29.878866 -29.878866 -29.878866 -29.878866 0.366940 0.000000
0.090138 0.090138 0.090138 0.090138 0.629169 0.124700
-0.000000 -0.000000 -0.000000 -0.000000 0.629169 -0.124700
0.090138 0.090138 0.090138 0.090138 0.799199 0.000000
0.000000 0.000000 0.000000 0.000000 0.867290 0.000000
0.163844 0.163844 0.163844 0.163844 1.000513 0.015355
-0.000000 -0.000000 -0.000000 -0.000000 1.000513 -0.015355
1 67 0 0 66 1 0 1 0
-48.9606 -10 1 0.2 1.5 50.7188 0 
-41.161383 -41.161383 -41.161383 -41.161383 0.006902 0.000000
-29.632671 -29.632671 -29.632671 -29.632671 0.366920 0.000000
0.091658 0.091658 0.091658 0.091658 0.627916 0.123105
-0.000000 -0.000000 -0.000000 -0.000000 0.627916 -0.123105
0.091658 0.091658 0.091658 0.091658 0.798448 0.000000
0.000000 0.000000 0.000000 0.000000 0.866406 0.000000
0.164759 0.164759 0.164759 0.164759 1.000162 0.015436
0.000000 0.000000 0.000000 0.000000 1.000162 -0.015436
1 -68 3 4 67 1 0 1 0
-48.6498 -10 1 0.2 1.5 50.5107 405.449 
-41.039124 -41.039124 -41.039124 -41.039124 0.006903 0.000000
-29.446145 -29.446145 -29.446145 -29.446145 0.366905 0.000000
0.092817 0.092817 0.092817 0.092817 0.626984 0.121857
-0.000000 -0.000000 -0.000000 -0.000000 0.626984 -0.121857
0.092817 0.092817 0.092817 0.092817 0.797845 0.000000
0.000000 0.000000 0.000000 0.000000 0.865778 0.000000
0.165430 0.165430 0.165430 0.165430 0.999880 0.015496
0.000000 0.000000 0.000000 0.000000 0.999880 -0.015496
1 -69 0 0 68 1 0 1 0
-48.2418 -10 1 0.2 1.5 50.241 0 
-40.880185 -40.880185 -40.880185 -40.880185 0.006904 0.000000
-29.204829 -29.204829 -29.204829 -29.204829 0.366885 0.000000
0.094327 0.094327 0.094327 0.094327 0.625801 0.120187
0.000000 0.000000 0.000000 0.000000 0.625801 -0.120187
0.094327 0.094327 0.094327 0.094327 0.797024 0.000000
0.000000 0.000000 0.000000 0.000000 0.865019 0.000000
0.166272 0.166272 0.166272 0.166272 0.999492 0.015571
-0.000000 -0.000000 -0.000000 -0.000000 0.999492 -0.015571
1 -70 0 0 69 1 0 1 0
-47.8316 -10 1 0.2 1.5 49.974 0 
-40.722252 -40.722252 -40.722252 -40.722252 0.006905 0.000000
-28.966403 -28.966403 -28.966403 -28.966403 0.366866 0.000000
0.095830 0.095830 0.095830 0.095830 0.624657 0.118473
0.000000 0.000000 0.000000 0.000000 0.624657 -0.118473
0.095830 0.095830 0.095830 0.095830 0.796169 0.000000
0.000000 0.000000 0.000000 0.000000 0.864325 0.000000
0.167074 0.167074 0.167074 0.167074 0.999084 0.015640
-0.000000 -0.000000 -0.000000 -0.000000 0.999084 -0.015640
1 -71 0 0 70 1 0 1 0
-47.4194 -10 1 0.2 1.5 49.7098 0 
-40.565360 -40.565360 -40.565360 -40.565360 0.006906 0.000000
-28.730951 -28.730951 -28.730951 -28.730951 0.366846 0.000000
0.097324 0.097324 0.097324 0.097324 0.623551 0.116716
0.000000 0.000000 0.000000 0.000000 0.623551 -0.116716
0.097324 0.097324 0.097324 0.097324 0.795282 0.000000
0.000000 0.000000 0.000000 0.000000 0.863692 0.000000
0.167838 0.167838 0.167838 0.167838 0.998657 0.015701
0.000000 0.000000 0.000000 0.000000 0.998657 -0.015701
1 -72 0 0 71 1 0 1 0
-47.005 -10 1 0.2 1.5 49.4484 0 
-40.409541 -40.409541 -40.409541 -40.409541 0.006907 0.000000
-28.498540 -28.498540 -28.498540 -28.498540 0.366827 0.000000
0.098809 0.098809 0.098809 0.098809 0.622483 0.114914
-0.000000 -0.000000 -0.000000 -0.000000 0.622483 -0.114914
0.098809 0.098809 0.098809 0.098809 0.794367 0.000000
0.000000 0.000000 0.000000 0.000000 0.863117 0.000000
0.168565 0.168565 0.168565 0.168565 0.998212 0.015753
-0.000000 -0.000000 -0.000000 -0.000000 0.998212 -0.015753
1 -73 0 0 72 1 0 1 0
-46.5885 -10 1 0.2 1.5 49.1899 0 
-40.254818 -40.254818 -40.254818 -40.254818 0.006908 0.000000
-28.269228 -28.269228 -28.269228 -28.269228 0.366808 0.000000
0.100285 0.100285 0.100285 0.100285 0.621454 0.113067
-0.000000 -0.000000 -0.000000 -0.000000 0.621454 -0.113067
0.100285 0.100285 0.100285 0.100285 0.793429 0.000000
0.000000 0.000000 0.000000 0.000000 0.862595 0.000000
0.169257 0.169257 0.169257 0.169257 0.997750 0.015794
0.000000 0.000000 0.000000 0.000000 0.997750 -0.015794
1 -74 0 0 73 1 0 1 0
-46.1698 -10 1 0.2 1.5 48.9343 0 
-40.101212 -40.101212 -40.101212 -40.101212 0.006909 0.000000
-28.043058 -28.043058 -28.043058 -28.043058 0.366789 0.000000
0.101749 0.101749 0.101749 0.101749 0.620461 0.111174
-0.000000 -0.000000 -0.000000 -0.000000 0.620461 -0.111174
0.101749 0.101749 0.101749 0.101749 0.792471 0.000000
0.000000 0.000000 0.000000 0.000000 0.862122 0.000000
0.169916 0.169916 0.169916 0.169916 0.997272 0.015821
0.000000 0.000000 0.000000 0.000000 0.997272 -0.015821
1 -75 0 0 74 1 0 1 0
-45.7491 -10 1 0.2 1.5 48.6817 0 
-39.948741 -39.948741 -39.948741 -39.948741 0.006910 0.000000
-27.820066 -27.820066 -27.820066 -27.820066 0.366771 0.000000
0.103201 0.103201 0.103201 0.103201 0.619506 0.109234
0.000000 0.000000 0.000000 0.000000 0.619506 -0.109234
0.103201 0.103201 0.103201 0.103201 0.791495 0.000000
0.000000 0.000000 0.000000 0.000000 0.861694 0.000000
0.170543 0.170543 0.170543 0.170543 0.996778 0.015835
0.000000 0.000000 0.000000 0.000000 0.996778 -0.015835
1 -76 0 0 75 1 0 1 0
-45.3262 -10 1 0.2 1.5 48.432 0 
-39.797418 -39.797418 -39.797418 -39.797418 0.006911 0.000000
-27.600274 -27.600274 -27.600274 -27.600274 0.366753 0.000000
0.104641 0.104641 0.104641 0.104641 0.618586 0.107246
-0.000000 -0.000000 -0.000000 -0.000000 0.618586 -0.107246
0.104641 0.104641 0.104641 0.104641 0.790506 0.000000
0.000000 0.000000 0.000000 0.000000 0.861307 0.000000
0.171140 0.171140 0.171140 0.171140 0.996270 0.015833
-0.000000 -0.000000 -0.000000 -0.000000 0.996270 -0.015833
1 -77 0 0 76 1 0 1 0
-44.9013 -10 1 0.2 1.5 48.1853 0 
-39.647251 -39.647251 -39.647251 -39.647251 0.006912 0.000000
-27.383698 -27.383698 -27.383698 -27.383698 0.366735 0.000000
0.106068 0.106068 0.106068 0.106068 0.617701 0.105209
0.000000 0.000000 0.000000 0.000000 0.617701 -0.105209
0.106068 0.106068 0.106068 0.106068 0.789507 0.000000
0.000000 0.000000 0.000000 0.000000 0.860958 0.000000
0.171708 0.171708 0.171708 0.171708 0.995748 0.015814
-0.000000 -0.000000 -0.000000 -0.000000 0.995748 -0.015814
1 -78 0 0 77 1 0 1 0
-44.4744 -10 1 0.2 1.5 47.9415 0 
-39.498247 -39.498247 -39.498247 -39.498247 0.006912 0.000000
-27.170344 -27.170344 -27.170344 -27.170344 0.366717 0.000000
0.107481 0.107481 0.107481 0.107481 0.616852 0.103120
0.000000 0.000000 0.000000 0.000000 0.616852 -0.103120
0.107481 0.107481 0.107481 0.107481 0.788499 0.000000
0.000000 0.000000 0.000000 0.000000 0.860644 0.000000
0.172248 0.172248 0.172248 0.172248 0.995213 0.015776
-0.000000 -0.000000 -0.000000 -0.000000 0.995213 -0.015776
1 -79 0 0 78 1 0 1 0
-44.0454 -10 1 0.2 1.5 47.7007 0 
-39.350409 -39.350409 -39.350409 -39.350409 0.006913 0.000000
-26.960209 -26.960209 -26.960209 -26.960209 0.366700 0.000000
0.108880 0.108880 0.108880 0.108880 0.616036 0.100978
-0.000000 -0.000000 -0.000000 -0.000000 0.616036 -0.100978
0.108880 0.108880 0.108880 0.108880 0.787487 0.000000
0.000000 0.000000 0.000000 0.000000 0.860361 0.000000
0.172762 0.172762 0.172762 0.172762 0.994666 0.015719
0.000000 0.000000 0.000000 0.000000 0.994666 -0.015719
1 -80 0 0 79 1 0 1 0
-43.6145 -10 1 0.2 1.5 47.4629 0 
-39.203736 -39.203736 -39.203736 -39.203736 0.006914 0.000000
-26.753284 -26.753284 -26.753284 -26.753284 0.366683 0.000000
0.110264 0.110264 0.110264 0.110264 0.615253 0.098781
0.000000 0.000000 0.000000 0.000000 0.615253 -0.098781
0.110264 0.110264 0.110264 0.110264 0.786472 0.000000
0.000000 0.000000 0.000000 0.000000 0.994108 0.015640
0.173251 0.173251 0.173251 0.173251 0.994108 -0.015640
0.000000 0.000000 0.000000 0.000000 0.860107 0.000000
1 -81 0 0 80 1 0 1 0
-43.1817 -10 1 0.2 1.5 47.2279 0 
-39.058225 -39.058225 -39.058225 -39.058225 0.006914 0.000000
-26.549553 -26.549553 -26.549553 -26.549553 0.366666 0.000000
0.111633 0.111633 0.111633 0.111633 0.614502 0.096526
-0.000000 -0.000000 -0.000000 -0.000000 0.614502 -0.096526
0.111633 0.111633 0.111633 0.111633 0.993539 0.015538
0.000000 0.000000 0.000000 0.000000 0.993539 -0.015538
0.173717 0.173717 0.173717 0.173717 0.785456 0.000000
-0.000000 -0.000000 -0.000000 -0.000000 0.859879 0.000000
1 -82 0 0 81 1 0 1 0
-42.747 -10 1 0.2 1.5 46.9959 0 
-38.913871 -38.913871 -38.913871 -38.913871 0.006915 0.000000
-26.348993 -26.348993 -26.348993 -26.348993 0.366650 0.000000
0.112986 0.112986 0.112986 0.112986 0.613783 0.094210
0.000000 0.000000 0.000000 0.000000 0.613783 -0.094210
0.112986 0.112986 0.112986 0.112986 0.859674 0.000000
0.000000 0.000000 0.000000 0.000000 0.992961 0.015412
0.174160 0.174160 0.174160 0.174160 0.992961 -0.015412
0.000000 0.000000 0.000000 0.000000 0.784442 0.000000
1 -83 0 0 82 1 0 1 0
-42.3105 -10 1 0.2 1.5 46.7667 0 
-38.770667 -38.770667 -38.770667 -38.770667 0.006916 0.000000
-26.151576 -26.151576 -26.151576 -26.151576 0.366634 0.000000
0.114324 0.114324 0.114324 0.114324 0.613095 0.091831
0.000000 0.000000 0.000000 0.000000 0.613095 -0.091831
0.114324 0.114324 0.114324 0.114324 0.859490 0.000000
0.000000 0.000000 0.000000 0.000000 0.992373 0.015260
0.174582 0.174582 0.174582 0.174582 0.992373 -0.015260
-0.000000 -0.000000 -0.000000 -0.000000 0.783431 0.000000
1 -84 0 0 83 1 0 1 0
-41.8722 -10 1 0.2 1.5 46.5404 0 
-38.628601 -38.628601 -38.628601 -38.628601 0.006916 0.000000
-25.957270 -25.957270 -25.957270 -25.957270 0.366618 0.000000
0.115646 0.115646 0.115646 0.115646 0.612437 0.089384
0.000000 0.000000 0.000000 0.000000 0.612437 -0.089384
0.115646 0.115646 0.115646 0.115646 0.782424 0.000000
0.000000 0.000000 0.000000 0.000000 0.859325 0.000000
0.174984 0.174984 0.174984 0.174984 0.991777 0.015081
-0.000000 -0.000000 -0.000000 -0.000000 0.991777 -0.015081
1 -85 0 0 84 1 0 1 0
-41.4323 -10 1 0.2 1.5 46.3168 0 
-38.487664 -38.487664 -38.487664 -38.487664 0.006917 0.000000
-25.766038 -25.766038 -25.766038 -25.766038 0.366603 0.000000
0.116951 0.116951 0.116951 0.116951 0.611808 0.086865
-0.000000 -0.000000 -0.000000 -0.000000 0.611808 -0.086865
0.116951 0.116951 0.116951 0.116951 0.781424 0.000000
0.000000 0.000000 0.000000 0.000000 0.859177 0.000000
0.175368 0.175368 0.175368 0.175368 0.991173 0.014872
-0.000000 -0.000000 -0.000000 -0.000000 0.991173 -0.014872
1 -86 0 0 85 1 0 1 0
-40.9906 -10 1 0.2 1.5 46.096 0 
-38.347841 -38.347841 -38.347841 -38.347841 0.006917 0.000000
-25.577840 -25.577840 -25.577840 -25.577840 0.366588 0.000000
0.118240 0.118240 0.118240 0.118240 0.611207 0.084268
-0.000000 -0.000000 -0.000000 -0.000000 0.611207 -0.084268
0.118240 0.118240 0.118240 0.118240 0.780432 0.000000
0.000000 0.000000 0.000000 0.000000 0.859045 0.000000
0.175733 0.175733 0.175733 0.175733 0.990562 0.014632
0.000000 0.000000 0.000000 0.000000 0.990562 -0.014632
1 -87 0 0 86 1 0 1 0
-40.5474 -10 1 0.2 1.5 45.8779 0 
-38.209117 -38.209117 -38.209117 -38.209117 0.006918 0.000000
-25.392631 -25.392631 -25.392631 -25.392631 0.366573 0.000000
0.119513 0.119513 0.119513 0.119513 0.610633 0.081587
0.000000 0.000000 0.000000 0.000000 0.610633 -0.081587
0.119513 0.119513 0.119513 0.119513 0.779448 0.000000
0.000000 0.000000 0.000000 0.000000 0.858927 0.000000
0.176081 0.176081 0.176081 0.176081 0.989943 0.014358
-0.000000 -0.000000 -0.000000 -0.000000 0.989943 -0.014358
1 -88 0 0 87 1 0 1 0
-40.1026 -10 1 0.2 1.5 45.6625 0 
-38.071478 -38.071478 -38.071478 -38.071478 0.006918 0.000000
-25.210365 -25.210365 -25.210365 -25.210365 0.366559 0.000000
0.120769 0.120769 0.120769 0.120769 0.610087 0.078814
0.000000 0.000000 0.000000 0.000000 0.610087 -0.078814
0.120769 0.120769 0.120769 0.120769 0.778474 0.000000
0.000000 0.000000 0.000000 0.000000 0.858821 0.000000
0.176413 0.176413 0.176413 0.176413 0.989319 0.014048
0.000000 0.000000 0.000000 0.000000 0.989319 -0.014048
1 -89 0 0 88 1 0 1 0
-39.6563 -10 1 0.2 1.5 45.4496 0 
-37.934906 -37.934906 -37.934906 -37.934906 0.006919 0.000000
-25.030993 -25.030993 -25.030993 -25.030993 0.366545 0.000000
0.122008 0.122008 0.122008 0.122008 0.609566 0.075941
0.000000 0.000000 0.000000 0.000000 0.609566 -0.075941
0.122008 0.122008 0.122008 0.122008 0.777510 0.000000
0.000000 0.000000 0.000000 0.000000 0.858727 0.000000
0.176729 0.176729 0.176729 0.176729 0.988689 0.013698
0.000000 0.000000 0.000000 0.000000 0.988689 -0.013698
1 -90 0 0 89 1 0 1 0
-39.2085 -10 1 0.2 1.5 45.2394 0 
-37.799383 -37.799383 -37.799383 -37.799383 0.006919 0.000000
-24.854464 -24.854464 -24.854464 -24.854464 0.366532 0.000000
0.123230 0.123230 0.123230 0.123230 0.609071 0.072957
-0.000000 -0.000000 -0.000000 -0.000000 0.609071 -0.072957
0.123230 0.123230 0.123230 0.123230 0.776558 0.000000
0.000000 0.000000 0.000000 0.000000 0.858642 0.000000
0.177032 0.177032 0.177032 0.177032 0.988054 0.013306
0.000000 0.000000 0.000000 0.000000 0.988054 -0.013306
1 -91 0 0 90 1 0 1 0
-38.7594 -10 1 0.2 1.5 45.0316 0 
-37.664890 -37.664890 -37.664890 -37.664890 0.006920 0.000000
-24.680727 -24.680727 -24.680727 -24.680727 0.366519 0.000000
0.124436 0.124436 0.124436 0.124436 0.608600 0.069849
0.000000 0.000000 0.000000 0.000000 0.608600 -0.069849
0.124436 0.124436 0.124436 0.124436 0.775617 0.000000
0.000000 0.000000 0.000000 0.000000 0.858566 0.000000
0.177320 0.177320 0.177320 0.177320 0.987414 0.012866
-0.000000 -0.000000 -0.000000 -0.000000 0.987414 -0.012866
1 -92 0 0 91 1 0 1 0
-38.3089 -10 1 0.2 1.5 44.8263 0 
-37.531409 -37.531409 -37.531409 -37.531409 0.006920 0.000000
-24.509727 -24.509727 -24.509727 -24.509727 0.366506 0.000000
0.125625 0.125625 0.125625 0.125625 0.608153 0.066600
-0.000000 -0.000000 -0.000000 -0.000000 0.608153 -0.066600
0.125625 0.125625 0.125625 0.125625 0.774689 0.000000
0.000000 0.000000 0.000000 0.000000 0.858498 0.000000
0.177596 0.177596 0.177596 0.177596 0.986769 0.012374
-0.000000 -0.000000 -0.000000 -0.000000 0.986769 -0.012374
1 -93 0 0 92 1 0 1 0
-37.8571 -10 1 0.2 1.5 44.6234 0 
-37.398919 -37.398919 -37.398919 -37.398919 0.006920 0.000000
-24.341411 -24.341411 -24.341411 -24.341411 0.366494 0.000000
0.126797 0.126797 0.126797 0.126797 0.607729 0.063190
-0.000000 -0.000000 -0.000000 -0.000000 0.607729 -0.063190
0.126797 0.126797 0.126797 0.126797 0.773774 0.000000
0.000000 0.000000 0.000000 0.000000 0.858438 0.000000
0.177860 0.177860 0.177860 0.177860 0.986121 0.011822
-0.000000 -0.000000 -0.000000 -0.000000 0.986121 -0.011822
1 -94 0 0 93 1 0 1 0
-37.404 -10 1 0.2 1.5 44.4228 0 
-37.267399 -37.267399 -37.267399 -37.267399 0.006921 0.000000
-24.175723 -24.175723 -24.175723 -24.175723 0.366482 0.000000
0.127953 0.127953 0.127953 0.127953 0.607327 0.059591
0.000000 0.000000 0.000000 0.000000 0.607327 -0.059591
0.127953 0.127953 0.127953 0.127953 0.772873 0.000000
0.000000 0.000000 0.000000 0.000000 0.858383 0.000000
0.178112 0.178112 0.178112 0.178112 0.985469 0.011201
-0.000000 -0.000000 -0.000000 -0.000000 0.985469 -0.011201
1 -95 0 0 94 1 0 1 0
-36.9498 -10 1 0.2 1.5 44.2246 0 
-37.136830 -37.136830 -37.136830 -37.136830 0.006921 0.000000
-24.012609 -24.012609 -24.012609 -24.012609 0.366470 0.000000
0.129092 0.129092 0.129092 0.129092 0.606946 0.055769
-0.000000 -0.000000 -0.000000 -0.000000 0.606946 -0.055769
0.129092 0.129092 0.129092 0.129092 0.771985 0.000000
0.000000 0.000000 0.000000 0.000000 0.858335 0.000000
0.178353 0.178353 0.178353 0.178353 0.984813 0.010498
-0.000000 -0.000000 -0.000000 -0.000000 0.984813 -0.010498
1 -96 0 0 95 1 0 1 0
-36.4944 -10 1 0.2 1.5 44.0286 0 
-37.007191 -37.007191 -37.007191 -37.007191 0.006921 0.000000
-23.852012 -23.852012 -23.852012 -23.852012 0.366459 0.000000
0.130215 0.130215 0.130215 0.130215 0.606587 0.051675
-0.000000 -0.000000 -0.000000 -0.000000 0.606587 -0.051675
0.130215 0.130215 0.130215 0.130215 0.771111 0.000000
0.000000 0.000000 0.000000 0.000000 0.858291 0.000000
0.178583 0.178583 0.178583 0.178583 0.984155 0.009696
0.000000 0.000000 0.000000 0.000000 0.984155 -0.009696
1 -97 0 0 96 1 0 1 0
-36.0378 -10 1 0.2 1.5 43.8348 0 
-36.878461 -36.878461 -36.878461 -36.878461 0.006922 0.000000
-23.693878 -23.693878 -23.693878 -23.693878 0.366448 0.000000
0.131321 0.131321 0.131321 0.131321 0.606248 0.047239
0.000000 0.000000 0.000000 0.000000 0.606248 -0.047239
0.131321 0.131321 0.131321 0.131321 0.770252 0.000000
0.000000 0.000000 0.000000 0.000000 0.858252 0.000000
0.178804 0.178804 0.178804 0.178804 0.983494 0.008768
-0.000000 -0.000000 -0.000000 -0.000000 0.983494 -0.008768
1 -98 0 0 97 1 0 1 0
-35.5802 -10 1 0.2 1.5 43.6431 0 
-36.750618 -36.750618 -36.750618 -36.750618 0.006922 0.000000
-23.538151 -23.538151 -23.538151 -23.538151 0.366438 0.000000
0.132411 0.132411 0.132411 0.132411 0.605928 0.042356
-0.000000 -0.000000 -0.000000 -0.000000 0.605928 -0.042356
0.132411 0.132411 0.132411 0.132411 0.769407 0.000000
0.000000 0.000000 0.000000 0.000000 0.858216 0.000000
0.179016 0.179016 0.179016 0.179016 0.982831 0.007667
-0.000000 -0.000000 -0.000000 -0.000000 0.982831 -0.007667
1 -99 0 0 98 1 0 1 0
-35.1216 -10 1 0.2 1.5 43.4535 0 
-36.623642 -36.623642 -36.623642 -36.623642 0.006922 0.000000
-23.384777 -23.384777 -23.384777 -23.384777 0.366428 0.000000
0.133485 0.133485 0.133485 0.133485 0.605628 0.036848
-0.000000 -0.000000 -0.000000 -0.000000 0.605628 -0.036848
0.133485 0.133485 0.133485 0.133485 0.858184 0.000000
0.000000 0.000000 0.000000 0.000000 0.768577 0.000000
0.179219 0.179219 0.179219 0.179219 0.982166 0.006303
0.000000 0.000000 0.000000 0.000000 0.982166 -0.006303
1 -100 4 5 99 1 0 1 0
-34.6619 -10 1 0.2 1.5 43.2659 0 
-36.497513 -36.497513 -36.497513 -36.497513 0.006923 0.000000
-23.233702 -23.233702 -23.233702 -23.233702 0.366418 0.000000
0.134543 0.134543 0.134543 0.134543 0.605346 0.030380
0.000000 0.000000 0.000000 0.000000 0.605346 -0.030380
0.134543 0.134543 0.134543 0.134543 0.767762 0.000000
0.000000 0.000000 0.000000 0.000000 0.858155 0.000000
0.179413 0.179413 0.179413 0.179413 0.981498 0.004440
0.000000 0.000000 0.000000 0.000000 0.981498 -0.004440
1 -101 0 0 100 1 0 1 0
-34.2013 -10 1 0.2 1.5 43.0804 0 
-36.372208 -36.372208 -36.372208 -36.372208 0.006923 0.000000
-23.084870 -23.084870 -23.084870 -23.084870 0.366409 0.000000
0.135586 0.135586 0.135586 0.135586 0.605081 0.022128
-0.000000 -0.000000 -0.000000 -0.000000 0.605081 -0.022128
0.135586 0.135586 0.135586 0.135586 0.766962 0.000000
0.000000 0.000000 0.000000 0.000000 0.858129 0.000000
0.179600 0.179600 0.179600 0.179600 0.979713 0.000000
0.000000 0.000000 0.000000 0.000000 0.981947 0.000000
1 -102 0 0 101 1 0 1 0
-33.7398 -10 1 0.2 1.5 42.8967 0 
-36.247709 -36.247709 -36.247709 -36.247709 0.006923 0.000000
-22.938231 -22.938231 -22.938231 -22.938231 0.366400 0.000000
0.136612 0.136612 0.136612 0.136612 0.604834 0.007606
-0.000000 -0.000000 -0.000000 -0.000000 0.604834 -0.007606
0.136612 0.136612 0.136612 0.136612 0.766177 0.000000
0.000000 0.000000 0.000000 0.000000 0.858104 0.000000
0.179779 0.179779 0.179779 0.179779 0.975346 0.000000
-0.000000 -0.000000 -0.000000 -0.000000 0.984973 0.000000
1 -103 0 0 102 1 0 1 0
-33.2774 -10 1 0.2 1.5 42.715 0 
-36.123993 -36.123993 -36.123993 -36.123993 0.006923 0.000000
-22.793731 -22.793731 -22.793731 -22.793731 0.366392 0.000000
0.137623 0.137623 0.137623 0.137623 0.585308 0.000000
0.000000 0.000000 0.000000 0.000000 0.623898 0.000000
0.137623 0.137623 0.137623 0.137623 0.765407 0.000000
0.000000 0.000000 0.000000 0.000000 0.858082 0.000000
0.179951 0.179951 0.179951 0.179951 0.972703 0.000000
-0.000000 -0.000000 -0.000000 -0.000000 0.986274 0.000000
1 -104 0 0 103 1 0 1 0
-32.8141 -10 1 0.2 1.5 42.535 0 
-36.001042 -36.001042 -36.001042 -36.001042 0.006924 0.000000
-22.651319 -22.651319 -22.651319 -22.651319 0.366384 0.000000
0.138619 0.138619 0.138619 0.138619 0.576090 0.000000
0.000000 0.000000 0.000000 0.000000 0.632686 0.000000
0.138619 0.138619 0.138619 0.138619 0.764653 0.000000
0.000000 0.000000 0.000000 0.000000 0.858061 0.000000
0.180116 0.180116 0.180116 0.180116 0.970458 0.000000
-0.000000 -0.000000 -0.000000 -0.000000 0.987175 0.000000
1 -105 0 0 104 1 0 1 0
-32.3501 -10 1 0.2 1.5 42.3569 0 
-35.878835 -35.878835 -35.878835 -35.878835 0.006924 0.000000
-22.510944 -22.510944 -22.510944 -22.510944 0.366376 0.000000
0.139600 0.139600 0.139600 0.139600 0.569154 0.000000
0.000000 0.000000 0.000000 0.000000 0.639224 0.000000
0.139600 0.139600 0.139600 0.139600 0.763914 0.000000
0.000000 0.000000 0.000000 0.000000 0.858041 0.000000
0.180274 0.180274 0.180274 0.180274 0.968416 0.000000
-0.000000 -0.000000 -0.000000 -0.000000 0.987871 0.000000
1 -106 0 0 105 1 0 1 0
-31.8852 -10 1 0.2 1.5 42.1805 0 
-35.757353 -35.757353 -35.757353 -35.757353 0.006924 0.000000
-22.372557 -22.372557 -22.372557 -22.372557 0.366369 0.000000
0.140566 0.140566 0.140566 0.140566 0.563355 0.000000
-0.000000 -0.000000 -0.000000 -0.000000 0.644653 0.000000
0.140566 0.140566 0.140566 0.140566 0.763191 0.000000
0.000000 0.000000 0.000000 0.000000 0.966500 0.000000
0.180427 0.180427 0.180427 0.180427 0.858023 0.000000
0.000000 0.000000 0.000000 0.000000 0.988440 0.000000
1 -107 0 0 106 1 0 1 0
-31.4196 -10 1 0.2 1.5 42.0057 0 
-35.636576 -35.636576 -35.636576 -35.636576 0.006924 0.000000
-22.236110 -22.236110 -22.236110 -22.236110 0.366362 0.000000
0.141517 0.141517 0.141517 0.141517 0.558278 0.000000
0.000000 0.000000 0.000000 0.000000 0.649390 0.000000
0.141517 0.141517 0.141517 0.141517 0.762484 0.000000
0.000000 0.000000 0.000000 0.000000 0.964672 0.000000
0.180574 0.180574 0.180574 0.180574 0.858005 0.000000
-0.000000 -0.000000 -0.000000 -0.000000 0.988920 0.000000
1 -108 0 0 107 1 0 1 0
-30.9532 -10 1 0.2 1.5 41.8327 0 
-35.516486 -35.516486 -35.516486 -35.516486 0.006925 0.000000
-22.101554 -22.101554 -22.101554 -22.101554 0.366356 0.000000
0.142453 0.142453 0.142453 0.142453 0.553714 0.000000
-0.000000 -0.000000 -0.000000 -0.000000 0.653641 0.000000
0.142453 0.142453 0.142453 0.142453 0.761793 0.000000
0.000000 0.000000 0.000000 0.000000 0.962909 0.000000
0.180715 0.180715 0.180715 0.180715 0.857988 0.000000
-0.000000 -0.000000 -0.000000 -0.000000 0.989334 0.000000
1 -109 0 0 108 1 0 1 0
-30.4862 -10 1 0.2 1.5 41.6612 0 
-35.397064 -35.397064 -35.397064 -35.397064 0.006925 0.000000
-21.968844 -21.968844 -21.968844 -21.968844 0.366349 0.000000
0.143376 0.143376 0.143376 0.143376 0.549539 0.000000
-0.000000 -0.000000 -0.000000 -0.000000 0.657529 0.000000
0.143376 0.143376 0.143376 0.143376 0.761117 0.000000
0.000000 0.000000 0.000000 0.000000 0.961196 0.000000
0.180851 0.180851 0.180851 0.180851 0.857972 0.000000
-0.000000 -0.000000 -0.000000 -0.000000 0.989698 0.000000
1 -110 0 0 109 1 0 1 0
-30.0185 -10 1 0.2 1.5 41.4913 0 
-35.278291 -35.278291 -35.278291 -35.278291 0.006925 0.000000
-21.837933 -21.837933 -21.837933 -21.837933 0.366344 0.000000
0.144283 0.144283 0.144283 0.144283 0.545677 0.000000
0.000000 0.000000 0.000000 0.000000 0.661131 0.000000
0.144283 0.144283 0.144283 0.144283 0.760458 0.000000
0.000000 0.000000 0.000000 0.000000 0.959524 0.000000
0.180982 0.180982 0.180982 0.180982 0.857955 0.000000
0.000000 0.000000 0.000000 0.000000 0.990022 0.000000
1 -111 0 0 110 1 0 1 0
-29.5501 -10 1 0.2 1.5 41.3229 0 
-35.160150 -35.160150 -35.160150 -35.160150 0.006925 0.000000
-21.708778 -21.708778 -21.708778 -21.708778 0.366338 0.000000
0.145177 0.145177 0.145177 0.145177 0.542070 0.000000
-0.000000 -0.000000 -0.000000 -0.000000 0.664501 0.000000
0.145177 0.145177 0.145177 0.145177 0.759815 0.000000
0.000000 0.000000 0.000000 0.000000 0.957884 0.000000
0.181108 0.181108 0.181108 0.181108 0.857939 0.000000
-0.000000 -0.000000 -0.000000 -0.000000 0.990312 0.000000
1 -112 0 0 111 1 0 1 0
-29.0811 -10 1 0.2 1.5 41.156 0 
-35.042623 -35.042623 -35.042623 -35.042623 0.006925 0.000000
-21.581335 -21.581335 -21.581335 -21.581335 0.366333 0.000000
0.146057 0.146057 0.146057 0.146057 0.538681 0.000000
0.000000 0.000000 0.000000 0.000000 0.667677 0.000000
0.146057 0.146057 0.146057 0.146057 0.759188 0.000000
0.000000 0.000000 0.000000 0.000000 0.956273 0.000000
0.181230 0.181230 0.181230 0.181230 0.857923 0.000000
-0.000000 -0.000000 -0.000000 -0.000000 0.990575 0.000000
1 -113 0 0 112 1 0 1 0
-28.6116 -10 1 0.2 1.5 40.9905 0 
-34.925693 -34.925693 -34.925693 -34.925693 0.006926 0.000000
-21.455561 -21.455561 -21.455561 -21.455561 0.366329 0.000000
0.146924 0.146924 0.146924 0.146924 0.535478 0.000000
-0.000000 -0.000000 -0.000000 -0.000000 0.670688 0.000000
0.146924 0.146924 0.146924 0.146924 0.758578 0.000000
0.000000 0.000000 0.000000 0.000000 0.954685 0.000000
0.181347 0.181347 0.181347 0.181347 0.857906 0.000000
0.000000 0.000000 0.000000 0.000000 0.990815 0.000000
1 -114 0 0 113 1 0 1 0
-28.1414 -10 1 0.2 1.5 40.8264 0 
-34.809343 -34.809343 -34.809343 -34.809343 0.006926 0.000000
-21.331415 -21.331415 -21.331415 -21.331415 0.366324 0.000000
0.147777 0.147777 0.147777 0.147777 0.532439 0.000000
0.000000 0.000000 0.000000 0.000000 0.673557 0.000000
0.147777 0.147777 0.147777 0.147777 0.757985 0.000000
0.000000 0.000000 0.000000 0.000000 0.953117 0.000000
0.181461 0.181461 0.181461 0.181461 0.857889 0.000000
0.000000 0.000000 0.000000 0.000000 0.991035 0.000000
1 -115 0 0 114 1 0 1 0
-27.6707 -10 1 0.2 1.5 40.6637 0 
-34.693558 -34.693558 -34.693558 -34.693558 0.006926 0.000000
-21.208857 -21.208857 -21.208857 -21.208857 0.366321 0.000000
0.148617 0.148617 0.148617 0.148617 0.529545 0.000000
-0.000000 -0.000000 -0.000000 -0.000000 0.676301 0.000000
0.148617 0.148617 0.148617 0.148617 0.757410 0.000000
0.000000 0.000000 0.000000 0.000000 0.951568 0.000000
0.181570 0.181570 0.181570 0.181570 0.857872 0.000000
0.000000 0.000000 0.000000 0.000000 0.991238 0.000000
1 -116 0 0 115 1 0 1 0
-27.1994 -10 1 0.2 1.5 40.5023 0 
-34.578320 -34.578320 -34.578320 -34.578320 0.006926 0.000000
-21.087848 -21.087848 -21.087848 -21.087848 0.366317 0.000000
0.149444 0.149444 0.149444 0.149444 0.526780 0.000000
-0.000000 -0.000000 -0.000000 -0.000000 0.678934 0.000000
0.149444 0.149444 0.149444 0.149444 0.756852 0.000000
0.000000 0.000000 0.000000 0.000000 0.950035 0.000000
0.181676 0.181676 0.181676 0.181676 0.857854 0.000000
0.000000 0.000000 0.000000 0.000000 0.991425 0.000000
1 -117 0 0 116 1 0 1 0
-26.7277 -10 1 0.2 1.5 40.3422 0 
-34.463614 -34.463614 -34.463614 -34.463614 0.006926 0.000000
-20.968349 -20.968349 -20.968349 -20.968349 0.366314 0.000000
0.150258 0.150258 0.150258 0.150258 0.524133 0.000000
0.000000 0.000000 0.000000 0.000000 0.681468 0.000000
0.150258 0.150258 0.150258 0.150258 0.756312 0.000000
0.000000 0.000000 0.000000 0.000000 0.948516 0.000000
0.181778 0.181778 0.181778 0.181778 0.857835 0.000000
0.000000 0.000000 0.000000 0.000000 0.991600 0.000000
1 -118 0 0 117 1 0 1 0
-26.2554 -10 1 0.2 1.5 40.1833 0 
-34.349425 -34.349425 -34.349425 -34.349425 0.006926 0.000000
-20.850323 -20.850323 -20.850323 -20.850323 0.366311 0.000000
0.151059 0.151059 0.151059 0.151059 0.521593 0.000000
0.000000 0.000000 0.000000 0.000000 0.683911 0.000000
0.151059 0.151059 0.151059 0.151059 0.755791 0.000000
0.000000 0.000000 0.000000 0.000000 0.947011 0.000000
0.181876 0.181876 0.181876 0.181876 0.857815 0.000000
0.000000 0.000000 0.000000 0.000000 0.991762 0.000000
1 -119 0 0 118 1 0 1 0
-25.7826 -10 1 0.2 1.5 40.0257 0 
-34.235738 -34.235738 -34.235738 -34.235738 0.006926 0.000000
-20.733734 -20.733734 -20.733734 -20.733734 0.366308 0.000000
0.151847 0.151847 0.151847 0.151847 0.519151 0.000000
-0.000000 -0.000000 -0.000000 -0.000000 0.686271 0.000000
0.151847 0.151847 0.151847 0.151847 0.755289 0.000000
0.000000 0.000000 0.000000 0.000000 0.945517 0.000000
0.181972 0.181972 0.181972 0.181972 0.857794 0.000000
-0.000000 -0.000000 -0.000000 -0.000000 0.991914 0.000000
1 -120 0 0 119 1 0 1 0
-25.3094 -10 1 0.2 1.5 39.8692 0 
-34.122538 -34.122538 -34.122538 -34.122538 0.006927 0.000000
-20.618546 -20.618546 -20.618546 -20.618546 0.366306 0.000000
0.152624 0.152624 0.152624 0.152624 0.516800 0.000000
-0.000000 -0.000000 -0.000000 -0.000000 0.688555 0.000000
0.152624 0.152624 0.152624 0.152624 0.754807 0.000000
0.000000 0.000000 0.000000 0.000000 0.944034 0.000000
0.182064 0.182064 0.182064 0.182064 0.857772 0.000000
0.000000 0.000000 0.000000 0.000000 0.992057 0.000000
1 -121 0 0 120 1 0 1 0
-24.8358 -10 1 0.2 1.5 39.7139 0 
-34.009812 -34.009812 -34.009812 -34.009812 0.006927 0.000000
-20.504725 -20.504725 -20.504725 -20.504725 0.366304 0.000000
0.153388 0.153388 0.153388 0.153388 0.514532 0.000000
-0.000000 -0.000000 -0.000000 -0.000000 0.690767 0.000000
0.153388 0.153388 0.153388 0.153388 0.754345 0.000000
0.000000 0.000000 0.000000 0.000000 0.942561 0.000000
0.182153 0.182153 0.182153 0.182153 0.857748 0.000000
0.000000 0.000000 0.000000 0.000000 0.992191 0.000000
1 -122 0 0 121 1 0 1 0
-24.3617 -10 1 0.2 1.5 39.5597 0 
-33.897544 -33.897544 -33.897544 -33.897544 0.006927 0.000000
-20.392238 -20.392238 -20.392238 -20.392238 0.366303 0.000000
0.154141 0.154141 0.154141 0.154141 0.512342 0.000000
-0.000000 -0.000000 -0.000000 -0.000000 0.692913 0.000000
0.154141 0.154141 0.154141 0.154141 0.753905 0.000000
0.000000 0.000000 0.000000 0.000000 0.941098 0.000000
0.182239 0.182239 0.182239 0.182239 0.857723 0.000000
-0.000000 -0.000000 -0.000000 -0.000000 0.992318 0.000000
1 -123 0 0 122 1 0 1 0
-23.8873 -10 1 0.2 1.5 39.4066 0 
-33.785723 -33.785723 -33.785723 -33.785723 0.006927 0.000000
-20.281051 -20.281051 -20.281051 -20.281051 0.366302 0.000000
0.154881 0.154881 0.154881 0.154881 0.510224 0.000000
0.000000 0.000000 0.000000 0.000000 0.694996 0.000000
0.154881 0.154881 0.154881 0.154881 0.753487 0.000000
0.000000 0.000000 0.000000 0.000000 0.939643 0.000000
0.182323 0.182323 0.182323 0.182323 0.857697 0.000000
0.000000 0.000000 0.000000 0.000000 0.992437 0.000000
1 -124 0 0 123 1 0 1 0
-23.4124 -10 1 0.2 1.5 39.2545 0 
-33.674334 -33.674334 -33.674334 -33.674334 0.006927 0.000000
-20.171134 -20.171134 -20.171134 -20.171134 0.366301 0.000000
0.155610 0.155610 0.155610 0.155610 0.508175 0.000000
0.000000 0.000000 0.000000 0.000000 0.697017 0.000000
0.155610 0.155610 0.155610 0.155610 0.753093 0.000000
0.000000 0.000000 0.000000 0.000000 0.938197 0.000000
0.182404 0.182404 0.182404 0.182404 0.857669 0.000000
-0.000000 -0.000000 -0.000000 -0.000000 0.992551 0.000000
1 -125 0 0 124 1 0 1 0
-22.9371 -10 1 0.2 1.5 39.1035 0 
-33.563365 -33.563365 -33.563365 -33.563365 0.006927 0.000000
-20.062454 -20.062454 -20.062454 -20.062454 0.366301 0.000000
0.156328 0.156328 0.156328 0.156328 0.506191 0.000000
-0.000000 -0.000000 -0.000000 -0.000000 0.698981 0.000000
0.156328 0.156328 0.156328 0.156328 0.752724 0.000000
0.000000 0.000000 0.000000 0.000000 0.936758 0.000000
0.182483 0.182483 0.182483 0.182483 0.857639 0.000000
0.000000 0.000000 0.000000 0.000000 0.992658 0.000000
1 -126 0 0 125 1 0 1 0
-22.4615 -10 1 0.2 1.5 38.9535 0 
-33.452803 -33.452803 -33.452803 -33.452803 0.006927 0.000000
-19.954984 -19.954984 -19.954984 -19.954984 0.366301 0.000000
0.157034 0.157034 0.157034 0.157034 0.504266 0.000000
0.000000 0.000000 0.000000 0.000000 0.700888 0.000000
0.157034 0.157034 0.157034 0.157034 0.752381 0.000000
0.000000 0.000000 0.000000 0.000000 0.935327 0.000000
0.182559 0.182559 0.182559 0.182559 0.857608 0.000000
0.000000 0.000000 0.000000 0.000000 0.992760 0.000000
1 -127 0 0 126 1 0 1 0
-21.9855 -10 1 0.2 1.5 38.8044 0 
-33.342636 -33.342636 -33.342636 -33.342636 0.006927 0.000000
-19.848692 -19.848692 -19.848692 -19.848692 0.366301 0.000000
0.157730 0.157730 0.157730 0.157730 0.502399 0.000000
0.000000 0.000000 0.000000 0.000000 0.702739 0.000000
0.157730 0.157730 0.157730 0.157730 0.752066 0.000000
0.000000 0.000000 0.000000 0.000000 0.933902 0.000000
0.182633 0.182633 0.182633 0.182633 0.857574 0.000000
0.000000 0.000000 0.000000 0.000000 0.992857 0.000000
1 -128 0 0 127 1 0 1 0
-21.5091 -10 1 0.2 1.5 38.6564 0 
-33.232852 -33.232852 -33.232852 -33.232852 0.006928 0.000000
-19.743551 -19.743551 -19.743551 -19.743551 0.366301 0.000000
0.158414 0.158414 0.158414 0.158414 0.500587 0.000000
0.000000 0.000000 0.000000 0.000000 0.704536 0.000000
0.158414 0.158414 0.158414 0.158414 0.751782 0.000000
0.000000 0.000000 0.000000 0.000000 0.932485 0.000000
0.182704 0.182704 0.182704 0.182704 0.857538 0.000000
-0.000000 -0.000000 -0.000000 -0.000000 0.992949 0.000000
1 -129 0 0 128 1 0 1 0
-21.0325 -10 1 0.2 1.5 38.5092 0 
-33.123441 -33.123441 -33.123441 -33.123441 0.006928 0.000000
-19.639533 -19.639533 -19.639533 -19.639533 0.366302 0.000000
0.159088 0.159088 0.159088 0.159088 0.498825 0.000000
0.000000 0.000000 0.000000 0.000000 0.706277 0.000000
0.159088 0.159088 0.159088 0.159088 0.751529 0.000000
0.000000 0.000000 0.000000 0.000000 0.931073 0.000000
0.182774 0.182774 0.182774 0.182774 0.857500 0.000000
0.000000 0.000000 0.000000 0.000000 0.993037 0.000000
1 -130 0 0 129 1 0 1 0
-20.5555 -10 1 0.2 1.5 38.3629 0 
-33.014389 -33.014389 -33.014389 -33.014389 0.006928 0.000000
-19.536612 -19.536612 -19.536612 -19.536612 0.366303 0.000000
0.159751 0.159751 0.159751 0.159751 0.497113 0.000000
0.000000 0.000000 0.000000 0.000000 0.707963 0.000000
0.159751 0.159751 0.159751 0.159751 0.751312 0.000000
0.000000 0.000000 0.000000 0.000000 0.929667 0.000000
0.182841 0.182841 0.182841 0.182841 0.857459 0.000000
-0.000000 -0.000000 -0.000000 -0.000000 0.993121 0.000000
1 -131 0 0 130 1 0 1 0
-20.0782 -10 1 0.2 1.5 38.2175 0 
-32.905687 -32.905687 -32.905687 -32.905687 0.006928 0.000000
-19.434760 -19.434760 -19.434760 -19.434760 0.366305 0.000000
0.160403 0.160403 0.160403 0.160403 0.495448 0.000000
-0.000000 -0.000000 -0.000000 -0.000000 0.709593 0.000000
0.160403 0.160403 0.160403 0.160403 0.751132 0.000000
0.000000 0.000000 0.000000 0.000000 0.928268 0.000000
0.182907 0.182907 0.182907 0.182907 0.857415 0.000000
0.000000 0.000000 0.000000 0.000000 0.993201 0.000000
1 -132 0 0 131 1 0 1 0
-19.6006 -10 1 0.2 1.5 38.073 0 
-32.797324 -32.797324 -32.797324 -32.797324 0.006928 0.000000
-19.333953 -19.333953 -19.333953 -19.333953 0.366306 0.000000
0.161046 0.161046 0.161046 0.161046 0.493827 0.000000
-0.000000 -0.000000 -0.000000 -0.000000 0.711165 0.000000
0.161046 0.161046 0.161046 0.161046 0.750993 0.000000
0.000000 0.000000 0.000000 0.000000 0.926873 0.000000
0.182970 0.182970 0.182970 0.182970 0.857369 0.000000
0.000000 0.000000 0.000000 0.000000 0.993279 0.000000
1 -133 0 0 132 1 0 1 0
-19.1227 -10 1 0.2 1.5 37.9293 0 
-32.689289 -32.689289 -32.689289 -32.689289 0.006928 0.000000
-19.234166 -19.234166 -19.234166 -19.234166 0.366308 0.000000
0.161678 0.161678 0.161678 0.161678 0.492249 0.000000
0.000000 0.000000 0.000000 0.000000 0.712678 0.000000
0.161678 0.161678 0.161678 0.161678 0.750899 0.000000
0.000000 0.000000 0.000000 0.000000 0.925485 0.000000
0.183032 0.183032 0.183032 0.183032 0.857319 0.000000
-0.000000 -0.000000 -0.000000 -0.000000 0.993352 0.000000
1 -134 0 0 133 1 0 1 0
-18.6446 -10 1 0.2 1.5 37.7863 0 
-32.581572 -32.581572 -32.581572 -32.581572 0.006928 0.000000
-19.135375 -19.135375 -19.135375 -19.135375 0.366311 0.000000
0.162300 0.162300 0.162300 0.162300 0.490711 0.000000
-0.000000 -0.000000 -0.000000 -0.000000 0.714128 0.000000
0.162300 0.162300 0.162300 0.162300 0.750852 0.000000
0.000000 0.000000 0.000000 0.000000 0.924101 0.000000
0.183092 0.183092 0.183092 0.183092 0.857266 0.000000
-0.000000 -0.000000 -0.000000 -0.000000 0.993423 0.000000
1 -135 0 0 134 1 0 1 0
-18.1661 -10 1 0.2 1.5 37.6442 0 
-32.474164 -32.474164 -32.474164 -32.474164 0.006928 0.000000
-19.037556 -19.037556 -19.037556 -19.037556 0.366313 0.000000
0.162913 0.162913 0.162913 0.162913 0.489213 0.000000
-0.000000 -0.000000 -0.000000 -0.000000 0.715515 0.000000
0.162913 0.162913 0.162913 0.162913 0.750858 0.000000
0.000000 0.000000 0.000000 0.000000 0.922722 0.000000
0.183151 0.183151 0.183151 0.183151 0.857210 0.000000
-0.000000 -0.000000 -0.000000 -0.000000 0.993491 0.000000
1 -136 0 0 135 1 0 1 0
-17.6874 -10 1 0.2 1.5 37.5028 0 
-32.367055 -32.367055 -32.367055 -32.367055 0.006928 0.000000
-18.940687 -18.940687 -18.940687 -18.940687 0.366316 0.000000
0.163516 0.163516 0.163516 0.163516 0.487753 0.000000
0.000000 0.000000 0.000000 0.000000 0.716833 0.000000
0.163516 0.163516 0.163516 0.163516 0.750920 0.000000
0.000000 0.000000 0.000000 0.000000 0.921348 0.000000
0.183208 0.183208 0.183208 0.183208 0.857150 0.000000
-0.000000 -0.000000 -0.000000 -0.000000 0.993557 0.000000
1 -137 0 0 136 1 0 1 0
-17.2085 -10 1 0.2 1.5 37.3622 0 
-32.260235 -32.260235 -32.260235 -32.260235 0.006928 0.000000
-18.844745 -18.844745 -18.844745 -18.844745 0.366320 0.000000
0.164109 0.164109 0.164109 0.164109 0.486328 0.000000
-0.000000 -0.000000 -0.000000 -0.000000 0.718081 0.000000
0.164109 0.164109 0.164109 0.164109 0.751044 0.000000
0.000000 0.000000 0.000000 0.000000 0.919979 0.000000
0.183263 0.183263 0.183263 0.183263 0.857086 0.000000
0.000000 0.000000 0.000000 0.000000 0.993619 0.000000
1 -138 0 0 137 1 0 1 0
-16.7293 -10 1 0.2 1.5 37.2223 0 
-32.153695 -32.153695 -32.153695 -32.153695 0.006928 0.000000
-18.749708 -18.749708 -18.749708 -18.749708 0.366323 0.000000
0.164693 0.164693 0.164693 0.164693 0.484939 0.000000
-0.000000 -0.000000 -0.000000 -0.000000 0.719255 0.000000
0.164693 0.164693 0.164693 0.164693 0.751232 0.000000
0.000000 0.000000 0.000000 0.000000 0.918615 0.000000
0.183317 0.183317 0.183317 0.183317 0.857017 0.000000
0.000000 0.000000 0.000000 0.000000 0.993680 0.000000
1 -139 0 0 138 1 0 1 0
-16.2499 -10 1 0.2 1.5 37.0831 0 
-32.047427 -32.047427 -32.047427 -32.047427 0.006929 0.000000
-18.655557 -18.655557 -18.655557 -18.655557 0.366327 0.000000
0.165268 0.165268 0.165268 0.165268 0.483583 0.000000
-0.000000 -0.000000 -0.000000 -0.000000 0.720351 0.000000
0.165268 0.165268 0.165268 0.165268 0.751491 0.000000
0.000000 0.000000 0.000000 0.000000 0.917255 0.000000
0.183369 0.183369 0.183369 0.183369 0.856944 0.000000
0.000000 0.000000 0.000000 0.000000 0.993738 0.000000
1 -140 0 0 139 1 0 1 0
-15.7703 -10 1 0.2 1.5 36.9446 0 
-31.941422 -31.941422 -31.941422 -31.941422 0.006929 0.000000
-18.562269 -18.562269 -18.562269 -18.562269 0.366331 0.000000
0.165834 0.165834 0.165834 0.165834 0.482259 0.000000
0.000000 0.000000 0.000000 0.000000 0.721368 0.000000
0.165834 0.165834 0.165834 0.165834 0.751823 0.000000
0.000000 0.000000 0.000000 0.000000 0.915899 0.000000
0.183420 0.183420 0.183420 0.183420 0.856866 0.000000
0.000000 0.000000 0.000000 0.000000 0.993795 0.000000
1 -141 0 0 140 1 0 1 0
-15.2904 -10 1 0.2 1.5 36.8067 0 
-31.835671 -31.835671 -31.835671 -31.835671 0.006929 0.000000
-18.469827 -18.469827 -18.469827 -18.469827 0.366335 0.000000
0.166391 0.166391 0.166391 0.166391 0.480967 0.000000
-0.000000 -0.000000 -0.000000 -0.000000 0.722302 0.000000
0.166391 0.166391 0.166391 0.166391 0.752232 0.000000
0.000000 0.000000 0.000000 0.000000 0.914548 0.000000
0.183470 0.183470 0.183470 0.183470 0.856782 0.000000
0.000000 0.000000 0.000000 0.000000 0.993849 0.000000
1 -142 0 0 141 1 0 1 0
-14.8103 -10 1 0.2 1.5 36.6695 0 
-31.730167 -31.730167 -31.730167 -31.730167 0.006929 0.000000
-18.378209 -18.378209 -18.378209 -18.378209 0.366340 0.000000
0.166939 0.166939 0.166939 0.166939 0.479704 0.000000
0.000000 0.000000 0.000000 0.000000 0.723153 0.000000
0.166939 0.166939 0.166939 0.166939 0.752720 0.000000
0.000000 0.000000 0.000000 0.000000 0.913201 0.000000
0.183518 0.183518 0.183518 0.183518 0.856693 0.000000
-0.000000 -0.000000 -0.000000 -0.000000 0.993901 0.000000
1 -143 0 0 142 1 0 1 0
-14.33 -10 1 0.2 1.5 36.5329 0 
-31.624901 -31.624901 -31.624901 -31.624901 0.006929 0.000000
-18.287397 -18.287397 -18.287397 -18.287397 0.366345 0.000000
0.167478 0.167478 0.167478 0.167478 0.478471 0.000000
0.000000 0.000000 0.000000 0.000000 0.723920 0.000000
0.167478 0.167478 0.167478 0.167478 0.753289 0.000000
0.000000 0.000000 0.000000 0.000000 0.911858 0.000000
0.183566 0.183566 0.183566 0.183566 0.856597 0.000000
0.000000 0.000000 0.000000 0.000000 0.993952 0.000000
1 -144 0 0 143 1 0 1 0
-13.8495 -10 1 0.2 1.5 36.3969 0 
-31.519866 -31.519866 -31.519866 -31.519866 0.006929 0.000000
-18.197373 -18.197373 -18.197373 -18.197373 0.366350 0.000000
0.168009 0.168009 0.168009 0.168009 0.477265 0.000000
-0.000000 -0.000000 -0.000000 -0.000000 0.724604 0.000000
0.168009 0.168009 0.168009 0.168009 0.753939 0.000000
0.000000 0.000000 0.000000 0.000000 0.910519 0.000000
0.183612 0.183612 0.183612 0.183612 0.856494 0.000000
0.000000 0.000000 0.000000 0.000000 0.994001 0.000000
1 -145 0 0 144 1 0 1 0
-13.3689 -10 1 0.2 1.5 36.2616 0 
-31.415053 -31.415053 -31.415053 -31.415053 0.006929 0.000000
-18.108118 -18.108118 -18.108118 -18.108118 0.366355 0.000000
0.168531 0.168531 0.168531 0.168531 0.476087 0.000000
-0.000000 -0.000000 -0.000000 -0.000000 0.725207 0.000000
0.168531 0.168531 0.168531 0.168531 0.754668 0.000000
0.000000 0.000000 0.000000 0.000000 0.909185 0.000000
0.183657 0.183657 0.183657 0.183657 0.856385 0.000000
0.000000 0.000000 0.000000 0.000000 0.994048 0.000000
1 -146 0 0 145 1 0 1 0
-12.888 -10 1 0.2 1.5 36.1268 0 
-31.310457 -31.310457 -31.310457 -31.310457 0.006929 0.000000
-18.019616 -18.019616 -18.019616 -18.019616 0.366361 0.000000
0.169045 0.169045 0.169045 0.169045 0.474935 0.000000
-0.000000 -0.000000 -0.000000 -0.000000 0.725732 0.000000
0.169045 0.169045 0.169045 0.169045 0.755476 0.000000
0.000000 0.000000 0.000000 0.000000 0.907855 0.000000
0.183700 0.183700 0.183700 0.183700 0.856267 0.000000
0.000000 0.000000 0.000000 0.000000 0.994094 0.000000
1 -147 0 0 146 1 0 1 0
-12.407 -10 1 0.2 1.5 35.9925 0 
-31.206069 -31.206069 -31.206069 -31.206069 0.006929 0.000000
-17.931850 -17.931850 -17.931850 -17.931850 0.366366 0.000000
0.169551 0.169551 0.169551 0.169551 0.473809 0.000000
0.000000 0.000000 0.000000 0.000000 0.726182 0.000000
0.169551 0.169551 0.169551 0.169551 0.756358 0.000000
0.000000 0.000000 0.000000 0.000000 0.906530 0.000000
0.183743 0.183743 0.183743 0.183743 0.856140 0.000000
0.000000 0.000000 0.000000 0.000000 0.994138 0.000000
1 -148 0 0 147 1 0 1 0
-11.9258 -10 1 0.2 1.5 35.8588 0 
-31.101883 -31.101883 -31.101883 -31.101883 0.006929 0.000000
-17.844802 -17.844802 -17.844802 -17.844802 0.366372 0.000000
0.170049 0.170049 0.170049 0.170049 0.472708 0.000000
-0.000000 -0.000000 -0.000000 -0.000000 0.726564 0.000000
0.170049 0.170049 0.170049 0.170049 0.757311 0.000000
0.000000 0.000000 0.000000 0.000000 0.905209 0.000000
0.183785 0.183785 0.183785 0.183785 0.856004 0.000000
-0.000000 -0.000000 -0.000000 -0.000000 0.994182 0.000000
1 -149 0 0 148 1 0 1 0
-11.4444 -10 1 0.2 1.5 35.7257 0 
-30.997892 -30.997892 -30.997892 -30.997892 0.006929 0.000000
-17.758457 -17.758457 -17.758457 -17.758457 0.366379 0.000000
0.170539 0.170539 0.170539 0.170539 0.471630 0.000000
-0.000000 -0.000000 -0.000000 -0.000000 0.726881 0.000000
0.170539 0.170539 0.170539 0.170539 0.758331 0.000000
0.000000 0.000000 0.000000 0.000000 0.903893 0.000000
0.183825 0.183825 0.183825 0.183825 0.855858 0.000000
0.000000 0.000000 0.000000 0.000000 0.994223 0.000000
1 -150 4 6 149 1 0 1 0
-10.9628 -10 1 0.2 1.5 35.593 0 
-30.894089 -30.894089 -30.894089 -30.894089 0.006929 0.000000
-17.672798 -17.672798 -17.672798 -17.672798 0.366385 0.000000
0.171022 0.171022 0.171022 0.171022 0.470576 0.000000
0.000000 0.000000 0.000000 0.000000 0.727139 0.000000
0.171022 0.171022 0.171022 0.171022 0.759414 0.000000
0.000000 0.000000 0.000000 0.000000 0.902582 0.000000
0.183865 0.183865 0.183865 0.183865 0.855700 0.000000
0.000000 0.000000 0.000000 0.000000 0.994264 0.000000
1 -151 0 0 150 1 0 1 0
-10.4811 -10 1 0.2 1.5 35.4609 0 
-30.790468 -30.790468 -30.790468 -30.790468 0.006929 0.000000
-17.587812 -17.587812 -17.587812 -17.587812 0.366392 0.000000
0.171496 0.171496 0.171496 0.171496 0.469544 0.000000
-0.000000 -0.000000 -0.000000 -0.000000 0.727345 0.000000
0.171496 0.171496 0.171496 0.171496 0.760554 0.000000
0.000000 0.000000 0.000000 0.000000 0.901276 0.000000
0.183904 0.183904 0.183904 0.183904 0.855530 0.000000
0.000000 0.000000 0.000000 0.000000 0.994303 0.000000
1 -152 0 0 151 1 0 1 0
-9.99926 -10 1 0.2 1.5 35.3293 0 
-30.687022 -30.687022 -30.687022 -30.687022 0.006929 0.000000
-17.503482 -17.503482 -17.503482 -17.503482 0.366399 0.000000
0.171963 0.171963 0.171963 0.171963 0.468535 0.000000
0.000000 0.000000 0.000000 0.000000 0.727503 0.000000
0.171963 0.171963 0.171963 0.171963 0.761748 0.000000
0.000000 0.000000 0.000000 0.000000 0.899976 0.000000
0.183941 0.183941 0.183941 0.183941 0.855346 0.000000
0.000000 0.000000 0.000000 0.000000 0.994341 0.000000
1 -153 0 0 152 1 0 1 0
-9.51725 -10 1 0.2 1.5 35.1981 0 
-30.583746 -30.583746 -30.583746 -30.583746 0.006929 0.000000
-17.419795 -17.419795 -17.419795 -17.419795 0.366406 0.000000
0.172423 0.172423 0.172423 0.172423 0.467546 0.000000
0.000000 0.000000 0.000000 0.000000 0.727618 0.000000
0.172423 0.172423 0.172423 0.172423 0.762992 0.000000
0.000000 0.000000 0.000000 0.000000 0.898681 0.000000
0.183978 0.183978 0.183978 0.183978 0.855147 0.000000
-0.000000 -0.000000 -0.000000 -0.000000 0.994378 0.000000
1 -154 0 0 153 1 0 1 0
-9.0351 -10 1 0.2 1.5 35.0674 0 
-30.480634 -30.480634 -30.480634 -30.480634 0.006929 0.000000
-17.336735 -17.336735 -17.336735 -17.336735 0.366414 0.000000
0.172875 0.172875 0.172875 0.172875 0.466579 0.000000
-0.000000 -0.000000 -0.000000 -0.000000 0.727696 0.000000
0.172875 0.172875 0.172875 0.172875 0.764281 0.000000
0.000000 0.000000 0.000000 0.000000 0.897393 0.000000
0.184015 0.184015 0.184015 0.184015 0.854932 0.000000
-0.000000 -0.000000 -0.000000 -0.000000 0.994414 0.000000
1 -155 0 0 154 1 0 1 0
-8.55281 -10 1 0.2 1.5 34.9372 0 
-30.377680 -30.377680 -30.377680 -30.377680 0.006930 0.000000
-17.254290 -17.254290 -17.254290 -17.254290 0.366421 0.000000
0.173320 0.173320 0.173320 0.173320 0.465631 0.000000
0.000000 0.000000 0.000000 0.000000 0.727741 0.000000
0.173320 0.173320 0.173320 0.173320 0.765614 0.000000
0.000000 0.000000 0.000000 0.000000 0.896112 0.000000
0.184050 0.184050 0.184050 0.184050 0.854698 0.000000
0.000000 0.000000 0.000000 0.000000 0.994449 0.000000
1 -156 0 0 155 1 0 1 0
-8.07039 -10 1 0.2 1.5 34.8074 0 
-30.274878 -30.274878 -30.274878 -30.274878 0.006930 0.000000
-17.172445 -17.172445 -17.172445 -17.172445 0.366429 0.000000
0.173758 0.173758 0.173758 0.173758 0.464704 0.000000
-0.000000 -0.000000 -0.000000 -0.000000 0.727756 0.000000
0.173758 0.173758 0.173758 0.173758 0.894839 0.000000
0.000000 0.000000 0.000000 0.000000 0.766988 0.000000
0.184084 0.184084 0.184084 0.184084 0.854444 0.000000
-0.000000 -0.000000 -0.000000 -0.000000 0.994483 0.000000
1 -157 0 0 156 1 0 1 0
-7.58783 -10 1 0.2 1.5 34.678 0 
-30.172222 -30.172222 -30.172222 -30.172222 0.006930 0.000000
-17.091188 -17.091188 -17.091188 -17.091188 0.366437 0.000000
0.174189 0.174189 0.174189 0.174189 0.463795 0.000000
-0.000000 -0.000000 -0.000000 -0.000000 0.727746 0.000000
0.174189 0.174189 0.174189 0.174189 0.893574 0.000000
0.000000 0.000000 0.000000 0.000000 0.854167 0.000000
0.184118 0.184118 0.184118 0.184118 0.768400 0.000000
-0.000000 -0.000000 -0.000000 -0.000000 0.994516 0.000000
1 -158 0 0 157 1 0 1 0
-7.10515 -10 1 0.2 1.5 34.5491 0 
-30.069709 -30.069709 -30.069709 -30.069709 0.006930 0.000000
-17.010505 -17.010505 -17.010505 -17.010505 0.366445 0.000000
0.174613 0.174613 0.174613 0.174613 0.462905 0.000000
0.000000 0.000000 0.000000 0.000000 0.727714 0.000000
0.174613 0.174613 0.174613 0.174613 0.892319 0.000000
0.000000 0.000000 0.000000 0.000000 0.853865 0.000000
0.184151 0.184151 0.184151 0.184151 0.769850 0.000000
0.000000 0.000000 0.000000 0.000000 0.994548 0.000000
1 -159 0 0 158 1 0 1 0
-6.62235 -10 1 0.2 1.5 34.4205 0 
-29.967331 -29.967331 -29.967331 -29.967331 0.006930 0.000000
-16.930385 -16.930385 -16.930385 -16.930385 0.366454 0.000000
0.175030 0.175030 0.175030 0.175030 0.462033 0.000000
0.000000 0.000000 0.000000 0.000000 0.727662 0.000000
0.175030 0.175030 0.175030 0.175030 0.891074 0.000000
0.000000 0.000000 0.000000 0.000000 0.853535 0.000000
0.184183 0.184183 0.184183 0.184183 0.771336 0.000000
-0.000000 -0.000000 -0.000000 -0.000000 0.994580 0.000000
1 -160 0 0 159 1 0 1 0
-6.13942 -10 1 0.2 1.5 34.2924 0 
-29.865085 -29.865085 -29.865085 -29.865085 0.006930 0.000000
-16.850814 -16.850814 -16.850814 -16.850814 0.366462 0.000000
0.175441 0.175441 0.175441 0.175441 0.461179 0.000000
0.000000 0.000000 0.000000 0.000000 0.727594 0.000000
0.175441 0.175441 0.175441 0.175441 0.889842 0.000000
0.000000 0.000000 0.000000 0.000000 0.853173 0.000000
0.184215 0.184215 0.184215 0.184215 0.772857 0.000000
-0.000000 -0.000000 -0.000000 -0.000000 0.994610 0.000000
1 -161 0 0 160 1 0 1 0
-5.65638 -10 1 0.2 1.5 34.1646 0 
-29.762965 -29.762965 -29.762965 -29.762965 0.006930 0.000000
-16.771782 -16.771782 -16.771782 -16.771782 0.366471 0.000000
0.175845 0.175845 0.175845 0.175845 0.460342 0.000000
-0.000000 -0.000000 -0.000000 -0.000000 0.727511 0.000000
0.175845 0.175845 0.175845 0.175845 0.888622 0.000000
0.000000 0.000000 0.000000 0.000000 0.852776 0.000000
0.184246 0.184246 0.184246 0.184246 0.774415 0.000000
-0.000000 -0.000000 -0.000000 -0.000000 0.994640 0.000000
1 -162 0 0 161 1 0 1 0
-5.17324 -10 1 0.2 1.5 34.0373 0 
-29.660967 -29.660967 -29.660967 -29.660967 0.006930 0.000000
-16.693276 -16.693276 -16.693276 -16.693276 0.366480 0.000000
0.176243 0.176243 0.176243 0.176243 0.459522 0.000000
0.000000 0.000000 0.000000 0.000000 0.727415 0.000000
0.176243 0.176243 0.176243 0.176243 0.887418 0.000000
0.000000 0.000000 0.000000 0.000000 0.852340 0.000000
0.184276 0.184276 0.184276 0.184276 0.776010 0.000000
0.000000 0.000000 0.000000 0.000000 0.994669 0.000000
1 -163 0 0 162 1 0 1 0
-4.68998 -10 1 0.2 1.5 33.9102 0 
-29.559086 -29.559086 -29.559086 -29.559086 0.006930 0.000000
-16.615285 -16.615285 -16.615285 -16.615285 0.366489 0.000000
0.176634 0.176634 0.176634 0.176634 0.458718 0.000000
-0.000000 -0.000000 -0.000000 -0.000000 0.727308 0.000000
0.176634 0.176634 0.176634 0.176634 0.886231 0.000000
0.000000 0.000000 0.000000 0.000000 0.851858 0.000000
0.184306 0.184306 0.184306 0.184306 0.777644 0.000000
-0.000000 -0.000000 -0.000000 -0.000000 0.994697 0.000000
1 -164 0 0 163 1 0 1 0
-4.20662 -10 1 0.2 1.5 33.7836 0 
-29.457317 -29.457317 -29.457317 -29.457317 0.006930 0.000000
-16.537798 -16.537798 -16.537798 -16.537798 0.366498 0.000000
0.177018 0.177018 0.177018 0.177018 0.457930 0.000000
0.000000 0.000000 0.000000 0.000000 0.727192 0.000000
0.177018 0.177018 0.177018 0.177018 0.885063 0.000000
0.000000 0.000000 0.000000 0.000000 0.851326 0.000000
0.184335 0.184335 0.184335 0.184335 0.779318 0.000000
0.000000 0.000000 0.000000 0.000000 0.994725 0.000000
1 -165 0 0 164 1 0 1 0
-3.72315 -10 1 0.2 1.5 33.6572 0 
-29.355656 -29.355656 -29.355656 -29.355656 0.006930 0.000000
-16.460804 -16.460804 -16.460804 -16.460804 0.366508 0.000000
0.177397 0.177397 0.177397 0.177397 0.457158 0.000000
0.000000 0.000000 0.000000 0.000000 0.727067 0.000000
0.177397 0.177397 0.177397 0.177397 0.883916 0.000000
0.000000 0.000000 0.000000 0.000000 0.850738 0.000000
0.184363 0.184363 0.184363 0.184363 0.781036 0.000000
0.000000 0.000000 0.000000 0.000000 0.994752 0.000000
1 -166 0 0 165 1 0 1 0
-3.23959 -10 1 0.2 1.5 33.5312 0 
-29.254100 -29.254100 -29.254100 -29.254100 0.006930 0.000000
-16.384293 -16.384293 -16.384293 -16.384293 0.456401 0.000000
0.177770 0.177770 0.177770 0.177770 0.366517 0.000000
0.000000 0.000000 0.000000 0.000000 0.726936 0.000000
0.177770 0.177770 0.177770 0.177770 0.882793 0.000000
0.000000 0.000000 0.000000 0.000000 0.850085 0.000000
0.184391 0.184391 0.184391 0.184391 0.782801 0.000000
0.000000 0.000000 0.000000 0.000000 0.994778 0.000000
1 -167 0 0 166 1 0 1 0
-2.75593 -10 1 0.2 1.5 33.4056 0 
-29.152642 -29.152642 -29.152642 -29.152642 0.006930 0.000000
-16.308254 -16.308254 -16.308254 -16.308254 0.455659 0.000000
0.178136 0.178136 0.178136 0.178136 0.366527 0.000000
0.000000 0.000000 0.000000 0.000000 0.726798 0.000000
0.178136 0.178136 0.178136 0.178136 0.881697 0.000000
0.000000 0.000000 0.000000 0.000000 0.849358 0.000000
0.184418 0.184418 0.184418 0.184418 0.784619 0.000000
-0.000000 -0.000000 -0.000000 -0.000000 0.994803 0.000000
1 -168 0 0 167 1 0 1 0
-2.27218 -10 1 0.2 1.5 33.2802 0 
-29.051280 -29.051280 -29.051280 -29.051280 0.006930 0.000000
-16.232677 -16.232677 -16.232677 -16.232677 0.454931 0.000000
0.178497 0.178497 0.178497 0.178497 0.366537 0.000000
-0.000000 -0.000000 -0.000000 -0.000000 0.726656 0.000000
0.178497 0.178497 0.178497 0.178497 0.880631 0.000000
0.000000 0.000000 0.000000 0.000000 0.848548 0.000000
0.184445 0.184445 0.184445 0.184445 0.786497 0.000000
0.000000 0.000000 0.000000 0.000000 0.994828 0.000000
1 -169 0 0 168 1 0 1 0
-1.78834 -10 1 0.2 1.5 33.1552 0 
-28.950010 -28.950010 -28.950010 -28.950010 0.006930 0.000000
-16.157553 -16.157553 -16.157553 -16.157553 0.454218 0.000000
0.178851 0.178851 0.178851 0.178851 0.366547 0.000000
-0.000000 -0.000000 -0.000000 -0.000000 0.726510 0.000000
0.178851 0.178851 0.178851 0.178851 0.879597 0.000000
0.000000 0.000000 0.000000 0.000000 0.847643 0.000000
0.184471 0.184471 0.184471 0.184471 0.788443 0.000000
0.000000 0.000000 0.000000 0.000000 0.994853 0.000000
1 -170 0 0 169 1 0 1 0
-1.30442 -10 1 0.2 1.5 33.0305 0 
-28.848828 -28.848828 -28.848828 -28.848828 0.006930 0.000000
-16.082872 -16.082872 -16.082872 -16.082872 0.453518 0.000000
0.179201 0.179201 0.179201 0.179201 0.366557 0.000000
-0.000000 -0.000000 -0.000000 -0.000000 0.726360 0.000000
0.179201 0.179201 0.179201 0.179201 0.878598 0.000000
0.000000 0.000000 0.000000 0.000000 0.846627 0.000000
0.184497 0.184497 0.184497 0.184497 0.994877 0.000000
0.000000 0.000000 0.000000 0.000000 0.790467 0.000000
1 -171 0 0 170 1 0 1 0
-0.820406 -10 1 0.2 1.5 32.906 0 
-28.747729 -28.747729 -28.747729 -28.747729 0.006930 0.000000
-16.008623 -16.008623 -16.008623 -16.008623 0.452832 0.000000
0.179544 0.179544 0.179544 0.179544 0.366567 0.000000
0.000000 0.000000 0.000000 0.000000 0.726207 0.000000
0.179544 0.179544 0.179544 0.179544 0.877637 0.000000
0.000000 0.000000 0.000000 0.000000 0.845482 0.000000
0.184522 0.184522 0.184522 0.184522 0.792586 0.000000
0.000000 0.000000 0.000000 0.000000 0.994900 0.000000
1 -172 0 0 171 1 0 1 0
-0.336314 -10 1 0.2 1.5 32.7819 0 
-28.646711 -28.646711 -28.646711 -28.646711 0.006930 0.000000
-15.934799 -15.934799 -15.934799 -15.934799 0.452160 0.000000
0.179882 0.179882 0.179882 0.179882 0.366578 0.000000
-0.000000 -0.000000 -0.000000 -0.000000 0.726052 0.000000
0.179882 0.179882 0.179882 0.179882 0.876717 0.000000
0.000000 0.000000 0.000000 0.000000 0.844186 0.000000
0.184547 0.184547 0.184547 0.184547 0.794819 0.000000
-0.000000 -0.000000 -0.000000 -0.000000 0.994923 0.000000
1 -173 0 0 172 1 0 1 0
0.147857 -10 1 0.2 1.5 32.658 0 
-28.545769 -28.545769 -28.545769 -28.545769 0.006930 0.000000
-15.861391 -15.861391 -15.861391 -15.861391 0.451500 0.000000
0.180214 0.180214 0.180214 0.180214 0.366588 0.000000
-0.000000 -0.000000 -0.000000 -0.000000 0.725895 0.000000
0.180214 0.180214 0.180214 0.180214 0.875839 0.000000
0.000000 0.000000 0.000000 0.000000 0.842706 0.000000
0.184571 0.184571 0.184571 0.184571 0.797196 0.000000
-0.000000 -0.000000 -0.000000 -0.000000 0.994945 0.000000
1 -174 0 0 173 1 0 1 0
0.632106 -10 1 0.2 1.5 32.5344 0 
-28.444902 -28.444902 -28.444902 -28.444902 0.006930 0.000000
-15.788389 -15.788389 -15.788389 -15.788389 0.450852 0.000000
0.180541 0.180541 0.180541 0.180541 0.366599 0.000000
0.000000 0.000000 0.000000 0.000000 0.725736 0.000000
0.180541 0.180541 0.180541 0.180541 0.875006 0.000000
0.000000 0.000000 0.000000 0.000000 0.840997 0.000000
0.184595 0.184595 0.184595 0.184595 0.799759 0.000000
0.000000 0.000000 0.000000 0.000000 0.994966 0.000000
1 -175 0 0 174 1 0 1 0
1.11643 -10 1 0.2 1.5 32.411 0 
-28.344104 -28.344104 -28.344104 -28.344104 0.006930 0.000000
-15.715784 -15.715784 -15.715784 -15.715784 0.450218 0.000000
0.180862 0.180862 0.180862 0.180862 0.366610 0.000000
0.000000 0.000000 0.000000 0.000000 0.725577 0.000000
0.180862 0.180862 0.180862 0.180862 0.874218 0.000000
0.000000 0.000000 0.000000 0.000000 0.838988 0.000000
0.184618 0.184618 0.184618 0.184618 0.802579 0.000000
-0.000000 -0.000000 -0.000000 -0.000000 0.994988 0.000000
1 -176 0 0 175 1 0 1 0
1.60082 -10 1 0.2 1.5 32.2879 0 
-28.243372 -28.243372 -28.243372 -28.243372 0.006930 0.000000
-15.643570 -15.643570 -15.643570 -15.643570 0.449595 0.000000
0.181179 0.181179 0.181179 0.181179 0.366621 0.000000
-0.000000 -0.000000 -0.000000 -0.000000 0.725417 0.000000
0.181179 0.181179 0.181179 0.181179 0.873476 0.000000
0.000000 0.000000 0.000000 0.000000 0.836551 0.000000
0.184641 0.184641 0.184641 0.184641 0.805782 0.000000
0.000000 0.000000 0.000000 0.000000 0.995008 0.000000
1 -177 0 0 176 1 0 1 0
2.08529 -10 1 0.2 1.5 32.1651 0 
-28.142705 -28.142705 -28.142705 -28.142705 0.006930 0.000000
-15.571737 -15.571737 -15.571737 -15.571737 0.448984 0.000000
0.181490 0.181490 0.181490 0.181490 0.366632 0.000000
-0.000000 -0.000000 -0.000000 -0.000000 0.725257 0.000000
0.181490 0.181490 0.181490 0.181490 0.872780 0.000000
0.000000 0.000000 0.000000 0.000000 0.833406 0.000000
0.184663 0.184663 0.184663 0.184663 0.809649 0.000000
-0.000000 -0.000000 -0.000000 -0.000000 0.995029 0.000000
1 -178 0 0 177 1 0 1 0
2.56982 -10 1 0.2 1.5 32.0424 0 
-28.042098 -28.042098 -28.042098 -28.042098 0.006930 0.000000
-15.500277 -15.500277 -15.500277 -15.500277 0.448384 0.000000
0.181796 0.181796 0.181796 0.181796 0.366643 0.000000
-0.000000 -0.000000 -0.000000 -0.000000 0.725096 0.000000
0.181796 0.181796 0.181796 0.181796 0.872129 0.000000
0.000000 0.000000 0.000000 0.000000 0.828561 0.000000
0.184685 0.184685 0.184685 0.184685 0.815170 0.000000
-0.000000 -0.000000 -0.000000 -0.000000 0.995048 0.000000
1 -179 0 0 178 1 0 1 0
3.05442 -10 1 0.2 1.5 31.9201 0 
-27.941548 -27.941548 -27.941548 -27.941548 0.006930 0.000000
-15.429183 -15.429183 -15.429183 -15.429183 0.447796 0.000000
0.182097 0.182097 0.182097 0.182097 0.366654 0.000000
0.000000 0.000000 0.000000 0.000000 0.724936 0.000000
0.182097 0.182097 0.182097 0.182097 0.871523 0.000000
0.000000 0.000000 0.000000 0.000000 0.822183 0.007209
0.184707 0.184707 0.184707 0.184707 0.822183 -0.007209
-0.000000 -0.000000 -0.000000 -0.000000 0.995068 0.000000
1 -180 0 0 179 1 0 1 0
3.53908 -10 1 0.2 1.5 31.7979 0 
-27.841053 -27.841053 -27.841053 -27.841053 0.006930 0.000000
-15.358447 -15.358447 -15.358447 -15.358447 0.447219 0.000000
0.182393 0.182393 0.182393 0.182393 0.366665 0.000000
-0.000000 -0.000000 -0.000000 -0.000000 0.724776 0.000000
0.182393 0.182393 0.182393 0.182393 0.870960 0.000000
0.000000 0.000000 0.000000 0.000000 0.822478 0.012212
0.184728 0.184728 0.184728 0.184728 0.822478 -0.012212
0.000000 0.000000 0.000000 0.000000 0.995087 0.000000
1 -181 0 0 180 1 0 1 0
4.0238 -10 1 0.2 1.5 31.676 0 
-27.740610 -27.740610 -27.740610 -27.740610 0.006931 0.000000
-15.288061 -15.288061 -15.288061 -15.288061 0.446653 0.000000
0.182684 0.182684 0.182684 0.182684 0.366677 0.000000
-0.000000 -0.000000 -0.000000 -0.000000 0.724616 0.000000
0.182684 0.182684 0.182684 0.182684 0.870437 0.000000
0.000000 0.000000 0.000000 0.000000 0.822754 0.015700
0.184749 0.184749 0.184749 0.184749 0.822754 -0.015700
0.000000 0.000000 0.000000 0.000000 0.995105 0.000000
1 -182 0 0 181 1 0 1 0
4.50859 -10 1 0.2 1.5 31.5543 0 
-27.640216 -27.640216 -27.640216 -27.640216 0.006931 0.000000
-15.218019 -15.218019 -15.218019 -15.218019 0.446098 0.000000
0.182971 0.182971 0.182971 0.182971 0.366688 0.000000
0.000000 0.000000 0.000000 0.000000 0.724457 0.000000
0.182971 0.182971 0.182971 0.182971 0.823011 0.018544
0.000000 0.000000 0.000000 0.000000 0.823011 -0.018544
0.184769 0.184769 0.184769 0.184769 0.869953 0.000000
-0.000000 -0.000000 -0.000000 -0.000000 0.995124 0.000000
1 -183 0 0 182 1 0 1 0
4.99343 -10 1 0.2 1.5 31.4327 0 
-27.539868 -27.539868 -27.539868 -27.539868 0.006931 0.000000
-15.148312 -15.148312 -15.148312 -15.148312 0.445553 0.000000
0.183253 0.183253 0.183253 0.183253 0.366700 0.000000
-0.000000 -0.000000 -0.000000 -0.000000 0.724299 0.000000
0.183253 0.183253 0.183253 0.183253 0.823249 0.021002
0.000000 0.000000 0.000000 0.000000 0.823249 -0.021002
0.184789 0.184789 0.184789 0.184789 0.869505 0.000000
0.000000 0.000000 0.000000 0.000000 0.995141 0.000000
1 -184 0 0 183 1 0 1 0
5.47833 -10 1 0.2 1.5 31.3114 0 
-27.439564 -27.439564 -27.439564 -27.439564 0.006931 0.000000
-15.078935 -15.078935 -15.078935 -15.078935 0.445018 0.000000
0.183530 0.183530 0.183530 0.183530 0.366711 0.000000
-0.000000 -0.000000 -0.000000 -0.000000 0.724142 0.000000
0.183530 0.183530 0.183530 0.183530 0.823471 0.023195
0.000000 0.000000 0.000000 0.000000 0.823471 -0.023195
0.184809 0.184809 0.184809 0.184809 0.869091 0.000000
0.000000 0.000000 0.000000 0.000000 0.995159 0.000000
1 -185 0 0 184 1 0 1 0
5.96328 -10 1 0.2 1.5 31.1903 0 
-27.339301 -27.339301 -27.339301 -27.339301 0.006931 0.000000
-15.009880 -15.009880 -15.009880 -15.009880 0.366723 0.000000
0.183802 0.183802 0.183802 0.183802 0.444493 0.000000
0.000000 0.000000 0.000000 0.000000 0.723986 0.000000
0.183802 0.183802 0.183802 0.183802 0.823677 0.025189
0.000000 0.000000 0.000000 0.000000 0.823677 -0.025189
0.184828 0.184828 0.184828 0.184828 0.868708 0.000000
0.000000 0.000000 0.000000 0.000000 0.995176 0.000000
1 -186 0 0 185 1 0 1 0
6.44828 -10 1 0.2 1.5 31.0694 0 
-27.239077 -27.239077 -27.239077 -27.239077 0.006931 0.000000
-14.941141 -14.941141 -14.941141 -14.941141 0.443978 0.000000
0.184070 0.184070 0.184070 0.184070 0.366735 0.000000
0.000000 0.000000 0.000000 0.000000 0.723832 0.000000
0.184070 0.184070 0.184070 0.184070 0.823869 0.027026
0.000000 0.000000 0.000000 0.000000 0.823869 -0.027026
0.184847 0.184847 0.184847 0.184847 0.868355 0.000000
-0.000000 -0.000000 -0.000000 -0.000000 0.995193 0.000000
1 -187 0 0 186 1 0 1 0
6.93334 -10 1 0.2 1.5 30.9487 0 
-27.138889 -27.138889 -27.138889 -27.138889 0.006931 0.000000
-14.872711 -14.872711 -14.872711 -14.872711 0.443472 0.000000
0.184334 0.184334 0.184334 0.184334 0.366746 0.000000
0.000000 0.000000 0.000000 0.000000 0.723678 0.000000
0.184334 0.184334 0.184334 0.184334 0.824047 0.028733
0.000000 0.000000 0.000000 0.000000 0.824047 -0.028733
0.184866 0.184866 0.184866 0.184866 0.868027 0.000000
0.000000 0.000000 0.000000 0.000000 0.995209 0.000000
1 -188 0 0 187 1 0 1 0
7.41845 -10 1 0.2 1.5 30.8281 0 
-27.038736 -27.038736 -27.038736 -27.038736 0.006931 0.000000
-14.804583 -14.804583 -14.804583 -14.804583 0.442976 0.000000
0.184593 0.184593 0.184593 0.184593 0.366758 0.000000
-0.000000 -0.000000 -0.000000 -0.000000 0.723526 0.000000
0.184593 0.184593 0.184593 0.184593 0.824213 0.030332
0.000000 0.000000 0.000000 0.000000 0.824213 -0.030332
0.184885 0.184885 0.184885 0.184885 0.867725 0.000000
0.000000 0.000000 0.000000 0.000000 0.995225 0.000000
1 -189 0 0 188 1 0 1 0
7.9036 -10 1 0.2 1.5 30.7077 0 
-26.938614 -26.938614 -26.938614 -26.938614 0.006931 0.000000
-14.736752 -14.736752 -14.736752 -14.736752 0.442489 0.000000
0.184848 0.184848 0.184848 0.184848 0.366770 0.000000
0.000000 0.000000 0.000000 0.000000 0.723376 0.000000
0.184848 0.184848 0.184848 0.184848 0.824368 0.031836
0.000000 0.000000 0.000000 0.000000 0.824368 -0.031836
0.184903 0.184903 0.184903 0.184903 0.867445 0.000000
0.000000 0.000000 0.000000 0.000000 0.995241 0.000000
1 -190 0 0 189 1 0 1 0
8.3888 -10 1 0.2 1.5 30.5875 0 
-26.838521 -26.838521 -26.838521 -26.838521 0.006931 0.000000
-14.669211 -14.669211 -14.669211 -14.669211 0.442011 0.000000
0.185099 0.185099 0.185099 0.185099 0.366782 0.000000
0.000000 0.000000 0.000000 0.000000 0.723226 0.000000
0.185099 0.185099 0.185099 0.185099 0.824513 0.033257
0.000000 0.000000 0.000000 0.000000 0.824513 -0.033257
0.184920 0.184920 0.184920 0.184920 0.867185 0.000000
0.000000 0.000000 0.000000 0.000000 0.995256 0.000000
1 -191 0 0 190 1 0 1 0
8.87405 -10 1 0.2 1.5 30.4674 0 
-26.738456 -26.738456 -26.738456 -26.738456 0.006931 0.000000
-14.601954 -14.601954 -14.601954 -14.601954 0.441542 0.000000
0.185345 0.185345 0.185345 0.185345 0.366794 0.000000
0.000000 0.000000 0.000000 0.000000 0.723079 0.000000
0.185345 0.185345 0.185345 0.185345 0.824647 0.034605
0.000000 0.000000 0.000000 0.000000 0.824647 -0.034605
0.184938 0.184938 0.184938 0.184938 0.866944 0.000000
0.000000 0.000000 0.000000 0.000000 0.995271 0.000000
1 -192 0 0 191 1 0 1 0
9.35934 -10 1 0.2 1.5 30.3476 0 
-26.638417 -26.638417 -26.638417 -26.638417 0.006931 0.000000
-14.534976 -14.534976 -14.534976 -14.534976 0.441082 0.000000
0.185588 0.185588 0.185588 0.185588 0.366806 0.000000
-0.000000 -0.000000 -0.000000 -0.000000 0.722933 0.000000
0.185588 0.185588 0.185588 0.185588 0.824773 0.035888
0.000000 0.000000 0.000000 0.000000 0.824773 -0.035888
0.184955 0.184955 0.184955 0.184955 0.866720 0.000000
-0.000000 -0.000000 -0.000000 -0.000000 0.995286 0.000000
1 -193 0 0 192 1 0 1 0
9.84467 -10 1 0.2 1.5 30.2278 0 
-26.538401 -26.538401 -26.538401 -26.538401 0.006931 0.000000
-14.468270 -14.468270 -14.468270 -14.468270 0.440630 0.000000
0.185826 0.185826 0.185826 0.185826 0.366818 0.000000
-0.000000 -0.000000 -0.000000 -0.000000 0.722788 0.000000
0.185826 0.185826 0.185826 0.185826 0.824891 0.037110
0.000000 0.000000 0.000000 0.000000 0.824891 -0.037110
0.184972 0.184972 0.184972 0.184972 0.866512 0.000000
-0.000000 -0.000000 -0.000000 -0.000000 0.995301 0.000000
1 -194 0 0 193 1 0 1 0
10.33 -10 1 0.2 1.5 30.1082 0 
-26.438406 -26.438406 -26.438406 -26.438406 0.006931 0.000000
-14.401832 -14.401832 -14.401832 -14.401832 0.440186 0.000000
0.186061 0.186061 0.186061 0.186061 0.366831 0.000000
0.000000 0.000000 0.000000 0.000000 0.722645 0.000000
0.186061 0.186061 0.186061 0.186061 0.825002 0.038278
0.000000 0.000000 0.000000 0.000000 0.825002 -0.038278
0.184989 0.184989 0.184989 0.184989 0.866318 0.000000
-0.000000 -0.000000 -0.000000 -0.000000 0.995315 0.000000
1 -195 0 0 194 1 0 1 0
10.8155 -10 1 0.2 1.5 29.9888 0 
-26.338431 -26.338431 -26.338431 -26.338431 0.006931 0.000000
-14.335655 -14.335655 -14.335655 -14.335655 0.439750 0.000000
0.186291 0.186291 0.186291 0.186291 0.366843 0.000000
-0.000000 -0.000000 -0.000000 -0.000000 0.722504 0.000000
0.186291 0.186291 0.186291 0.186291 0.825106 0.039396
0.000000 0.000000 0.000000 0.000000 0.825106 -0.039396
0.185005 0.185005 0.185005 0.185005 0.866137 0.000000
0.000000 0.000000 0.000000 0.000000 0.995329 0.000000
1 -196 0 0 195 1 0 1 0
11.3009 -10 1 0.2 1.5 29.8695 0 
-26.238474 -26.238474 -26.238474 -26.238474 0.006931 0.000000
-14.269734 -14.269734 -14.269734 -14.269734 0.439323 0.000000
0.186518 0.186518 0.186518 0.186518 0.366855 0.000000
0.000000 0.000000 0.000000 0.000000 0.722365 0.000000
0.186518 0.186518 0.186518 0.186518 0.825204 0.040467
0.000000 0.000000 0.000000 0.000000 0.825204 -0.040467
0.185021 0.185021 0.185021 0.185021 0.865968 0.000000
-0.000000 -0.000000 -0.000000 -0.000000 0.995342 0.000000
1 -197 0 0 196 1 0 1 0
11.7864 -10 1 0.2 1.5 29.7503 0 
-26.138533 -26.138533 -26.138533 -26.138533 0.006931 0.000000
-14.204064 -14.204064 -14.204064 -14.204064 0.438903 0.000000
0.186741 0.186741 0.186741 0.186741 0.366867 0.000000
-0.000000 -0.000000 -0.000000 -0.000000 0.722227 0.000000
0.186741 0.186741 0.186741 0.186741 0.825296 0.041496
0.000000 0.000000 0.000000 0.000000 0.825296 -0.041496
0.185037 0.185037 0.185037 0.185037 0.865811 0.000000
0.000000 0.000000 0.000000 0.000000 0.995356 0.000000
1 -198 0 0 197 1 0 1 0
12.2719 -10 1 0.2 1.5 29.6313 0 
-26.038606 -26.038606 -26.038606 -26.038606 0.006931 0.000000
-14.138639 -14.138639 -14.138639 -14.138639 0.438491 0.000000
0.186960 0.186960 0.186960 0.186960 0.366879 0.000000
-0.000000 -0.000000 -0.000000 -0.000000 0.722091 0.000000
0.186960 0.186960 0.186960 0.186960 0.825383 0.042484
0.000000 0.000000 0.000000 0.000000 0.825383 -0.042484
0.185052 0.185052 0.185052 0.185052 0.865663 0.000000
0.000000 0.000000 0.000000 0.000000 0.995369 0.000000
1 -199 0 0 198 1 0 1 0
12.7575 -10 1 0.2 1.5 29.5124 0 
-25.938691 -25.938691 -25.938691 -25.938691 0.006931 0.000000
-14.073456 -14.073456 -14.073456 -14.073456 0.438087 0.000000
0.187175 0.187175 0.187175 0.187175 0.366892 0.000000
0.000000 0.000000 0.000000 0.000000 0.721957 0.000000
0.187175 0.187175 0.187175 0.187175 0.825465 0.043435
0.000000 0.000000 0.000000 0.000000 0.825465 -0.043435
0.185068 0.185068 0.185068 0.185068 0.865524 0.000000
0.000000 0.000000 0.000000 0.000000 0.995382 0.000000
1 -200 9 7 199 1 0 1 0
13.2431 -10 1 0.2 1.5 29.3936 0 
-25.838788 -25.838788 -25.838788 -25.838788 0.006931 0.000000
-14.008508 -14.008508 -14.008508 -14.008508 0.437690 0.000000
0.187387 0.187387 0.187387 0.187387 0.366904 0.000000
0.000000 0.000000 0.000000 0.000000 0.721825 0.000000
0.187387 0.187387 0.187387 0.187387 0.825542 0.044351
0.000000 0.000000 0.000000 0.000000 0.825542 -0.044351
0.185083 0.185083 0.185083 0.185083 0.865394 0.000000
-0.000000 -0.000000 -0.000000 -0.000000 0.995395 0.000000
-2 1 0 0 200 2 0 10 0
-59.2022 -10 1 0.2 1.5 58.2187 375.577 
-45.436541 -45.436541 -45.436541 -45.436541 0.006931 0.000000
-36.399408 -36.399408 -36.399408 -36.399408 0.437690 0.000000
0.054417 0.054417 0.054417 0.054417 0.366904 0.000000
0.000000 0.000000 0.000000 0.000000 0.721825 0.000000
0.054417 0.054417 0.054417 0.054417 0.825542 0.044351
0.000000 0.000000 0.000000 0.000000 0.825542 -0.044351
0.126050 0.126050 0.126050 0.126050 0.865394 0.000000
-0.000000 -0.000000 -0.000000 -0.000000 0.995395 0.000000
-2 -2 0 0 201 2 0 10 0
-59.2022 -10 1 0.2 1.5 58.2187 375.578 
-45.421740 -45.419108 -45.453975 -45.436538 0.999999 0.000000
-36.383666 -36.377170 -36.421638 -36.399402 0.999984 0.000000
0.054407 0.054442 0.054391 0.054417 0.008169 0.000000
0.000000 0.000000 -0.000000 -0.000000 -0.000000 0.000000
0.054515 0.054548 0.054286 0.054417 0.000000 0.000000
0.000001 0.000002 -0.000002 -0.000000 -0.000000 0.000000
0.126156 0.126222 0.125877 0.126050 0.000000 0.000000
0.000002 0.000003 -0.000003 -0.000000 0.000000 0.000000
-2 -3 0 0 202 2 0 10 0
-59.2021 -10 1 0.2 1.5 58.2187 375.581 
-45.392168 -45.384250 -45.488852 -45.436526 0.999995 0.000000
-36.352192 -36.332673 -36.466085 -36.399361 0.999872 0.000000
0.054389 0.054494 0.054341 0.054417 0.008170 0.000000
0.000001 0.000001 -0.000001 -0.000000 -0.000002 0.000000
0.054711 0.054811 0.054024 0.054417 0.000000 0.000000
0.000004 0.000007 -0.000007 -0.000000 0.000000 0.000000
0.126367 0.126566 0.125531 0.126049 -0.000000 0.000000
0.000007 0.000009 -0.000009 0.000000 -0.000000 0.000000
-2 -4 0 0 203 2 0 10 0
-59.2015 -10 1 0.2 1.5 58.2187 375.598 
-45.333132 -45.314551 -45.558535 -45.436463 0.999977 0.000000
-36.289274 -36.243669 -36.554873 -36.399154 0.999309 0.000000
0.054354 0.054600 0.054241 0.054420 0.007877 0.000000
0.000003 0.000003 -0.000003 -0.000000 -0.000008 0.000000
0.055104 0.055340 0.053503 0.054420 0.000000 0.000000
0.000010 0.000015 -0.000015 -0.000000 0.000000 0.000000
0.126790 0.127251 0.124837 0.126048 0.000000 0.000000
0.000016 0.000020 -0.000020 -0.000000 -0.000000 0.000000
-2 -5 0 0 204 2 0 10 0
-59.1988 -10 1 0.2 1.5 58.2185 375.674 
-45.215490 -45.175195 -45.697979 -45.436187 1.000000 0.000000
-36.163554 -36.065256 -36.732205 -36.398245 0.997022 0.000000
0.054289 0.054818 0.054050 0.054433 0.007886 0.000000
0.000006 0.000006 -0.000006 -0.000000 0.000000 0.000000
0.055893 0.056406 0.052469 0.054431 0.000000 0.000000
0.000022 0.000033 -0.000033 -0.000000 -0.000000 0.000000
0.127629 0.128611 0.123440 0.126044 0.000000 0.000000
0.000033 0.000043 -0.000044 -0.000000 -0.000000 0.000000
-2 -6 0 0 205 2 0 10 0
-59.191 -10 1 0.2 1.5 58.218 375.889 
-45.040140 -44.966305 -45.907199 -45.435397 1.000000 0.000000
-35.975359 -35.796888 -36.997414 -36.395645 0.990386 0.000000
0.054209 0.055164 0.053780 0.054468 0.007908 0.000000
0.000011 0.000012 -0.000012 -0.000000 0.000000 0.000000
0.057081 0.058026 0.050943 0.054462 0.000000 0.000000
0.000040 0.000058 -0.000060 -0.000000 0.000000 0.000000
0.128876 0.130624 0.121326 0.126032 0.000000 -0.000000
0.000059 0.000077 -0.000079 -0.000000 0.000000 0.000000
-2 -7 0 0 206 2 0 10 0
-59.1709 -10 1 0.2 1.5 58.2167 376.439 
-44.779500 -44.653308 -46.222022 -45.433367 1.000000 0.000000
-35.693850 -35.393220 -37.392707 -36.388971 0.973529 0.000000
0.054122 0.055724 0.053416 0.054560 0.007887 0.000000
0.000018 0.000019 -0.000019 -0.000000 0.000000 0.000000
0.058876 0.060502 0.048706 0.054542 0.000000 0.000000
0.000068 0.000096 -0.000102 -0.000000 -0.000000 0.000000
0.130716 0.133573 0.118104 0.126000 0.000000 0.000000
0.000096 0.000127 -0.000133 -0.000000 0.000000 0.000000
-2 -8 0 0 207 2 0 10 0
-59.1263 -10 1 0.2 1.5 58.2138 377.638 
-44.421831 -44.219530 -46.658083 -45.428866 1.000004 0.000000
-35.304219 -34.830362 -37.934079 -36.374234 0.937186 0.000000
0.054069 0.056586 0.052988 0.054762 0.008009 0.000000
0.000028 0.000030 -0.000029 -0.000000 0.000000 0.000000
0.061395 0.064030 0.045714 0.054720 0.000000 0.000000
0.000107 0.000147 -0.000160 -0.000000 0.000000 0.000000
0.133214 0.137527 0.113590 0.125930 0.000000 0.000000
0.000144 0.000194 -0.000210 -0.000000 -0.000000 0.000000
-2 -9 0 0 208 2 0 10 0
-59.0621 -10 1 0.2 1.5 58.2096 379.31 
-44.068438 -43.786455 -47.094204 -45.422387 1.000003 0.000000
-34.915786 -34.266175 -38.467528 -36.353208 0.887496 0.000000
0.054093 0.057545 0.052646 0.055050 0.008181 0.000000
0.000037 0.000041 -0.000040 0.000000 0.000001 0.000000
0.063945 0.067657 0.042866 0.054972 0.000000 0.000000
0.000147 0.000197 -0.000220 -0.000000 -0.000000 0.000000
0.135645 0.141296 0.109067 0.125833 0.000000 0.000000
0.000187 0.000260 -0.000289 -0.000000 -0.000000 0.000000
-2 -10 0 0 209 2 0 10 0
-58.978 -10 1 0.2 1.5 58.2039 381.403 
-43.718099 -43.354083 -47.527456 -45.413821 1.000001 0.000000
-34.527800 -33.705118 -38.987472 -36.325911 0.826791 0.000000
0.054191 0.058601 0.052388 0.055423 0.008324 0.000000
0.000047 0.000053 -0.000050 -0.000000 0.000000 0.000000
0.066529 0.071424 0.040172 0.055298 0.000000 0.000000
0.000188 0.000245 -0.000281 -0.000000 0.000000 0.000000
0.138010 0.144845 0.104578 0.125712 0.000000 0.000000
0.000226 0.000324 -0.000368 -0.000000 -0.000000 0.000000
-2 -11 0 0 210 2 0 10 0
-58.8734 -10 1 0.2 1.5 58.1964 383.855 
-43.369120 -42.918125 -47.953374 -45.402904 1.000000 0.000000
-34.139039 -33.140197 -39.491187 -36.292191 0.757722 0.000000
0.054361 0.059750 0.052208 0.055878 0.008582 0.000000
0.000057 0.000064 -0.000059 -0.000000 0.000000 0.000000
0.069156 0.075268 0.037647 0.055697 0.000000 0.000000
0.000230 0.000293 -0.000342 -0.000000 -0.000000 0.000000
0.140313 0.148214 0.100158 0.125573 0.000000 0.000000
0.000262 0.000386 -0.000448 -0.000000 0.000000 0.000000
-2 -12 0 0 211 2 0 10 0
-58.7471 -10 1 0.2 1.5 58.1862 386.596 
-43.019414 -42.479688 -48.369795 -45.389138 1.000000 0.000000
-33.747839 -32.574310 -39.973932 -36.251632 0.683105 0.000000
0.054601 0.060993 0.052105 0.056416 0.008876 0.000000
0.000066 0.000075 -0.000069 -0.000000 -0.000000 0.000000
0.071837 0.079216 0.035282 0.056168 0.000000 0.000000
0.000274 0.000341 -0.000403 -0.000000 0.000000 0.000000
0.142560 0.151378 0.095888 0.125426 0.000000 -0.000000
0.000294 0.000446 -0.000527 -0.000000 0.000000 0.000000
-2 -13 0 0 212 2 0 10 0
-58.5973 -10 1 0.2 1.5 58.1719 389.545 
-42.666589 -42.037739 -48.775295 -45.371705 0.999997 0.000000
-33.352152 -32.010710 -40.429903 -36.203452 0.605806 0.000000
0.054914 0.062333 0.052082 0.057036 0.008199 0.000000
0.000076 0.000087 -0.000078 -0.000000 -0.000001 0.000000
0.074587 0.083268 0.033104 0.056712 0.000000 0.000000
0.000319 0.000390 -0.000463 0.000000 0.000000 0.000000
0.144758 0.154335 0.091872 0.125280 0.000000 0.000000
0.000322 0.000503 -0.000606 -0.000000 0.000000 0.000000
-2 -14 0 0 213 2 0 10 0
-58.4217 -10 1 0.2 1.5 58.1515 392.619 
-42.307908 -41.592120 -49.162004 -45.349393 0.999995 0.000000
-32.949402 -31.445049 -40.857452 -36.146438 0.528674 0.000000
0.055300 0.063757 0.052135 0.057740 0.008513 0.000000
0.000086 0.000099 -0.000087 -0.000000 -0.000001 0.000000
0.077425 0.087416 0.031129 0.057330 0.000000 0.000000
0.000366 0.000440 -0.000522 -0.000000 0.000000 0.000000
0.146916 0.157093 0.088080 0.125153 -0.000000 0.000000
0.000348 0.000559 -0.000681 0.000000 0.000000 0.000000
-2 -15 0 0 214 2 0 10 0
-58.2174 -10 1 0.2 1.5 58.1222 395.729 
-41.940661 -41.143403 -49.525420 -45.320564 0.999991 0.000000
-32.536912 -30.880870 -41.248299 -36.078923 0.454466 0.000000
0.055765 0.065265 0.052271 0.058528 0.008837 0.000000
0.000096 0.000111 -0.000095 -0.000000 -0.000002 0.000000
0.080370 0.091642 0.029345 0.058025 0.000000 0.000000
0.000415 0.000492 -0.000578 -0.000000 0.000000 0.000000
0.149043 0.159647 0.084626 0.125064 0.000000 0.000000
0.000370 0.000613 -0.000752 -0.000000 0.000000 0.000000
-2 -16 0 0 215 2 0 10 0
-57.9815 -10 1 0.2 1.5 58.0804 398.789 
-41.562618 -40.691849 -49.860660 -45.283186 0.999983 0.000000
-32.112366 -30.327424 -41.594597 -35.998876 0.385711 0.000000
0.056314 0.066848 0.052494 0.059403 0.009652 0.000000
0.000107 0.000123 -0.000103 -0.000000 -0.000002 0.000000
0.083443 0.095918 0.027792 0.058798 0.000000 0.000000
0.000465 0.000547 -0.000630 -0.000000 0.000000 0.000000
0.151144 0.161969 0.081577 0.125038 -0.000000 0.000000
0.000390 0.000666 -0.000816 0.000000 -0.000000 0.000000
-2 -17 0 0 216 2 0 10 0
-57.7116 -10 1 0.2 1.5 58.022 401.721 
-41.172055 -40.245983 -50.157424 -45.235018 0.999976 0.000000
-31.673508 -29.778675 -41.892160 -35.904141 0.324500 0.000000
0.056955 0.068492 0.052808 0.060361 0.009983 0.000000
0.000117 0.000136 -0.000111 -0.000000 -0.000003 0.000000
0.086661 0.100185 0.026469 0.059650 0.000000 0.000000
0.000517 0.000607 -0.000678 -0.000000 -0.000000 0.000000
0.153226 0.164092 0.078984 0.125102 0.000000 0.000000
0.000405 0.000716 -0.000872 -0.000000 0.000000 0.000000
-2 -18 0 0 217 2 0 10 0
-57.4071 -10 1 0.2 1.5 57.9431 404.469 
-40.769577 -39.799147 -50.408770 -45.173972 0.999968 0.000000
-31.220543 -29.250422 -42.133084 -35.792874 0.272210 0.000000
0.057692 0.070175 0.053217 0.061397 0.010300 0.000000
0.000128 0.000147 -0.000118 -0.000000 -0.000003 0.000000
0.090027 0.104349 0.025385 0.060576 0.000000 0.000000
0.000569 0.000669 -0.000718 -0.000000 0.000000 0.000000
0.155283 0.165990 0.076901 0.125284 0.000000 0.000000
0.000417 0.000765 -0.000917 -0.000000 0.000000 0.000000
-2 -19 0 0 218 2 0 10 0
-57.07 -10 1 0.2 1.5 57.8406 407.006 
-40.358327 -39.373804 -50.608049 -45.098597 0.999963 0.000000
-30.756191 -28.762028 -42.312143 -35.664057 0.229306 0.000000
0.058525 0.071867 0.053708 0.062498 0.011069 0.000000
0.000140 0.000159 -0.000124 -0.000000 -0.000004 0.000000
0.093522 0.108425 0.024531 0.061570 0.000000 0.000000
0.000619 0.000733 -0.000748 -0.000000 0.000000 0.000000
0.157300 0.167610 0.075349 0.125607 -0.000000 0.000000
0.000423 0.000808 -0.000952 -0.000000 -0.000000 0.000000
-2 -20 0 0 219 2 0 10 0
-56.705 -10 1 0.2 1.5 57.7128 409.34 
-39.943660 -38.968088 -50.755286 -45.008453 0.999953 0.000000
-30.285354 -28.293739 -42.433931 -35.517816 0.195358 0.000000
0.059450 0.073541 0.054282 0.063650 0.011355 0.000000
0.000151 0.000170 -0.000129 -0.000000 -0.000005 0.000000
0.097110 0.112187 0.023942 0.062617 0.000000 0.000000
0.000664 0.000799 -0.000771 0.000000 -0.000000 0.000000
0.159255 0.169063 0.074306 0.126084 -0.000000 0.000000
0.000424 0.000852 -0.000974 -0.000000 -0.000000 0.000000
-2 -21 0 0 220 2 0 10 0
-56.3185 -10 1 0.2 1.5 57.56 411.506 
-39.532935 -38.589383 -50.847327 -44.904136 0.999955 0.000000
-29.815327 -27.872823 -42.495495 -35.355304 0.169288 0.000000
0.060455 0.075174 0.054932 0.064833 0.011624 0.000000
0.000161 0.000179 -0.000134 -0.000000 -0.000007 0.000000
0.100734 0.115634 0.023587 0.063705 0.000000 0.000000
0.000701 0.000864 -0.000786 -0.000000 0.000000 0.000000
0.161122 0.170284 0.073780 0.126720 -0.000000 0.000000
0.000419 0.000892 -0.000984 -0.000000 0.000000 0.000000
-2 -22 0 0 221 2 0 10 0
-55.9176 -10 1 0.2 1.5 57.3837 413.554 
-39.133829 -38.248049 -50.883371 -44.786938 0.999909 0.000000
-29.353907 -27.495329 -42.492299 -35.178222 0.149719 0.000000
0.061528 0.076745 0.055647 0.066034 0.011297 0.000000
0.000172 0.000188 -0.000138 -0.000000 -0.000003 0.000000
0.104328 0.118757 0.023419 0.064820 0.000000 0.000000
0.000728 0.000926 -0.000792 0.000000 0.000000 0.000000
0.162877 0.171308 0.073751 0.127507 -0.000000 0.000000
0.000408 0.000928 -0.000985 0.000000 0.000000 0.000000
-2 -23 0 0 222 2 0 10 0
-55.5082 -10 1 0.2 1.5 57.1857 415.529 
-38.753233 -37.943317 -50.878712 -44.658406 0.999910 0.000000
-28.908200 -27.166620 -42.437715 -34.988330 0.135304 0.000000
0.062658 0.078261 0.056420 0.067241 0.011538 0.000000
0.000181 0.000195 -0.000141 -0.000000 -0.000002 0.000000
0.107828 0.121619 0.023443 0.065954 0.000000 0.000000
0.000745 0.000985 -0.000791 -0.000000 0.000000 0.000000
0.164502 0.172153 0.074181 0.128437 0.000000 0.000000
0.000393 0.000958 -0.000974 -0.000000 -0.000000 0.000000
-2 -24 0 0 223 2 0 10 0
-55.0953 -10 1 0.2 1.5 56.9683 417.465 
-38.397167 -37.678529 -50.827741 -44.520038 0.999916 0.000000
-28.484594 -26.865332 -42.353202 -34.787147 0.124985 0.000000
0.063833 0.079711 0.057243 0.068450 0.011777 0.000000
0.000189 0.000201 -0.000144 -0.000000 -0.000002 0.000000
0.111174 0.124058 0.023650 0.067101 0.000000 0.000000
0.000749 0.001041 -0.000784 -0.000000 0.000000 0.000000
0.165986 0.172882 0.075038 0.129499 0.000000 0.000000
0.000374 0.000983 -0.000960 0.000000 -0.000000 0.000000
-2 -25 0 0 224 2 0 10 0
-54.6828 -10 1 0.2 1.5 56.7332 419.377 
-38.070729 -37.434291 -50.725043 -44.373160 0.999921 0.000000
-28.088701 -26.609093 -42.221746 -34.575886 0.117945 0.000000
0.065043 0.081098 0.058121 0.069655 0.011519 0.000000
0.000196 0.000206 -0.000146 -0.000000 -0.000002 0.000000
0.114309 0.126124 0.024026 0.068258 0.000000 0.000000
0.000742 0.001091 -0.000773 -0.000000 0.000000 0.000000
0.167322 0.173459 0.076090 0.130684 -0.000000 0.000000
0.000352 0.000999 -0.000937 -0.000000 0.000000 0.000000
-2 -26 0 0 225 2 0 10 0
-54.2736 -10 1 0.2 1.5 56.482 421.264 
-37.777408 -37.220429 -50.605101 -44.218920 0.999932 0.000000
-27.724163 -26.388689 -42.037576 -34.355501 0.113652 0.000000
0.066282 0.082419 0.059040 0.070856 0.011749 0.000000
0.000202 0.000209 -0.000148 0.000000 -0.000002 0.000000
0.117191 0.128016 0.024531 0.069423 0.000000 0.000000
0.000725 0.001134 -0.000759 -0.000000 -0.000000 0.000000
0.168510 0.173998 0.077646 0.131982 -0.000000 0.000000
0.000329 0.001010 -0.000911 -0.000000 0.000000 0.000000
-2 -27 0 0 226 2 0 10 0
-53.8703 -10 1 0.2 1.5 56.2162 423.11 
-37.520385 -37.045530 -50.446016 -44.058343 0.999943 0.000000
-27.394645 -26.180236 -41.826228 -34.126787 0.111768 0.000000
0.067543 0.083679 0.060006 0.072052 0.011977 0.000000
0.000206 0.000212 -0.000149 0.000000 -0.000002 0.000000
0.119777 0.129547 0.025209 0.070596 0.000000 0.000000
0.000701 0.001170 -0.000741 0.000000 0.000000 0.000000
0.169552 0.174437 0.079591 0.133387 0.000000 0.000000
0.000305 0.001016 -0.000877 -0.000000 -0.000000 0.000000
-2 -28 0 0 227 2 0 10 0
-53.475 -10 1 0.2 1.5 55.9371 424.883 
-37.301775 -36.897992 -50.241685 -43.892409 0.999953 0.000000
-27.102506 -26.006990 -41.578698 -33.890486 0.112136 0.000000
0.068821 0.084879 0.061012 0.073242 0.011896 0.000000
0.000209 0.000213 -0.000149 -0.000000 -0.000002 0.000000
0.122038 0.130735 0.026084 0.071776 0.000000 0.000000
0.000670 0.001196 -0.000720 -0.000000 -0.000000 0.000000
0.170452 0.174791 0.081707 0.134892 0.000000 0.000000
0.000282 0.001017 -0.000842 0.000000 0.000000 0.000000
-2 -29 0 0 228 2 0 10 0
-53.0896 -10 1 0.2 1.5 55.6461 426.542 
-37.123083 -36.783076 -50.013734 -43.722109 0.999960 0.000000
-26.849730 -25.866900 -41.279981 -33.647379 0.114744 0.000000
0.070108 0.086021 0.062084 0.074426 0.012100 0.000000
0.000211 0.000213 -0.000149 -0.000000 -0.000001 0.000000
0.123946 0.131725 0.027061 0.072963 0.000000 0.000000
0.000636 0.001215 -0.000698 -0.000000 0.000000 0.000000
0.171217 0.175079 0.084309 0.136491 0.000000 0.000000
0.000260 0.001008 -0.000801 -0.000000 0.000000 0.000000
-2 -30 0 0 229 2 0 10 0
-52.7162 -10 1 0.2 1.5 55.3448 428.038 
-36.985004 -36.702473 -49.759286 -43.548503 0.999964 0.000000
-26.637188 -25.756443 -40.938893 -33.398369 0.119714 0.000000
0.071400 0.087104 0.063212 0.075602 0.012285 0.000000
0.000211 0.000213 -0.000148 -0.000000 -0.000001 0.000000
0.125486 0.132507 0.028232 0.074156 0.000000 0.000000
0.000600 0.001226 -0.000674 -0.000000 -0.000000 0.000000
0.171852 0.175302 0.087304 0.138174 -0.000000 0.000000
0.000240 0.000991 -0.000762 -0.000000 0.000000 0.000000
-2 -31 0 0 230 2 0 10 0
-52.3563 -10 1 0.2 1.5 55.035 429.314 
-36.887534 -36.647371 -49.468734 -43.372740 0.999965 0.000000
-26.464997 -25.669887 -40.568487 -33.144526 0.127285 0.000000
0.072692 0.088121 0.064406 0.076770 0.010964 0.000000
0.000209 0.000211 -0.000147 -0.000000 -0.000001 0.000000
0.126652 0.132992 0.029602 0.075353 0.000000 0.000000
0.000565 0.001223 -0.000650 -0.000000 0.000000 0.000000
0.172367 0.175469 0.090623 0.139932 -0.000000 0.000000
0.000221 0.000965 -0.000719 0.000000 -0.000000 0.000000
-2 -32 0 0 231 2 0 10 0
-52.0114 -10 1 0.2 1.5 54.7188 430.317 
-36.830461 -36.620541 -49.152421 -43.196051 0.999966 0.000000
-26.333340 -25.603431 -40.164731 -32.887101 0.137803 0.000000
0.073979 0.089083 0.065654 0.077927 0.011078 0.000000
0.000207 0.000208 -0.000145 -0.000000 -0.000001 0.000000
0.127437 0.133186 0.031172 0.076551 -0.000000 0.000000
0.000532 0.001215 -0.000626 0.000000 0.000000 0.000000
0.172768 0.175601 0.094307 0.141752 -0.000000 0.000000
0.000205 0.000932 -0.000672 -0.000000 0.000000 0.000000
-2 -33 0 0 232 2 0 10 0
-51.6826 -10 1 0.2 1.5 54.3985 430.997 
-36.812745 -36.626400 -48.807112 -43.019706 0.999966 0.000000
-26.241229 -25.564691 -39.720771 -32.627498 0.151735 0.000000
0.075257 0.089982 0.066963 0.079072 0.011154 0.000000
0.000203 0.000203 -0.000143 -0.000000 -0.000001 0.000000
0.127850 0.133117 0.032958 0.077749 0.000000 0.000000
0.000503 0.001197 -0.000601 -0.000000 0.000000 0.000000
0.173062 0.175679 0.098238 0.143616 0.000000 0.000000
0.000191 0.000892 -0.000627 -0.000000 -0.000000 0.000000
-2 -34 0 0 233 2 0 10 0
-51.3707 -10 1 0.2 1.5 54.0764 431.314 
-36.833057 -36.663907 -48.438145 -42.844958 0.999962 0.000000
-26.187409 -25.552026 -39.229574 -32.367214 0.169628 0.000000
0.076523 0.090810 0.068333 0.080202 0.010411 0.000000
0.000198 0.000198 -0.000140 -0.000000 -0.000001 0.000000
0.127900 0.132782 0.034925 0.078943 0.000000 0.000000
0.000476 0.001167 -0.000577 -0.000000 -0.000000 0.000000
0.173259 0.175707 0.102538 0.145508 -0.000000 0.000000
0.000180 0.000847 -0.000582 -0.000000 0.000000 0.000000
-2 -35 0 0 234 2 0 10 0
-51.0759 -10 1 0.2 1.5 53.755 431.24 
-36.889987 -36.731555 -48.046487 -42.672983 0.999960 0.000000
-26.170671 -25.566372 -38.719296 -32.107771 0.192147 0.000000
0.077775 0.091582 0.069764 0.081316 0.010400 0.000000
0.000191 0.000191 -0.000136 0.000000 -0.000001 0.000000
0.127598 0.132229 0.037132 0.080130 0.000000 0.000000
0.000453 0.001128 -0.000552 0.000000 -0.000000 0.000000
0.173364 0.175683 0.107088 0.147407 -0.000000 0.000000
0.000170 0.000794 -0.000535 0.000000 0.000000 0.000000
-2 -36 0 0 235 2 0 10 0
-50.7981 -10 1 0.2 1.5 53.4366 430.762 
-36.981854 -36.828176 -47.636604 -42.504834 0.999957 0.000000
-26.189354 -25.605986 -38.178260 -31.850662 0.220001 0.000000
0.079010 0.092290 0.071250 0.082411 0.010345 0.000000
0.000184 0.000184 -0.000132 -0.000000 -0.000001 0.000000
0.126962 0.131414 0.039554 0.081307 0.000000 0.000000
0.000432 0.001079 -0.000527 -0.000000 -0.000000 0.000000
0.173383 0.175609 0.111811 0.149293 -0.000000 0.000000
0.000161 0.000737 -0.000489 -0.000000 0.000000 0.000000
-2 -37 0 0 236 2 0 10 0
-50.5371 -10 1 0.2 1.5 53.1232 429.881 
-37.106984 -36.953166 -47.215397 -42.341423 0.999954 0.000000
-26.241820 -25.671224 -37.608383 -31.597318 0.253926 0.000000
0.080230 0.092937 0.072788 0.083486 0.010300 0.000000
0.000176 0.000176 -0.000127 -0.000000 -0.000001 0.000000
0.126007 0.130345 0.042144 0.082471 0.000000 0.000000
0.000414 0.001025 -0.000503 -0.000000 -0.000000 0.000000
0.173321 0.175485 0.116484 0.151146 -0.000000 0.000000
0.000154 0.000676 -0.000442 0.000000 -0.000000 0.000000
-2 -38 0 0 237 2 0 10 0
-50.2922 -10 1 0.2 1.5 52.817 428.614 
-37.263857 -37.106457 -46.781722 -42.183538 0.999951 0.000000
-26.326687 -25.762938 -37.016897 -31.349118 0.294643 0.000000
0.081431 0.093515 0.074370 0.084537 0.010159 0.000000
0.000166 0.000166 -0.000122 0.000000 -0.000001 0.000000
0.124751 0.129065 0.044967 0.083617 0.000000 0.000000
0.000398 0.000963 -0.000478 -0.000000 0.000000 0.000000
0.173183 0.175307 0.121340 0.152947 0.000000 0.000000
0.000148 0.000613 -0.000398 -0.000000 -0.000000 0.000000
-2 -39 0 0 238 2 0 10 0
-50.0628 -10 1 0.2 1.5 52.5196 426.988 
-37.450902 -37.287771 -46.336693 -42.031876 0.999947 0.000000
-26.442456 -25.882063 -36.408221 -31.107424 0.342720 0.000000
0.082615 0.094026 0.075990 0.085562 0.009980 0.000000
0.000156 0.000156 -0.000116 -0.000000 -0.000001 0.000000
0.123212 0.127536 0.047997 0.084741 0.000000 0.000000
0.000381 0.000894 -0.000453 0.000000 -0.000000 0.000000
0.172971 0.175072 0.126170 0.154679 -0.000000 0.000000
0.000142 0.000549 -0.000355 -0.000000 -0.000000 0.000000
-2 -40 0 0 239 2 0 10 0
-49.8484 -10 1 0.2 1.5 52.2331 425.045 
-37.666525 -37.495003 -45.885587 -41.887093 0.999957 0.000000
-26.587632 -26.025489 -35.788692 -30.873640 0.398348 0.000000
0.083780 0.094465 0.077642 0.086558 0.009389 0.000000
0.000144 0.000145 -0.000110 -0.000000 -0.000001 0.000000
0.121407 0.125730 0.051231 0.085838 -0.000000 0.000000
0.000363 0.000820 -0.000428 0.000000 0.000000 0.000000
0.172687 0.174788 0.130916 0.156326 -0.000000 0.000000
0.000136 0.000485 -0.000314 0.000000 -0.000000 0.000000
-2 -41 0 0 240 2 0 10 0
-49.6488 -10 1 0.2 1.5 51.9592 422.837 
-37.909311 -37.724595 -45.424239 -41.749863 0.999952 0.000000
-26.761167 -26.196972 -35.153997 -30.649285 0.461463 0.000000
0.084924 0.094829 0.079314 0.087519 0.009161 0.000000
0.000132 0.000133 -0.000102 -0.000000 -0.000001 0.000000
0.119354 0.123644 0.054651 0.086900 0.000000 0.000000
0.000344 0.000742 -0.000401 -0.000000 0.000000 0.000000
0.172331 0.174431 0.135516 0.157873 0.000000 0.000000
0.000129 0.000422 -0.000275 -0.000000 -0.000000 0.000000
-2 -42 0 0 241 2 0 10 0
-49.4639 -10 1 0.2 1.5 51.7 420.428 
-38.177522 -37.982637 -44.956686 -41.620942 0.999932 0.000000
-26.961628 -26.400846 -34.510929 -30.436076 0.531272 0.000000
0.086042 0.095112 0.080995 0.088438 0.008916 0.000000
0.000119 0.000120 -0.000095 -0.000000 -0.000001 0.000000
0.117072 0.121375 0.058257 0.087921 0.000000 0.000000
0.000321 0.000661 -0.000373 -0.000000 0.000000 0.000000
0.171905 0.173993 0.139924 0.159310 -0.000000 0.000000
0.000122 0.000362 -0.000239 -0.000000 -0.000000 0.000000
-2 -43 0 0 242 2 0 10 0
-49.2941 -10 1 0.2 1.5 51.4577 417.897 
-38.469357 -38.266405 -44.483510 -41.501225 0.999936 0.000000
-27.187763 -26.639704 -33.865176 -30.236009 0.606231 0.000000
0.087129 0.095307 0.082667 0.089308 0.009001 0.000000
0.000105 0.000107 -0.000086 -0.000000 -0.000001 0.000000
0.114583 0.118824 0.062043 0.088889 0.000000 0.000000
0.000295 0.000578 -0.000342 -0.000000 0.000000 0.000000
0.171407 0.173464 0.144074 0.160623 0.000000 0.000000
0.000114 0.000304 -0.000204 0.000000 -0.000000 0.000000
-2 -44 0 0 243 2 0 10 0
-49.1402 -10 1 0.2 1.5 51.235 415.332 
-38.782746 -38.575822 -44.005089 -41.391806 0.999922 0.000000
-27.438209 -26.903635 -33.216486 -30.051442 0.684019 0.000000
0.088177 0.095398 0.084324 0.090116 0.008742 0.000000
0.000091 0.000093 -0.000077 -0.000000 -0.000001 0.000000
0.111910 0.115965 0.066001 0.089791 0.000000 0.000000
0.000264 0.000493 -0.000309 -0.000000 0.000000 0.000000
0.170836 0.172852 0.147986 0.161802 -0.000000 0.000000
0.000104 0.000249 -0.000172 -0.000000 0.000000 0.000000
-2 -45 0 0 244 2 0 10 0
-49.0035 -10 1 0.2 1.5 51.0352 412.838 
-39.115471 -38.914451 -43.521980 -41.294014 0.999903 0.000000
-27.711760 -27.208331 -32.573294 -29.885152 0.761437 0.000000
0.089174 0.095374 0.085940 0.090850 0.008494 0.000000
0.000076 0.000079 -0.000066 -0.000000 -0.000001 0.000000
0.109076 0.112868 0.070124 0.090612 0.000000 0.000000
0.000229 0.000407 -0.000272 -0.000000 -0.000000 0.000000
0.170189 0.172115 0.151589 0.162836 0.000000 0.000000
0.000093 0.000199 -0.000142 -0.000000 -0.000000 0.000000
-2 -46 0 0 245 2 0 10 0
-48.8859 -10 1 0.2 1.5 50.8617 410.527 
-39.465021 -39.273076 -43.041524 -41.209437 0.999967 0.000000
-28.007159 -27.553267 -31.934244 -29.740351 0.834396 0.000000
0.090104 0.095231 0.087502 0.091494 0.009627 0.000000
0.000061 0.000064 -0.000055 -0.000000 -0.000003 0.000000
0.106105 0.109508 0.074375 0.091333 0.000000 0.000000
0.000189 0.000323 -0.000231 -0.000000 -0.000000 0.000000
0.169461 0.171232 0.154900 0.163714 -0.000000 0.000000
0.000079 0.000152 -0.000113 0.000000 0.000000 0.000000
-2 -47 0 0 246 2 0 10 0
-48.7893 -10 1 0.2 1.5 50.7186 408.52 
-39.828720 -39.660296 -42.555216 -41.139879 0.999913 0.000000
-28.323313 -27.939169 -31.304584 -29.620604 0.898891 0.000000
0.090948 0.094926 0.088977 0.092030 0.009410 0.000000
0.000046 0.000048 -0.000043 -0.000000 -0.000003 0.000000
0.103021 0.105861 0.078723 0.091934 0.000000 0.000000
0.000146 0.000240 -0.000185 0.000000 0.000000 0.000000
0.168648 0.170183 0.157910 0.164424 -0.000000 0.000000
0.000064 0.000110 -0.000086 -0.000000 -0.000000 0.000000
-2 -48 0 0 247 2 0 10 0
-48.7164 -10 1 0.2 1.5 50.6101 406.94 
-40.203492 -40.072873 -42.070747 -41.087247 0.999881 0.000000
-28.658862 -28.369292 -30.691186 -29.529614 0.950108 0.000000
0.091685 0.094456 0.090345 0.092440 0.009240 0.000000
0.000031 0.000033 -0.000031 -0.000000 -0.000003 0.000000
0.099852 0.101977 0.083162 0.092393 0.000000 0.000000
0.000101 0.000160 -0.000133 -0.000000 0.000000 0.000000
0.167743 0.168937 0.160614 0.164953 -0.000000 0.000000
0.000046 0.000071 -0.000060 -0.000000 -0.000000 0.000000
-2 -49 0 0 248 2 0 10 0
-48.6695 -10 1 0.2 1.5 50.54 405.893 
-40.586017 -40.506296 -41.590934 -41.053323 0.999878 0.000000
-29.012269 -28.840813 -30.100673 -29.470796 0.984254 0.000000
0.092293 0.093808 0.091578 0.092705 0.010048 0.000000
0.000017 0.000018 -0.000017 -0.000000 -0.000012 0.000000
0.096627 0.097856 0.087628 0.092692 0.000000 0.000000
0.000054 0.000083 -0.000075 -0.000000 -0.000000 0.000000
0.166739 0.167473 0.163006 0.165290 -0.000000 0.000000
0.000026 0.000036 -0.000033 -0.000000 -0.000000 0.000000
-2 -50 4 8 249 2 0 10 0
-48.6503 -10 1 0.2 1.5 50.5114 405.459 
-40.972776 -40.959904 -41.118866 -41.039459 0.999996 0.000000
-29.381568 -29.354414 -29.539112 -29.446722 0.999623 0.000000
0.092754 0.092978 0.092650 0.092814 0.009998 0.000000
0.000002 0.000003 -0.000003 -0.000000 -0.000001 0.000000
0.093374 0.093566 0.092065 0.092814 0.000000 0.000000
0.000008 0.000012 -0.000012 0.000000 -0.000000 0.000000
0.165631 0.165752 0.165100 0.165427 0.000000 0.000000
0.000004 0.000005 -0.000005 -0.000000 0.000000 0.000000
-2 -51 0 0 250 2 0 10 0
-48.6744 -10 1 0.2 1.5 50.5474 406.004 
-40.548835 -40.444692 -41.657864 -41.056889 1.000000 0.000000
-28.986810 -28.772630 -30.182285 -29.476985 0.981739 0.000000
0.092159 0.093913 0.091415 0.092677 0.010061 0.000000
0.000018 0.000020 -0.000019 -0.000000 -0.000000 0.000000
0.096884 0.098448 0.087006 0.092660 0.000000 0.000000
0.000064 0.000094 -0.000084 -0.000000 -0.000000 0.000000
0.166793 0.167692 0.162686 0.165255 -0.000000 0.000000
0.000030 0.000041 -0.000037 -0.000000 0.000000 0.000000
-2 -52 0 0 251 2 0 10 0
-48.6513 -10 1 0.2 1.5 50.5129 405.482 
-40.920794 -40.893301 -41.186375 -41.040190 0.999947 0.000000
-29.333303 -29.277779 -29.618153 -29.447990 0.998548 0.000000
0.092683 0.093109 0.092506 0.092809 0.010919 0.000000
0.000004 0.000005 -0.000005 -0.000000 -0.000007 0.000000
0.093798 0.094194 0.091428 0.092808 0.000000 0.000000
0.000015 0.000022 -0.000021 -0.000000 0.000000 0.000000
0.165775 0.166017 0.164816 0.165420 -0.000000 0.000000
0.000008 0.000009 -0.000009 -0.000000 0.000000 0.000000
-2 -53 0 0 252 2 0 10 0
-48.6499 -10 1 0.2 1.5 50.5108 405.449 
-41.029443 -41.026312 -41.051992 -41.039162 0.999865 0.000000
-29.437201 -29.431280 -29.461127 -29.446206 0.999843 0.000000
0.092804 0.092843 0.092790 0.092817 0.010915 0.000000
0.000000 0.000000 -0.000000 -0.000000 -0.000010 0.000000
0.092895 0.092938 0.092695 0.092817 0.000000 0.000000
0.000001 0.000002 -0.000002 -0.000000 -0.000000 0.000000
0.165457 0.165483 0.165377 0.165430 0.000000 0.000000
0.000001 0.000001 -0.000001 -0.000000 0.000000 0.000000
-2 -54 0 0 253 2 0 10 0
-48.6636 -10 1 0.2 1.5 50.5312 405.759 
-41.382028 -40.592868 -41.498288 -41.049037 1.000064 0.000000
-29.770310 -28.937174 -29.989224 -29.463355 0.990288 0.000000
0.093191 0.093664 0.091799 0.092739 0.010954 0.000000
-0.000012 0.000015 -0.000014 -0.000000 0.000003 0.000000
0.090036 0.097033 0.088492 0.092729 0.000000 0.000000
-0.000049 0.000069 -0.000064 -0.000000 0.000000 0.000000
0.164430 0.167160 0.163434 0.165333 0.000000 0.000000
-0.000025 0.000030 -0.000028 -0.000000 0.000000 0.000000
-2 -55 0 0 254 2 0 10 0
-48.7053 -10 1 0.2 1.5 50.5934 406.693 
-41.731292 -40.154203 -41.977105 -41.079182 0.999981 0.000000
-30.113876 -28.456181 -30.575182 -29.515642 0.958758 0.000000
0.093405 0.094348 0.090595 0.092503 0.011343 0.000000
-0.000024 0.000030 -0.000028 -0.000000 -0.000002 0.000000
0.087196 0.101188 0.084025 0.092464 0.000000 0.000000
-0.000095 0.000144 -0.000123 -0.000000 -0.000000 0.000000
0.163307 0.168676 0.161097 0.165033 0.000000 0.000000
-0.000052 0.000064 -0.000055 -0.000000 -0.000000 0.000000
-2 -56 0 0 255 2 0 10 0
-48.7734 -10 1 0.2 1.5 50.6949 408.179 
-42.077355 -39.739080 -42.462501 -41.128374 0.999985 0.000000
-30.467471 -28.019664 -31.184042 -29.600742 0.910167 0.000000
0.093453 0.094852 0.089252 0.092119 0.011530 0.000000
-0.000035 0.000045 -0.000041 -0.000000 -0.000002 0.000000
0.084380 0.105141 0.079573 0.092034 0.000000 0.000000
-0.000137 0.000224 -0.000176 -0.000000 -0.000000 0.000000
0.162082 0.169959 0.158464 0.164540 0.000000 0.000000
-0.000079 0.000102 -0.000081 -0.000000 -0.000000 0.000000
-2 -57 0 0 256 2 0 10 0
-48.8656 -10 1 0.2 1.5 50.8318 410.115 
-42.419469 -39.345129 -42.948444 -41.194883 0.999985 0.000000
-30.829355 -27.623722 -31.812514 -29.715344 0.847729 0.000000
0.093348 0.095186 0.087792 0.091606 0.011777 0.000000
-0.000045 0.000061 -0.000053 -0.000000 -0.000002 0.000000
0.081599 0.108822 0.075203 0.091458 0.000000 0.000000
-0.000175 0.000307 -0.000223 -0.000000 0.000000 0.000000
0.160756 0.171044 0.155503 0.163864 0.000000 0.000000
-0.000107 0.000144 -0.000108 -0.000000 -0.000000 0.000000
-2 -58 0 0 257 2 0 10 0
-48.9795 -10 1 0.2 1.5 50.9999 412.379 
-42.757654 -38.978067 -43.433168 -41.276791 0.999977 0.000000
-31.198243 -27.271199 -32.450994 -29.855738 0.775797 0.000000
0.093106 0.095363 0.086244 0.090981 0.009885 0.000000
-0.000054 0.000076 -0.000064 -0.000000 -0.000002 0.000000
0.078861 0.112250 0.070930 0.090758 0.000000 0.000000
-0.000209 0.000391 -0.000265 -0.000000 0.000000 0.000000
0.159327 0.171954 0.152244 0.163016 0.000000 0.000000
-0.000136 0.000189 -0.000136 0.000000 0.000000 0.000000
-2 -59 0 0 258 2 0 10 0
-49.1128 -10 1 0.2 1.5 51.1951 414.849 
-43.092504 -38.638999 -43.915147 -41.372248 0.999980 0.000000
-31.573335 -26.958556 -33.094398 -30.018285 0.698820 0.000000
0.092746 0.095411 0.084632 0.090262 0.010162 0.000000
-0.000063 0.000090 -0.000075 -0.000000 -0.000001 0.000000
0.076166 0.115417 0.066776 0.089954 0.000000 0.000000
-0.000240 0.000476 -0.000303 -0.000000 0.000000 0.000000
0.157794 0.172725 0.148694 0.162011 -0.000000 0.000000
-0.000166 0.000239 -0.000166 -0.000000 0.000000 0.000000
-2 -60 0 0 259 2 0 10 0
-49.2636 -10 1 0.2 1.5 51.4138 417.409 
-43.425029 -38.323175 -44.392308 -41.479613 0.999983 0.000000
-31.954324 -26.685816 -33.741887 -30.199681 0.620805 0.000000
0.092284 0.095340 0.082981 0.089466 0.010454 0.000000
-0.000071 0.000105 -0.000084 -0.000000 -0.000001 0.000000
0.073514 0.118307 0.062782 0.089066 0.000000 0.000000
-0.000268 0.000561 -0.000336 -0.000000 0.000000 0.000000
0.156155 0.173363 0.144834 0.160858 -0.000000 0.000000
-0.000197 0.000293 -0.000197 -0.000000 0.000000 0.000000
-2 -61 0 0 260 2 0 10 0
-49.4305 -10 1 0.2 1.5 51.6526 419.955 
-43.756463 -38.034490 -44.866188 -41.597499 0.999995 0.000000
-32.341295 -26.441976 -34.391123 -30.397055 0.545073 0.000000
0.091734 0.095161 0.081308 0.088607 0.009748 0.000000
-0.000079 0.000118 -0.000093 -0.000000 -0.000001 0.000000
0.070901 0.120893 0.058987 0.088109 0.000000 0.000000
-0.000293 0.000645 -0.000367 -0.000000 -0.000000 0.000000
0.154404 0.173906 0.140713 0.159569 0.000000 0.000000
-0.000230 0.000350 -0.000232 -0.000000 -0.000000 0.000000
-2 -62 0 0 261 2 0 10 0
-49.6126 -10 1 0.2 1.5 51.9089 422.394 
-44.088059 -37.771490 -45.333606 -41.724770 0.999988 0.000000
-32.734513 -26.233422 -35.033239 -30.607971 0.474174 0.000000
0.091107 0.094894 0.079628 0.087697 0.010014 0.000000
-0.000086 0.000131 -0.000101 -0.000000 -0.000001 0.000000
0.068323 0.123210 0.055333 0.087097 0.000000 0.000000
-0.000316 0.000727 -0.000396 -0.000000 0.000000 0.000000
0.152537 0.174353 0.136362 0.158155 0.000000 0.000000
-0.000265 0.000411 -0.000268 -0.000000 -0.000000 0.000000
-2 -63 0 0 262 2 0 10 0
-49.8095 -10 1 0.2 1.5 52.1802 424.645 
-44.421101 -37.537067 -45.795217 -41.860496 0.999989 0.000000
-33.134487 -26.057730 -35.668072 -30.830368 0.409719 0.000000
0.090413 0.094544 0.077955 0.086743 0.010264 0.000000
-0.000092 0.000143 -0.000108 -0.000000 -0.000001 0.000000
0.065774 0.125351 0.051868 0.086042 0.000000 0.000000
-0.000338 0.000806 -0.000423 -0.000000 -0.000000 0.000000
0.150546 0.174717 0.131810 0.156627 0.000000 0.000000
-0.000302 0.000473 -0.000307 -0.000000 0.000000 0.000000
-2 -64 0 0 263 2 0 10 0
-50.021 -10 1 0.2 1.5 52.4645 426.643 
-44.756741 -37.323736 -46.249346 -42.003899 0.999989 0.000000
-33.541754 -25.905006 -36.294801 -31.062482 0.352623 0.000000
0.089659 0.094120 0.076305 0.085753 0.009708 0.000000
-0.000098 0.000154 -0.000115 -0.000000 -0.000000 0.000000
0.063252 0.127175 0.048613 0.084951 0.000000 0.000000
-0.000357 0.000880 -0.000449 -0.000000 -0.000000 0.000000
0.148424 0.175028 0.127080 0.154998 -0.000000 0.000000
-0.000341 0.000536 -0.000348 0.000000 -0.000000 0.000000
-2 -65 0 0 264 2 0 10 0
-50.2475 -10 1 0.2 1.5 52.7599 428.332 
-45.095908 -37.141076 -46.696043 -42.154293 0.999990 0.000000
-33.956754 -25.782589 -36.906382 -31.302764 0.303146 0.000000
0.088850 0.093623 0.074682 0.084733 0.009890 0.000000
-0.000104 0.000165 -0.000121 -0.000000 -0.000000 0.000000
0.060754 0.128802 0.045546 0.083831 0.000000 0.000000
-0.000375 0.000950 -0.000474 -0.000000 0.000000 0.000000
0.146162 0.175272 0.122264 0.153281 -0.000000 0.000000
-0.000382 0.000600 -0.000390 -0.000000 0.000000 0.000000
-2 -66 0 0 265 2 0 10 0
-50.4894 -10 1 0.2 1.5 53.0645 429.67 
-45.439219 -36.985834 -47.131619 -42.311025 0.999990 0.000000
-34.379719 -25.687446 -37.500978 -31.549797 0.261083 0.000000
0.087990 0.093059 0.073091 0.083687 0.010035 0.000000
-0.000110 0.000174 -0.000126 -0.000000 -0.000000 0.000000
0.058279 0.130170 0.042687 0.082689 0.000000 0.000000
-0.000391 0.001014 -0.000498 -0.000000 -0.000000 0.000000
0.143755 0.175456 0.117408 0.151492 0.000000 0.000000
-0.000426 0.000663 -0.000435 -0.000000 -0.000000 0.000000
-2 -67 0 0 266 2 0 10 0
-50.7473 -10 1 0.2 1.5 53.3766 430.625 
-45.786771 -36.849807 -47.562368 -42.473412 0.999990 0.000000
-34.810382 -25.616296 -38.066878 -31.802219 0.225921 0.000000
0.087080 0.092427 0.071544 0.082617 0.009768 0.000000
-0.000115 0.000183 -0.000131 0.000000 -0.000000 0.000000
0.055830 0.131219 0.039998 0.081529 0.000000 0.000000
-0.000405 0.001069 -0.000523 -0.000000 0.000000 0.000000
0.141197 0.175589 0.112625 0.149648 0.000000 0.000000
-0.000471 0.000725 -0.000480 -0.000000 -0.000000 0.000000
-2 -68 0 0 267 2 0 10 0
-51.0218 -10 1 0.2 1.5 53.6942 431.18 
-46.138331 -36.747804 -47.970394 -42.640688 0.999990 0.000000
-35.248252 -25.571701 -38.618283 -32.058663 0.196978 0.000000
0.086123 0.091733 0.070045 0.081526 0.009828 0.000000
-0.000120 0.000190 -0.000136 -0.000000 -0.000000 0.000000
0.053413 0.132083 0.037559 0.080355 0.000000 0.000000
-0.000417 0.001120 -0.000547 -0.000000 0.000000 0.000000
0.138486 0.175672 0.107888 0.147767 -0.000000 0.000000
-0.000519 0.000784 -0.000526 -0.000000 -0.000000 0.000000
-2 -69 0 0 268 2 0 10 0
-51.3132 -10 1 0.2 1.5 54.0151 431.33 
-46.492763 -36.674596 -48.359147 -42.811972 0.999990 0.000000
-35.691821 -25.552599 -39.141486 -32.317714 0.173512 0.000000
0.085120 0.090974 0.068602 0.080416 0.009847 0.000000
-0.000124 0.000197 -0.000139 -0.000000 -0.000001 0.000000
0.051037 0.132685 0.035340 0.079170 -0.000000 0.000000
-0.000427 0.001161 -0.000572 -0.000000 0.000000 0.000000
0.135628 0.175705 0.103320 0.145870 -0.000000 0.000000
-0.000567 0.000837 -0.000572 0.000000 -0.000000 0.000000
-2 -70 0 0 269 2 0 10 0
-51.6218 -10 1 0.2 1.5 54.3372 431.087 
-46.848292 -36.630906 -48.738627 -42.986242 0.999991 0.000000
-36.138948 -25.558961 -39.625739 -32.577900 0.154795 0.000000
0.084073 0.090137 0.067220 0.079289 0.011256 0.000000
-0.000129 0.000202 -0.000142 -0.000000 -0.000001 0.000000
0.048715 0.133022 0.033298 0.077977 0.000000 0.000000
-0.000434 0.001189 -0.000597 -0.000000 0.000000 0.000000
0.132633 0.175690 0.099085 0.143975 -0.000000 0.000000
-0.000616 0.000884 -0.000617 -0.000000 -0.000000 0.000000
-2 -71 0 0 270 2 0 10 0
-51.9474 -10 1 0.2 1.5 54.658 430.473 
-47.202225 -36.618515 -49.084573 -43.162348 0.999992 0.000000
-36.586415 -25.591105 -40.077748 -32.837706 0.140163 0.000000
0.082986 0.089250 0.065895 0.078146 0.011187 0.000000
-0.000132 0.000207 -0.000145 -0.000000 -0.000001 0.000000
0.046464 0.133142 0.031492 0.076780 0.000000 0.000000
-0.000439 0.001213 -0.000622 -0.000000 0.000000 0.000000
0.129524 0.175624 0.095000 0.142104 0.000000 0.000000
-0.000664 0.000926 -0.000664 0.000000 -0.000000 0.000000
-2 -72 0 0 271 2 0 10 0
-52.2892 -10 1 0.2 1.5 54.9751 429.528 
-47.551322 -36.638327 -49.401544 -43.339049 0.999992 0.000000
-37.030496 -25.650042 -40.501375 -33.095627 0.129036 0.000000
0.081861 0.088300 0.064633 0.076991 0.011080 0.000000
-0.000135 0.000210 -0.000147 -0.000000 -0.000001 0.000000
0.044302 0.133019 0.029904 0.075581 0.000000 0.000000
-0.000441 0.001225 -0.000646 -0.000000 -0.000000 0.000000
0.126328 0.175505 0.091241 0.140275 0.000000 0.000000
-0.000711 0.000961 -0.000711 -0.000000 0.000000 0.000000
-2 -73 0 0 272 2 0 10 0
-52.6464 -10 1 0.2 1.5 55.2862 428.3 
-47.891822 -36.690683 -49.705992 -43.515073 0.999994 0.000000
-37.466918 -25.738352 -40.875778 -33.350238 0.120935 0.000000
0.080701 0.087295 0.063433 0.075826 0.011727 0.000000
-0.000138 0.000212 -0.000148 -0.000000 -0.000001 0.000000
0.042247 0.132634 0.028479 0.074384 0.000000 0.000000
-0.000440 0.001226 -0.000671 0.000000 0.000000 0.000000
0.123084 0.175338 0.087948 0.138505 0.000000 0.000000
-0.000754 0.000987 -0.000754 -0.000000 -0.000000 0.000000
-2 -74 0 0 273 2 0 10 0
-53.0173 -10 1 0.2 1.5 55.5893 426.842 
-48.219307 -36.765061 -49.966128 -43.689175 0.999994 0.000000
-37.890606 -25.853348 -41.217026 -33.600249 0.115491 0.000000
0.079510 0.086222 0.062294 0.074651 0.011553 0.000000
-0.000140 0.000213 -0.000149 -0.000000 -0.000001 0.000000
0.040319 0.131957 0.027268 0.073191 0.000000 0.000000
-0.000437 0.001219 -0.000694 -0.000000 0.000000 0.000000
0.119837 0.175104 0.084867 0.136806 -0.000000 0.000000
-0.000792 0.001006 -0.000793 0.000000 -0.000000 0.000000
-2 -75 0 0 274 2 0 10 0
-53.4005 -10 1 0.2 1.5 55.8824 425.21 
-48.529447 -36.873420 -50.203347 -43.860183 0.999993 0.000000
-38.296746 -25.982060 -41.524503 -33.844547 0.112444 0.000000
0.078293 0.085090 0.061212 0.073469 0.011360 0.000000
-0.000141 0.000213 -0.000149 -0.000000 -0.000002 0.000000
0.038535 0.130978 0.026252 0.072003 0.000000 0.000000
-0.000431 0.001201 -0.000716 -0.000000 -0.000000 0.000000
0.116636 0.174842 0.082178 0.135190 -0.000000 0.000000
-0.000825 0.001016 -0.000835 -0.000000 0.000000 0.000000
-2 -76 0 0 275 2 0 10 0
-53.794 -10 1 0.2 1.5 56.1638 423.455 
-48.817729 -37.023023 -50.404559 -44.027016 0.999990 0.000000
-38.680337 -26.141335 -41.785574 -34.082192 0.111652 0.000000
0.077051 0.083917 0.060191 0.072280 0.011961 0.000000
-0.000142 0.000212 -0.000149 -0.000000 -0.000002 0.000000
0.036910 0.129742 0.025376 0.070821 -0.000000 0.000000
-0.000424 0.001174 -0.000737 0.000000 0.000000 0.000000
0.113535 0.174511 0.079883 0.133667 -0.000000 0.000000
-0.000852 0.001018 -0.000872 -0.000000 -0.000000 0.000000
-2 -77 0 0 276 2 0 10 0
-54.196 -10 1 0.2 1.5 56.4323 421.621 
-49.079551 -37.192967 -50.579494 -44.188666 0.999988 0.000000
-39.036344 -26.337421 -42.011666 -34.312376 0.113096 0.000000
0.075788 0.082670 0.059215 0.071085 0.011735 0.000000
-0.000142 0.000210 -0.000148 -0.000000 -0.000003 0.000000
0.035459 0.128328 0.024681 0.069647 0.000000 0.000000
-0.000414 0.001140 -0.000756 -0.000000 -0.000000 0.000000
0.110589 0.174090 0.077939 0.132242 -0.000000 0.000000
-0.000873 0.001014 -0.000902 -0.000000 -0.000000 0.000000
-2 -78 0 0 277 2 0 10 0
-54.6041 -10 1 0.2 1.5 56.6863 419.741 
-49.310193 -37.386682 -50.715296 -44.344153 0.999987 0.000000
-39.359645 -26.565243 -42.194124 -34.534351 0.116904 0.000000
0.074504 0.081362 0.058288 0.069886 0.011506 0.000000
-0.000142 0.000206 -0.000146 -0.000000 -0.000004 0.000000
0.034195 0.126565 0.024105 0.068480 0.000000 0.000000
-0.000404 0.001100 -0.000771 -0.000000 0.000000 0.000000
0.107854 0.173579 0.076382 0.130924 -0.000000 0.000000
-0.000886 0.001004 -0.000932 -0.000000 0.000000 0.000000
-2 -79 0 0 278 2 0 10 0
-55.016 -10 1 0.2 1.5 56.9245 417.834 
-49.504509 -37.622168 -50.812308 -44.492462 0.999970 0.000000
-39.644619 -26.814265 -42.332187 -34.747337 0.123379 0.000000
0.073202 0.079986 0.057409 0.068682 0.011198 0.000000
-0.000140 0.000202 -0.000145 -0.000000 -0.000005 0.000000
0.033132 0.124500 0.023704 0.067322 -0.000000 0.000000
-0.000393 0.001051 -0.000782 -0.000000 0.000000 0.000000
0.105391 0.173015 0.075205 0.129718 0.000000 0.000000
-0.000892 0.000985 -0.000957 -0.000000 0.000000 0.000000
-2 -80 0 0 279 2 0 10 0
-55.4288 -10 1 0.2 1.5 57.1453 415.905 
-49.657427 -37.885670 -50.866574 -44.632476 0.999954 0.000000
-39.885911 -27.113807 -42.428841 -34.950417 0.133008 0.000000
0.071881 0.078555 0.056577 0.067474 0.010969 0.000000
-0.000138 0.000196 -0.000142 -0.000000 -0.000005 0.000000
0.032286 0.122109 0.023472 0.066174 0.000000 0.000000
-0.000381 0.000998 -0.000789 -0.000000 0.000000 0.000000
0.103255 0.172296 0.074317 0.128632 0.000000 0.000000
-0.000892 0.000962 -0.000974 -0.000000 -0.000000 0.000000
-2 -81 0 0 280 2 0 10 0
-55.8389 -10 1 0.2 1.5 57.347 413.941 
-49.762983 -38.192130 -50.878774 -44.762914 0.999945 0.000000
-40.076939 -27.429936 -42.490855 -35.142443 0.146541 0.000000
0.070545 0.077057 0.055794 0.066267 0.010739 0.000000
-0.000136 0.000189 -0.000139 -0.000000 -0.000007 0.000000
0.031675 0.119299 0.023421 0.065038 0.000000 0.000000
-0.000370 0.000939 -0.000791 -0.000000 -0.000000 0.000000
0.101513 0.171462 0.073801 0.127676 -0.000000 0.000000
-0.000886 0.000933 -0.000983 -0.000000 -0.000000 0.000000
-2 -82 0 0 281 2 0 10 0
-56.2415 -10 1 0.2 1.5 57.5276 411.912 
-49.815304 -38.520734 -50.854944 -44.882324 0.999936 0.000000
-40.211199 -27.796644 -42.500734 -35.321978 0.165008 0.000000
0.069197 0.075490 0.055072 0.065065 0.011296 0.000000
-0.000132 0.000181 -0.000135 -0.000000 -0.000008 0.000000
0.031321 0.116263 0.023564 0.063920 0.000000 0.000000
-0.000359 0.000876 -0.000788 -0.000000 -0.000000 0.000000
0.100227 0.170494 0.073748 0.126861 -0.000000 0.000000
-0.000873 0.000899 -0.000984 -0.000000 -0.000000 0.000000
-2 -83 9 9 282 2 0 10 0
-56.631 -10 1 0.2 1.5 57.6849 409.774 
-49.808473 -38.895140 -50.776744 -44.989179 0.999933 0.000000
-40.281736 -28.207978 -42.450697 -35.487337 0.189690 0.000000
0.067846 0.073862 0.054404 0.063878 0.011037 0.000000
-0.000128 0.000172 -0.000130 -0.000000 -0.000009 0.000000
0.031247 0.112883 0.023868 0.062827 0.000000 0.000000
-0.000349 0.000811 -0.000776 0.000000 -0.000000 0.000000
0.099461 0.169321 0.074190 0.126196 -0.000000 0.000000
-0.000855 0.000860 -0.000976 0.000000 -0.000000 0.000000
    2   50    4    8    2    1   61    9  248   15    4  1 11
      0.0000000000E+00 -4.0972775758E+01 -2.9381568201E+01  9.2753638951E-02  2.3680986861E-06  9.3373994578E-02  7.8243432373E-06
      1.6563065289E-01  3.9424276758E-06
      1.4117126843E-02 -4.0969167648E+01 -2.9375995832E+01  9.2767414323E-02  2.4419705113E-06  9.3416486179E-02  7.0128905322E-06
      1.6565237370E-01  3.6422086743E-06
      2.8234253686E-02 -4.0966119226E+01 -2.9370987497E+01  9.2781557063E-02  2.4963900893E-06  9.3454171229E-02  6.1460759052E-06
      1.6567229508E-01  3.3141387002E-06
      4.2351380530E-02 -4.0963654021E+01 -2.9366582185E+01  9.2795954596E-02  2.5309427471E-06  9.3486753366E-02  5.2311054646E-06
      1.6569026535E-01  2.9609321879E-06
      5.6468507373E-02 -4.0961790765E+01 -2.9362813904E+01  9.2810492443E-02  2.5453772343E-06  9.3513978531E-02  4.2755556804E-06
      1.6570614887E-01  2.5854964184E-06
      7.0983472815E-02 -4.0960517150E+01 -2.9359633914E+01  9.2825464712E-02  2.5391525490E-06  9.3536164793E-02  3.2590643149E-06
      1.6572017945E-01  2.1794764251E-06
      8.5498438258E-02 -4.0959903981E+01 -2.9357183096E+01  9.2840337631E-02  2.5116579033E-06  9.3552288612E-02  2.2168233313E-06
      1.6573176917E-01  1.7565922238E-06
      1.0001340370E-01 -4.0959955132E+01 -2.9355480517E+01  9.2854986769E-02  2.4631636840E-06  9.3562224839E-02  1.1578100946E-06
      1.6574082907E-01  1.3203523153E-06
      1.1452836914E-01 -4.0960668858E+01 -2.9354538896E+01  9.2869289808E-02  2.3941185434E-06  9.3565901402E-02  9.1084049673E-08
      1.6574729116E-01  8.7436521020E-07
      1.3163520195E-01 -4.0962350370E+01 -2.9354414254E+01  9.2885540629E-02  2.2872177430E-06  9.3562176112E-02 -1.1637009445E-06
      1.6575150979E-01  3.4114619136E-07
      1.4874203476E-01 -4.0964920120E+01 -2.9355353987E+01  9.2900957639E-02  2.1539582349E-06  9.3549796587E-02 -2.4019357872E-06
      1.6575201779E-01 -1.9459486825E-07
      1.6584886756E-01 -4.0968346285E+01 -2.9357344785E+01  9.2915363520E-02  1.9959554982E-06  9.3528927483E-02 -3.6092906081E-06
      1.6574881821E-01 -7.2693815283E-07
      1.8295570037E-01 -4.0972587363E+01 -2.9360361393E+01  9.2928593131E-02  1.8151044672E-06  9.3499831106E-02 -4.7719383026E-06
      1.6574195492E-01 -1.2500351405E-06
      2.0421030146E-01 -4.0978914935E+01 -2.9365481990E+01  9.2943165531E-02  1.5618333317E-06  9.3452763113E-02 -6.1344301258E-06
      1.6572845368E-01 -1.8785253728E-06
      2.2546490255E-01 -4.0986306417E+01 -2.9372034151E+01  9.2955433921E-02  1.2812366298E-06  9.3394424204E-02 -7.3840750863E-06
      1.6570967368E-01 -2.4734504660E-06
      2.4671950363E-01 -4.0994628777E+01 -2.9379899266E+01  9.2965184444E-02  9.7836840419E-07  9.3325879552E-02 -8.4996104034E-06
      1.6568594716E-01 -3.0249098096E-06
      2.6797410472E-01 -4.1003733574E+01 -2.9388936623E+01  9.2972248337E-02  6.5864011585E-07  9.3248366500E-02 -9.4623418956E-06
      1.6565768831E-01 -3.5237856332E-06
      2.9337240460E-01 -4.1015413336E+01 -2.9401047855E+01  9.2977000256E-02  2.6240913907E-07  9.3145927356E-02 -1.0390358390E-05
      1.6561866557E-01 -4.0392917785E-06
      3.1877070447E-01 -4.1027685488E+01 -2.9414297874E+01  9.2977632378E-02 -1.3980350114E-07  9.3035268422E-02 -1.1056157619E-05
      1.6557483669E-01 -4.4554629940E-06
      3.4416900434E-01 -4.1040243501E+01 -2.9428355439E+01  9.2974134892E-02 -5.3795425505E-07  9.2919170412E-02 -1.1444757101E-05
      1.6552727868E-01 -4.7620448810E-06
      3.6956730421E-01 -4.1052774966E+01 -2.9442870490E+01  9.2966600632E-02 -9.2215184401E-07  9.2800534043E-02 -1.1547832269E-05
      1.6547716068E-01 -4.9514092984E-06
      3.8885902867E-01 -4.1062083779E+01 -2.9453979270E+01  9.2958295509E-02 -1.1987737170E-06  9.2710543812E-02 -1.1434079144E-05
      1.6543814153E-01 -5.0134544039E-06
      4.0815075313E-01 -4.1071063764E+01 -2.9464983944E+01  9.2947892705E-02 -1.4578872572E-06  9.2622087032E-02 -1.1156398691E-05
      1.6539891760E-01 -5.0036888375E-06
      4.2744247759E-01 -4.1079586121E+01 -2.9475726453E+01  9.2935543729E-02 -1.6957981765E-06  9.2536430802E-02 -1.0718862191E-05
      1.6536005258E-01 -4.9217259092E-06
      4.4673420205E-01 -4.1087528425E+01 -2.9486052244E+01  9.2921427819E-02 -1.9091108229E-06  9.2454802155E-02 -1.0127643256E-05
      1.6532210824E-01 -4.7684442783E-06
      4.6402826932E-01 -4.1094061029E+01 -2.9494832049E+01  9.2907439154E-02 -2.0769115570E-06  9.2386012979E-02 -9.4737376116E-06
      1.6528932941E-01 -4.5716821342E-06
      4.8132233659E-01 -4.1099959307E+01 -2.9503054819E+01  9.2892357601E-02 -2.2205479877E-06  9.2322198266E-02 -8.7102043333E-06
      1.6525812092E-01 -4.3209531617E-06
      4.9861640386E-01 -4.1105154344E+01 -2.9510624491E+01  9.2876358537E-02 -2.3383537968E-06  9.2264097405E-02 -7.8455131225E-06
      1.6522885272E-01 -4.0187446103E-06
      5.1591047112E-01 -4.1109585017E+01 -2.9517452158E+01  9.2859628020E-02 -2.4289499664E-06  9.2212386487E-02 -6.8892484193E-06
      1.6520187453E-01 -3.6683434229E-06
      5.3208766048E-01 -4.1112990892E+01 -2.9523095548E+01  9.2843488334E-02 -2.4881069365E-06  9.2170337043E-02 -5.9212450116E-06
      1.6517900011E-01 -3.3002424383E-06
      5.4826484984E-01 -4.1115645979E+01 -2.9527960078E+01  9.2827043655E-02 -2.5218808890E-06  9.2134843736E-02 -4.8918497815E-06
      1.6515865786E-01 -2.8968968955E-06
      5.6444203920E-01 -4.1117521897E+01 -2.9531994593E+01  9.2810461801E-02 -2.5298920672E-06  9.2106276361E-02 -3.8111430261E-06
      1.6514106616E-01 -2.4622499306E-06
      5.8061922856E-01 -4.1118597989E+01 -2.9535156138E+01  9.2793912242E-02 -2.5120154868E-06  9.2084936755E-02 -2.6897660289E-06
      1.6512641600E-01 -2.0007131052E-06
      5.9626993707E-01 -4.1118865881E+01 -2.9537351645E+01  9.2778091665E-02 -2.4702056629E-06  9.2071388129E-02 -1.5766404534E-06
      1.6511519422E-01 -1.5330015976E-06
      6.1192064558E-01 -4.1118369128E+01 -2.9538675065E+01  9.2762612074E-02 -2.4046392651E-06  9.2064963449E-02 -4.4625890994E-07
      1.6510699436E-01 -1.0490645099E-06
      6.2757135410E-01 -4.1117110872E+01 -2.9539111808E+01  9.2747622461E-02 -2.3158918239E-06  9.2065738509E-02  6.9074001910E-07
      1.6510190450E-01 -5.5361562388E-07
      6.4322206261E-01 -4.1115101561E+01 -2.9538655763E+01  9.2733267465E-02 -2.2047604955E-06  9.2073721111E-02  1.8235667184E-06
      1.6509998214E-01 -5.1580373572E-08
      6.6023422113E-01 -4.1112086441E+01 -2.9537150528E+01  9.2718545596E-02 -2.0597609910E-06  9.2090500643E-02  3.0375429709E-06
      1.6510151488E-01  4.9576459988E-07
      6.7724637965E-01 -4.1108237395E+01 -2.9534608398E+01  9.2704906565E-02 -1.8910974525E-06  9.2115552655E-02  4.2199007266E-06
      1.6510681069E-01  1.0384397313E-06
      6.9425853817E-01 -4.1103596528E+01 -2.9531056260E+01  9.2692507278E-02 -1.7006273139E-06  9.2148611902E-02  5.3570056782E-06
      1.6511581495E-01  1.5699540999E-06
      7.1127069669E-01 -4.1098215276E+01 -2.9526532817E+01  9.2681490939E-02 -1.4904662733E-06  9.2189320410E-02  6.4356047658E-06
      1.6512842844E-01  2.0838661361E-06
      7.2746874001E-01 -4.1092458499E+01 -2.9521368934E+01  9.2672404204E-02 -1.2742135199E-06  9.2234781094E-02  7.3965738814E-06
      1.6514366231E-01  2.5511550956E-06
      7.4366678334E-01 -4.1086144076E+01 -2.9515422527E+01  9.2664783378E-02 -1.0444547394E-06  9.2286312242E-02  8.2825831613E-06
      1.6516187992E-01  2.9916725373E-06
      7.5986482666E-01 -4.1079337074E+01 -2.9508754667E+01  9.2658709442E-02 -8.0355358945E-07  9.2343389535E-02  9.0839632653E-06
      1.6518288947E-01  3.4005860590E-06
      7.7606286998E-01 -4.1072108054E+01 -2.9501434321E+01  9.2654247430E-02 -5.5400250264E-07  9.2405427861E-02  9.7918709134E-06
      1.6520646838E-01  3.7733505745E-06
      7.8961705244E-01 -4.1065789288E+01 -2.9494862565E+01  9.2651788117E-02 -3.4042172427E-07  9.2460688640E-02  1.0306620634E-05
      1.6522799156E-01  4.0545464162E-06
      8.0317123490E-01 -4.1059274044E+01 -2.9487935308E+01  9.2650510648E-02 -1.2416607567E-07  9.2518573637E-02  1.0746292557E-05
      1.6525097758E-01  4.3053937678E-06
      8.1672541736E-01 -4.1052610206E+01 -2.9480703417E+01  9.2650425361E-02  9.3175468628E-08  9.2578660428E-02  1.1107368390E-05
      1.6527525445E-01  4.5240245865E-06
      8.3027959982E-01 -4.1045846883E+01 -2.9473220138E+01  9.2651533824E-02  3.1000078673E-07  9.2640508876E-02  1.1386919958E-05
      1.6530064047E-01  4.7087623828E-06
      8.4299660139E-01 -4.1039455344E+01 -2.9466019671E+01  9.2653652922E-02  5.1153559752E-07  9.2699734167E-02  1.1573010710E-05
      1.6532529783E-01  4.8500974982E-06
      8.5571360297E-01 -4.1033061874E+01 -2.9458693410E+01  9.2656803530E-02  7.0988794519E-07  9.2759725511E-02  1.1683905477E-05
      1.6535060188E-01  4.9594965962E-06
      8.6843060454E-01 -4.1026708170E+01 -2.9451289081E+01  9.2660965888E-02  9.0376068624E-07  9.2820092792E-02  1.1718727284E-05
      1.6537638628E-01  5.0363223821E-06
      8.8114760611E-01 -4.1020435703E+01 -2.9443854954E+01  9.2666113619E-02  1.0918839638E-06  9.2880442725E-02  1.1677123690E-05
      1.6540248183E-01  5.0801131857E-06
      8.9426193575E-01 -4.1014095702E+01 -2.9436208673E+01  9.2672419402E-02  1.2785573254E-06  9.2942243188E-02  1.1554368241E-05
      1.6542953772E-01  5.0904966316E-06
      9.0737626539E-01 -4.1007929713E+01 -2.9428635323E+01  9.2679695130E-02  1.4565005054E-06  9.3003176848E-02  1.1351317653E-05
      1.6545655482E-01  5.0655768732E-06
      9.2049059504E-01 -4.1001980526E+01 -2.9421187381E+01  9.2687891060E-02  1.6244714532E-06  9.3062820286E-02  1.1069356969E-05
      1.6548334621E-01  5.0056731266E-06
      9.3360492468E-01 -4.0996289381E+01 -2.9413916402E+01  9.2696951032E-02  1.7812981560E-06  9.3120759006E-02  1.0710458875E-05
      1.6550972725E-01  4.9113216631E-06
      9.5020369351E-01 -4.0989517395E+01 -2.9405045578E+01  9.2709559444E-02  1.9621163246E-06  9.3191020659E-02  1.0149918311E-05
      1.6554224704E-01  4.7438062268E-06
      9.6680246234E-01 -4.0983296663E+01 -2.9396636667E+01  9.2723313054E-02  2.1213215590E-06  9.3257126274E-02  9.4766788528E-06
      1.6557346389E-01  4.5245746583E-06
      9.8340123117E-01 -4.0977695671E+01 -2.9388782192E+01  9.2738060378E-02  2.2571482023E-06  9.3318343070E-02  8.6984934416E-06
      1.6560303879E-01  4.2563634885E-06
      1.0000000000E+00 -4.0972775758E+01 -2.9381568201E+01  9.2753638951E-02  2.3680986861E-06  9.3373994578E-02  7.8243432373E-06
      1.6563065289E-01  3.9424276758E-06
      1.0709922109E-02 -2.2381812175E-01
     -7.7002703396E-01 -7.4750167402E-01  7.6167148868E-04 -2.7602880514E-05 -6.4668791470E-03 -9.0966494382E-05 -2.3070190363E-03
     -4.5411129968E-05
     -8.1171695237E-01 -8.1202053448E-01  6.0111970514E-04 -2.8455269659E-05 -6.9604219009E-03 -8.1360035162E-05 -2.5568973848E-03
     -4.1840568883E-05
     -8.4680268688E-01 -8.6986859232E-01  4.3634361728E-04 -2.9078043273E-05 -7.3970879259E-03 -7.1108954579E-05 -2.7854326396E-03
     -3.7959531039E-05
     -8.7501877229E-01 -9.2060020276E-01  2.6867124417E-04 -2.9466620486E-05 -7.7734432871E-03 -6.0303090607E-05 -2.9909432388E-03
     -3.3801639638E-05
     -8.9615872331E-01 -9.6383130642E-01  9.9451066989E-05 -2.9618432835E-05 -8.0865801637E-03 -4.9036427472E-05 -3.1719460277E-03
     -2.9402594264E-05
     -9.1036240354E-01 -1.0001236299E+00 -7.4722352892E-05 -2.9527101166E-05 -8.3401442908E-03 -3.7074132815E-05 -3.3311526235E-03
     -2.4666007361E-05
     -9.1683822975E-01 -1.0278734001E+00 -2.4762300071E-04 -2.9186530167E-05 -8.5224375413E-03 -2.4835424984E-05 -3.4619445680E-03
     -1.9753527903E-05
     -9.1556106255E-01 -1.0468805320E+00 -4.1779461498E-04 -2.8600536206E-05 -8.6321539702E-03 -1.2429349571E-05 -3.5634059202E-03
     -1.4705773070E-05
     -9.0657246256E-01 -1.0570205550E+00 -5.8380965193E-04 -2.7775061794E-05 -8.6686294538E-03  3.5035853770E-08 -3.6348623819E-03
     -9.5642402941E-06
     -8.8622815236E-01 -1.0575256348E+00 -7.7224922011E-04 -2.6505733051E-05 -8.6175967518E-03  1.4653153222E-05 -3.6799847036E-03
     -3.4393372521E-06
     -8.5561171629E-01 -1.0457027357E+00 -9.5081523388E-04 -2.4931484954E-05 -8.4659087746E-03  2.9029349392E-05 -3.6825598589E-03
      2.6926926028E-06
     -8.1512681621E-01 -1.0217455292E+00 -1.1174608666E-03 -2.3072289325E-05 -8.2158240746E-03  4.2997023650E-05 -3.6427629575E-03
      8.7672355556E-06
     -7.6528622118E-01 -9.8598331968E-01 -1.2702887255E-03 -2.0951261078E-05 -7.8707285797E-03  5.6397718049E-05 -3.5612125071E-03
      1.4721059735E-05
     -6.9126177921E-01 -9.2580753103E-01 -1.4383370187E-03 -1.7990482498E-05 -7.3164013784E-03  7.2034712713E-05 -3.4033410791E-03
      2.1859048669E-05
     -6.0512641970E-01 -8.4926881860E-01 -1.5794942455E-03 -1.4720659508E-05 -6.6330254293E-03  8.6306532023E-05 -3.1855632636E-03
      2.8605748375E-05
     -5.0844635391E-01 -7.5777437162E-01 -1.6913520923E-03 -1.1201333464E-05 -5.8333750505E-03  9.8982138169E-05 -2.9117043004E-03
      3.4856888575E-05
     -4.0294878672E-01 -6.5296853216E-01 -1.7720306593E-03 -7.4955894720E-06 -4.9320758585E-03  1.0986294863E-04 -2.5864493294E-03
      4.0517187653E-05
     -2.6792670883E-01 -5.1287601559E-01 -1.8257341274E-03 -2.9145641463E-06 -3.7444849978E-03  1.2028316398E-04 -2.1380940900E-03
      4.6381473656E-05
     -1.2633328743E-01 -3.5992412933E-01 -1.8318615495E-03  1.7248614087E-06 -2.4649670838E-03  1.2769060815E-04 -1.6349211167E-03
      5.1143694900E-05
      1.8354149963E-02 -1.9787567722E-01 -1.7903991044E-03  6.3088094785E-06 -1.1253275989E-03  1.3194087248E-04 -1.0888799907E-03
      5.4689934352E-05
      1.6261050942E-01 -3.0686753839E-02 -1.7024927868E-03  1.0725917033E-05  2.4150839968E-04  1.3296094220E-04 -5.1295257243E-04
      5.6933636468E-05
      2.6973519076E-01  9.7236238853E-02 -1.6060438800E-03  1.3903682572E-05  1.2773624797E-03  1.3157259939E-04 -6.3991017143E-05
      5.7722382135E-05
      3.7308567328E-01  2.2397799414E-01 -1.4855005890E-03  1.6879389359E-05  2.2951216452E-03  1.2834210003E-04  3.8799420225E-04
      5.7704555094E-05
      4.7121285594E-01  3.4775634688E-01 -1.3426059272E-03  1.9611819573E-05  3.2805526847E-03  1.2331664547E-04  8.3664126792E-04
      5.6868319773E-05
      5.6273642431E-01  4.6682478907E-01 -1.1794124652E-03  2.2063044512E-05  4.2198733316E-03  1.1656433053E-04  1.2755610161E-03
      5.5218519409E-05
      6.3810348920E-01  5.6817106378E-01 -1.0177755508E-03  2.3993269273E-05  5.0118994219E-03  1.0911619165E-04  1.6555592078E-03
      5.3054953573E-05
      7.0625608888E-01  6.6320830140E-01 -8.4355735586E-04  2.5648175141E-05  5.7473018259E-03  1.0042957165E-04  2.0181761412E-03
      5.0264760828E-05
      7.6640508806E-01  7.5083634313E-01 -6.5875576173E-04  2.7008876531E-05  6.4177085262E-03  9.0594768139E-05  2.3590914374E-03
      4.6870071572E-05
      8.1784444719E-01  8.3003013689E-01 -4.6549028410E-04  2.8059567617E-05  7.0154220077E-03  7.9713858045E-05  2.6741802325E-03
      4.2904517862E-05
      8.5753189196E-01  8.9564196284E-01 -2.7901040018E-04  2.8750612584E-05  7.5025656591E-03  6.8688996936E-05  2.9421038870E-03
      3.8711374712E-05
      8.8863473180E-01  9.5236095891E-01 -8.8945448545E-05  2.9151820351E-05  7.9149879037E-03  5.6949228941E-05  3.1811001985E-03
      3.4091535321E-05
      9.1080953581E-01  9.9957998642E-01  1.0278660971E-04  2.9258341561E-05  8.2483537834E-03  4.4603291140E-05  3.3885076191E-03
      2.9087572933E-05
      9.2379785587E-01  1.0367816649E+00  2.9424514909E-04  2.9068115111E-05  8.4990643426E-03  3.1766854144E-05  3.5619677347E-03
      2.3749340139E-05
      9.2746044934E-01  1.0628416695E+00  4.7738017358E-04  2.8602368708E-05  8.6602880339E-03  1.8996054566E-05  3.6955680565E-03
      1.8316471485E-05
      9.2229449476E-01  1.0788406455E+00  6.5668795418E-04  2.7862867443E-05  8.7396760196E-03  5.9954465922E-06  3.7939965031E-03
      1.2673804376E-05
      9.0831175604E-01  1.0845823919E+00  8.3044891969E-04  2.6855424985E-05  8.7361466143E-03 -7.1159689033E-06  3.8560961955E-03
      6.8766951461E-06
      8.8560797657E-01  1.0799678575E+00  9.9698843120E-04  2.5588388388E-05  8.6493829593E-03 -2.0216151478E-05  3.8810735979E-03
      9.8429840850E-07
      8.5124994432E-01  1.0632084439E+00  1.1679413050E-03  2.3929409657E-05  8.4612228571E-03 -3.4298262550E-05  3.8656427545E-03
     -5.4583924178E-06
      8.0714739243E-01  1.0343524558E+00  1.3264846825E-03  2.1993801441E-05  8.1769375225E-03 -4.8059703651E-05  3.8058585752E-03
     -1.1862054024E-05
      7.5376122534E-01  9.9367967773E-01  1.4707801031E-03  1.9802083615E-05  7.7992918597E-03 -6.1340394365E-05  3.7022660803E-03
     -1.8146682222E-05
      6.9166509986E-01  9.4161152946E-01  1.5991414768E-03  1.7377914128E-05  7.3321469305E-03 -7.3982598117E-05  3.5559636929E-03
     -2.4231828853E-05
      6.2506815954E-01  8.8195567417E-01  1.7051647734E-03  1.4878030915E-05  6.8086838535E-03 -8.5285978017E-05  3.3784675327E-03
     -2.9769748055E-05
      5.5186672144E-01  8.1307338998E-01  1.7942241639E-03  1.2216762530E-05  6.2136899346E-03 -9.5744341350E-05  3.1656046977E-03
     -3.4991199909E-05
      4.7281165940E-01  7.3566639484E-01  1.8653484843E-03  9.4213128276E-06  5.5531114210E-03 -1.0523787111E-04  2.9196533331E-03
     -3.9835687376E-05
      3.8872367046E-01  6.5053472721E-01  1.9177508409E-03  6.5205898629E-06  4.8336527174E-03 -1.1365551760E-04  2.6432790877E-03
     -4.4245708651E-05
      3.1513234834E-01  5.7400678033E-01  1.9467755397E-03  4.0344486580E-06  4.1917389877E-03 -1.1979886285E-04  2.3908224113E-03
     -4.7565660640E-05
      2.3917904813E-01  4.9325798079E-01  1.9620343165E-03  1.5142071155E-06  3.5184494639E-03 -1.2506563532E-04  2.1211180599E-03
     -5.0518462381E-05
      1.6142961625E-01  4.0888884446E-01  1.9633912703E-03 -1.0213671768E-06  2.8187299699E-03 -1.2940984355E-04  1.8362464706E-03
     -5.3081506217E-05
      8.2466496193E-02  3.2153027396E-01  1.9508142947E-03 -3.5532700788E-06  2.0977594535E-03 -1.3279264325E-04  1.5384072055E-03
     -5.5234049169E-05
      7.8062817403E-03  2.3743361089E-01  1.9264078139E-03 -5.9084339979E-06  1.4067817772E-03 -1.3506436910E-04  1.2492208236E-03
     -5.6866935873E-05
     -6.6902543763E-02  1.5184130575E-01  1.8899425695E-03 -8.2278257259E-06  7.0638734917E-04 -1.3644284174E-04  9.5260676313E-04
     -5.8113858146E-05
     -1.4116214701E-01  6.5322481529E-02  1.8416431578E-03 -1.0495905367E-05  1.2169466512E-06 -1.3691521875E-04  6.5057252363E-04
     -5.8968276783E-05
     -2.1447683124E-01 -2.1546739468E-02  1.7818135426E-03 -1.2697429076E-05 -7.0403972412E-04 -1.3647536456E-04  3.4515477493E-04
     -5.9425416991E-05
     -2.8857396638E-01 -1.1088424895E-01  1.7084429738E-03 -1.4882327924E-05 -1.4264414005E-03 -1.3506712867E-04  2.8821908542E-05
     -5.9480449167E-05
     -3.6061844789E-01 -1.9934535203E-01  1.6237192561E-03 -1.6964982150E-05 -2.1387929393E-03 -1.3269800146E-04 -2.8668070665E-04
     -5.9114117676E-05
     -4.3009901275E-01 -2.8630414222E-01  1.5282260426E-03 -1.8930443106E-05 -2.8360259217E-03 -1.2938420040E-04 -5.9912784387E-04
     -5.8332438965E-05
     -4.9652362628E-01 -3.7114663021E-01  1.4226242128E-03 -2.0764613758E-05 -3.5131785334E-03 -1.2514960333E-04 -9.0633252445E-04
     -5.7143782367E-05
     -5.7548579894E-01 -4.7456661868E-01  1.2756220369E-03 -2.2877480734E-05 -4.3339568560E-03 -1.1851928970E-04 -1.2843210029E-03
     -5.5075079639E-05
     -6.4791423476E-01 -5.7247947444E-01  1.1152469322E-03 -2.4734941037E-05 -5.1055327777E-03 -1.1054469900E-04 -1.6463391504E-03
     -5.2404214164E-05
     -7.1300079977E-01 -6.6379408543E-01  9.4328971966E-04 -2.6315969296E-05 -5.8191802838E-03 -1.0132286975E-04 -1.9884579080E-03
     -4.9168515118E-05
     -7.7002703396E-01 -7.4750167402E-01  7.6167148868E-04 -2.7602880514E-05 -6.4668791470E-03 -9.0966494382E-05 -2.3070190363E-03
     -4.5411129968E-05
     -4.8650338990E+01 -1.0000000000E+01  1.0000000000E+00  2.0000000000E-01  1.5000000000E+00  0.0000000000E+00  0.0000000000E+00
      0.0000000000E+00  0.0000000000E+00  0.0000000000E+00  4.0545854045E+02  0.0000000000E+00  0.0000000000E+00  0.0000000000E+00
      0.0000000000E+00  0.0000000000E+00  0.0000000000E+00  0.0000000000E+00  0.0000000000E+00  0.0000000000E+00
    2   83    9    9    2    1   61    9  248   15    4  1 11
      0.0000000000E+00 -4.9808473191E+01 -4.0281736462E+01  6.7846308338E-02 -1.2773197702E-04  3.1247060623E-02 -3.4875331013E-04
      9.9461158597E-02 -8.5490616246E-04
      1.6278923415E-02 -5.0133417134E+01 -4.0817309722E+01  6.6987212916E-02 -1.2963949263E-04  2.9138203029E-02 -2.8439681387E-04
      9.4040794033E-02 -7.6764807268E-04
      3.2557846829E-02 -5.0389731918E+01 -4.1273644212E+01  6.6119270239E-02 -1.3040894781E-04  2.7440666890E-02 -2.2548804990E-04
      8.9245878231E-02 -6.6855221299E-04
      4.8836770244E-02 -5.0578901358E+01 -4.1650661642E+01  6.5249582729E-02 -1.3018571999E-04  2.6116931606E-02 -1.7233082791E-04
      8.5131868908E-02 -5.6449957074E-04
      6.5115693659E-02 -5.0703604697E+01 -4.1950384748E+01  6.4384328558E-02 -1.2910153882E-04  2.5129205583E-02 -1.2470258684E-04
      8.1714180234E-02 -4.6061499213E-04
      8.8044688196E-02 -5.0776743990E+01 -4.2248186601E+01  6.3183360118E-02 -1.2631476575E-04  2.4240990463E-02 -6.5827426576E-05
      7.8051756244E-02 -3.2081538671E-04
      1.1097368273E-01 -5.0739771877E+01 -4.2411118783E+01  6.2014671370E-02 -1.2225600790E-04  2.3868411949E-02 -1.4553433852E-05
      7.5649511453E-02 -1.9246675532E-04
      1.3390267727E-01 -5.0603159288E+01 -4.2450696961E+01  6.0889483349E-02 -1.1707399947E-04  2.3951023651E-02  3.1452010522E-05
      7.4396863398E-02 -7.5996852529E-05
      1.5683167181E-01 -5.0376552562E+01 -4.2377200826E+01  5.9817949680E-02 -1.1084721782E-04  2.4450152348E-02  7.4490992883E-05
      7.4189531150E-02  3.0363440139E-05
      1.7723804493E-01 -5.0105453845E+01 -4.2223065840E+01  5.8917240384E-02 -1.0444616635E-04  2.5229467251E-02  1.1191134170E-04
      7.4817503005E-02  1.1909300247E-04
      1.9764441805E-01 -4.9773761676E+01 -4.1989436556E+01  5.8073519436E-02 -9.7208705413E-05  2.6323562774E-02  1.4997749870E-04
      7.6171734281E-02  2.0439810826E-04
      2.1805079117E-01 -4.9384993241E+01 -4.1678623072E+01  5.7293983414E-02 -8.9083257557E-05  2.7742815310E-02  1.8987538555E-04
      7.8231907404E-02  2.8823137665E-04
      2.3845716429E-01 -4.8941990917E+01 -4.1291624320E+01  5.6586398011E-02 -7.9985281413E-05  2.9507330996E-02  2.3274621155E-04
      8.0992417264E-02  3.7215907251E-04
      2.5550244504E-01 -4.8532157738E+01 -4.0910029150E+01  5.6056670073E-02 -7.1565584494E-05  3.1266694124E-02  2.7153685292E-04
      8.3837684866E-02  4.4270651647E-04
      2.7254772578E-01 -4.8087540449E+01 -4.0475064552E+01  5.5588586532E-02 -6.2321646119E-05  3.3308038123E-02  3.1353854999E-04
      8.7177915087E-02  5.1373114199E-04
      2.8959300652E-01 -4.7609632833E+01 -3.9986526765E+01  5.5188164445E-02 -5.2178976758E-05  3.5654857449E-02  3.5903720030E-04
      9.1013217919E-02  5.8427466515E-04
      3.0663828726E-01 -4.7100214012E+01 -3.9444533841E+01  5.4861943033E-02 -4.1062550239E-05  3.8331932740E-02  4.0811519166E-04
      9.5335711317E-02  6.5300693374E-04
      3.2258119593E-01 -4.6597130987E+01 -3.8889864561E+01  5.4630196445E-02 -2.9727823033E-05  4.1156401012E-02  4.5703255967E-04
      9.9800938245E-02  7.1319786941E-04
      3.3852410459E-01 -4.6070584552E+01 -3.8290495921E+01  5.4475582847E-02 -1.7446736137E-05  4.4308795511E-02  5.0836320895E-04
      1.0464069261E-01  7.6712534561E-04
      3.5446701326E-01 -4.5523245216E+01 -3.7648864110E+01  5.4404334976E-02 -4.2068216639E-06  4.7802112783E-02  5.6122313513E-04
      1.0980348327E-01  8.1156675151E-04
      3.7040992192E-01 -4.4958408819E+01 -3.6968690313E+01  5.4422667791E-02  9.9740098962E-06  5.1642333105E-02  6.1434839192E-04
      1.1521724204E-01  8.4344526902E-04
      3.8549824732E-01 -4.4411164348E+01 -3.6294041353E+01  5.4527930370E-02  2.4202695782E-05  5.5593058043E-02  6.6327568010E-04
      1.2048933570E-01  8.5943891900E-04
      4.0058657272E-01 -4.3855557255E+01 -3.5595003474E+01  5.4723373351E-02  3.9120627119E-05  5.9837646244E-02  7.0903981585E-04
      1.2581259958E-01  8.5986929217E-04
      4.1567489812E-01 -4.3296153828E+01 -3.4878410658E+01  5.5012803628E-02  5.4575292959E-05  6.4349761610E-02  7.4941608619E-04
      1.3108836822E-01  8.4402326096E-04
      4.3076322351E-01 -4.2738464486E+01 -3.4152437587E+01  5.5398907722E-02  7.0356787664E-05  6.9088278390E-02  7.8184508137E-04
      1.3621604693E-01  8.1198989313E-04
      4.4372642790E-01 -4.2265529081E+01 -3.3528289881E+01  5.5808816934E-02  8.3967925475E-05  7.3296853385E-02  8.0123542480E-04
      1.4043076861E-01  7.7313911865E-04
      4.5668963229E-01 -4.1803350026E+01 -3.2910701842E+01  5.6290675416E-02  9.7406049389E-05  7.7583320543E-02  8.1088740639E-04
      1.4441342394E-01  7.2499796589E-04
      4.6965283668E-01 -4.1357219205E+01 -3.2306736848E+01  5.6842925633E-02  1.1042889397E-04  8.1891395709E-02  8.0911408573E-04
      1.4812078109E-01  6.6983973097E-04
      4.8261604107E-01 -4.0932864327E+01 -3.1723746029E+01  5.7462670997E-02  1.2277456279E-04  8.6156606657E-02  7.9451953814E-04
      1.5152083701E-01  6.0961883242E-04
      4.9577656123E-01 -4.0530451402E+01 -3.1160933231E+01  5.8156465249E-02  1.3434070119E-04  9.0370180102E-02  7.6571644324E-04
      1.5463726097E-01  5.4584773238E-04
      5.0893708140E-01 -4.0162745614E+01 -3.0634755926E+01  5.8909390923E-02  1.4466453596E-04  9.4389741006E-02  7.2267973208E-04
      1.5740688634E-01  4.8134300517E-04
      5.2209760156E-01 -3.9835346081E+01 -3.0151876608E+01  5.9714104211E-02  1.5351181074E-04  9.8140286297E-02  6.6614505025E-04
      1.5983126520E-01  4.1810272359E-04
      5.3525812173E-01 -3.9552897852E+01 -2.9717816044E+01  6.0562130398E-02  1.6069737220E-04  1.0155316419E-01  5.9773220112E-04
      1.6192145668E-01  3.5765461055E-04
      5.5057689529E-01 -3.9285377077E+01 -2.9279569258E+01  6.1591347569E-02  1.6680531869E-04  1.0502382644E-01  5.0626411980E-04
      1.6395760398E-01  2.9209003737E-04
      5.6589566886E-01 -3.9086557591E+01 -2.8917023928E+01  6.2651034835E-02  1.7040778085E-04  1.0789127372E-01  4.0628970806E-04
      1.6560144060E-01  2.3270050478E-04
      5.8121444242E-01 -3.8957034114E+01 -2.8631417423E+01  6.3725501086E-02  1.7152482316E-04  1.1011623995E-01  3.0227243360E-04
      1.6689252120E-01  1.7970268593E-04
      5.9653321599E-01 -3.8895139935E+01 -2.8421602245E+01  6.4799460088E-02  1.7026537917E-04  1.1168620639E-01  1.9827084715E-04
      1.6787058029E-01  1.3293721596E-04
      6.1475275719E-01 -3.8904912866E+01 -2.8266650639E+01  6.6056217293E-02  1.6590736935E-04  1.1271644547E-01  7.8848166739E-05
      1.6867734795E-01  8.4395847066E-05
      6.3297229840E-01 -3.8998138406E+01 -2.8207978256E+01  6.7269837192E-02  1.5876907525E-04  1.1288293521E-01 -3.2835616583E-05
      1.6914679296E-01  4.2294532254E-05
      6.5119183960E-01 -3.9166759383E+01 -2.8238203178E+01  6.8420897344E-02  1.4920627118E-04  1.1224983226E-01 -1.3521519676E-04
      1.6932074990E-01  4.9550050264E-06
      6.6941138080E-01 -3.9403109653E+01 -2.8350398449E+01  6.9492560212E-02  1.3755563951E-04  1.1088735551E-01 -2.2823190137E-04
      1.6922832734E-01 -2.9353577531E-05
      6.8802103787E-01 -3.9707366664E+01 -2.8543460250E+01  7.0490239079E-02  1.2382080229E-04  1.0881339565E-01 -3.1429821602E-04
      1.6887651825E-01 -6.2826784953E-05
      7.0663069494E-01 -4.0069559768E+01 -2.8811269279E+01  7.1377007478E-02  1.0850855986E-04  1.0611369118E-01 -3.9254374663E-04
      1.6826947262E-01 -9.6562172331E-05
      7.2524035201E-01 -4.0485463377E+01 -2.9150875053E+01  7.2141784007E-02  9.1864739829E-05  1.0284332050E-01 -4.6414116231E-04
      1.6739907759E-01 -1.3218024049E-04
      7.4385000908E-01 -4.0952226259E+01 -2.9560901069E+01  7.2775254836E-02  7.4107094161E-05  9.9049361688E-02 -5.3001604361E-04
      1.6624417783E-01 -1.7148112232E-04
      7.6009953875E-01 -4.1399950855E+01 -2.9976438005E+01  7.3214945151E-02  5.7854960771E-05  9.5340989335E-02 -5.8318256397E-04
      1.6497597455E-01 -2.1024894922E-04
      7.7634906841E-01 -4.1884239552E+01 -3.0446107582E+01  7.3544511504E-02  4.1056919768E-05  9.1292214041E-02 -6.3216233815E-04
      1.6343197839E-01 -2.5453534472E-04
      7.9259859808E-01 -4.2404231023E+01 -3.0970533385E+01  7.3760853121E-02  2.3876061069E-05  8.6932825218E-02 -6.7633207189E-04
      1.6157110834E-01 -3.0563226663E-04
      8.0884812774E-01 -4.2958675248E+01 -3.1550065593E+01  7.3862047081E-02  6.5030763919E-06  8.2298482012E-02 -7.1455201569E-04
      1.5934403265E-01 -3.6472596870E-04
      8.2584862489E-01 -4.3573316815E+01 -3.2214849120E+01  7.3844074155E-02 -1.1633936661E-05  7.7204257128E-02 -7.4639705636E-04
      1.5656090957E-01 -4.3602945873E-04
      8.4284912204E-01 -4.4219294021E+01 -3.2937158201E+01  7.3700747343E-02 -2.9428763371E-05  7.1923935929E-02 -7.6756847689E-04
      1.5324611661E-01 -5.1711981415E-04
      8.5984961919E-01 -4.4890163992E+01 -3.3711882527E+01  7.3435628927E-02 -4.6540781492E-05  6.6540473715E-02 -7.7561709792E-04
      1.4933648348E-01 -6.0642406450E-04
      8.7685011635E-01 -4.5577011427E+01 -3.4530609676E+01  7.3054737681E-02 -6.2605369748E-05  6.1153173270E-02 -7.6829883704E-04
      1.4478473682E-01 -7.0095125424E-04
      8.9076076919E-01 -4.6142613502E+01 -3.5224640191E+01  7.2662809005E-02 -7.4735818952E-05  5.6820221497E-02 -7.5006524674E-04
      1.4057144262E-01 -7.7699337178E-04
      9.0467142203E-01 -4.6703420438E+01 -3.5931074985E+01  7.2204800906E-02 -8.5770156033E-05  5.2623225530E-02 -7.2073182449E-04
      1.3593660659E-01 -8.4784374741E-04
      9.1858207487E-01 -4.7251206025E+01 -3.6639787820E+01  7.1687307280E-02 -9.5590994668E-05  4.8623197759E-02 -6.8115793769E-04
      1.3092719884E-01 -9.0752679632E-04
      9.3249272772E-01 -4.7777689000E+01 -3.7339820744E+01  7.1117473074E-02 -1.0412237800E-04  4.4874255574E-02 -6.3290342090E-04
      1.2562063015E-01 -9.5133758435E-04
      9.4936954579E-01 -4.8376506387E+01 -3.8161453780E+01  7.0366577689E-02 -1.1271202397E-04  4.0725072990E-02 -5.6579869049E-04
      1.1893585600E-01 -9.7628785616E-04
      9.6624636386E-01 -4.8920207899E+01 -3.8935317941E+01  6.9562851885E-02 -1.1942055559E-04  3.7060573124E-02 -4.9342928458E-04
      1.1219536139E-01 -9.6748732874E-04
      9.8312318193E-01 -4.9399629518E+01 -3.9645980370E+01  6.8718899396E-02 -1.2436996609E-04  3.3902692808E-02 -4.1991949180E-04
      1.0563216642E-01 -9.2545019727E-04
      1.0000000000E+00 -4.9808473191E+01 -4.0281736462E+01  6.7846308338E-02 -1.2773197702E-04  3.1247060623E-02 -3.4875331013E-04
      9.9461158597E-02 -8.5490616246E-04
     -7.5595623610E-01 -4.3864047158E+00
      7.5084061215E-02 -7.3369834812E-02 -2.6783631424E-03  9.6236115973E-06  1.4474093756E-04  1.9738682014E-05 -9.7418623407E-04
      4.1953790218E-05
      1.0602841572E-01 -3.4867673060E-02 -2.6045237971E-03  9.7480940855E-06  2.9033786105E-04  1.7202884083E-05 -6.3457244245E-04
      4.2108301843E-05
      1.3456620536E-01  9.2755668782E-04 -2.5299329200E-03  9.8223625769E-06  4.1581336929E-04  1.5031994988E-05 -3.0694753923E-04
      4.0496399859E-05
      1.6037268953E-01  3.3751830007E-02 -2.4549651113E-03  9.8572461964E-06  5.2412231535E-04  1.3257411284E-05 -1.0795419073E-06
      3.7876732707E-05
      1.8322988251E-01  6.3520031758E-02 -2.3799157728E-03  9.8626937084E-06  6.1828329386E-04  1.1865974562E-05  2.7792592469E-04
      3.4759940612E-05
      2.1024480010E-01  1.0037474767E-01 -2.2744984031E-03  9.8345444781E-06  7.3221567948E-04  1.0460621771E-05  6.2296593377E-04
      3.0398920412E-05
      2.3114992827E-01  1.3162796233E-01 -2.1698291024E-03  9.7785373164E-06  8.2990242632E-04  9.5515125699E-06  9.1560986421E-04
      2.6511682443E-05
      2.4597399889E-01  1.5765577730E-01 -2.0662464034E-03  9.7032640683E-06  9.1577083039E-04  8.9495146772E-06  1.1624634849E-03
      2.3269968601E-05
      2.5472518053E-01  1.7871395996E-01 -1.9640277897E-03  9.6106954135E-06  9.9217514265E-04  8.4521182016E-06  1.3699672227E-03
      2.0481219924E-05
      2.5724944204E-01  1.9324226734E-01 -1.8744294887E-03  9.5095805404E-06  1.0524104214E-03  7.9218842857E-06  1.5244560286E-03
      1.8060260816E-05
      2.5450460425E-01  2.0349859126E-01 -1.7863914986E-03  9.3806377175E-06  1.1038140666E-03  7.1059924567E-06  1.6499045747E-03
      1.5321423429E-05
      2.4595756220E-01  2.0885218749E-01 -1.7002925073E-03  9.2065006871E-06  1.1428964602E-03  5.7614733985E-06  1.7420353757E-03
      1.1817377457E-05
      2.3082370015E-01  2.0827856207E-01 -1.6167008692E-03  8.9606293605E-06  1.1637589259E-03  3.5800210552E-06  1.7923226690E-03
      7.0170496933E-06
      2.1243020660E-01  2.0223580558E-01 -1.5493980989E-03  8.6722589425E-06  1.1608723648E-03  8.2239779943E-07  1.7929001568E-03
      1.6216567972E-06
      1.8806234315E-01  1.8998905386E-01 -1.4851204481E-03  8.2771308935E-06  1.1319066717E-03 -3.0750495856E-06  1.7450266048E-03
     -5.3719249632E-06
      1.5698727131E-01  1.7027828037E-01 -1.4248083443E-03  7.7372830956E-06  1.0675611791E-03 -8.4242714591E-06  1.6368424598E-03
     -1.4152439122E-05
      1.1845582018E-01  1.4169387711E-01 -1.3696964403E-03  7.0080302215E-06  9.5632493596E-04 -1.5542265306E-05  1.4556361793E-03
     -2.4799600472E-05
      7.5078370934E-02  1.0564653879E-01 -1.3242409479E-03  6.1093622585E-06  7.9780626173E-04 -2.4050382363E-05  1.2096245233E-03
     -3.6095377680E-05
      2.4157295508E-02  5.9453628219E-02 -1.2862889514E-03  4.9567465221E-06  5.7385635130E-04 -3.4500468257E-05  8.8261865670E-04
     -4.8201998700E-05
     -3.4556844370E-02  2.2319645752E-03 -1.2577032520E-03  3.5089128500E-06  2.7159644005E-04 -4.6890347386E-05  4.7310197032E-04
     -6.0111792578E-05
     -1.0102929080E-01 -6.6497593756E-02 -1.2405927018E-03  1.7317478204E-06 -1.2113468580E-04 -6.1025520836E-05 -1.2985982573E-05
     -7.0617258779E-05
     -1.7079539435E-01 -1.4209410364E-01 -1.2370334946E-03 -2.6934823160E-07 -5.8517820589E-04 -7.5550302077E-05 -5.3027879994E-04
     -7.7920141786E-05
     -2.4656298752E-01 -2.2726225306E-01 -1.2477794195E-03 -2.5784162576E-06 -1.1439825340E-03 -9.0495988142E-05 -1.0823980885E-03
     -8.1572543480E-05
     -3.2725634246E-01 -3.2062102921E-01 -1.2746862359E-03 -5.1635434028E-06 -1.7968323278E-03 -1.0485211599E-04 -1.6432217033E-03
     -8.0801045065E-05
     -4.1119749285E-01 -4.1995264688E-01 -1.3193003805E-03 -7.9604636690E-06 -2.5356827027E-03 -1.1730942868E-04 -2.1829235304E-03
     -7.5187599369E-05
     -4.8423702245E-01 -5.0781847362E-01 -1.3725791858E-03 -1.0454599716E-05 -3.2265228079E-03 -1.2532006114E-04 -2.6071763129E-03
     -6.7012370512E-05
     -5.5616824259E-01 -5.9552891913E-01 -1.4399050123E-03 -1.2941958233E-05 -3.9516916399E-03 -1.2976301526E-04 -2.9777374533E-03
     -5.6075962007E-05
     -6.2483837869E-01 -6.8041265623E-01 -1.5209499904E-03 -1.5318183579E-05 -4.6891103464E-03 -1.2971109095E-04 -3.2821660977E-03
     -4.3375868332E-05
     -6.8789034853E-01 -7.5963835948E-01 -1.6147968169E-03 -1.7471103398E-05 -5.4123395817E-03 -1.2448273943E-04 -3.5130204350E-03
     -2.9751494095E-05
     -7.4370480595E-01 -8.3141944827E-01 -1.7216013853E-03 -1.9317148380E-05 -6.1020776065E-03 -1.1364568151E-04 -3.6697766787E-03
     -1.6104330054E-05
     -7.8903738749E-01 -8.9193534707E-01 -1.8378437088E-03 -2.0725287923E-05 -6.7168151938E-03 -9.7592212006E-05 -3.7514712419E-03
     -3.4180224774E-06
     -8.2219265990E-01 -9.3925769434E-01 -1.9609005529E-03 -2.1631384787E-05 -7.2300735628E-03 -7.7284175824E-05 -3.7653780916E-03
      7.5654260092E-06
     -8.4226457124E-01 -9.7233042429E-01 -2.0878968984E-03 -2.2010687512E-05 -7.6220792760E-03 -5.4221240000E-05 -3.7220901464E-03
      1.6394892329E-05
     -8.4905452436E-01 -9.9272087050E-01 -2.2367987774E-03 -2.1809010383E-05 -7.9116863570E-03 -2.6252148851E-05 -3.6159566476E-03
      2.3832345359E-05
     -8.3937737919E-01 -9.9498785052E-01 -2.3827800709E-03 -2.0996148750E-05 -8.0224719725E-03  3.3019511187E-07 -3.4685664160E-03
      2.8270995804E-05
     -8.1572176133E-01 -9.8170455088E-01 -2.5222100906E-03 -1.9692834122E-05 -7.9696713050E-03  2.3391371940E-05 -3.2978746864E-03
      3.0136215584E-05
     -7.8126232031E-01 -9.5617262827E-01 -2.6522739214E-03 -1.8036868572E-05 -7.7795661732E-03  4.1637404085E-05 -3.1187202833E-03
      2.9996140725E-05
     -7.3091013555E-01 -9.1474559705E-01 -2.7921323909E-03 -1.5792215368E-05 -7.4193708170E-03  5.6586450118E-05 -2.9102266090E-03
      2.7916879597E-05
     -6.7522832545E-01 -8.6637465772E-01 -2.9142300097E-03 -1.3426776642E-05 -6.9641630609E-03  6.4826621088E-05 -2.7185949734E-03
      2.4605810065E-05
     -6.1834313738E-01 -8.1539350752E-01 -3.0180005822E-03 -1.1081469541E-05 -6.4599537325E-03  6.7661108870E-05 -2.5513559981E-03
      2.0622749016E-05
     -5.6315547248E-01 -7.6488699850E-01 -3.1037742416E-03 -8.8480787420E-06 -5.9420250721E-03  6.6678148507E-05 -2.4119757486E-03
      1.6460220978E-05
     -5.1045482407E-01 -7.1585059803E-01 -3.1737627111E-03 -6.7387007477E-06 -5.4235740817E-03  6.3171848439E-05 -2.2993261446E-03
      1.2130543062E-05
     -4.6239730531E-01 -6.7048253885E-01 -3.2272230853E-03 -4.8252646309E-06 -4.9308343483E-03  5.8327045814E-05 -2.2162760879E-03
      7.9722552446E-06
     -4.1929058301E-01 -6.2920255101E-01 -3.2655458449E-03 -3.1102465708E-06 -4.4711630608E-03  5.3018151391E-05 -2.1616306590E-03
      3.9431614888E-06
     -3.8094137871E-01 -5.9192663737E-01 -3.2901017703E-03 -1.5810401160E-06 -4.0462721341E-03  4.7828882442E-05 -2.1339781129E-03
      1.0570612150E-07
     -3.5092272015E-01 -5.6229852433E-01 -3.3012735289E-03 -3.8005355731E-07 -3.7020548289E-03  4.3722430793E-05 -2.1305817374E-03
     -3.1341349962E-06
     -3.2361555298E-01 -5.3491854866E-01 -3.3036349783E-03  7.1435910013E-07 -3.3796714336E-03  4.0196547249E-05 -2.1451962245E-03
     -6.1828700023E-06
     -2.9839680214E-01 -5.0919158469E-01 -3.2977980445E-03  1.7215400955E-06 -3.0751642067E-03  3.7369313397E-05 -2.1759588785E-03
     -8.9838387225E-06
     -2.7456405294E-01 -4.8441397436E-01 -3.2842597084E-03  2.6604597870E-06 -2.7840385583E-03  3.5302766407E-05 -2.2201397386E-03
     -1.1359737319E-05
     -2.5026145559E-01 -4.5862745682E-01 -3.2622773900E-03  3.5875214247E-06 -2.4887779809E-03  3.3943936053E-05 -2.2761051850E-03
     -1.3105368637E-05
     -2.2569683431E-01 -4.3198943750E-01 -3.2326476357E-03  4.4717863396E-06 -2.1983554999E-03  3.3307491128E-05 -2.3346932813E-03
     -1.3661901174E-05
     -1.9999626300E-01 -4.0350770507E-01 -3.1956835115E-03  5.3190056376E-06 -1.9093346690E-03  3.3179790376E-05 -2.3851717752E-03
     -1.2519256132E-05
     -1.7243882326E-01 -3.7231035790E-01 -3.1517176282E-03  6.1253667357E-06 -1.6203228050E-03  3.3237962840E-05 -2.4133788380E-03
     -9.1540483131E-06
     -1.4818253592E-01 -3.4433655894E-01 -3.1108144523E-03  6.7472427735E-06 -1.3845487167E-03  3.3170516014E-05 -2.4083099546E-03
     -4.5935760565E-06
     -1.2230771124E-01 -3.1402752326E-01 -3.0657817243E-03  7.3245160314E-06 -1.1514517428E-03  3.2786173046E-05 -2.3679651172E-03
      1.5731406692E-06
     -9.4934785751E-02 -2.8150381281E-01 -3.0169707987E-03  7.8479699790E-06 -9.2389162430E-04  3.1951438599E-05 -2.2848182113E-03
      8.9388490831E-06
     -6.6332123285E-02 -2.4710396264E-01 -2.9647888495E-03  8.3093066860E-06 -7.0520857584E-04  3.0605342482E-05 -2.1543426484E-03
      1.6972710105E-05
     -3.0588813861E-02 -2.0363795378E-01 -2.8976015331E-03  8.7792988792E-06 -4.5658718127E-04  2.8344427509E-05 -1.9324381164E-03
      2.6336639686E-05
      5.4782276993E-03 -1.5940353327E-01 -2.8269454710E-03  9.1498805418E-06 -2.3064704946E-04  2.5592800087E-05 -1.6499512478E-03
      3.4154932740E-05
      4.0982084248E-02 -1.1561244356E-01 -2.7536231031E-03  9.4273629087E-06 -3.0059857176E-05  2.2628190912E-05 -1.3235430352E-03
      3.9478686987E-05
      7.5084061215E-02 -7.3369834812E-02 -2.6783631424E-03  9.6236115973E-06  1.4474093756E-04  1.9738682014E-05 -9.7418623407E-04
      4.1953790218E-05
     -5.6631022152E+01 -1.0000000000E+01  1.0000000000E+00  2.0000000000E-01  1.5000000000E+00  0.0000000000E+00  0.0000000000E+00
      0.0000000000E+00  0.0000000000E+00  0.0000000000E+00  4.0977414344E+02  0.0000000000E+00  0.0000000000E+00  0.0000000000E+00
      0.0000000000E+00  0.0000000000E+00  0.0000000000E+00  0.0000000000E+00  0.0000000000E+00  0.0000000000E+00
    1    1    9    1    1    1    1    9    5
      0.0000000000E+00 -5.0167663094E+01 -4.3326513514E+01  2.6260610699E-02  9.7319203147E-17  2.6260610699E-02 -8.8074200752E-17
      6.6482814392E-02 -4.0582267912E-16
     -7.5000000000E+01 -1.0000000000E+01  1.0000000000E+00  2.0000000000E-01  1.5000000000E+00  0.0000000000E+00  0.0000000000E+00
      0.0000000000E+00  0.0000000000E+00  0.0000000000E+00  0.0000000000E+00  0.0000000000E+00  0.0000000000E+00  0.0000000000E+00
      0.0000000000E+00  0.0000000000E+00  0.0000000000E+00  0.0000000000E+00  0.0000000000E+00  0.0000000000E+00
    1   41    3    2    1    1    1    9    5
      0.0000000000E+00 -4.5436540606E+01 -3.6399408337E+01  5.4416746143E-02  3.1037164718E-31  5.4416746143E-02  0.0000000000E+00
      1.2604968741E-01 -1.5381395291E-28
     -5.9202249434E+01 -1.0000000000E+01  1.0000000000E+00  2.0000000000E-01  1.5000000000E+00  0.0000000000E+00  0.0000000000E+00
      0.0000000000E+00  0.0000000000E+00  0.0000000000E+00  3.7557713338E+02  0.0000000000E+00  0.0000000000E+00  0.0000000000E+00
      0.0000000000E+00  0.0000000000E+00  0.0000000000E+00  0.0000000000E+00  0.0000000000E+00  0.0000000000E+00
    1   50    4    3    1    1    1    9    5
      0.0000000000E+00 -4.3967748223E+01 -3.4058005048E+01  6.6218848871E-02 -6.5782588436E-24  6.6218848871E-02  0.0000000000E+00
      1.4273545987E-01 -1.1570579363E-21
     -5.5651556549E+01 -1.0000000000E+01  1.0000000000E+00  2.0000000000E-01  1.5000000000E+00  0.0000000000E+00  0.0000000000E+00
      0.0000000000E+00  0.0000000000E+00  0.0000000000E+00  0.0000000000E+00  0.0000000000E+00  0.0000000000E+00  0.0000000000E+00
      0.0000000000E+00  0.0000000000E+00  0.0000000000E+00  0.0000000000E+00  0.0000000000E+00  0.0000000000E+00
    1   68    3    4    1    1    1    9    5
      0.0000000000E+00 -4.1039123708E+01 -2.9446145000E+01  9.2817032318E-02 -4.1963394793E-29  9.2817032318E-02  0.0000000000E+00
      1.6543039824E-01  9.9750888278E-28
     -4.8649838281E+01 -1.0000000000E+01  1.0000000000E+00  2.0000000000E-01  1.5000000000E+00  0.0000000000E+00  0.0000000000E+00
      0.0000000000E+00  0.0000000000E+00  0.0000000000E+00  4.0544853317E+02  0.0000000000E+00  0.0000000000E+00  0.0000000000E+00
      0.0000000000E+00  0.0000000000E+00  0.0000000000E+00  0.0000000000E+00  0.0000000000E+00  0.0000000000E+00
    1  100    4    5    1    1    1    9    5
      0.0000000000E+00 -3.6497512797E+01 -2.3233701634E+01  1.3454340402E-01  8.8104569665E-24  1.3454340402E-01  0.0000000000E+00
      1.7941312756E-01  3.1578381506E-22
     -3.4661916834E+01 -1.0000000000E+01  1.0000000000E+00  2.0000000000E-01  1.5000000000E+00  0.0000000000E+00  0.0000000000E+00
      0.0000000000E+00  0.0000000000E+00  0.0000000000E+00  0.0000000000E+00  0.0000000000E+00  0.0000000000E+00  0.0000000000E+00
      0.0000000000E+00  0.0000000000E+00  0.0000000000E+00  0.0000000000E+00  0.0000000000E+00  0.0000000000E+00
    1  150    4    6    1    1    1    9    5
      0.0000000000E+00 -3.0894088679E+01 -1.7672798462E+01  1.7102163889E-01  2.1679193283E-24  1.7102163889E-01  0.0000000000E+00
      1.8386489840E-01  2.3446845240E-23
     -1.0962820448E+01 -1.0000000000E+01  1.0000000000E+00  2.0000000000E-01  1.5000000000E+00  0.0000000000E+00  0.0000000000E+00
      0.0000000000E+00  0.0000000000E+00  0.0000000000E+00  0.0000000000E+00  0.0000000000E+00  0.0000000000E+00  0.0000000000E+00
      0.0000000000E+00  0.0000000000E+00  0.0000000000E+00  0.0000000000E+00  0.0000000000E+00  0.0000000000E+00
    1  200    9    7    1    1    1    9    5
      0.0000000000E+00 -2.5838787724E+01 -1.4008508072E+01  1.8738712772E-01  4.7300404546E-25  1.8738712772E-01  0.0000000000E+00
      1.8508277354E-01 -8.1727497376E-26
      1.3243073201E+01 -1.0000000000E+01  1.0000000000E+00  2.0000000000E-01  1.5000000000E+00  0.0000000000E+00  0.0000000000E+00
      0.0000000000E+00  0.0000000000E+00  0.0000000000E+00  0.0000000000E+00  0.0000000000E+00  0.0000000000E+00  0.0000000000E+00
      0.0000000000E+00  0.0000000000E+00  0.0000000000E+00  0.0000000000E+00  0.0000000000E+00  0.0000000000E+00
      0.0000000000E+00  0.0000000000E+00  0.0000000000E+00  0.0000000000E+00  0.0000000000E+00  0.0000000000E+00
